# Supplementary material for: The object space task shows cumulative memory expression in both mice and rats
Source: PLoS Biol. 2019 Jun 17;17(6):e3000322. doi: 10.1371/journal.pbio.3000322 (PMC6597117; doi:10.1371/journal.pbio.3000322)
Supplement: S1 Data — (XLSX) [file pbio.3000322.s004.xlsx]

## Sheet: Sheet1
condition	session	subject	trial	loc_1	loc_2	obj	loc_1_time	loc_2_time	loc_1_time_5	loc_2_time_5	total	total_5	DI	DI_5	start_time	comments	run_nr
con	2	1	1	UL	LR	2	20.8654	16.4134	20.8654	16.4134	37.2789	37.2789	-0.119425	-0.119425			49
con	2	1	2	LL	UR	22	10.3756	7.31156	10.3756	7.31156	17.6872	17.6872	-0.173235	-0.173235			53
con	2	1	3	UL	LR	12	19.4533	36.1914	19.4533	36.1914	55.6447	55.6447	0.300803	0.300803			57
con	2	1	4	LL	UR	27	6.98118	14.7222	6.98118	14.7222	21.7034	21.7034	0.356674	0.356674			61
con	2	1	5	LL	LR	7	6.17716	31.3948	6.17716	31.3948	37.572	37.572	0.671183	0.671183			65
con	2	1	6	UL	UR	17	19.6737	35.0102	8.18987	13.9942	54.684	22.1841	0.280457	0.261645			69
oa	3	1	1	LR	UL	4	0	12.0116	0	12.0116	12.0116	12.0116	1	1			97
oa	3	1	2	LR	UR	24	11.1437	9.23123	11.1437	9.23123	20.3749	20.3749	-0.093864	-0.093864			101
oa	3	1	3	UR	UL	14	22.1346	31.1082	22.1346	31.1082	53.2428	53.2428	0.168541	0.168541			105
oa	3	1	4	LR	UL	29	49.8831	19.5922	49.8831	19.5922	69.4752	69.4752	-0.435996	-0.435996			109
oa	3	1	5	UR	UL	9	75.4547	54.521	75.4547	54.521	129.976	129.976	-0.161058	-0.161058			113
oa	3	1	6	LR	LL	19	42.4257	26.5877	18.3988	17.7896	69.0134	36.1884	-0.229492	-0.0168343			117
od	1	1	1	UL	UR	1	48.8687	65.5754	48.8687	65.5754	114.444	114.444	0.145981	0.145981			1
od	1	1	2	UL	UR	21	41.7508	47.8051	41.7508	47.8051	89.556	89.556	0.0676037	0.0676037			5
od	1	1	3	UL	UR	11	19.5854	27.811	19.5854	27.811	47.3964	47.3964	0.173548	0.173548			9
od	1	1	4	UL	UR	16	37.8833	16.164	37.8833	16.164	54.0474	54.0474	-0.401857	-0.401857			13
od	1	1	5	UL	UR	6	37.2434	15.224	37.2434	15.224	52.4674	52.4674	-0.419679	-0.419679			17
od	1	1	6	UL	LR	26	10.124	37.724	4.571	16.637	47.848	21.208	0.576827	0.568936			21
or	4	1	1	UR	LR	3	12.9872	82.9111	12.9872	82.9111	95.8983	95.8983	0.729147	0.729147			145
or	4	1	2	UR	LL	23	5.5019	18.342	5.5019	18.342	23.8439	23.8439	0.538507	0.538507			149
or	4	1	3	UR	LR	13	13.9235	52.6531	13.9235	52.6531	66.5767	66.5767	0.58173	0.58173			153
or	4	1	4	UR	LL	18	18.0351	26.5946	18.0351	26.5946	44.6296	44.6296	0.19179	0.19179			157
or	4	1	5	UR	UL	8	26.2716	16.4619	26.2716	16.4619	42.7335	42.7335	-0.229554	-0.229554			161
or	4	1	6	UR	UL	28	7.51715	4.78329	6.67281	4.12703	12.3004	10.7998	-0.222257	-0.235724			165
con	3	2	1	LL	UL	4	39.438	12.6194	39.438	12.6194	52.0574	52.0574	-0.515174	-0.515174			98
con	3	2	2	LR	UR	24	51.6856	15.9808	51.6856	15.9808	67.6664	67.6664	-0.52766	-0.52766			102
con	3	2	3	LL	LR	14	24.5056	49.1076	24.5056	49.1076	73.6132	73.6132	0.334206	0.334206			106
con	3	2	4	UL	UR	29	37.983	49.6369	37.983	49.6369	87.6199	87.6199	0.133005	0.133005			110
con	3	2	5	LR	UL	9	58.138	25.0358	58.138	25.0358	83.1737	83.1737	-0.397988	-0.397988			114
con	3	2	6	LL	UR	19	60.2972	52.9054	45.0061	33.8418	113.203	78.8479	-0.0652967	-0.141592			118
oa	4	2	1	UL	LR	3	34.9847	45.2349	34.9847	45.2349	80.2196	80.2196	0.127777	0.127777			146
oa	4	2	2	LL	LR	23	35.6737	23.767	35.6737	23.767	59.4408	59.4408	-0.200312	-0.200312			150
oa	4	2	3	UL	LL	13	18.9509	22.8966	18.9509	22.8966	41.8475	41.8475	0.0942865	0.0942865			154
oa	4	2	4	UL	LR	18	21.9201	60.6001	21.9201	60.6001	82.5202	82.5202	0.468734	0.468734			158
oa	4	2	5	LL	LR	8	44.7546	113.441	44.7546	113.441	158.196	158.196	0.434187	0.434187			162
oa	4	2	6	UL	UR	28	16.7075	44.0007	9.33807	31.2461	60.7083	40.5841	0.449579	0.539817			166
od	2	2	1	UR	LL	2	9.92689	37.0307	9.92689	37.0307	46.9575	46.9575	0.577197	0.577197			50
od	2	2	2	UR	LL	22	39.6285	6.06665	39.6285	6.06665	45.6952	45.6952	-0.734473	-0.734473			54
od	2	2	3	UR	LL	12	27.3433	41.3831	27.3433	41.3831	68.7263	68.7263	0.204286	0.204286			58
od	2	2	4	UR	LL	27	16.4707	36.8348	16.4707	36.8348	53.3054	53.3054	0.382026	0.382026			62
od	2	2	5	UR	LL	7	17.5719	69.1272	17.5719	69.1272	86.6992	86.6992	0.594646	0.594646			66
od	2	2	6	UR	UL	17	10.6932	14.0502	7.50096	11.3788	24.7434	18.8798	0.135674	0.205396			70
or	1	2	1	LL	UL	1	70.9322	32.5134	70.9322	32.5134	103.446	103.446	-0.371391	-0.371391			2
or	1	2	2	LL	LR	21	68.4289	39.833	68.4289	39.833	108.262	108.262	-0.264136	-0.264136			6
or	1	2	3	LL	LR	11	52.3895	60.2596	52.3895	60.2596	112.649	112.649	0.0698642	0.0698642			10
or	1	2	4	LL	UL	16	52.5388	65.0651	52.5388	65.0651	117.604	117.604	0.106513	0.106513			14
or	1	2	5	LL	UR	6	18.6344	96.027	18.6344	96.027	114.661	114.661	0.674967	0.674967			18
or	1	2	6	LL	UR	26	66.5808	48.6938	25.4489	27.6071	115.275	53.0559	-0.155169	0.0406778			22
con	4	3	1	LL	UR	3	22.0722	38.9411	22.0722	38.9411	61.0133	61.0133	0.276478	0.276478			147
con	4	3	2	UL	LR	23	26.7349	34.9007	26.7349	34.9007	61.6356	61.6356	0.132485	0.132485			151
con	4	3	3	LL	UL	13	21.7192	58.0201	21.7192	58.0201	79.7393	79.7393	0.455244	0.455244			155
con	4	3	4	UR	LR	18	46.2299	45.6745	46.2299	45.6745	91.9043	91.9043	-0.00604312	-0.00604312			159
con	4	3	5	UL	UR	8	22.7976	34.05	22.7976	34.05	56.8476	56.8476	0.19794	0.19794			163
con	4	3	6	LL	LR	28	30.8179	29.8034	17.8114	28.4362	60.6212	46.2476	-0.0167345	0.229736			167
oa	1	3	1	LL	LR	1	50.6788	55.8395	50.6788	55.8395	106.518	106.518	0.0484493	0.0484493			3
oa	1	3	2	LR	UL	21	49.5609	39.0089	49.5609	39.0089	88.5698	88.5698	-0.119138	-0.119138			7
oa	1	3	3	UL	LL	11	32.105	49.962	32.105	49.962	82.067	82.067	0.21759	0.21759			11
oa	1	3	4	LL	LR	16	62.0278	61.2618	62.0278	61.2618	123.29	123.29	-0.00621273	-0.00621273			15
oa	1	3	5	UL	LR	6	33.5125	52.7318	33.5125	52.7318	86.2443	86.2443	0.222848	0.222848			19
oa	1	3	6	LL	UR	26	50.1272	47.3806	35.1453	30.4496	97.5078	65.5949	-0.0281689	-0.071587			23
od	3	3	1	LL	LR	4	0	0	0	0	0	0	0	0			99
od	3	3	2	LL	LR	24	29.8323	31.9235	29.8323	31.9235	61.7558	61.7558	0.0338635	0.0338635			103
od	3	3	3	LL	LR	14	38.814	52.3688	38.814	52.3688	91.1828	91.1828	0.148656	0.148656			107
od	3	3	4	LL	LR	29	25.43	39.7227	25.43	39.7227	65.1527	65.1527	0.219371	0.219371			111
od	3	3	5	LL	LR	9	60.6406	41.1594	60.6406	41.1594	101.8	101.8	-0.191367	-0.191367			115
od	3	3	6	LL	UR	19	51.2409	65.6401	48.7932	55.7978	116.881	104.591	0.123195	0.0669712			119
or	2	3	1	LR	UR	2	22.2315	41.0372	22.2315	41.0372	63.2686	63.2686	0.297235	0.297235			51
or	2	3	2	LR	UL	22	53.1853	15.4688	53.1853	15.4688	68.6541	68.6541	-0.54937	-0.54937			55
or	2	3	3	LR	UL	12	27.6352	35.9714	27.6352	35.9714	63.6067	63.6067	0.131058	0.131058			59
or	2	3	4	LR	UR	27	35.8277	36.0053	35.8277	36.0053	71.833	71.833	0.0024734	0.0024734			63
or	2	3	5	LR	LL	7	25.2373	51.0585	25.2373	51.0585	76.2957	76.2957	0.338436	0.338436			67
or	2	3	6	LR	LL	17	35.5092	41.9157	31.9637	24.3956	77.4249	56.3593	0.0827441	-0.134284			71
con	1	4	1	LL	LR	1	78.869	35.2847	78.869	35.2847	114.154	114.154	-0.381804	-0.381804			4
con	1	4	2	UL	UR	21	0	0									8
con	1	4	3	LL	UL	11	39.1719	67.552	39.1719	67.552	106.724	106.724	0.265921	0.265921			12
con	1	4	4	LR	UR	16	67.1565	67.7419	67.1565	67.7419	134.898	134.898	0.00433895	0.00433895			16
con	1	4	5	UL	LR	6	69.9063	49.3065	69.9063	49.3065	119.213	119.213	-0.172799	-0.172799			20
con	1	4	6	LL	UR	26	58.3869	40.9162	36.0295	26.7561	99.3031	62.7857	-0.175933	-0.147699			24
oa	2	4	1	LL	UL	2	30.9316	36.9024	30.9316	36.9024	67.834	67.834	0.0880219	0.0880219			52
oa	2	4	2	UL	UR	22	29.4093	25.2903	29.4093	25.2903	54.6996	54.6996	-0.0753034	-0.0753034			56
oa	2	4	3	UR	LL	12	32.8138	58.816	32.8138	58.816	91.6298	91.6298	0.283774	0.283774			60
oa	2	4	4	UR	UL	27	39.9968	37.8974	39.9968	37.8974	77.8942	77.8942	-0.0269517	-0.0269517			64
oa	2	4	5	LL	UR	7	38.5209	35.7618	38.5209	35.7618	74.2827	74.2827	-0.0371431	-0.0371431			68
oa	2	4	6	UL	LR	17	57.138	41.0213	49.101	28.8432	98.1593	77.9442	-0.164189	-0.2599			72
od	4	4	1	LR	LL	3	44.5449	42.5353	44.5449	42.5353	87.0801	87.0801	-0.0230776	-0.0230776			148
od	4	4	2	LR	LL	23	40.9801	18.8226	40.9801	18.8226	59.8027	59.8027	-0.370509	-0.370509			152
od	4	4	3	LR	LL	13	22.3826	34.1655	22.3826	34.1655	56.5481	56.5481	0.20837	0.20837			156
od	4	4	4	LR	LL	18	39.4134	39.2868	39.4134	39.2868	78.7001	78.7001	-0.00160869	-0.00160869			160
od	4	4	5	LR	LL	8	55.7362	48.5982	55.7362	48.5982	104.334	104.334	-0.0684147	-0.0684147			164
od	4	4	6	LR	UL	28	53.3121	65.4052	37.3453	41.3982	118.717	78.7435	0.101865	0.0514702			168
or	3	4	1	UL	UR	4	28.9057	30.7507	28.9057	30.7507	59.6564	59.6564	0.0309264	0.0309264			100
or	3	4	2	UL	LL	24	16.8951	45.8581	16.8951	45.8581	62.7532	62.7532	0.461538	0.461538			104
or	3	4	3	UL	LL	14	38.3212	71.797	38.3212	71.797	110.118	110.118	0.303998	0.303998			108
or	3	4	4	UL	UR	29	15.7734	42.6999	15.7734	42.6999	58.4733	58.4733	0.460492	0.460492			112
or	3	4	5	UL	LR	9	14.681	76.7445	14.681	76.7445	91.4255	91.4255	0.678841	0.678841			116
or	3	4	6	UL	LR	19	76.3399	75.887	65.4296	49.72							120
con	3	5	1	UL	LL	4	33.6744	68.9855	33.6744	68.7376	102.66	102.412	0.343961	0.342373			121
con	3	5	2	LL	UR	24	41.6433	21.4175	40.7207	21.4175	63.0609	62.1382	-0.320734	-0.310649			125
con	3	5	3	UL	LR	14	44.5148	38.8606	44.5148	38.8606	83.3754	83.3754	-0.0678168	-0.0678168			129
con	3	5	4	LR	UR	29	25.5184	54.4054	25.5184	54.4054	79.9238	79.9238	0.361432	0.361432			133
con	3	5	5	LL	LR	9	59.3078	34.613	59.3078	34.613	93.9207	93.9207	-0.262932	-0.262932			137
con	3	5	6	UL	UR	19	47.3376	20.2794	26.9328	17.4953	67.617	44.4281	-0.400169	-0.212423			141
oa	4	5	1	LL	UR	3	56.3362	35.3946	56.3362	35.3946	91.7308	91.7308	-0.228294	-0.228294			169
oa	4	5	2	UL	UR	23	23.1126	36.7625	23.1126	36.7625	59.8751	59.8751	0.227973	0.227973			173
oa	4	5	3	LL	UL	13	80.0899	12.5618	80.0899	12.5618	92.6517	92.6517	-0.728838	-0.728838			177
oa	4	5	4	LL	UR	18	35.3969	35.4271	35.3969	35.4271	70.8241	70.8241	0.000426606	0.000426606			181
oa	4	5	5	UL	LR	8	0	0	0	0	0	0	0	0			185
oa	4	5	6	LL	LR	28	53.2737	35.1048	42.734	27.1791	88.3785	69.9131	-0.20558	-0.22249			189
od	1	5	1	UL	LR	1	22.6388	59.7712	22.6388	59.7712	82.4101	82.4101	0.450581	0.450581			25
od	1	5	2	UL	LR	21	20.5991	45.8187	20.5991	45.8187	66.4178	66.4178	0.379711	0.379711			29
od	1	5	3	UL	LR	11	64.0709	31.5928	64.0709	31.5928	95.6637	95.6637	-0.339503	-0.339503			33
od	1	5	4	UL	LR	16	27.8265	46.784	27.8265	46.784	74.6105	74.6105	0.254085	0.254085			37
od	1	5	5	UL	LR	6	22.3206	101.042	22.3206	101.042	123.362	123.362	0.63813	0.63813			41
od	1	5	6	UL	UR	26	35.2881	50.7882	30.6104	40.1936	86.0763	70.804	0.180074	0.135348			45
or	2	5	1	UR	LR	2	39.9391	23.4817	39.9391	23.4817	63.4208	63.4208	-0.259494	-0.259494			73
or	2	5	2	UR	UL	22	37.3029	28.8496	37.3029	28.8496	66.1525	66.1525	-0.127786	-0.127786			77
or	2	5	3	UR	LR	12	29.1946	51.2296	29.1946	51.2296	80.4242	80.4242	0.273985	0.273985			81
or	2	5	4	UR	UL	27	39.7523	37.3175	39.7523	37.3175	77.0698	77.0698	-0.0315925	-0.0315925			85
or	2	5	5	UR	LL	7	24.226	40.6826	24.226	40.6826	64.9086	64.9086	0.253535	0.253535			89
or	2	5	6	UR	LL	17	14.2123	71.7055	13.952	44.4778	85.9178	58.4298	0.669165	0.522436			93
con	4	6	1	UR	LR	3	34.0876	42.289	34.0876	42.289	76.3766	76.3766	0.107382	0.107382			170
con	4	6	2	LL	UL	23	52.6053	45.0458	52.6053	44.1628	97.6511	96.7681	-0.0774136	-0.0872452			174
con	4	6	3	UL	LR	13	18.3711	20.2133	18.3711	20.2133	38.5844	38.5844	0.0477448	0.0477448			178
con	4	6	4	LL	UR	18	28.3395	31.2789	28.3395	31.2789	59.6183	59.6183	0.0493039	0.0493039			182
con	4	6	5	UL	UR	8	76.4659	8.15855	76.4659	8.15855	84.6245	84.6245	-0.807182	-0.807182			186
con	4	6	6	LL	LR	28	68.6483	126.267	42.8283	67.3939	194.915	110.222	0.295607	0.222873			190
oa	2	6	1	UR	UL	2	33.1963	21.2495	33.1963	21.2495	54.4457	54.4457	-0.219426	-0.219426			74
oa	2	6	2	UR	LR	22	29.8286	36.7009	29.8286	36.7009	66.5295	66.5295	0.103298	0.103298			78
oa	2	6	3	LR	UL	12	67.1963	33.7705	67.1963	33.7705	100.967	100.967	-0.331057	-0.331057			82
oa	2	6	4	UR	UL	27	24.4433	46.22	24.4433	46.22	70.6634	70.6634	0.308176	0.308176			86
oa	2	6	5	UL	LR	7	11.4403	29.5256	11.4403	29.5256	40.9659	40.9659	0.441474	0.441474			90
oa	2	6	6	UR	LL	17	23.7107	50.8852	21.7107	34.9535	74.5959	56.6642	0.364289	0.233706			94
od	3	6	1	UR	UL	4	61.9921	58.0371	61.9921	58.0371	120.029	120.029	-0.0329504	-0.0329504			122
od	3	6	2	UR	UL	24	15.931	11.5451	15.931	11.5451	27.4761	27.4761	-0.159626	-0.159626			126
od	3	6	3	UR	UL	14	61.526	25.2406	61.526	25.2406	86.7667	86.7667	-0.418195	-0.418195			130
od	3	6	4	UR	UL	29	52.8033	33.2729	52.8033	33.2729	86.0762	86.0762	-0.226896	-0.226896			134
od	3	6	5	UR	UL	9	72.1647	23.6374	72.1647	23.6374	95.8021	95.8021	-0.506537	-0.506537			138
od	3	6	6	UR	LL	19	52.6356	91.5746	40.7737	74.525	144.21	115.299	0.270015	0.292729			142
or	1	6	1	LL	UL	1	29.6097	51.4318	29.6097	51.4318	81.0415	81.0415	0.269271	0.269271			26
or	1	6	2	LL	UR	21	26.1106	47.3387	26.1106	47.3387	73.4493	73.4493	0.289016	0.289016			30
or	1	6	3	LL	UL	11	26.9943	27.1695	26.9943	27.1695	54.1638	54.1638	0.00323395	0.00323395			34
or	1	6	4	LL	UR	16	34.7038	54.2795	34.7038	54.2795	88.9833	88.9833	0.219992	0.219992			38
or	1	6	5	LL	LR	6	52.8245	42.3329	52.8245	42.3329	95.1574	95.1574	-0.110256	-0.110256			42
or	1	6	6	LL	LR	26	34.1867	116.683	17.7228	95.7065	150.87	113.429	0.546805	0.68751			46
con	2	7	1	UR	UL	2	20.1271	28.6811	20.1271	28.6811	48.8082	48.8082	0.175257	0.175257			75
con	2	7	2	LL	LR	22	41.4349	14.462	41.4349	14.462	55.8969	55.8969	-0.482548	-0.482548			79
con	2	7	3	UR	LL	12	20.2368	47.4169	20.2368	47.4169	67.6537	67.6537	0.401753	0.401753			83
con	2	7	4	UL	LR	27	44.4263	64.9112	44.4263	64.9112	109.338	109.338	0.187355	0.187355			87
con	2	7	5	UL	LL	7	23.1992	56.4872	23.1992	56.4872	79.6865	79.6865	0.417737	0.417737			91
con	2	7	6	UR	LR	17	33.5945	35.9333	28.6689	23.5438	69.5278	52.2127	0.0336385	-0.0981571			95
oa	1	7	1	UR	LR	1	17.8788	74.4232	17.8788	74.4232	92.302	92.302	0.612602	0.612602			27
oa	1	7	2	LL	UR	21	40.6822	9.22483	40.6822	9.22483	49.9071	49.9071	-0.630319	-0.630319			31
oa	1	7	3	LL	LR	11	40.1043	52.2098	40.1043	52.2098	92.314	92.314	0.131134	0.131134			35
oa	1	7	4	UR	LR	16	22.9134	48.9118	22.9134	48.9118	71.8252	71.8252	0.361968	0.361968			39
oa	1	7	5	LR	LL	6	45.3674	37.5328	45.3674	37.5328	82.9002	82.9002	-0.0945056	-0.0945056			43
oa	1	7	6	UR	UL	26	81.523	49.732	50.1648	32.5186	131.255	82.6834	-0.242208	-0.213419			47
od	4	7	1	LL	UR	3	18.5613	49.3001	18.5613	49.3001	67.8614	67.8614	0.452965	0.452965			171
od	4	7	2	LL	UR	23	37.9049	33.2096	37.9049	32.6938	71.1145	70.5987	-0.0660236	-0.0738129			175
od	4	7	3	LL	UR	13	32.2162	15.7703	32.2162	15.7703	47.9866	47.9866	-0.342719	-0.342719			179
od	4	7	4	LL	UR	18	84.4673	8.30099	84.4673	8.30099	92.7683	92.7683	-0.821038	-0.821038			183
od	4	7	5	LL	UR	8	35.113	25.8736	35.113	25.8736	60.9866	60.9866	-0.1515	-0.1515			187
od	4	7	6	LL	LR	28	37.9448	50.3572	34.3551	33.5384	88.302	67.8935	0.140568	-0.0120292			191
or	3	7	1	LR	UR	4	38.1704	38.8942	38.1704	38.5579	77.0646	76.7284	0.00939157	0.0050506			123
or	3	7	2	LR	LL	24	32.4008	21.654	32.4008	21.654	54.0547	54.0547	-0.198813	-0.198813			127
or	3	7	3	LR	UR	14	29.4304	34.6649	29.4304	33.7261	64.0953	63.1565	0.0816666	0.0680162			131
or	3	7	4	LR	LL	29	10.4085	20.3752	10.4085	20.3752	30.7837	30.7837	0.323764	0.323764			135
or	3	7	5	LR	UL	9	45.4721	59.4091	45.4721	59.4091	104.881	104.881	0.132883	0.132883			139
or	3	7	6	LR	UL	19	43.1858	60.4066	38.0027	36.0044	103.592	74.0071	0.166236	-0.0270008			143
con	1	8	1	UL	UR	1	32.2047	13.8113	32.2047	13.8113	46.016	46.016	-0.399718	-0.399718			28
con	1	8	2	LL	LR	21	16.3564	11.7269	16.3564	11.7269	28.0833	28.0833	-0.16485	-0.16485			32
con	1	8	3	UL	UR	11	35.0471	23.3937	35.0471	23.3937	58.4408	58.4408	-0.199405	-0.199405			36
con	1	8	4	LL	LR	16	35.3494	30.0317	35.3494	30.0317	65.3811	65.3811	-0.0813342	-0.0813342			40
con	1	8	5	LL	UR	6	43.6649	17.4973	43.6649	17.4973	61.1623	61.1623	-0.427839	-0.427839			44
con	1	8	6	UL	LR	26	85.559	21.7996	52.9419	20.5638	107.359	73.5057	-0.593892	-0.440484			48
oa	3	8	1	LR	LL	4	23.1839	21.8802	23.1839	21.8802	45.064	45.064	-0.0289305	-0.0289305			124
oa	3	8	2	LL	UR	24	19.7722	20.9896	19.7722	16.6623	40.7618	36.4345	0.0298644	-0.0853578			128
oa	3	8	3	LR	UR	14	32.2144	20.7996	32.2144	20.7996	53.014	53.014	-0.215316	-0.215316			132
oa	3	8	4	LR	LL	29	21.1762	47.7357	21.1762	47.7357	68.912	68.912	0.385412	0.385412			136
oa	3	8	5	LL	UR	9	6.41575	20.4799	6.41575	20.4799	26.8956	26.8956	0.522915	0.522915			140
oa	3	8	6	LR	UL	19	56.7311	93.6589	40.7884	66.5995	150.39	107.388	0.245547	0.240354			144
od	2	8	1	LR	UL	2	25.1167	20.0244	25.1167	20.0244	45.1411	45.1411	-0.112808	-0.112808			76
od	2	8	2	LR	UL	22	18.4659	11.6922	18.4659	11.6922	30.1581	30.1581	-0.224604	-0.224604			80
od	2	8	3	LR	UL	12	21.8497	34.2441	21.8497	34.2441	56.0938	56.0938	0.220957	0.220957			84
od	2	8	4	LR	UL	27	35.2634	52.0897	35.2634	52.0897	87.3531	87.3531	0.192625	0.192625			88
od	2	8	5	LR	UL	7	15.5369	9.8509	15.5369	9.8509	25.3878	25.3878	-0.223966	-0.223966			92
od	2	8	6	LR	LL	17	22.4848	50.3319	12.6794	26.8331	72.8167	39.5125	0.382427	0.358207			96
or	4	8	1	UL	LL	3	14.5515	3.96668	14.5515	3.96668	18.5182	18.5182	-0.571592	-0.571592			172
or	4	8	2	UL	LR	23	46.9877	52.2327	46.9877	52.2327	99.2204	99.2204	0.0528628	0.0528628			176
or	4	8	3	UL	LL	13	16.2875	46.513	16.2875	46.513	62.8005	62.8005	0.481295	0.481295			180
or	4	8	4	UL	LR	18	25.0817	36.8517	25.0817	36.8517	61.9334	61.9334	0.190043	0.190043			184
or	4	8	5	UL	UR	8	69.8644	31.0003	69.8644	31.0003	100.865	100.865	-0.38531	-0.38531			188
or	4	8	6	UL	UR	28	59.2981	59.0849	27.2855	31.3478	118.383	58.6332	-0.001801	0.069283			192
con	2	9	1	LR	UL	2	52.914	59.4781	43.9254	57.2188	112.392	101.144	0.0584031	0.13143		fromrepeat results	49
con	2	9	2	UR	LL	1	41.2066	78.0622	32.2245	78.0622	119.269	110.287	0.309014	0.415624		fromrepeat results	57
con	2	9	3	LR	UL	1	38.5726	21.5202	38.5726	21.5202	60.0928	60.0928	-0.283768	-0.283768		fromrepeat results	65
con	2	9	4	UR	LL	8	12.7157	42.6923	12.7157	42.6923	55.4079	55.4079	0.541017	0.541017		fromrepeat results	73
con	2	9	5	LL	LR	25	32.3743	49.2579	32.3743	49.2579	81.6322	81.6322	0.206825	0.206825		fromrepeat results	81
con	2	9	6	UL	UR	13	55.0834	35.3726	34.7728	31.2149	90.456	65.9877	-0.217904	-0.0539169		fromrepeat results	89
od	1	9	1	UL	UR	1	62.9333	54.5219	60.618	54.5219	117.455	115.14	-0.0716137	-0.0529448		fromrepeat results	1
od	1	9	2	UL	UR	7	41.6381	34.9619	41.6381	34.9619	76.6	76.6	-0.0871566	-0.0871566		fromrepeat results	9
od	1	9	3	UL	UR	9	84.7799	59.7053	82.8604	59.7053	144.485	142.566	-0.173544	-0.162417		fromrepeat results	17
od	1	9	4	UL	UR	17	42.035	62.4904	42.035	62.4904	104.525	104.525	0.195697	0.195697		fromrepeat results	25
od	1	9	5	UL	UR	1	14.4309	13.3993	14.4309	13.3993	27.8303	27.8303	-0.037067	-0.037067		fromrepeat results	33
od	1	9	6	UL	LR	34	96.5271	97.9485	69.1683	45.7692	194.476	114.938	0.00730878	-0.203581		fromrepeat results	41
or	3	9	1	UR	LR	13	62.8755	67.5031	61.6639	67.5031	130.379	129.167	0.0354942	0.045207			97
or	3	9	2	UR	LL	1	61.1343	55.9179	61.1343	55.9179	117.052	117.052	-0.0445649	-0.0445649			105
or	3	9	3	UR	LR	3	48.6249	52.1691	48.6249	52.1691	100.794	100.794	0.0351628	0.0351628			113
or	3	9	4	UR	LL	37	110.033	17.3855	110.033	17.3855	127.419	127.419	-0.727112	-0.727112			121
or	3	9	5	UR	UL	1	30.5501	66.3025	30.5501	66.3025	96.8526	96.8526	0.369142	0.369142			129
or	3	9	6	UR	UL	35	103.836	130.599	69.6894	109.573	234.435	179.262	0.114157	0.222487			137
con	3	10	1	UL	LL	13	101.458	69.5354	101.458	69.5354	170.993	170.993	-0.186687	-0.186687			98
con	3	10	2	UR	LR	1	60.0476	30.5571	60.0476	30.5571	90.6047	90.6047	-0.325485	-0.325485			106
con	3	10	3	LR	LL	3	30.4031	30.0962	30.4031	30.0962	60.4992	60.4992	-0.00507279	-0.00507279			114
con	3	10	4	UR	UL	37	33.5596	41.0147	33.5596	41.0147	74.5743	74.5743	0.0999681	0.0999681			122
con	3	10	5	LR	UL	1	54.7386	33.3632	54.7386	33.3632	88.1018	88.1018	-0.242621	-0.242621			130
con	3	10	6	LL	UR	35	192.077	40.0447	148.092	23.6693	232.121	171.762	-0.654967	-0.724394			138
od	2	10	1	UR	LL	2	34.9306	18.5766	34.9306	18.1435	53.5072	53.0741	-0.305641	-0.316295		fromrepeat results	50
od	2	10	2	UR	LL	1	58.2122	36.6716	58.2122	36.6716	94.8837	94.8837	-0.227021	-0.227021		fromrepeat results	58
od	2	10	3	UR	LL	1	45.3116	34.0603	45.3116	34.0603	79.3719	79.3719	-0.141753	-0.141753		fromrepeat results	66
od	2	10	4	UR	LL	8	69.9558	36.4765	69.9558	36.4765	106.432	106.432	-0.31456	-0.31456		fromrepeat results	74
od	2	10	5	UR	LL	25	28.2623	21.1526	28.2623	21.1526	49.4149	49.4149	-0.143879	-0.143879	first time place wrong then redone	fromrepeat results	82
od	2	10	6	UR	UL	13	81.0467	101.189	76.2672	66.0197	182.235	142.287	0.110527	-0.07202		fromrepeat results	90
or	1	10	1	LL	UL	1	77.7248	35.5515	77.7248	35.5515	113.276	113.276	-0.372304	-0.372304			2
or	1	10	2	LL	LR	7	62.0514	47.8944	62.0514	47.8944	109.946	109.946	-0.128763	-0.128763			10
or	1	10	3	LL	LR	9	26.6634	33.4622	26.6634	33.4622	60.1256	60.1256	0.113077	0.113077			18
or	1	10	4	LL	UL	17	58.8514	30.6819	58.8514	30.6819	89.5333	89.5333	-0.314627	-0.314627			26
or	1	10	5	LL	UR	1	32.049	15.5771	32.049	15.5771	47.6261	47.6261	-0.345858	-0.345858			34
or	1	10	6	LL	UR	34	21.0788	60.9705	21.0788	60.9705	82.0493	82.0493	0.486192	0.486192			42
con	3	11	1	UR	LL	13	68.7192	69.8913	68.7192	69.3816	138.611	138.101	0.00845642	0.00479656			99
con	3	11	2	LR	UL	1	24.0771	49.2328	24.0771	49.2328	73.3099	73.3099	0.343142	0.343142			107
con	3	11	3	UL	LL	3	46.0055	36.6966	46.0055	36.6966	82.7022	82.7022	-0.11256	-0.11256			115
con	3	11	4	LR	UR	37	27.1418	23.6064	27.1418	23.6064	50.7482	50.7482	-0.069666	-0.069666			123
con	3	11	5	UL	UR	1	21.3581	33.043	21.3581	33.043	54.4011	54.4011	0.214792	0.214792			131
con	3	11	6	LL	LR	35	171.257	53.1122	114.523	50.4968	224.369	165.02	-0.526563	-0.38799			139
od	2	11	1	LL	LR	2	40.9588	40.6928	40.9588	40.6928	81.6516	81.6516	-0.00325659	-0.00325659			51
od	2	11	2	LL	LR	1	38.7402	14.8099	38.7402	14.8099	53.5502	53.5502	-0.446877	-0.446877			59
od	2	11	3	LL	LR	1	71.0594	48.1365	71.0594	48.1365	119.196	119.196	-0.192313	-0.192313			67
od	2	11	4	LL	LR	8	14.2287	32.1111	14.2287	32.1111	46.3398	46.3398	0.385899	0.385899			75
od	2	11	5	LL	LR	25	23.3433	9.25541	23.3433	9.25541	32.5987	32.5987	-0.432161	-0.432161			83
od	2	11	6	LL	UR	13	58.6286	66.4925	45.518	23.4108	125.121	68.9288	0.06285	-0.320726			91
or	1	11	1	LR	UR	1	45.9761	41.9264	45.9761	41.9264	87.9024	87.9024	-0.0460702	-0.0460702			3
or	1	11	2	LR	UL	7	89.5464	79.4866	89.5464	79.4866	169.033	169.033	-0.0595138	-0.0595138			11
or	1	11	3	LR	UL	9	52.8443	55.2849	52.8443	55.2849	108.129	108.129	0.0225707	0.0225707			19
or	1	11	4	LR	UR	17	109.436	64.8568	109.436	64.8568	174.293	174.293	-0.255771	-0.255771			27
or	1	11	5	LR	LL	1	50.3702	38.6442	50.3702	38.6442	89.0144	89.0144	-0.131732	-0.131732			35
or	1	11	6	LR	LL	34	80.7703	52.2209	73.5533	52.2209	132.991	125.774	-0.214672	-0.169609			43
con	1	12	1	LR	LL	1	70.2845	89.0624	70.2845	89.0624	159.347	159.347	0.117843	0.117843			4
con	1	12	2	UR	UL	7	69.8227	96.7898	69.8227	96.7898	166.613	166.613	0.161855	0.161855			12
con	1	12	3	UL	LL	9	88.184	90.8946	88.184	90.8946	179.079	179.079	0.0151369	0.0151369			20
con	1	12	4	UR	LR	17	10.1353	85.2988	10.1353	85.2988	95.4341	95.4341	0.787596	0.787596			28
con	1	12	5	UL	LR	1	44.5107	53.9089	44.5107	53.9089	98.4196	98.4196	0.0954912	0.0954912			36
con	1	12	6	LL	UR	34	89.6609	61.4101	68.2486	58.6492	151.071	126.898	-0.187003	-0.0756469			44
od	3	12	1	LR	LL	13	108.384	28.7605	107.259	28.7605	137.144	136.02	-0.58058	-0.577113			100
od	3	12	2	LR	LL	1	37.1514	55.7857	37.1514	55.7857	92.9372	92.9372	0.200504	0.200504			108
od	3	12	3	LR	LL	3	19.8431	29.8022	19.8431	29.8022	49.6453	49.6453	0.200604	0.200604			116
od	3	12	4	LR	LL	37	113.423	63.6156	112.743	63.6156	177.039	176.359	-0.281336	-0.278565			124
od	3	12	5	LR	LL	1	97.0857	14.8484	97.0857	14.8484	111.934	111.934	-0.734694	-0.734694			132
od	3	12	6	LR	UL	35	115.96	144.107	67.2682	117.666	260.067	184.934	0.10823	0.272517			140
or	2	12	1	UL	UR	2	35.8333	36.3829	34.9655	36.3829	72.2162	71.3485	0.00761095	0.0198661			52
or	2	12	2	UL	LL	1	42.1053	35.8214	42.1053	35.8214	77.9266	77.9266	-0.0806381	-0.0806381			60
or	2	12	3	UL	LL	1	68.3762	103.876	68.3762	103.876	172.252	172.252	0.206092	0.206092			68
or	2	12	4	UL	UR	8	52.589	52.0751	52.589	52.0751	104.664	104.664	-0.00491	-0.00491			76
or	2	12	5	UL	LR	25	19.3691	84.5685	19.3691	84.5685	103.938	103.938	0.627294	0.627294			84
or	2	12	6	UL	LR	13	41.8371	84.9724	32.9584	45.1187	126.81	78.077	0.340158	0.155748			92
con	3	13	1	LL	UL	13	37.0597	33.1363	37.0597	33.1363	70.1959	70.1959	-0.055892	-0.055892			101
con	3	13	2	UR	LL	1	46.9404	43.5597	46.9404	43.5597	90.5001	90.5001	-0.0373553	-0.0373553			109
con	3	13	3	LR	UL	3	24.839	31.6542	24.839	31.6542	56.4932	56.4932	0.120638	0.120638			117
con	3	13	4	UR	LR	37	25.9502	120.573	25.9502	120.573	146.523	146.523	0.645787	0.645787			125
con	3	13	5	LL	LR	1	7.86572	35.0769	7.86572	35.0769	42.9427	42.9427	0.633664	0.633664			133
con	3	13	6	UL	UR	35	112.629	61.1537	100.719	36.7123	173.783	137.431	-0.296204	-0.465736			141
od	1	13	1	UL	LR	1	60.928	41.3606	60.928	41.3606	102.289	102.289	-0.191296	-0.191296			5
od	1	13	2	UL	LR	7	76.358	51.5989	76.358	51.5989	127.957	127.957	-0.193495	-0.193495			13
od	1	13	3	UL	LR	9	39.5872	14.0673	39.5872	14.0673	53.6545	53.6545	-0.475634	-0.475634			21
od	1	13	4	UL	LR	17	19.2154	44.0321	19.2154	44.0321	63.2474	63.2474	0.392374	0.392374			29
od	1	13	5	UL	LR	1	70.9402	56.5841	70.9402	56.5841	127.524	127.524	-0.112576	-0.112576			37
od	1	13	6	UL	UR	34	22.0233	46.4043	20.7568	43.0148	68.4276	63.7715	0.356304	0.349027			45
or	2	13	1	UR	LR	2	40.512	36.1682	40.512	36.1682	76.6802	76.6802	-0.0566475	-0.0566475			53
or	2	13	2	UR	UL	1	18.5745	13.7646	18.5745	13.7646	32.3391	32.3391	-0.148733	-0.148733			61
or	2	13	3	UR	LR	1	53.7947	64.2281	53.7947	64.2281	118.023	118.023	0.0884021	0.0884021			69
or	2	13	4	UR	UL	8	18.0962	17.858	18.0962	17.858	35.9541	35.9541	-0.00662491	-0.00662491			77
or	2	13	5	UR	LL	25	7.7708	17.9397	7.7708	17.9397	25.7105	25.7105	0.395516	0.395516			85
or	2	13	6	UR	LL	13	28.7653	48.088	23.2706	36.2156	76.8533	59.4862	0.251423	0.217614			93
con	3	14	1	LR	UR	13	104.509	83.3666	104.365	83.3666	187.875	187.732	-0.112533	-0.111855			102
con	3	14	2	UL	LL	1	101.539	40.2711	101.539	37.714	141.811	139.253	-0.432044	-0.45834			110
con	3	14	3	LR	UL	3	83.1793	20.8495	80.9927	20.8495	104.029	101.842	-0.599159	-0.590553			118
con	3	14	4	UR	LL	37	48.5295	160.315	48.5295	153.565	208.845	202.094	0.535258	0.519734			126
con	3	14	5	UL	UR	1	58.388	41.6063	58.388	41.6063	99.9943	99.9943	-0.167826	-0.167826			134
con	3	14	6	LL	LR	35	215.227	188.439	126.473	107.545	403.666	234.018	-0.0663612	-0.0808808			142
od	2	14	1	UR	UL	2	72.083	51.7049	72.083	51.7049	123.788	123.788	-0.164621	-0.164621			54
od	2	14	2	UR	UL	1	61.6902	55.9069	61.6902	55.9069	117.597	117.597	-0.0491792	-0.0491792			62
od	2	14	3	UR	UL	1	200.677	27.4267	200.677	25.8141	228.104	226.491	-0.759525	-0.772053			70
od	2	14	4	UR	UL	8	78.0352	48.0659	78.0352	46.3689	126.101	124.404	-0.237661	-0.254544			78
od	2	14	5	UR	UL	25	5.46746	63.7104	5.46746	63.7104	69.1779	69.1779	0.84193	0.84193			86
od	2	14	6	UR	LL	13	75.3127	53.0313	42.0115	51.6466	128.344	93.658	-0.173607	0.102875			94
or	1	14	1	LL	UL	1	76.2091	15.5108	76.2091	15.5108	91.72	91.72	-0.661778	-0.661778			6
or	1	14	2	LL	UR	7	145.013	50.5888	145.013	50.5888	195.602	195.602	-0.482738	-0.482738			14
or	1	14	3	LL	UL	9	58.3629	63.3261	58.3629	63.3261	121.689	121.689	0.0407862	0.0407862			22
or	1	14	4	LL	UR	17	105.435	32.5932	105.435	32.5932	138.028	138.028	-0.527731	-0.527731			30
or	1	14	5	LL	LR	1	101.253	17.967	101.253	17.967	119.22	119.22	-0.698591	-0.698591			38
or	1	14	6	LL	LR	34	69.1035	56.3205	33.4111	53.6902	125.424	87.1013	-0.101918	0.232822			46
con	1	15	1	UL	UR	1	25.3414	34.0493	25.3414	34.0493	59.3907	59.3907	0.14662	0.14662			7
con	1	15	2	LR	LL	7	61.1432	75.9804	61.1432	75.9804	137.124	137.124	0.108203	0.108203			15
con	1	15	3	LL	UR	9	71.664	48.3701	71.664	48.3701	120.034	120.034	-0.194061	-0.194061			23
con	1	15	4	LR	UL	17	76.6208	67.2821	76.6208	67.2821	143.903	143.903	-0.0648961	-0.0648961			31
con	1	15	5	UL	LL	1	16.717	54.6672	16.717	54.6672	71.3842	71.3842	0.531633	0.531633			39
con	1	15	6	UR	LR	34	51.084	66.0776	48.5436	49.7321	117.162	98.2757	0.127974	0.012093			47
od	3	15	1	LL	UR	13	83.3578	51.2353	82.2718	51.2353	134.593	133.507	-0.238664	-0.23247			103
od	3	15	2	LL	UR	1	80.3976	56.9179	80.3976	55.7644	137.316	136.162	-0.170991	-0.180912			111
od	3	15	3	LL	UR	3	57.9831	65.1885	57.9831	65.1885	123.172	123.172	0.058499	0.058499			119
od	3	15	4	LL	UR	37	31.4568	64.3754	31.4568	64.3754	95.8323	95.8323	0.343502	0.343502			127
od	3	15	5	LL	UR	1	39.3077	16.5579	39.3077	16.5579	55.8655	55.8655	-0.407225	-0.407225			135
od	3	15	6	LL	LR	35	111.846	57.9869	94.7419	50.5014	169.833	145.243	-0.317131	-0.304596			143
or	2	15	1	LR	UR	2	24.6772	41.2675	24.6772	41.2675	65.9447	65.9447	0.251579	0.251579			55
or	2	15	2	LR	LL	1	33.3045	37.5776	33.3045	37.5776	70.8821	70.8821	0.0602851	0.0602851			63
or	2	15	3	LR	UR	1	118.081	79.5281	118.081	79.5281	197.609	197.609	-0.195096	-0.195096			71
or	2	15	4	LR	LL	8	67.4819	23.706	67.4819	23.706	91.1879	91.1879	-0.480063	-0.480063			79
or	2	15	5	LR	UL	25	36.1149	16.1508	36.1149	16.1508	52.2657	52.2657	-0.381972	-0.381972			87
or	2	15	6	LR	UL	13	50.6104	29.9591	34.6485	27.6814	80.5695	62.3299	-0.256316	-0.111779			95
con	1	16	1	UR	UL	1	25.1748	44.3147	25.1748	44.3147	69.4895	69.4895	0.275437	0.275437			8
con	1	16	2	LR	LL	7	41.4457	38.7977	41.4457	38.7977	80.2434	80.2434	-0.0329996	-0.0329996			16
con	1	16	3	UR	UL	9	27.8139	38.7461	27.8139	38.7461	66.5601	66.5601	0.164245	0.164245			24
con	1	16	4	LR	LL	17	101.164	41.6376	101.164	41.6376	142.801	142.801	-0.416845	-0.416845			32
con	1	16	5	LL	UR	1	78.2979	48.2026	78.2979	48.2026	126.5	126.5	-0.237906	-0.237906			40
con	1	16	6	UL	LR	34	24.0978	68.0568	24.0978	32.7542	92.1546	56.8521	0.477013	0.152262			48
od	2	16	1	LR	UL	2	35.5681	28.874	35.5681	28.874	64.4421	64.4421	-0.103878	-0.103878			56
od	2	16	2	LR	UL	1	48.2568	51.3465	48.2568	51.3465	99.6033	99.6033	0.0310196	0.0310196			64
od	2	16	3	LR	UL	1	51.8056	161.258	50.9421	161.258	213.064	212.201	0.513709	0.519868			72
od	2	16	4	LR	UL	8	60.6955	52.3748	60.6955	52.3748	113.07	113.07	-0.0735888	-0.0735888			80
od	2	16	5	LR	UL	25	65.6347	40.9976	65.2295	40.9976	106.632	106.227	-0.231047	-0.228114			88
od	2	16	6	LR	LL	13	47.6447	66.5597	35.5369	55.3842	114.204	90.9211	0.165624	0.218292			96
or	3	16	1	UL	LL	13	51.9583	83.7187	51.9583	83.7187	135.677	135.677	0.234088	0.234088			104
or	3	16	2	UL	LR	1	25.5764	107.649	25.5764	107.649	133.226	133.226	0.616044	0.616044			112
or	3	16	3	UL	LL	3	28.1155	73.2134	28.1155	73.2134	101.329	101.329	0.445064	0.445064			120
or	3	16	4	UL	LR	37	20.4833	120.535	20.4833	120.535	141.018	141.018	0.709494	0.709494			128
or	3	16	5	UL	UR	1	22.253	4.86908	22.253	4.86908	27.1221	27.1221	-0.640951	-0.640951			136
or	3	16	6	UL	UR	35	134.228	125.969	108.284	93.8925	260.198	202.176	-0.0317409	-0.0711814			144
od	2	10	1	UR	LL	2	59.5597	49.6848	59.5597	49.6848	109.245	109.245	-0.0903923	-0.0903923
od	2	10	2	UR	LL	1	21.2607	39.6887	21.2607	39.6887	60.9494	60.9494	0.302351	0.302351
od	2	10	3	UR	LL	1	45.7739	26.0537	45.7739	26.0537	71.8276	71.8276	-0.274549	-0.274549
od	2	10	4	UR	LL	8	86.5722	33.0819	86.5722	33.0819	119.654	119.654	-0.447041	-0.447041
od	2	10	5	UR	LL	25	57.4748	88.2257	57.4748	88.2257	145.701	145.701	0.211056	0.211056
od	2	10	6	UR	UL	13	79.4587	112.16	35.9633	96.9704	191.618	132.934	0.170657	0.458928
od	1	101	1	UL	UR	5	214.18	34.8	214.18	34.8	248.98	248.98	-0.720459	-0.720459			1
or	1	102	1	LL	UL	5	60.0866	68.647	59.8128	68.647	128.734	128.46	0.0664973	0.0687706			2
con	1	103	1	LL	UR	5	57.9849	51.6219	57.9849	51.6219	109.607	109.607	-0.0580531	-0.0580531			3
con	1	104	1	LL	LR	5	35.279	52.9368	35.279	52.9368	88.2158	88.2158	0.200166	0.200166			4
od	1	105	1	UL	LR	5	50.1882	63.8914	50.1882	63.8914	114.08	114.08	0.12012	0.12012			5
or	1	106	1	LL	UL	5	103.423	36.4347	103.423	35.7075	139.857	139.13	-0.478973	-0.486704			6
od	1	107	1	LL	UR	5	72.0297	52.2345	71.4898	52.2345	124.264	123.724	-0.159299	-0.155631			7
con	1	108	1	UL	UR	5	13.7757	27.5658	13.7757	27.5658	41.3415	41.3415	0.333564	0.333564			8
od	1	101	2	UL	UR	21	56.9659	42.1134	56.5998	42.1134	99.0793	98.7132	-0.149905	-0.146752			9
or	1	102	2	LL	LR	21	66.7643	31.3685	66.7643	31.3685	98.1328	98.1328	-0.360694	-0.360694			10
con	1	103	2	UL	LR	21	41.412	54.9787	41.412	54.9787	96.3906	96.3906	0.140747	0.140747			11
con	1	104	2	UL	UR	21	63.9269	35.1331	63.9269	35.1331	99.06	99.06	-0.29067	-0.29067			12
od	1	105	2	UL	LR	21	19.4758	61.4588	19.4758	61.4588	80.9346	80.9346	0.518728	0.518728			13
or	1	106	2	LL	UR	21	43.9278	17.2031	43.9278	17.2031	61.1309	61.1309	-0.437172	-0.437172			14
od	1	107	2	LL	UR	21	50.2073	29.9353	50.2073	29.9353	80.1426	80.1426	-0.252948	-0.252948			15
con	1	108	2	LL	LR	21	35.2247	18.9394	35.2247	18.9394	54.1641	54.1641	-0.300666	-0.300666			16
od	1	101	3	UL	UR	37	40.0454	62.1098	40.0454	62.1098	102.155	102.155	0.215989	0.215989			17
or	1	102	3	LL	LR	37	45.4907	67.6106	45.0586	67.6106	113.101	112.669	0.195576	0.200162			18
con	1	103	3	LL	UL	37	66.335	24.3295	66.335	24.3295	90.6645	90.6645	-0.463308	-0.463308			19
con	1	104	3	LL	UL	37	47.67	39.53	47.67	39.53	87.2	87.2	-0.0933486	-0.0933486			20
od	1	105	3	UL	LR	37	42.5486	64.197	42.5486	64.0523	106.746	106.601	0.202804	0.201722			21
or	1	106	3	LL	UL	37	81.4485	32.8641	81.4485	32.8641	114.313	114.313	-0.425013	-0.425013			22
od	1	107	3	LL	UR	37	43.2961	55.4854	43.2961	55.4854	98.7815	98.7815	0.123396	0.123396			23
con	1	108	3	UL	UR	37	37.6609	79.8861	37.6214	79.8861	117.547	117.508	0.35922	0.359676			24
od	1	101	4	UL	UR	58	44.8956	55.2449	44.8956	55.2449	100.14	100.14	0.103348	0.103348			25
or	1	102	4	LL	UL	58	46.0518	94.4706	46.0518	94.4706	140.522	140.522	0.344562	0.344562			26
con	1	103	4	UR	LR	58	100.73	39.1161	100.73	39.1161	139.846	139.846	-0.440585	-0.440585			27
con	1	104	4	LR	UR	58	44.5525	74.596	44.5525	74.596	119.149	119.149	0.252152	0.252152			28
od	1	105	4	UL	LR	58	28.9569	67.9676	28.9569	67.9676	96.9245	96.9245	0.402486	0.402486			29
or	1	106	4	LL	UR	58	92.1034	39.2078	92.1034	39.2078	131.311	131.311	-0.402826	-0.402826			30
od	1	107	4	LL	UR	58	36.6723	40.8555	36.6723	40.8555	77.5279	77.5279	0.0539571	0.0539571			31
con	1	108	4	LL	LR	58	16.4232	39.9693	16.4232	39.9693	56.3925	56.3925	0.41754	0.41754			32
od	1	101	5	UL	UR	30	41.9256	60.8282	41.9256	60.8282	102.754	102.754	0.183959	0.183959			33
or	1	102	5	LL	UR	30	21.3431	64.2916	21.3431	64.2916	85.6347	85.6347	0.501532	0.501532			34
con	1	103	5	UL	UR	30	28.6103	31.8812	28.6103	31.8812	60.4915	60.4915	0.0540728	0.0540728			35
con	1	104	5	UL	LR	30	17.3297	56.5971	17.3297	56.5971	73.9267	73.9267	0.531166	0.531166			36
od	1	105	5	UL	LR	30	21.628	36.6504	21.628	36.6504	58.2784	58.2784	0.257769	0.257769			37
or	1	106	5	LL	LR	30	61.9238	36.6154	61.9238	36.6154	98.5393	98.5393	-0.256836	-0.256836			38
od	1	107	5	LL	UR	30	53.7876	33.8212	53.7876	33.8212	87.6089	87.6089	-0.227904	-0.227904			39
con	1	108	5	LL	UR	30	23.0296	20.6857	22.9815	20.6857	43.7154	43.6672	-0.0536164	-0.0525738			40
od	1	101	6	UL	LR	26	24.069	123.179	16.7109	71.5653	147.248	88.2761	0.673082	0.621395			41
or	1	102	6	LL	UR	26	41.1573	128.08	29.2145	78.0118	169.238	107.226	0.513615	0.455088			42
con	1	103	6	LL	LR	26	39.519	42.7846	34.4352	32.1658	82.3036	66.601	0.0396773	-0.034074			43
con	1	104	6	LL	UR	26	64.0048	75.8448	53.2971	36.0958	139.85	89.3928	0.0846624	-0.192424			44
od	1	105	6	UL	UR	26	46.3403	57.4975	20.9249	36.6747	103.838	57.5996	0.107448	0.273437			45
or	1	106	6	LL	LR	26	71.7516	78.1632	30.4739	55.9776	149.915	86.4515	0.0427682	0.295006			46
od	1	107	6	LL	LR	26	74.9953	66.5115	46.9654	47.7137	141.507	94.679	-0.059953	0.00790399			47
con	1	108	6	UL	LR	26	24.2404	42.9594	20.1118	22.0479	67.1998	42.1596	0.278559	0.0459236			48
or	1	109	1	LL	UL	5	63.9183	43.8744	63.9183	43.8744	107.793	107.793	-0.185949	-0.185949			49
or	1	110	1	UR	LR	5	50.728	77.1377	50.584	77.1377	127.866	127.722	0.206542	0.207902			50
or	1	111	1	UL	LR	5	68.3015	49.3502	68.3015	49.3502	117.652	117.652	-0.161079	-0.161079			51
od	1	112	1	UL	UR	5	34.931	46.8745	34.931	46.8745	81.8055	81.8055	0.145998	0.145998			52
or	1	113	1	LL	UL	5	36.8613	59.2795	36.8613	59.2795	96.1407	96.1407	0.233181	0.233181			53
con	1	114	1	LL	UR	5	26.7686	66.7008	26.7686	66.7008	93.4694	93.4694	0.427222	0.427222			54
or	1	115	1	UL	LL	5	26.2353	51.4738	26.2353	50.7841	77.7092	77.0195	0.324781	0.318735			55
od	1	116	1	UL	LR	5	81.5014	35.4747	81.5014	35.4747	116.976	116.976	-0.393471	-0.393471			56
or	1	109	2	LL	LR	21	20.7558	30.1965	20.7558	30.1965	50.9523	50.9523	0.185285	0.185285			57
or	1	110	2	UR	LL	21	26.8909	44.6844	26.8909	44.6844	71.5753	71.5753	0.248598	0.248598			58
or	1	111	2	UL	LL	21	25.7087	51.9532	25.7087	30.1197	77.6619	55.8284	0.337933	0.07901			59
od	1	112	2	UL	UR	21	23.3486	58.0672	23.3486	58.0672	81.4158	81.4158	0.426436	0.426436			60
or	1	113	2	LL	UR	21	39.0864	25.3571	38.9436	25.3571	64.4435	64.3007	-0.213044	-0.211296			61
con	1	114	2	UL	LR	21	30.4341	29.8907	30.4341	29.8907	60.3248	60.3248	-0.00900734	-0.00900734			62
or	1	115	2	UL	UR	21	56.6943	44.0772	56.6943	44.0772	100.771	100.771	-0.125206	-0.125206			63
od	1	116	2	UL	LR	21	23.2644	65.8019	23.2644	65.8019	89.0664	89.0664	0.477594	0.477594			64
or	1	109	3	LL	LR	37	40.5128	60.8558	40.5128	60.8558	101.369	101.369	0.200683	0.200683			65
or	1	110	3	UR	LR	37	58.7079	59.3408	58.7079	59.3408	118.049	118.049	0.00536153	0.00536153			66
or	1	111	3	UL	LR	37	27.5555	54.8628	27.5555	54.8628	82.4184	82.4184	0.331325	0.331325			67
od	1	112	3	UL	UR	37	56.2022	121.964	56.0568	121.964	178.166	178.021	0.369103	0.370221			68
or	1	113	3	LL	UR	37	33.6653	62.9394	33.6653	62.9394	96.6047	96.6047	0.30303	0.30303			69
con	1	114	3	LR	UR	37	42.884	25.399	42.3713	25.399	68.283	67.7703	-0.256066	-0.250438			70
or	1	115	3	UL	UR	37	34.4334	38.0281	34.4334	38.0281	72.4615	72.4615	0.0496085	0.0496085			71
od	1	116	3	UL	LR	37	30.664	96.3772	30.664	96.3772	127.041	127.041	0.517259	0.517259			72
or	1	109	4	LL	UL	58	66.5949	47.0206	66.5949	46.1716	113.616	112.766	-0.172285	-0.181112			73
or	1	110	4	UR	LL	58	61.8506	52.527	61.8506	52.527	114.378	114.378	-0.0815161	-0.0815161			74
or	1	111	4	UL	LL	58	82.2309	71.3588	82.2309	71.3588	153.59	153.59	-0.0707869	-0.0707869			75
od	1	112	4	UL	UR	58	109.1	82.4835	109.1	82.4835	191.583	191.583	-0.138928	-0.138928			76
or	1	113	4	LL	UL	58	76.0967	28.711	76.0967	28.711	104.808	104.808	-0.452121	-0.452121			77
con	1	114	4	UL	LL	58	30.1101	39.6024	30.1101	39.6024	69.7124	69.7124	0.136163	0.136163			78
or	1	115	4	UL	LL	58	37.3418	62.2388	37.3418	62.2388	99.5806	99.5806	0.250019	0.250019			79
od	1	116	4	UL	LR	58	37.1105	83.5495	37.1105	83.5495	120.66	120.66	0.384875	0.384875			80
or	1	109	5	LL	UR	30	38.4806	42.3449	38.4806	42.2317	80.8255	80.7124	0.0478098	0.0464752			81
or	1	110	5	UR	UL	30	33.3292	29.9421	33.3292	29.9421	63.2713	63.2713	-0.0535317	-0.0535317			82
or	1	111	5	UL	UR	30	27.7337	46.8584	27.7337	46.8584	74.5921	74.5921	0.25639	0.25639			83
od	1	112	5	UL	UR	30	50.4382	33.471	50.4382	33.0575	83.9092	83.4957	-0.202209	-0.208163			84
or	1	113	5	LL	LR	30	44.3022	41.0072	44.3022	41.0072	85.3093	85.3093	-0.0386237	-0.0386237			85
con	1	114	5	LL	LR	30	13.0012	37.0512	13.0012	37.0512	50.0524	50.0524	0.480498	0.480498			86
or	1	115	5	UL	LR	30	12.5949	46.5742	12.5949	46.5742	59.1691	59.1691	0.574274	0.574274			87
od	1	116	5	UL	LR	30	22.4668	58.0378	22.4668	57.4546	80.5046	79.9215	0.44185	0.437778			88
or	1	109	6	LL	UR	26	60.4595	44.3583	52.2417	27.9663	104.818	80.208	-0.153612	-0.302654			89
or	1	110	6	UR	UL	26	49.1041	40.3267	36.0746	36.5568	89.4308	72.6314	-0.0981481	0.00664016			90
or	1	111	6	UL	UR	26	58.7415	48.1561	33.8978	29.3059	106.898	63.2038	-0.0990239	-0.0726529			91
od	1	112	6	UL	LR	26	29.4809	60.373	14.5818	51.4853	89.8539	66.0671	0.343803	0.558575			92
or	1	113	6	LL	LR	26	87.8458	71.4445	60.6405	41.7017	159.29	102.342	-0.102965	-0.185053			93
con	1	114	6	UL	UR	26	19.3522	29.3582	18.0739	19.7215	48.7104	37.7954	0.205418	0.0435913			94
or	1	115	6	UL	LR	26	49.0061	57.1017	43.7574	29.2289	106.108	72.9864	0.0762959	-0.199058			95
od	1	116	6	UL	UR	26	29.055	58.7334	23.1592	47.1458	87.7884	70.305	0.338068	0.34118			96
con	2	101	1	UL	LR	2	39.3042	44.2456	39.3042	44.2456	83.5498	83.5498	0.0591435	0.0591435			97
od	2	102	1	UR	LL	2	0	0	0	0	0	0	0	0	switched		98
or	2	103	1	LR	UR	2	34.5089	46.9097	34.5089	46.9097	81.4186	81.4186	0.152309	0.152309			99
od	2	104	1	LR	LL	2	29.8216	15.3344	29.8216	15.3344	45.156	45.156	-0.320825	-0.320825			100
or	2	105	1	UR	LR	2	33.2126	40.4151	33.2126	40.4151	73.6277	73.6277	0.097824	0.097824			101
con	2	106	1	UR	LR	2	49.5921	44.3401	49.5921	44.3401	93.9322	93.9322	-0.0559121	-0.0559121			102
con	2	107	1	UR	UL	2	35.7371	32.7611	35.7371	32.7611	68.4982	68.4982	-0.0434474	-0.0434474			103
od	2	108	1	LR	UL	2	32.9892	41.0477	32.9892	41.0477	74.0369	74.0369	0.108845	0.108845			104
con	2	101	2	LL	UR	22	55.6813	66.9243	55.6813	66.9243	122.606	122.606	0.0917007	0.0917007			105
od	2	102	2	UR	LL	22	25.4703	45.3054	25.4703	45.3054	70.7757	70.7757	0.280253	0.280253			106
or	2	103	2	LR	UL	22	41.1029	14.5921	41.1029	14.5921	55.695	55.695	-0.475999	-0.475999			107
od	2	104	2	LR	LL	22	40.9048	21.9104	40.9048	21.9104	62.8152	62.8152	-0.302384	-0.302384			108
or	2	105	2	UR	UL	22	58.2743	20.3942	58.2743	20.3942	78.6684	78.6684	-0.481516	-0.481516			109
con	2	106	2	LL	UL	22	44.9057	43.6694	44.9057	43.3909	88.5752	88.2966	-0.0139577	-0.0171562			110
con	2	107	2	LL	LR	22	29.4592	79.1174	28.9815	79.1174	108.577	108.099	0.457356	0.463797			111
od	2	108	2	LR	UL	22	44.6002	25.8072	44.6002	25.8072	70.4074	70.4074	-0.266918	-0.266918			112
con	2	101	3	UL	LR	12	33.0985	22.5693	33.0985	22.5693	55.6678	55.6678	-0.189144	-0.189144			113
od	2	102	3	UR	LL	12	45.2513	23.7269	45.2513	23.7269	68.9782	68.9782	-0.312047	-0.312047			114
or	2	103	3	LR	UL	12	56.0251	27.3474	56.0251	27.3474	83.3725	83.3725	-0.34397	-0.34397			115
od	2	104	3	LR	LL	12	14.9222	25.1756	14.9222	25.1756	40.0978	40.0978	0.255709	0.255709			116
or	2	105	3	UR	LR	12	30.7217	39.2355	30.7217	38.89	69.9572	69.6116	0.121701	0.117341			117
con	2	106	3	UL	LR	12	14.5695	78.1952	14.5695	78.1952	92.7647	92.7647	0.685882	0.685882			118
con	2	107	3	UR	LL	12	50.2099	34.3134	49.5265	34.3134	84.5233	83.8399	-0.188073	-0.181455			119
od	2	108	3	LR	UL	12	43.5653	15.5449	43.5653	15.5449	59.1102	59.1102	-0.474038	-0.474038			120
con	2	101	4	LL	UR	55	37.8195	39.1128	37.8195	39.1128	76.9323	76.9323	0.0168115	0.0168115			121
od	2	102	4	UR	LL	55	39.35	42.2257	39.35	42.2257	81.5757	81.5757	0.0352524	0.0352524			122
or	2	103	4	LR	UR	55	29.9356	22.8487	29.9356	22.8487	52.7843	52.7843	-0.134263	-0.134263			123
od	2	104	4	LR	LL	55	71.7944	29.4043	71.7944	29.4043	101.199	101.199	-0.418879	-0.418879			124
or	2	105	4	UR	UL	55	29.1285	26.4773	29.1285	26.4773	55.6058	55.6058	-0.0476777	-0.0476777			125
con	2	106	4	LL	UR	55	70.7938	32.0261	70.7938	32.0261	102.82	102.82	-0.377045	-0.377045			126
con	2	107	4	UL	LR	55	51.4664	41.0801	51.4664	41.0801	92.5465	92.5465	-0.112227	-0.112227			127
od	2	108	4	LR	UL	55	21.4686	29.8408	21.4686	29.8408	51.3094	51.3094	0.163171	0.163171			128
con	2	101	5	LL	LR	61	40.6612	24.8517	40.6612	24.8517	65.5129	65.5129	-0.241319	-0.241319			129
od	2	102	5	UR	LL	61	54.5165	61.25	54.5165	61.25	115.767	115.767	0.0581648	0.0581648			130
or	2	103	5	LR	LL	61	21.1397	43.4907	21.1004	43.4907	64.6304	64.5911	0.345827	0.346646			131
od	2	104	5	LR	LL	61	44.1671	26.447	44.1671	26.447	70.6141	70.6141	-0.250942	-0.250942			132
or	2	105	5	UR	LL	61	84.8083	18.8856	84.8083	18.8856	103.694	103.694	-0.635743	-0.635743			133
con	2	106	5	UL	UR	61	53.9166	37.1121	53.9166	37.1121	91.0287	91.0287	-0.184606	-0.184606			134
con	2	107	5	UL	LL	61	56.4347	78.166	56.4347	78.166	134.601	134.601	0.16145	0.16145			135
od	2	108	5	LR	UL	61	50.1692	36.7501	50.1692	36.7501	86.9192	86.9192	-0.154386	-0.154386			136
con	2	101	6	UL	UR	49	81.5387	74.8366	69.6232	71.5927	156.375	141.216	-0.0428589	0.0139467			137
od	2	102	6	UR	UL	49	68.1808	164.09	43.5759	119.253	232.271	162.829	0.41292	0.464765			138
or	2	103	6	LR	LL	49	80.5641	61.3603	58.9804	42.8339	141.924	101.814	-0.135311	-0.158588			139
od	2	104	6	LR	UL	49	79.9897	61.401	47.5312	41.3008	141.391	88.832	-0.131471	-0.0701371			140
or	2	105	6	UR	LL	49	74.4492	64.7348	67.0391	48.6186	139.184	115.658	-0.0697956	-0.159267			141
con	2	106	6	LL	LR	49	90.5324	127.963	74.1461	73.2682	218.495	147.414	0.17131	-0.00595546			142
con	2	107	6	UR	LR	49	123.082	131.882	89.8552	82.7968	254.964	172.652	0.0345124	-0.0408825			143
od	2	108	6	LR	LL	49	49.624	68.3352	49.624	68.3352	117.959	117.959	0.158625	0.158625			144
od	2	109	1	LR	UL	2	52.6768	26.8872	52.6768	26.8872	79.564	79.564	-0.324136	-0.324136			145
con	2	110	1	UR	LR	2	33.7527	37.964	33.7527	37.964	71.7167	71.7167	0.0587207	0.0587207			146
con	2	111	1	LR	UR	2	25.0165	33.7268	25.0165	33.7268	58.7433	58.7433	0.148276	0.148276			147
con	2	112	1	UL	LL	2	41.8147	51.6509	41.8147	51.6509	93.4656	93.4656	0.105238	0.105238			148
con	2	113	1	UR	LR	2	23.9214	36.372	23.9214	36.372	60.2934	60.2934	0.2065	0.2065			149
or	2	114	1	UR	UL	2	41.8301	28.2261	41.8301	28.2261	70.0562	70.0562	-0.194187	-0.194187			150
con	2	115	1	LR	UR	2	26.769	30.0703	26.769	30.0703	56.8393	56.8393	0.058081	0.058081			151
con	2	116	1	UR	LR	2	29.6887	43.2762	29.6887	42.8331	72.9649	72.5218	0.18622	0.181248			152
od	2	109	2	LR	UL	22	55.3192	50.8806	55.3192	50.8806	106.2	106.2	-0.0417946	-0.0417946			153
con	2	110	2	LL	UL	22	39.9516	24.9449	39.9516	24.9449	64.8965	64.8965	-0.231239	-0.231239			154
con	2	111	2	UL	LL	22	62.3859	31.5335	62.3859	31.5335	93.9194	93.9194	-0.328498	-0.328498			155
con	2	112	2	UR	LR	22	33.0602	54.4649	33.0602	54.4649	87.5251	87.5251	0.244554	0.244554			156
con	2	113	2	UL	LL	22	36.7127	43.6502	36.7127	43.6502	80.3628	80.3628	0.0863274	0.0863274			157
or	2	114	2	UR	LR	22	52.1977	56.1558	52.1977	55.7114	108.353	107.909	0.0365301	0.0325624			158
con	2	115	2	LL	UL	22	80.4098	43.3667	80.4098	42.5588	123.776	122.969	-0.299275	-0.30781			159
con	2	116	2	UL	LL	22	45.7452	35.7771	45.7452	35.7771	81.5223	81.5223	-0.122275	-0.122275			160
od	2	109	3	LR	UL	12	52.9197	57.7215	52.9197	57.7215	110.641	110.641	0.0433999	0.0433999			161
con	2	110	3	UL	LR	12	30.296	51.9629	30.296	51.9629	82.2589	82.2589	0.263398	0.263398			162
con	2	111	3	LL	UR	12	16.5518	61.4298	16.5518	61.4298	77.9816	77.9816	0.575494	0.575494			163
con	2	112	3	LR	LL	12	66.8352	31.4741	66.8352	31.4741	98.3093	98.3093	-0.359692	-0.359692			164
con	2	113	3	LL	LR	12	57.7039	34.4435	57.7039	34.4435	92.1474	92.1474	-0.252426	-0.252426			165
or	2	114	3	UR	LR	12	38.7721	55.3525	38.7721	55.3525	94.1246	94.1246	0.176154	0.176154			166
con	2	115	3	UL	UR	12	50.8333	29.5244	50.8333	29.5244	80.3577	80.3577	-0.265176	-0.265176			167
con	2	116	3	LL	LR	12	18.6198	122.426	18.6198	122.426	141.046	141.046	0.735975	0.735975			168
od	2	109	4	LR	UL	55	47.5102	49.7076	47.5102	49.7076	97.2179	97.2179	0.0226025	0.0226025			169
con	2	110	4	LL	UR	55	0	0	0	0	0	0	0	0			170
con	2	111	4	UL	LR	55	85.2117	26.1793	85.2117	26.1793	111.391	111.391	-0.529957	-0.529957			171
con	2	112	4	UR	UL	55	0	0	0	0	0	0	0	0			172
con	2	113	4	UL	UR	55	46.8606	47.1153	46.8606	47.1153	93.9759	93.9759	0.00271	0.00271			173
or	2	114	4	UR	UL	55	28.2671	16.482	28.2671	16.482	44.7491	44.7491	-0.263358	-0.263358			174
con	2	115	4	LL	LR	55	123.836	40.7862	123.836	40.7862	164.622	164.622	-0.504488	-0.504488			175
con	2	116	4	UL	UR	55	18.2677	42.0331	18.2677	42.0331	60.3007	60.3007	0.394114	0.394114			176
od	2	109	5	LR	UL	61	106.181	15.0682	105.873	15.0682	121.25	120.941	-0.751451	-0.750817			177
con	2	110	5	UL	UR	61	14.9558	44.2961	14.9558	44.2961	59.252	59.252	0.495178	0.495178			178
con	2	111	5	LL	LR	61	17.4913	82.5899	17.4913	82.5899	100.081	100.081	0.650459	0.650459			179
con	2	112	5	LR	UL	61	46.452	76.3045	46.452	76.3045	122.756	122.756	0.243185	0.243185			180
con	2	113	5	LL	UR	61	38.8288	54.9211	38.161	54.9211	93.7498	93.0821	0.171651	0.180057			181
or	2	114	5	UR	LL	61	25.7261	50.3142	25.7261	50.3142	76.0403	76.0403	0.323356	0.323356			182
con	2	115	5	UL	LR	61	46.6836	106.562	46.6836	106.516	153.246	153.2	0.390735	0.390553			183
con	2	116	5	LL	UR	61	51.8432	56.051	51.5286	56.051	107.894	107.58	0.0389997	0.0420382			184
od	2	109	6	LR	LL	49	214.945	87.2213	118.643	68.7919	302.167	187.435	-0.422694	-0.265964			185
con	2	110	6	LL	LR	49	66.7944	59.9372	44.8318	26.5357	126.732	71.3675	-0.054108	-0.256364			186
con	2	111	6	UL	UR	49	137.637	75.9652	99.2776	54.0895	213.602	153.367	-0.288722	-0.29464			187
con	2	112	6	UR	LL	49	149.568	84.6104	121.409	66.4765	234.178	187.886	-0.277384	-0.292374			188
con	2	113	6	UL	LR	49	127.795	91.3929	61.0777	47.2899	219.188	108.368	-0.166077	-0.127232			189
or	2	114	6	UR	LL	49	46.0003	70.0417	33.2106	53.2951	116.042	86.5056	0.207179	0.232176			190
con	2	115	6	LL	UR	49	130.886	139.219	101.535	107.257	270.105	208.792	0.0308505	0.0274041			191
con	2	116	6	UL	LR	49	26.922	248.999	20.3155	161.326	275.921	181.641	0.804858	0.776312			192
or	3	101	1	UR	LR	3	58.1129	28.1016	58.1129	28.1016	86.2145	86.2145	-0.3481	-0.3481			193
con	3	102	1	LL	UL	3	41.9237	67.172	41.9237	67.172	109.096	109.096	0.231433	0.231433			194
od	3	103	1	LL	LR	3	63.9318	61.1064	63.9318	61.1064	125.038	125.038	-0.0225961	-0.0225961			195
or	3	104	1	UL	UR	3	46.3669	72.0872	46.3669	72.0872	118.454	118.454	0.217132	0.217132			196
con	3	105	1	UL	LL	3	41.688	80.2977	41.688	80.2977	121.986	121.986	0.31651	0.31651			197
od	3	106	1	UR	UL	3	63.9442	54.0705	63.9442	53.7603	118.015	117.704	-0.0836657	-0.0865214			198
or	3	107	1	LR	UR	3	85.4135	49.931	85.4135	49.931	135.345	135.345	-0.262164	-0.262164			199
or	3	108	1	UL	LL	3	53.9573	86.0076	53.7149	86.0076	139.965	139.722	0.228988	0.231121			200
or	3	101	2	UR	LL	23	65.2206	58.5173	64.9128	58.5173	123.738	123.43	-0.0541734	-0.0518146			201
con	3	102	2	LR	UR	23	53.3591	23.4991	52.8454	23.4991	76.8583	76.3445	-0.388508	-0.384393			202
od	3	103	2	LL	LR	23	27.379	79.3378	27.379	79.3378	106.717	106.717	0.486885	0.486885			203
or	3	104	2	UL	LL	23	19.4584	40.3975	19.4584	40.3975	59.8559	59.8559	0.349825	0.349825			204
con	3	105	2	LL	UR	23	74.6215	47.4881	74.6215	46.9576	122.11	121.579	-0.222205	-0.227538			205
od	3	106	2	UR	UL	23	64.9472	39.719	63.8675	39.719	104.666	103.586	-0.241035	-0.233124			206
or	3	107	2	LR	LL	23	128.942	16.6094	128.942	15.9602	145.551	144.902	-0.771773	-0.779711			207
or	3	108	2	UL	LR	23	33.1921	42.7035	33.1921	42.7035	75.8957	75.8957	0.125322	0.125322			208
or	3	101	3	UR	LR	57	19.4416	42.6639	19.4416	42.6639	62.1055	62.1055	0.373915	0.373915			209
con	3	102	3	LL	LR	57	40.7012	53.3745	40.7012	53.3745	94.0758	94.0758	0.134714	0.134714			210
od	3	103	3	LL	LR	57	64.1283	59.3065	64.1283	58.6959	123.435	122.824	-0.0390637	-0.0442293			211
or	3	104	3	UL	LL	57	24.2888	39.2421	24.2888	39.2421	63.5309	63.5309	0.23537	0.23537			212
con	3	105	3	UL	LR	57	25.834	54.7209	25.834	54.7209	80.5549	80.5549	0.358598	0.358598			213
od	3	106	3	UR	UL	57	64.2313	45.6947	64.2313	45.6947	109.926	109.926	-0.168628	-0.168628			214
or	3	107	3	LR	UR	57	97.7302	45.0679	97.7302	45.0679	142.798	142.798	-0.368788	-0.368788			215
or	3	108	3	UL	LL	57	39.9454	56.0058	39.9454	56.0058	95.9511	95.9511	0.167381	0.167381			216
or	3	101	4	UR	LL	18	23.2521	56.7937	23.2521	56.7937	80.0457	80.0457	0.419031	0.419031			217
con	3	102	4	UL	UR	18	62.2916	64.5199	62.2916	64.5199	126.811	126.811	0.0175712	0.0175712			218
od	3	103	4	LL	LR	18	43.1251	120.088	43.1251	120.088	163.213	163.213	0.47155	0.47155			219
or	3	104	4	UL	UR	18	32.4139	67.374	32.4139	67.374	99.7879	99.7879	0.350344	0.350344			220
con	3	105	4	LR	UR	18	14.1418	19.9014	14.1418	19.9014	34.0432	34.0432	0.169184	0.169184			221
od	3	106	4	UR	UL	18	90.8608	67.1318	90.8608	67.1318	157.993	157.993	-0.150191	-0.150191			222
or	3	107	4	LR	LL	18	121.649	55.5827	121.649	55.5827	177.232	177.232	-0.37277	-0.37277			223
or	3	108	4	UL	LR	18	18.4609	89.5722	18.4609	89.2918	108.033	107.753	0.658237	0.657347			224
or	3	101	5	UR	UL	8	59.5677	57.088	59.5677	57.088	116.656	116.656	-0.0212563	-0.0212563			225
con	3	102	5	LR	UL	8	96.9174	40.5432	96.9174	40.0418	137.461	136.959	-0.410111	-0.415274			226
od	3	103	5	LL	LR	8	55.8126	102.531	55.4895	102.531	158.344	158.021	0.295047	0.297695			227
or	3	104	5	UL	LR	8	18.4143	59.6109	18.4143	59.6109	78.0252	78.0252	0.527991	0.527991			228
con	3	105	5	LL	LR	8	58.3078	65.427	58.3078	65.427	123.735	123.735	0.0575356	0.0575356			229
od	3	106	5	UR	UL	8	106.179	67.3968	105.602	67.3968	173.576	172.999	-0.22343	-0.220841			230
or	3	107	5	LR	UL	8	60.6148	81.3791	60.6148	81.3791	141.994	141.994	0.146234	0.146234			231
or	3	108	5	UL	UR	8	62.2739	61.9819	62.2739	61.9819	124.256	124.256	-0.00234977	-0.00234977			232
or	3	101	6	UR	UL	60	59.5637	76.2059	42.0107	44.6709	135.77	86.6816	0.122577	0.0306894			233
con	3	102	6	LL	UR	60	53.5744	84.0668	41.2045	58.9141	137.641	100.119	0.221535	0.176886			234
od	3	103	6	LL	UR	60	95.5874	40.7541	58.2512	25.1216	136.341	83.3728	-0.402176	-0.397367			235
or	3	104	6	UL	LR	60	49.8042	58.7869	36.1005	41.4553	108.591	77.5559	0.0827212	0.0690444			236
con	3	105	6	UL	UR	60	69.5222	79.1598	41.6244	68.0641	148.682	109.689	0.0648202	0.241043			237
od	3	106	6	UR	LL	60	126.547	81.5161	87.1689	45.5323	208.063	132.701	-0.216429	-0.313762			238
or	3	107	6	LR	UL	60	46.7429	94.3266	39.5275	81.1138	141.07	120.641	0.337306	0.34471			239
or	3	108	6	UL	UR	60	68.7681	74.6589	33.8187	50.9093	143.427	84.728	0.0410722	0.201712			240
con	3	109	1	UL	LL	3	67.612	52.5179	67.612	52.5179	120.13	120.13	-0.125648	-0.125648			241
od	3	110	1	LL	LR	3	51.1807	50.2391	51.1807	50.2391	101.42	101.42	-0.00928396	-0.00928396			242
od	3	111	1	UR	UL	3	85.5472	45.8754	85.5472	45.8754	131.423	131.423	-0.301865	-0.301865			243
or	3	112	1	LR	LL	3	103.967	56.5558	103.967	56.2481	160.522	160.215	-0.295353	-0.297842			244
od	3	113	1	LR	LL	3	74.7881	58.9383	74.7881	58.6318	133.726	133.42	-0.118524	-0.121093			245
od	3	114	1	LL	UR	3	71.826	22.8832	71.826	22.8832	94.7092	94.7092	-0.51677	-0.51677			246
od	3	115	1	UR	LL	3	128.582	48.681	128.582	48.681	177.263	177.263	-0.450748	-0.450748			247
or	3	116	1	LR	UR	3	86.9898	68.1326	86.2495	68.1326	155.122	154.382	-0.121564	-0.117351			248
con	3	109	2	LR	UR	23	41.8415	34.0712	41.8415	34.0712	75.9127	75.9127	-0.102359	-0.102359			249
od	3	110	2	LL	LR	23	34.3022	56.8606	34.3022	56.8606	91.1628	91.1628	0.247452	0.247452			250
od	3	111	2	UR	UL	23	29.8475	65.2731	29.8475	65.2731	95.1206	95.1206	0.372428	0.372428			251
or	3	112	2	LR	UR	23	50.0894	47.7776	50.0894	47.7776	97.867	97.867	-0.0236214	-0.0236214			252
od	3	113	2	LR	LL	23	36.23	42.152	36.23	42.152	78.382	78.382	0.075554	0.075554			253
od	3	114	2	LL	UR	23	35.3824	26.2781	35.3824	26.2781	61.6605	61.6605	-0.147651	-0.147651			254
od	3	115	2	UR	LL	23	74.0906	36.5376	74.0906	36.5376	110.628	110.628	-0.339453	-0.339453			255
or	3	116	2	LR	UL	23	74.4874	39.2795	74.1117	39.2795	113.767	113.391	-0.309474	-0.307187			256
con	3	109	3	UR	LL	57	46.4808	98.7492	46.4808	98.7492	145.23	145.23	0.359901	0.359901			257
od	3	110	3	LL	LR	57	75.368	69.8729	75.368	69.8729	145.241	145.241	-0.0378348	-0.0378348			258
od	3	111	3	UR	UL	57	78.9897	47.3681	78.9897	47.3681	126.358	126.358	-0.250254	-0.250254			259
or	3	112	3	LR	UR	57	83.038	60.8783	83.038	60.8783	143.916	143.916	-0.153977	-0.153977			260
od	3	113	3	LR	LL	57	50.539	91.0563	50.539	91.0563	141.595	141.595	0.286148	0.286148			261
od	3	114	3	LL	UR	57	66.5975	57.2413	66.5975	57.2413	123.839	123.839	-0.0755514	-0.0755514			262
od	3	115	3	UR	LL	57	74.2909	68.2956	74.2909	68.2956	142.587	142.587	-0.0420467	-0.0420467			263
or	3	116	3	LR	UR	57	61.2684	41.7277	60.7916	41.7277	102.996	102.519	-0.189723	-0.185955			264
con	3	109	4	LR	UL	18	87.4786	34.2704	87.4786	33.9579	121.749	121.436	-0.437032	-0.44073			265
od	3	110	4	LL	LR	18	18.4735	68.7914	18.4735	68.7914	87.2649	87.2649	0.576611	0.576611			266
od	3	111	4	UR	UL	18	11.1489	23.84	11.1489	23.84	34.9889	34.9889	0.362718	0.362718			267
or	3	112	4	LR	LL	18	59.2653	101.239	59.1878	101.239	160.504	160.427	0.261511	0.26212			268
od	3	113	4	LR	LL	18	32.1211	31.3671	32.1211	31.3671	63.4882	63.4882	-0.011876	-0.011876			269
od	3	114	4	LL	UR	18	30.5562	20.6753	30.5562	20.6753	51.2315	51.2315	-0.192868	-0.192868			270
od	3	115	4	UR	LL	18	22	46	22	46	68	68	0.352941	0.352941			271
or	3	116	4	LR	UL	18	78	4	78	4	82	82	-0.902439	-0.902439			272
con	3	109	5	UR	UL	8	67	38	67	38	105	105	-0.27619	-0.27619			273
od	3	110	5	LL	LR	8	21	72	21	72	93	93	0.548387	0.548387			274
od	3	111	5	UR	UL	8	37	85	37	85	122	122	0.393443	0.393443			275
or	3	112	5	LR	UL	8	70	133	70	133	203	203	0.310345	0.310345			276
od	3	113	5	LR	LL	8	62	82	62	82	144	144	0.138889	0.138889			277
od	3	114	5	LL	UR	8	65	23	65	23	88	88	-0.477273	-0.477273			278
od	3	115	5	UR	LL	8	86	73	86	73	159	159	-0.081761	-0.081761			279
or	3	116	5	LR	LL	8	87	100	87	100	187	187	0.0695187	0.0695187			280
con	3	109	6	LR	LL	60	115.522	65.1584	76.523	47.8648	180.681	124.388	-0.278745	-0.230394			281
od	3	110	6	LL	UR	60	58.2188	95.79	33.5788	50.7526	154.009	84.3314	0.243955	0.203647			282
od	3	111	6	UR	LL	60	91.728	140.625	59.3241	52.145	232.353	111.469	0.210442	-0.0644052			283
or	3	112	6	LR	UL	60	105.8	103.767	51.0003	84.1639	209.567	135.164	-0.00969801	0.245358			284
od	3	113	6	LR	UL	60	49.1694	115.834	25.8733	76.6703	165.004	102.544	0.40402	0.495369			285
od	3	114	6	LL	LR	60	54.6614	65.5872	24.6336	53.5088	120.249	78.1424	0.0908597	0.369521			286
od	3	115	6	UR	UL	60	59.1125	78.4822	50.7163	48.4091	137.595	99.1255	0.140774	-0.0232753			287
or	3	116	6	LR	LL	60	232.198	91.4182	94.8679	78.7609	323.616	173.629	-0.435021	-0.0927664			288
