# Supplementary material for: The object space task shows cumulative memory expression in both mice and rats
Source: PLoS Biol. 2019 Jun 17;17(6):e3000322. doi: 10.1371/journal.pbio.3000322 (PMC6597117; doi:10.1371/journal.pbio.3000322)
Supplement: S3 Data — (XLSX) [file pbio.3000322.s006.xlsx]

## Sheet: Sheet1
condition	goal	group	session	box	subject	trial	day	loc_1	loc_2	obj	loc_1_time	loc_2_time	total	start_time	comments	run_nr	originalnr	DI	loc_1_5	loc_2_5	total_5	DI_5
od	UL	1	1	1	26923	1	Mon	UL	UR	1	64.6996	79.2601	143.96			1		0.101143	64.6996	79.2601	143.96	0.101143
or	LL	1	1	1	26924	1	Mon	LL	UL	1	85.4757	46.866	132.342			2		-0.291742	85.4757	46.866	132.342	-0.291742
or	LR	1	1	1	26925	1	Mon	LR	UR	1	79.4208	63.9382	143.359			3		-0.107999	79.4208	63.9382	143.359	-0.107999
con		1	1	1	26926	1	Mon	LL	LR	1	97.5818	43.4244	141.006			4		-0.384078	97.5818	43.4244	141.006	-0.384078
od	UL	1	1	1	26923	2	Mon	UL	UR	21	84.4318	49.8881	134.32			5		-0.257175	84.4318	49.8881	134.32	-0.257175
or	LL	1	1	1	26924	2	Mon	LL	LR	21	103.232	36.3685	139.601			6		-0.478964	103.232	36.3685	139.601	-0.478964
or	LR	1	1	1	26925	2	Mon	LR	UL	21	87.203	81.8188	169.022			7		-0.0318552	87.203	81.8188	169.022	-0.0318552
con		1	1	1	26926	2	Mon	UL	LL	21	102.931	67.1933	170.124			8		-0.210067	102.931	67.1933	170.124	-0.210067
od	UL	1	1	1	26923	3	Mon	UL	UR	11	79.6093	27.357	106.966			9		-0.488493	79.6093	27.357	106.966	-0.488493
or	LL	1	1	1	26924	3	Mon	LL	UR	11	51.9636	46.4901	98.4537			10		-0.0555944	51.9636	46.4901	98.4537	-0.0555944
or	LR	1	1	1	26925	3	Mon	LR	LL	11	63.4834	49.1802	112.664			11		-0.126954	63.4834	49.1802	112.664	-0.126954
con		1	1	1	26926	3	Mon	LR	UR	11	51.5907	64.8571	116.448			12		0.113926	51.5907	64.8571	116.448	0.113926
od	UL	2	1	1	26927	1	Mon	UL	LR	1	29.9865	63.6545	93.641			13		0.359544	29.9865	63.6545	93.641	0.359544
or	LL	2	1	1	26928	1	Mon	LL	UL	1	66.9711	42.6294	109.6			14		-0.222095	66.9711	42.6294	109.6	-0.222095
con		2	1	1	26929	1	Mon	UL	LL	1	37.2774	81.1435	118.421			15		0.370425	37.2774	81.1435	118.421	0.370425
con		2	1	1	26930	1	Mon	UL	LR	1	35.9309	81.1691	117.1			16		0.386321	35.9309	81.1691	117.1	0.386321
od	UL	2	1	1	26927	2	Mon	UL	LR	21	26.9347	31.3416	58.2764			17		0.0756203	26.9347	31.3416	58.2764	0.0756203
or	LL	2	1	1	26928	2	Mon	LL	UR	21	61.228	38.7966	100.025			18		-0.224259	61.228	38.7966	100.025	-0.224259
con		2	1	1	26929	2	Mon	LL	UR	21	98.4111	18.8135	117.225			19		-0.679018	98.4111	18.8135	117.225	-0.679018
con		2	1	1	26930	2	Mon	UL	LL	21	63.8469	63.3984	127.245			20		-0.00352496	63.8469	63.3984	127.245	-0.00352496
od	UL	2	1	1	26927	3	Mon	UL	LR	11	28.7526	70.7925	99.5451			21		0.42232	28.7526	70.7925	99.5451	0.42232
or	LL	2	1	1	26928	3	Mon	LL	LR	11	38.0199	38.998	77.0179			22		0.0126987	38.0199	38.998	77.0179	0.0126987
con		2	1	1	26929	3	Mon	UL	UR	11	37.6527	14.0264	51.6791			23		-0.457172	37.6527	14.0264	51.6791	-0.457172
con		2	1	1	26930	3	Mon	LL	LR	11	65.6489	31.7364	97.3853			24		-0.34823	65.6489	31.7364	97.3853	-0.34823
od	UL	1	1	1	26923	4	Tue	UL	UR	16	67.9086	58.8099	126.718			25		-0.0718026	67.9086	54.0368	121.945	-0.113754
or	LL	1	1	1	26924	4	Tue	LL	UR	16	54.4097	62.406	116.816			26		0.0684524	54.4097	62.406	116.816	0.0684524
or	LR	1	1	1	26925	4	Tue	LR	UL	16	103.747	81.9476	185.694			27		-0.117393	103.747	81.9476	185.694	-0.117393
con		1	1	1	26926	4	Tue	LL	UR	16	73.2453	48.213	121.458			28		-0.206098	69.2919	48.213	117.505	-0.179388
od	UL	1	1	1	26923	5	Tue	UL	UR	6	43.0368	26.8284	69.8652			29		-0.231994	43.0368	26.8284	69.8652	-0.231994
or	LL	1	1	1	26924	5	Tue	LL	LR	6	65.4755	57.0816	122.557			30		-0.0684899	65.4755	56.1208	121.596	-0.0769327
or	LR	1	1	1	26925	5	Tue	LR	LL	6	45.1496	60.1136	105.263			31		0.142159	45.1496	60.1136	105.263	0.142159
con		1	1	1	26926	5	Tue	UL	UR	6	67.3109	58.3268	125.638			32		-0.0715083	67.3109	58.3268	125.638	-0.0715083
od	UL	1	1	1	26923	6	Tue	UL	UR	26	54.9006	36.3561	91.2567			33		-0.203212	54.9006	36.3561	91.2567	-0.203212
or	LL	1	1	1	26924	6	Tue	LL	UL	26	42.6537	65.7338	108.387			34		0.212941	41.6935	65.7338	107.427	0.223782
or	LR	1	1	1	26925	6	Tue	LR	UR	26	30.3001	36.6423	66.9424			35		0.0947402	30.3001	32.5468	62.8469	0.0357477
con		1	1	1	26926	6	Tue	UL	LR	26	45.5575	45.801	91.3585			36		0.00266599	45.5575	45.801	91.3585	0.00266599
od	UL	2	1	1	26927	4	Tue	UL	LR	16	49.4657	39.5362	89.0019			37		-0.111564	49.4657	39.5362	89.0019	-0.111564
or	LL	2	1	1	26928	4	Tue	LL	UR	16	52.8251	91.0084	143.833			38		0.265469	52.8251	89.4501	142.275	0.257424
con		2	1	1	26929	4	Tue	LL	LR	16	70.2869	76.1354	146.422			39		0.0399432	65.2593	76.1354	141.395	0.0769202
con		2	1	1	26930	4	Tue	LL	UR	16	75.6047	67.9884	143.593			40		-0.0530404	72.5219	67.9884	140.51	-0.0322645
od	UL	2	1	1	26927	5	Tue	UL	LR	6	15.9681	16.7406	32.7087			41		0.0236147	15.9681	16.7406	32.7087	0.0236147
or	LL	2	1	1	26928	5	Tue	LL	LR	6	66.0052	43.4365	109.442			42		-0.206216	60.9789	43.4365	104.415	-0.168006
con		2	1	1	26929	5	Tue	UL	LR	6	64.5621	56.2821	120.844			43		-0.0685183	64.5621	54.858	119.42	-0.0812602
con		2	1	1	26930	5	Tue	UL	UR	6	99.785	14.4379	114.223			44		-0.747198	97.525	14.4379	111.963	-0.742096
od	UL	2	1	1	26927	6	Tue	UL	LR	26	17.1587	61.201	78.3596			45		0.562054	17.1587	61.201	78.3596	0.562054
or	LL	2	1	1	26928	6	Tue	LL	UL	26	78.0525	16.3905	94.443			46		-0.652903	78.0525	16.3905	94.443	-0.652903
con		2	1	1	26929	6	Tue	LR	UR	26	33.9644	34.323	68.2874			47		0.00525262	33.9644	34.323	68.2874	0.00525262
con		2	1	1	26930	6	Tue	LR	UR	26	50.1498	38.7122	88.862			48		-0.128712	50.1498	38.7122	88.862	-0.128712
od	UL	1	1	1	26923	7	Wed	UL	UR	5	121.471	69.3646	190.836			49		-0.273044	120.77	69.3646	190.134	-0.270362
or	LL	1	1	1	26924	7	Wed	LL	LR	5	54.0242	87.8078	141.832			50		0.238195	54.0242	87.8078	141.832	0.238195
or	LR	1	1	1	26925	7	Wed	LR	LL	5	93.5411	100.451	193.992			51		0.0356183	93.5411	100.451	193.992	0.0356183
con		1	1	1	26926	7	Wed	UL	UR	5	56.9632	91.9011	148.864			52		0.234697	56.9632	91.9011	148.864	0.234697
od	UL	1	1	1	26923	8	Wed	UL	UR	25	50.1631	30.1962	80.3593			53		-0.248471	50.1631	30.1962	80.3593	-0.248471
or	LL	1	1	1	26924	8	Wed	LL	UR	25	42.38	57.7876	100.168			54		0.153819	38.3043	57.7876	96.0919	0.202757
or	LR	1	1	1	26925	8	Wed	LR	UL	25	42.997	40.6586	83.6556			55		-0.0279532	42.7665	40.6586	83.425	-0.025267
con		1	1	1	26926	8	Wed	LL	LR	25	75.0826	34.6756	109.758			56		-0.368146	71.9625	31.8197	103.782	-0.386798
od	UL	1	1	1	26923	9	Wed	UL	UR	15	54.8598	70.1468	125.007			57		0.12229	54.8598	68.7458	123.606	0.112341
or	LL	1	1	1	26924	9	Wed	LL	UL	15	61.6292	44.9163	106.545			58		-0.156862	61.6292	44.9163	106.545	-0.156862
or	LR	1	1	1	26925	9	Wed	LR	UR	15						59
con		1	1	1	26926	9	Wed	LL	UR	15	49.3643	49.3643	98.7286			60		0	44.8899	44.8899	89.7798	0
od	UL	2	1	1	26927	7	Wed	UL	LR	5	34.1017	86.3722	120.474			61		0.433874	34.1017	86.3722	120.474	0.433874
or	LL	2	1	1	26928	7	Wed	LL	LR	5	128.228	29.023	157.251			62		-0.63087	127.403	29.023	156.426	-0.628924
con		2	1	1	26929	7	Wed	UL	LR	5	62.2397	118.475	180.714			63		0.311181	62.2397	118.475	180.714	0.311181
con		2	1	1	26930	7	Wed	LR	UR	5	97.7058	60.0652	157.771			64		-0.238578	97.7058	60.0652	157.771	-0.238578
od	UL	2	1	1	26927	8	Wed	UL	LR	25	34.2937	38.279	72.5727			65		0.0549156	32.2815	38.279	70.5605	0.0849986
or	LL	2	1	1	26928	8	Wed	LL	UL	25	62.2224	69.7495	131.972			66		0.0570362	62.2224	69.7495	131.972	0.0570362
con		2	1	1	26929	8	Wed	UL	UR	25	31.7938	27.8024	59.5962			67		-0.0669734	29.2249	27.8024	57.0273	-0.0249446
con		2	1	1	26930	8	Wed	LL	UR	25	56.6794	60.3224	117.002			68		0.0311361	56.6794	59.8684	116.548	0.0273627
od	UL	2	1	1	26927	9	Wed	UL	LR	15	23.858	49.9017	73.7598			69		0.353088	23.858	49.9017	73.7598	0.353088
or	LL	2	1	1	26928	9	Wed	LL	UR	15	48.8387	48.5086	97.3473			70		-0.00339077	48.8387	48.5086	97.3473	-0.00339077
con		2	1	1	26929	9	Wed	LL	LR	15	80.0589	49.3418	129.401			71		-0.237379	80.0589	49.3418	129.401	-0.237379
con		2	1	1	26930	9	Wed	UL	UR	15	38.365	20.4661	58.8311			72		-0.304243	38.365	20.4661	58.8311	-0.304243
od	UL	1	1	1	26923	10	Thu	UL	UR	20	45.0639	48.5714	93.6352			73		0.0374595	42.6756	48.5714	91.247	0.0646134
or	LL	1	1	1	26924	10	Thu	LL	LL	20	37.5634	27.2793	64.8427			74		-0.1586	36.5937	27.2793	63.8731	-0.145827
or	LR	1	1	1	26925	10	Thu	LR	UL	20	47.2277	69.3175	116.545			75		0.189539	43.6535	69.3175	112.971	0.227174
con		1	1	1	26926	10	Thu	LR	UR	20	32.9786	32.9786	65.9573			76		0	32.9786	32.9786	65.9573	0
od	UL	1	1	1	26923	11	Thu	UL	UR	10	104.679	32.207	136.886			77		-0.529433	101.431	32.207	133.638	-0.517995
or	LL	1	1	1	26924	11	Thu	LL	LR	10	19.0594	49.0435	68.1028			78		0.440277	18.9427	49.0435	67.9862	0.442748
or	LR	1	1	1	26925	11	Thu	LR	UR	10	33.3006	34.0298	67.3304			79		0.0108316	33.3006	34.0298	67.3304	0.0108316
con		1	1	1	26926	11	Thu	UL	LL	10	44.7567	40.9181	85.6747			80		-0.0448042	44.7567	38.7885	83.5452	-0.0714357
od	UL	1	1	1	26923	12	Thu	UL	UR	30	88.3189	48.0189	136.338			81		-0.295589	86.4146	48.0189	134.434	-0.285611
or	LL	1	1	1	26924	12	Thu	LL	UR	30	31.6279	52.8469	84.4747			82		0.251187	31.6279	52.8469	84.4747	0.251187
or	LR	1	1	1	26925	12	Thu	LR	LL	30	48.2049	69.5909	117.796			83		0.181551	47.8389	69.5909	117.43	0.185233
con		1	1	1	26926	12	Thu	UL	LR	30						84
od	UL	2	1	1	26927	10	Thu	UL	LR	20	18.6686	20.8828	39.5514			85		0.0559826	16.8888	20.5368	37.4256	0.0974724
or	LL	2	1	1	26928	10	Thu	LL	UR	20	36.0458	18.401	54.4468			86		-0.324074	36.0458	18.401	54.4468	-0.324074
con		2	1	1	26929	10	Thu	LL	UR	20	80.6491	21.9519	102.601			87		-0.572092	80.6491	21.9519	102.601	-0.572092
con		2	1	1	26930	10	Thu	UL	LR	20	57.7249	54.6077	112.333			88		-0.0277494	57.7249	54.6077	112.333	-0.0277494
od	UL	2	1	1	26927	11	Thu	UL	LR	10	39.7683	36.6387	76.407			89		-0.0409595	39.7683	36.6387	76.407	-0.0409595
or	LL	2	1	1	26928	11	Thu	LL	UL	10	41.9567	29.1718	71.1285			90		-0.179744	41.9567	29.1718	71.1285	-0.179744
con		2	1	1	26929	11	Thu	LR	UR	10	20.7837	55.635	76.4187			91		0.456058	20.7837	55.635	76.4187	0.456058
con		2	1	1	26930	11	Thu	LL	LR	10	36.8607	53.8457	90.7064			92		0.187253	36.8607	53.8457	90.7064	0.187253
od	UL	2	1	1	26927	12	Thu	UL	LR	30	76.6358	52.1299	128.766			93		-0.190314	76.6358	52.1299	128.766	-0.190314
or	LL	2	1	1	26928	12	Thu	LL	LR	30	32.322	39.2818	71.6038			94		0.0971989	32.322	39.2818	71.6038	0.0971989
con		2	1	1	26929	12	Thu	UL	LL	30	43.8132	125.047	168.86			95		0.481072	43.8132	125.047	168.86	0.481072
con		2	1	1	26930	12	Thu	LL	UR	30	83.0036	45.7685	128.772			96		-0.289155	83.0036	45.7685	128.772	-0.289155
od	UL	1	1	1	26923	13	Fri	UL	LR	3	50.4521	96.8544	147.306			97		0.315005	35.0953	54.1505	89.2458	0.213514
or	LL	1	1	1	26924	13	Fri	LL	UR	3	74.1366	141.845	215.981			98		0.31349	45.0852	72.2925	117.378	0.231793
or	LR	1	1	1	26925	13	Fri	LR	LL	3	117.781	64.3513	182.132			99		-0.293355	44.2751	24.0643	68.3393	-0.295742
con		1	1	1	26926	13	Fri	LL	UR	3	135.268	37.5182	172.787			100		-0.565728	76.3448	20.9628	97.3076	-0.569144
od	UL	2	1	1	26927	13	Fri	UL	UR	3	24.6782	36.6174	61.2956			101		0.19478	13.3608	27.0086	40.3694	0.338073
or	LL	2	1	1	26928	13	Fri	LL	LR	3	69.0858	68.2261	137.312			102		-0.00626076	31.6543	22.562	54.2163	-0.167704
con		2	1	1	26929	13	Fri	UR	LR	3	58.895	72.3373	131.232			103		0.102432	29.6059	36.8082	66.4141	0.108446
con		2	1	1	26930	13	Fri	UL	LR	3	76.5343	46.83	123.364			104		-0.240786	21.2337	38.1445	59.3782	0.284799
con		1	2	1	26923	1	Mon	UL	LL	2	19.3993	36.7416	56.1409			105		0.308907	19.3993	29.4244	48.8237	0.205332
od	UR	1	2	1	26924	1	Mon	UR	LL	2	27.1245	23.3618	50.4863			106		-0.0745277	23.6357	23.3618	46.9976	-0.00582801
con		1	2	1	26925	1	Mon	LL	LR	2	22.2967	11.1704	33.4671			107		-0.332454	22.2967	11.1704	33.4671	-0.332454
od	LR	1	2	1	26926	1	Mon	LR	LL	2	32.2938	27.4385	59.7322			108		-0.0812838	32.2938	27.4385	59.7322	-0.0812838
con		1	2	1	26923	2	Mon	UL	LR	22	31.8829	52.8088	84.6917			109		0.247083	31.8829	52.8088	84.6917	0.247083
od	UR	1	2	1	26924	2	Mon	UR	LL	22	32.8296	26.6308	59.4604			110		-0.104252	32.8296	25.0862	57.9158	-0.133702
con		1	2	1	26925	2	Mon	UL	LR	22	21.1693	57.4312	78.6005			111		0.461344	21.1693	57.4312	78.6005	0.461344
od	LR	1	2	1	26926	2	Mon	LR	LL	22	37.8767	48.6363	86.513			112		0.124369	37.8767	48.6363	86.513	0.124369
con		1	2	1	26923	3	Mon	UL	UR	12	42.9538	56.5946	99.5483			113		0.137027	42.9538	56.5946	99.5483	0.137027
od	UR	1	2	1	26924	3	Mon	UR	LL	12	49.6065	62.2828	111.889			114		0.113293	49.6065	62.2828	111.889	0.113293
con		1	2	1	26925	3	Mon	LR	UR	12	24.1228	47.1207	71.2435			115		0.322807	24.1228	47.1207	71.2435	0.322807
od	LR	1	2	1	26926	3	Mon	LR	LL	12	37.9643	71.4567	109.421			116		0.306088	33.6593	71.4567	105.116	0.359578
or	UR	2	2	1	26927	1	Mon	UR	LR	2	16.2055	36.8456	53.0511			117		0.389062	16.2055	36.6026	52.8081	0.386251
con		2	2	1	26928	1	Mon	UL	UR	2	25.1689	18.747	43.9159			118		-0.146232	24.0726	18.747	42.8196	-0.124372
or	LR	2	2	1	26929	1	Mon	LR	UR	2	31.5862	5.02697	36.6132			119		-0.725401	31.5862	5.02697	36.6132	-0.725401
od	LR	2	2	1	26930	1	Mon	LR	UL	2	32.751	25.6969	58.4479			120		-0.12069	32.751	25.6969	58.4479	-0.12069
or	UR	2	2	1	26927	2	Mon	UR	UL	22	22.6909	25.147	47.8378			121		0.0513423	22.6909	25.147	47.8378	0.0513423
con		2	2	1	26928	2	Mon	LL	UL	22	19.9515	35.6802	55.6316			122		0.282729	19.9515	35.6802	55.6316	0.282729
or	LR	2	2	1	26929	2	Mon	LR	LL	22	40.7875	67.9013	108.689			123		0.249463	39.8457	67.9013	107.747	0.260384
od	LR	2	2	1	26930	2	Mon	LR	UL	22	41.6688	26.8176	68.4864			124		-0.216849	41.6688	26.8176	68.4864	-0.216849
or	UR	2	2	1	26927	3	Mon	UR	LL	12	14.7191	58.3325	73.0516			125		0.597022	14.7191	58.3325	73.0516	0.597022
con		2	2	1	26928	3	Mon	UL	LR	12	16.2218	12.676	28.8978			126		-0.122702	16.2218	12.676	28.8978	-0.122702
or	LR	2	2	1	26929	3	Mon	LR	UL	12	26.3395	54.2593	80.5988			127		0.346405	26.3395	54.2593	80.5988	0.346405
od	LR	2	2	1	26930	3	Mon	LR	UL	12	46.1282	46.0345	92.1627			128		-0.00101664	46.1282	46.0345	92.1627	-0.00101664
con		1	2	1	26923	4	Tue	LL	LR	27	69.6144	50.9705	120.585			129		-0.154613	69.6144	50.3742	119.989	-0.16035
od	UR	1	2	1	26924	4	Tue	UR	LL	27	25.9953	41.6104	67.6057			130		0.230974	25.9953	41.6104	67.6057	0.230974
con		1	2	1	26925	4	Tue	UL	LL	27	19.4293	35.035	54.4643			131		0.286532	19.4293	35.035	54.4643	0.286532
od	LR	1	2	1	26926	4	Tue	LR	LL	27	23.707	44.5313	68.2384			132		0.30517	23.707	44.5313	68.2384	0.30517
con		1	2	1	26923	5	Tue	LL	UR	7	53.2168	28.6144	81.8313			133		-0.300648	52.882	28.6144	81.4965	-0.297775
od	UR	1	2	1	26924	5	Tue	UR	LL	7	23.0811	47.5586	70.6397			134		0.346513	23.0811	47.5586	70.6397	0.346513
con		1	2	1	26925	5	Tue	LL	UR	7	54.0865	30.7374	84.8239			135		-0.275266	54.0865	30.7374	84.8239	-0.275266
od	LR	1	2	1	26926	5	Tue	LR	LL	7	33.0687	75.8424	108.911			136		0.392739	33.0687	74.5122	107.581	0.385231
con		1	2	1	26923	6	Tue	LR	UR	17	85.2418	47.8811	133.123			137		-0.280649	85.2418	47.8811	133.123	-0.280649
od	UR	1	2	1	26924	6	Tue	UR	LL	17	50.1928	73.3719	123.565			138		0.187587	50.1928	65.3425	115.535	0.131127
con		1	2	1	26925	6	Tue	UL	UR	17	27.5442	18.3046	45.8488			139		-0.201524	25.8748	18.3046	44.1794	-0.171351
od	LR	1	2	1	26926	6	Tue	LR	LL	17	32.008	56.6407	88.6487			140		0.277868	32.008	56.6407	88.6487	0.277868
or	UR	2	2	1	26927	4	Tue	UR	LL	27	35.2687	17.4173	52.6859			141		-0.338826	34.9313	13.6782	48.6095	-0.437222
con		2	2	1	26928	4	Tue	LL	LR	27	24.3386	20.8129	45.1515			142		-0.078085	24.3386	20.8129	45.1515	-0.078085
or	LR	2	2	1	26929	4	Tue	LR	UL	27	26.9653	48.7591	75.7245			143		0.287804	26.9653	48.7591	75.7245	0.287804
od	LR	2	2	1	26930	4	Tue	LR	UL	27	23.9805	25.0532	49.0336			144		0.021877	23.9805	25.0532	49.0336	0.021877
or	UR	2	2	1	26927	5	Tue	UR	UL	7	25.6217	29.3406	54.9622			145		0.0676622	25.6217	29.3406	54.9622	0.0676622
con		2	2	1	26928	5	Tue	UL	LR	7	25.7377	37.5544	63.2921			146		0.186701	25.7377	37.0961	62.8338	0.180768
or	LR	2	2	1	26929	5	Tue	LR	UR	7	41.8542	54.2293	96.0836			147		0.128795	39.4659	53.6342	93.1001	0.152183
od	LR	2	2	1	26930	5	Tue	LR	UL	7	13.86	29.5212	43.3811			148		0.361013	13.86	29.5212	43.3811	0.361013
or	UR	2	2	1	26927	6	Tue	UR	LR	17	24.227	64.4431	88.67			149		0.453548	24.227	64.4431	88.67	0.453548
con		2	2	1	26928	6	Tue	LR	UR	17	17.3638	32.1637	49.5274			150		0.298822	2.77493	7.05389	9.82883	0.435348
or	LR	2	2	1	26929	6	Tue	LR	LL	17	19.3321	37.603	56.9351			151		0.320908	17.541	37.603	55.144	0.363811
od	LR	2	2	1	26930	6	Tue	LR	UL	17	39.6587	34.941	74.5997			152		-0.0632402	39.6587	34.941	74.5997	-0.0632402
con		1	2	1	26923	7	Wed	UL	LR	4						153
od	UR	1	2	1	26924	7	Wed	UR	LL	4	82.6265	97.3194	179.946			154		0.0816518	82.6265	96.3706	178.997	0.076784
con		1	2	1	26925	7	Wed	LR	UR	4	89.3671	46.4733	135.84			155		-0.315766	89.3671	46.4733	135.84	-0.315766
od	LR	1	2	1	26926	7	Wed	LR	LL	4	47.7907	78.1346	125.925			156		0.240967	47.1669	78.1346	125.302	0.247145
con		1	2	1	26923	8	Wed	LR	UR	24	62.7228	88.9185	151.641			157		0.172748	62.7228	88.9185	151.641	0.172748
od	UR	1	2	1	26924	8	Wed	UR	LL	24	35.3862	56.5971	91.9833			158		0.230595	35.3862	56.5971	91.9833	0.230595
con		1	2	1	26925	8	Wed	UL	LR	24	26.6522	42.0613	68.7134			159		0.224252	26.6522	42.0613	68.7134	0.224252
od	LR	1	2	1	26926	8	Wed	LR	LL	24	43.9952	40.5367	84.5319			160		-0.0409131	43.9952	38.042	82.0372	-0.0725661
con		1	2	1	26923	9	Wed	UL	LL	14	60.2081	106.23	166.438			161		0.27651	55.5461	106.23	161.776	0.313296
od	UR	1	2	1	26924	9	Wed	UR	LL	14	63.2445	87.4911	150.736			162		0.160855	61.9386	87.4911	149.43	0.171
con		1	2	1	26925	9	Wed	UL	LL	14	40.0912	61.866	101.957			163		0.213568	40.0912	51.4336	91.5248	0.123928
od	LR	1	2	1	26926	9	Wed	LR	LL	14	49.4462	63.8862	113.332			164		0.127412	49.4462	63.8862	113.332	0.127412
or	UR	2	2	1	26927	7	Wed	UR	LR	4	17.8377	47.0775	64.9152			165		0.450431	17.8377	46.3614	64.1991	0.4443
con		2	2	1	26928	7	Wed	UL	LR	4	26.3233	35.4163	61.7396			166		0.14728	26.3233	35.4163	61.7396	0.14728
or	LR	2	2	1	26929	7	Wed	LR	LL	4	108.919	54.2231	163.143			167		-0.335267	107.016	54.2231	161.239	-0.327421
od	LR	2	2	1	26930	7	Wed	LR	UL	4	56.1987	50.5164	106.715			168		-0.0532478	56.1987	50.5164	106.715	-0.0532478
or	UR	2	2	1	26927	8	Wed	UR	LL	24	26.0907	69.0141	95.1049			169		0.451327	26.0907	69.0141	95.1049	0.451327
con		2	2	1	26928	8	Wed	LL	LR	24	36.9124	31.5046	68.4171			170		-0.0790413	36.4268	31.5046	67.9314	-0.0724573
or	LR	2	2	1	26929	8	Wed	LR	UL	24	44.0425	39.0171	83.0596			171		-0.0605032	44.0425	39.0171	83.0596	-0.0605032
od	LR	2	2	1	26930	8	Wed	LR	UL	24	24.928	20.6084	45.5364			172		-0.0948622	24.928	20.6084	45.5364	-0.0948622
or	UR	2	2	1	26927	9	Wed	UR	UL	14	11.9518	40.0988	52.0505		mouse was after run again with other trial ULLL	173		0.540762	11.9518	40.0988	52.0505	0.540762
con		2	2	1	26928	9	Wed	UL	LL	14	27.2216	21.7742	48.9958			174		-0.111182	27.2216	21.7742	48.9958	-0.111182
or	LR	2	2	1	26929	9	Wed	LR	UR	14	26.479	55.4977	81.9767			175		0.353987	26.479	55.4977	81.9767	0.353987
od	LR	2	2	1	26930	9	Wed	LR	UL	14	20.6309	23.5003	44.1312			176		0.065021	20.6309	23.5003	44.1312	0.065021
con		1	2	1	26923	10	Thu	LL	UR	29	50.9578	40.6899	91.6477			177		-0.112038	50.8469	40.0627	90.9096	-0.118625
od	UR	1	2	1	26924	10	Thu	UR	LL	29	35.2622	41.8534	77.1156			178		0.0854713	35.2622	41.8534	77.1156	0.0854713
con		1	2	1	26925	10	Thu	LL	LR	29	46.675	31.8653	78.5403			179		-0.188562	46.675	31.8653	78.5403	-0.188562
od	LR	1	2	1	26926	10	Thu	LR	LL	29	44.1859	33.6803	77.8662			180		-0.13492	44.1859	33.6803	77.8662	-0.13492
con		1	2	1	26923	11	Thu	UL	UR	9	59.3271	76.6548	135.982			181		0.127427	59.3271	76.6548	135.982	0.127427
od	UR	1	2	1	26924	11	Thu	UR	LL	9	100.025	80.5577	180.583			182		-0.107803	100.025	80.5577	180.583	-0.107803
con		1	2	1	26925	11	Thu	LL	UR	9	107.531	92.1667	199.697			183		-0.0769358	107.531	78.1289	185.66	-0.158363
od	LR	1	2	1	26926	11	Thu	LR	LL	9	93.1044	96.7962	189.901			184		0.0194407	93.1044	96.7962	189.901	0.0194407
con		1	2	1	26923	12	Thu	LL	LR	19	58.0422	26.8841	84.9263			185		-0.366884	58.0422	26.8841	84.9263	-0.366884
od	UR	1	2	1	26924	12	Thu	UR	LL	19	51.1385	52.424	103.563			186		0.0124126	51.1385	52.424	103.563	0.0124126
con		1	2	1	26925	12	Thu	UL	UR	19	39.2122	43.7237	82.9359			187		0.0543971	38.8699	43.7237	82.5936	0.0587669
od	LR	1	2	1	26926	12	Thu	LR	LL	19	65.2914	47.2823	112.574			188		-0.159976	65.2914	47.0462	112.338	-0.162415
or	UR	2	2	1	26927	10	Thu	UR	UL	29	13.2465	6.70667	19.9531			189		-0.327758	13.2465	6.70667	19.9531	-0.327758
con		2	2	1	26928	10	Thu	LR	UR	29	22.2461	13.7685	36.0146			190		-0.235392	22.2461	13.7685	36.0146	-0.235392
or	LR	2	2	1	26929	10	Thu	LR	UR	29	25.2065	37.385	62.5914			191		0.194572	25.2065	37.385	62.5914	0.194572
od	LR	2	2	1	26930	10	Thu	LR	UL	29	30.433	16.063	46.496			192		-0.309058	30.433	16.063	46.496	-0.309058
or	UR	2	2	1	26927	11	Thu	UR	LR	9	58.4026	96.5028	154.905			193		0.245957	58.4026	95.5428	153.945	0.241255
con		2	2	1	26928	11	Thu	LL	UR	9	17.5965	38.1779	55.7744			194		0.36901	17.5965	35.0773	52.6738	0.331868
or	LR	2	2	1	26929	11	Thu	LR	LL	9	61.0909	66.4353	127.526			195		0.0419087	61.0909	66.4353	127.526	0.0419087
od	LR	2	2	1	26930	11	Thu	LR	UL	9	30.821	51.5074	82.3284			196		0.251266	30.821	51.5074	82.3284	0.251266
or	UR	2	2	1	26927	12	Thu	UR	LL	19	16.9995	56.1517	73.1512			197		0.535224	16.9995	56.1517	73.1512	0.535224
con		2	2	1	26928	12	Thu	UL	UR	19	13.385	28.856	42.241			198		0.366254	13.385	28.856	42.241	0.366254
or	LR	2	2	1	26929	12	Thu	LR	UL	19	33.8624	34.3374	68.1998			199		0.00696418	33.8624	34.3374	68.1998	0.00696418
od	LR	2	2	1	26930	12	Thu	LR	UL	19	44.1648	37.1116	81.2764			200		-0.086781	44.1648	37.1116	81.2764	-0.086781
con		1	2	1	26923	13	Fri	UL	UR	34	67.9081	62.3125	130.221			201		-0.0429698	38.9987	31.1097	70.1084	-0.112526
od	UR	1	2	1	26924	13	Fri	UR	UL	34	79.0282	69.7549	148.783			202		-0.0623278	44.4729	16.7435	61.2164	-0.452973
con		1	2	1	26925	13	Fri	LL	LR	34	75.2886	52.2157	127.504			203		-0.180957	39.2191	27.6054	66.8245	-0.173794
od	LR	1	2	1	26926	13	Fri	LR	UL	34	89.5511	61.0038	150.555			204		-0.189614	49.4352	33.8043	83.2395	-0.187782
or	UR	2	2	1	26927	13	Fri	UR	LL	34	52.1533	84.6593	136.813			205		0.237595	13.0777	37.7122	50.7899	0.485027
con		2	2	1	26928	13	Fri	LL	LR	34	43.0304	45.8015	88.8319			206		0.0311939	27.6007	25.7612	53.3619	-0.0344734
or	LR	2	2	1	26929	13	Fri	LR	UL	34	44.0027	30.5536	74.5563			207		-0.18039	20.3708	21.9451	42.3159	0.0372051
od	LR	2	2	1	26930	13	Fri	LR	LL	34	64.8938	56.4211	121.315			208		-0.0698404	21.206	21.8775	43.0834	0.015586
or	UR	1	3	1	26923	1	Mon	UR	LR	16	35.9514	73.0185	108.97			209		0.34016	35.9514	73.0185	108.97	0.34016
con		1	3	1	26924	1	Mon	LL	UR	16	101.067	22.0486	123.116			210		-0.641824	101.067	22.0486	123.116	-0.641824
od	LL	1	3	1	26925	1	Mon	LL	LR	16	76.4456	62.5926	139.038			211		-0.099635	74.1843	62.5926	136.777	-0.0847492
or	UL	1	3	1	26926	1	Mon	UL	UR	16	87.4638	35.8075	123.271			212		-0.419046	86.6443	35.8075	122.452	-0.415158
or	UR	1	3	1	26923	2	Mon	UR	UL	6	42.5461	49.6626	92.2087			213		0.0771784	42.5461	49.6626	92.2087	0.0771784
con		1	3	1	26924	2	Mon	UL	UR	6	75.2037	49.1595	124.363			214		-0.20942	73.5022	33.5518	107.054	-0.373179
od	LL	1	3	1	26925	2	Mon	LL	LR	6	30.0646	26.6482	56.7127			215		-0.060241	30.0646	26.6482	56.7127	-0.060241
or	UL	1	3	1	26926	2	Mon	UL	LL	6	36.7794	49.3725	86.1519			216		0.146173	36.7794	49.3725	86.1519	0.146173
or	UR	1	3	1	26923	3	Mon	UR	LL	26	40.2038	64.8367	105.04			217		0.234509	40.2038	64.8367	105.04	0.234509
con		1	3	1	26924	3	Mon	LR	UR	26	68.6457	35.057	103.703			218		-0.323894	68.6457	24.3284	92.9741	-0.476663
od	LL	1	3	1	26925	3	Mon	LL	LR	26	57.1465	28.9454	86.0919			219		-0.32757	57.1465	28.9454	86.0919	-0.32757
or	UL	1	3	1	26926	3	Mon	UL	LR	26	52.207	55.9193	108.126			220		0.0343331	52.207	55.2191	107.426	0.0280393
con		2	3	1	26927	1	Mon	LL	LR	16	69.7124	54.198	123.91			221		-0.125207	69.0137	54.198	123.212	-0.120246
od	UR	2	3	1	26928	1	Mon	UR	UL	16	42.364	32.4961	74.8601			222		-0.131818	42.364	32.4961	74.8601	-0.131818
od	LL	2	3	1	26929	1	Mon	LL	UR	16	114.993	41.6518	156.645			223		-0.468201	114.993	41.6518	156.645	-0.468201
or	UL	2	3	1	26930	1	Mon	UL	LR	16	29.4514	66.3236	95.775			224		0.384987	29.4514	66.3236	95.775	0.384987
con		2	3	1	26927	2	Mon	LL	UR	6	63.9858	20.1931	84.1789			225		-0.520234	63.9858	20.1931	84.1789	-0.520234
od	UR	2	3	1	26928	2	Mon	UR	UL	6	24.0472	5.88593	29.9332			226		-0.606728	24.0472	5.88593	29.9332	-0.606728
od	LL	2	3	1	26929	2	Mon	LL	UR	6	54.3821	32.7052	87.0873			227		-0.248911	54.3821	32.7052	87.0873	-0.248911
or	UL	2	3	1	26930	2	Mon	UL	UR	6	30.2926	40.0414	70.334			228		0.138607	30.2926	40.0414	70.334	0.138607
con		2	3	1	26927	3	Mon	LR	UR	26	51.8283	6.07936	57.9076			229		-0.790032	51.8283	6.07936	57.9076	-0.790032
od	UR	2	3	1	26928	3	Mon	UR	UL	26	14.819	9.88696	24.7059			230		-0.199628	14.4663	9.88696	24.3532	-0.188037
od	LL	2	3	1	26929	3	Mon	LL	UR	26	26.9088	33.5289	60.4377			231		0.109537	26.9088	33.5289	60.4377	0.109537
or	UL	2	3	1	26930	3	Mon	UL	LL	26	19.6316	53.7922	73.4238			232		0.465253	19.6316	53.7922	73.4238	0.465253
or	UR	1	3	1	26923	4	Tue	UR	UL	31	50.0412	85.644	135.685			233		0.262393	50.0412	85.644	135.685	0.262393
con		1	3	1	26924	4	Tue	UL	LR	31	75.3132	88.6407	163.954			234		0.0812881	75.0895	88.6407	163.73	0.0827655
od	LL	1	3	1	26925	4	Tue	LL	LR	31						235
or	UL	1	3	1	26926	4	Tue	UL	LR	31	82.4883	101.434	183.922			236		0.103008	81.4121	101.434	182.846	0.109501
or	UR	1	3	1	26923	5	Tue	UR	LR	21	42.0314	64.6096	106.641			237		0.211721	41.5751	64.6096	106.185	0.216928
con		1	3	1	26924	5	Tue	UL	LL	21	55.2925	42.8834	98.176			238		-0.126397	54.809	42.8834	97.6925	-0.122073
od	LL	1	3	1	26925	5	Tue	LL	LR	21	38.285	24.1712	62.4562			239		-0.225979	38.285	24.1712	62.4562	-0.225979
or	UL	1	3	1	26926	5	Tue	UL	UR	21	53.4361	65.4653	118.901			240		0.101169	53.4361	65.4653	118.901	0.101169
or	UR	1	3	1	26923	6	Tue	UR	LL	32	73.5024	153.643	227.145			241		0.352816	73.5024	152.235	225.737	0.34878
con		1	3	1	26924	6	Tue	LL	LR	32	82.875	96.7187	179.594			242		0.077083	82.875	96.4896	179.365	0.0759045
od	LL	1	3	1	26925	6	Tue	LL	LR	32	82.5269	73.4896	156.016			243		-0.0579252	82.5269	73.4896	156.016	-0.0579252
or	UL	1	3	1	26926	6	Tue	UL	LL	32	49.1848	172.676	221.861			244		0.556617	49.1848	172.676	221.861	0.556617
con		2	3	1	26927	4	Tue	UL	LL	31	54.9859	77.7637	132.75			245		0.171585	53.0477	77.7637	130.811	0.188944
od	UR	2	3	1	26928	4	Tue	UR	UL	31	54.7828	74.4644	129.247			246		0.152278	53.4667	74.4644	127.931	0.164133
od	LL	2	3	1	26929	4	Tue	LL	UR	31	97.3769	66.9683	164.345			247		-0.185029	97.3769	66.9683	164.345	-0.185029
or	UL	2	3	1	26930	4	Tue	UL	LL	31	36.8337	63.5774	100.411			248		0.266341	36.8337	61.6749	98.5087	0.252172
con		2	3	1	26927	5	Tue	UL	LR	21	30.2144	42.228	72.4424			249		0.165837	30.2144	42.228	72.4424	0.165837
od	UR	2	3	1	26928	5	Tue	UR	UL	21	20.8905	16.947	37.8376			250		-0.104221	20.8905	16.947	37.8376	-0.104221
od	LL	2	3	1	26929	5	Tue	LL	UR	21	23.8522	18.2353	42.0874			251		-0.133458	23.8522	18.2353	42.0874	-0.133458
or	UL	2	3	1	26930	5	Tue	UL	LR	21	35.7672	22.167	57.9342			252		-0.234753	35.7672	22.167	57.9342	-0.234753
con		2	3	1	26927	6	Tue	UL	UR	32	57.7568	38.2375	95.9943			253		-0.203339	57.7568	38.2375	95.9943	-0.203339
od	UR	2	3	1	26928	6	Tue	UR	UL	32	52.1352	39.1731	91.3083			254		-0.141959	52.1352	36.5481	88.6833	-0.175761
od	LL	2	3	1	26929	6	Tue	LL	UR	32	70.05	40.4095	110.459			255		-0.268339	70.05	40.4095	110.459	-0.268339
or	UL	2	3	1	26930	6	Tue	UL	UR	32	62.5157	32.1297	94.6454			256		-0.321051	61.7021	32.1297	93.8318	-0.315164
or	UR	1	3	1	26923	7	Wed	UR	UL	27	46.0307	40.253	86.2836			257		-0.0669622	40.9107	39.754	80.6647	-0.01434
con		1	3	1	26924	7	Wed	LL	LR	27	45.8894	46.6877	92.5771			258		0.00862273	45.8894	46.6877	92.5771	0.00862273
od	LL	1	3	1	26925	7	Wed	LL	LR	27	20.136	13.8778	34.0138			259		-0.183988	20.136	13.8778	34.0138	-0.183988
or	UL	1	3	1	26926	7	Wed	UL	LL	27	49.0998	81.9882	131.088			260		0.250888	49.0998	80.5472	129.647	0.242561
or	UR	1	3	1	26923	8	Wed	UR	LL	7	24.0137	114.422	138.436			261		0.653071	24.0137	114.054	138.068	0.652146
con		1	3	1	26924	8	Wed	UL	LL	7	23.5137	89.0443	112.558			262		0.582194	23.5137	89.0443	112.558	0.582194
od	LL	1	3	1	26925	8	Wed	LL	LR	7	90.3888	25.5974	115.986			263		-0.558613	90.3888	25.5974	115.986	-0.558613
or	UL	1	3	1	26926	8	Wed	UL	LR	7	50.4374	54.9228	105.36			264		0.0425721	50.4374	54.4619	104.899	0.0383654
or	UR	1	3	1	26923	9	Wed	UR	LR	17	34.5912	43.0062	77.5974			265		0.108444	34.5912	43.0062	77.5974	0.108444
con		1	3	1	26924	9	Wed	LR	UR	17	32.2885	50.5076	82.7961			266		0.220048	32.2885	49.7079	81.9964	0.212441
od	LL	1	3	1	26925	9	Wed	LL	LR	17	34.3435	28.1611	62.5045			267		-0.0989106	33.2703	28.1611	61.4314	-0.0831695
or	UL	1	3	1	26926	9	Wed	UL	UR	17	64.3864	61.6442	126.031			268		-0.021758	63.6971	61.6442	125.341	-0.0163787
con		2	3	1	26927	7	Wed	LL	UR	27	49.8054	27.832	77.6374			269		-0.283026	49.8054	26.7397	76.5451	-0.301336
od	UR	2	3	1	26928	7	Wed	UR	UL	27	23.1724	31.9498	55.1222			270		0.159235	23.1724	31.9498	55.1222	0.159235
od	LL	2	3	1	26929	7	Wed	LL	UR	27	46.2586	54.4897	100.748			271		0.0816998	46.2586	54.4897	100.748	0.0816998
or	UL	2	3	1	26930	7	Wed	UL	UR	27	32.5013	16.5607	49.062			272		-0.324908	32.5013	16.5607	49.062	-0.324908
con		2	3	1	26927	8	Wed	UL	UR	7	26.9077	18.1093	45.0169			273		-0.195446	26.9077	17.1987	44.1064	-0.220126
od	UR	2	3	1	26928	8	Wed	UR	UL	7	16.8996	21.0219	37.9215			274		0.108708	16.8996	21.0219	37.9215	0.108708
od	LL	2	3	1	26929	8	Wed	LL	UR	7	35.6535	26.2119	61.8654			275		-0.152614	35.6535	26.2119	61.8654	-0.152614
or	UL	2	3	1	26930	8	Wed	UL	LL	7	18.4351	79.9404	98.3756			276		0.625209	18.4351	79.9404	98.3756	0.625209
con		2	3	1	26927	9	Wed	LR	UR	17	38.5183	28.7072	67.2255			277		-0.145944	38.052	28.7072	66.7592	-0.139979
od	UR	2	3	1	26928	9	Wed	UR	UL	17	37.1573	9.08733	46.2446			278		-0.606989	36.6785	9.08733	45.7658	-0.602877
od	LL	2	3	1	26929	9	Wed	LL	UR	17	53.5446	28.4427	81.9873			279		-0.306168	53.5446	28.4427	81.9873	-0.306168
or	UL	2	3	1	26930	9	Wed	UL	LR	17	40.7786	27.2559	68.0345			280		-0.198763	40.7786	27.2559	68.0345	-0.198763
or	UR	1	3	1	26923	10	Thu	UR	LL	2	42.5379	53.2087	95.7466			281		0.111449	41.829	53.2087	95.0377	0.119739
con		1	3	1	26924	10	Thu	LL	UR	2	37.3313	28.4593	65.7906			282		-0.134851	37.3313	28.4593	65.7906	-0.134851
od	LL	1	3	1	26925	10	Thu	LL	LR	2	28.0918	26.0803	54.1721			283		-0.0371311	27.3924	26.0803	53.4728	-0.0245381
or	UL	1	3	1	26926	10	Thu	UL	LL	2	29.2159	44.2612	73.4771			284		0.204761	29.2159	44.2612	73.4771	0.204761
or	UR	1	3	1	26923	11	Thu	UR	LR	22	62.7475	105.255	168.003			285		0.253018	62.7475	105.255	168.003	0.253018
con		1	3	1	26924	11	Thu	UL	UR	22	93.9435	31.0907	125.034			286		-0.502685	93.9435	31.0907	125.034	-0.502685
od	LL	1	3	1	26925	11	Thu	LL	LR	22	82.0533	57.7154	139.769			287		-0.17413	82.0533	57.3428	139.396	-0.177268
or	UL	1	3	1	26926	11	Thu	UL	UR	22	33.3427	57.7478	91.0906			288		0.267921	33.3427	57.7478	91.0906	0.267921
or	UR	1	3	1	26923	12	Thu	UR	UL	12	43.0033	64.2627	107.266			289		0.198193	43.0033	64.2627	107.266	0.198193
con		1	3	1	26924	12	Thu	UL	LR	12	45.445	53.837	99.282			290		0.0845261	45.0808	53.837	98.9177	0.0885199
od	LL	1	3	1	26925	12	Thu	LL	LR	12	38.4302	40.5606	78.9907			291		0.02697	38.4302	40.5606	78.9907	0.02697
or	UL	1	3	1	26926	12	Thu	UL	LR	12	52.0757	93.973	146.049			292		0.286872	52.0757	93.973	146.049	0.286872
con		2	3	1	26927	10	Thu	UL	LR	2	24.2034	38.9446	63.148			293		0.233439	24.2034	38.4887	62.6921	0.227865
od	UR	2	3	1	26928	10	Thu	UR	UL	2	22.2528	19.6819	41.9347			294		-0.0613069	22.2528	19.6819	41.9347	-0.0613069
od	LL	2	3	1	26929	10	Thu	LL	UR	2	44.6172	19.6507	64.268			295		-0.388475	44.6172	19.6507	64.268	-0.388475
or	UL	2	3	1	26930	10	Thu	UL	UR	2	34.4205	21.4092	55.8296			296		-0.233053	34.4205	20.7205	55.141	-0.248453
con		2	3	1	26927	11	Thu	UL	LL	22	48.3913	110.244	158.636			297		0.389906	47.6633	110.244	157.908	0.396314
od	UR	2	3	1	26928	11	Thu	UR	UL	22	48.5611	55.5574	104.119			298		0.0671959	48.5611	55.074	103.635	0.062845
od	LL	2	3	1	26929	11	Thu	LL	UR	22	98.685	64.1816	162.867			299		-0.211851	98.685	63.592	162.277	-0.216254
or	UL	2	3	1	26930	11	Thu	UL	LL	22	70.5491	102.742	173.292			300		0.185776	70.5491	102.742	173.292	0.185776
con		2	3	1	26927	12	Thu	LL	LR	12	22.3534	64.681	87.0344			301		0.486331	21.1725	64.681	85.8534	0.506777
od	UR	2	3	1	26928	12	Thu	UR	UL	12	35.6507	33.6809	69.3317			302		-0.0284108	35.6507	33.6809	69.3317	-0.0284108
od	LL	2	3	1	26929	12	Thu	LL	UR	12	53.015	65.0507	118.066			303		0.101941	53.015	65.0507	118.066	0.101941
or	UL	2	3	1	26930	12	Thu	UL	LR	12	28.9653	59.0524	88.0177			304		0.34183	28.9653	59.0524	88.0177	0.34183
or	UR	1	3	1	26923	13	Fri	UR	UL	29	39.5312	57.6689	97.2			305		0.186602	19.5272	29.5604	49.0876	0.204394
con		1	3	1	26924	13	Fri	LL	UR	29	76.9047	58.3132	135.218			306		-0.137493	46.813	22.2224	69.0354	-0.356203
od	LL	1	3	1	26925	13	Fri	LL	UR	29	52.964	59.1389	112.103			307		0.0550823	31.2234	38.6458	69.8692	0.106233
or	UL	1	3	1	26926	13	Fri	UL	LR	29	49.9385	94.4215	144.36			308		0.30814	26.82	45.8618	72.6818	0.26199
con		2	3	1	26927	13	Fri	UL	UR	29	61.7183	49.4739	111.192			309		-0.110119	18.0595	8.76691	26.8264	-0.346397
od	UR	2	3	1	26928	13	Fri	UR	LL	29	57.1145	72.1785	129.293			310		0.11651	29.2425	28.3038	57.5462	-0.0163122
od	LL	2	3	1	26929	13	Fri	LL	LR	29	95.1458	61.4641	156.61			311		-0.215067	38.508	35.5772	74.0853	-0.0395597
or	UL	2	3	1	26930	13	Fri	UL	UR	29	47.0099	38.8613	85.8711			312		-0.0948932	25.4582	20.8613	46.3194	-0.0992426
