# Supplementary material for: The object space task shows cumulative memory expression in both mice and rats
Source: PLoS Biol. 2019 Jun 17;17(6):e3000322. doi: 10.1371/journal.pbio.3000322 (PMC6597117; doi:10.1371/journal.pbio.3000322)
Supplement: S5 Data — OD, object displacement. (XLSX) [file pbio.3000322.s008.xlsx]

## Sheet: Sheet1
sequence_nr	run_nr	condition	group	session	Treatment	subject	trial	Object	start_date	loc_1_time	loc_2_time	loc_1_time_5	loc_2_time_5	total_5	DI_5min
1	1	od_5min	1	9	CON	1	1	34	2018-08-04 15:54:14	25.4341	59.8707	25.4341	59.8707	85.3048	0.403689
17	17	od_5min	1	9	CON	1	2	34	2018-08-05 17:28:45	37.4579	36.2867	37.4579	36.2867	73.7446	-0.0158816
3	3	od_5min	1	9	CON	3	1	34	2018-08-04 16:08:48	27.6829	36.4138	25.8344	36.4138	62.2482	0.169956
19	19	od_5min	1	9	CON	3	2	34	2018-08-05 17:42:20	33.6299	63.77	33.6299	63.4179	97.0479	0.306941
5	5	od_5min	1	9	CON	5	1	34	2018-08-04 16:49:59	27.6535	53.3273	27.6535	53.3273	80.9809	0.317035
21	21	od_5min	1	9	CON	5	2	34	2018-08-05 17:56:32	27.856	34.4088	27.856	34.4088	62.2648	0.105242
7	7	od_5min	1	9	CON	7	1	46	2018-08-04 17:05:18	26.5492	56.6988	26.5492	56.6988	83.248	0.362166
23	23	od_5min	1	9	CON	7	2	46	2018-08-05 18:10:25	34.9693	49.2282	34.9693	49.2282	84.1975	0.169351
9	9	od_5min	2	9	CON	9	1	46	2018-08-04 17:53:43	12.2265	18.9201	12.2265	18.6538	30.8803	0.208134
25	25	od_5min	2	9	CON	9	2	46	2018-08-05 18:29:50	15.201	14.2301	15.201	14.2301	29.4312	-0.0329893
11	11	od_5min	2	9	CON	11	1	46	2018-08-04 18:08:26	40.237	54.1071	40.237	54.1071	94.344	0.147016
27	27	od_5min	2	9	CON	11	2	46	2018-08-05 18:43:58	38.556	61.5525	38.556	61.5525	100.109	0.229715
13	13	od_5min	2	9	CON	13	1	46	2018-08-04 18:29:13	32.5606	23.5804	32.2451	23.5804	55.8255	-0.155209
29	29	od_5min	2	9	CON	13	2	46	2018-08-05 18:58:06	18.4196	24.1182	18.4196	24.1182	42.5378	0.133964
15	15	od_5min	2	9	CON	15	1	46	2018-08-04 18:43:17	55.4898	30.311	55.4898	30.311	85.8008	-0.293457
31	31	od_5min	2	9	CON	15	2	46	2018-08-05 19:11:43	60.5292	50.9813	60.5292	50.9813	111.511	-0.0856227
