# Supplementary material for: The object space task shows cumulative memory expression in both mice and rats
Source: PLoS Biol. 2019 Jun 17;17(6):e3000322. doi: 10.1371/journal.pbio.3000322 (PMC6597117; doi:10.1371/journal.pbio.3000322)
Supplement: S6 Data — (XLSX) [file pbio.3000322.s009.xlsx]

## Sheet: Sheet1
con	goal	group	Genotype	subject	trial	day	loc_1	loc_2	obj	loc_1_time_5	loc_2_time_5	total_5	DI_5	sequence_nr	run_nr
con		1		32363	1	Mon	UL	LR	2	15.4167	95.9664	111.383	0.723178		11
con		1		32363	2	Mon	UL	LL	12	75.2367	53.7854	129.022	-0.16626		12
con		1		32363	3	Mon	LL	LR	15	42.6643	51.2749	93.9392	0.0916609		13
con		1		32363	4	Mon	UR	LR	25	61.8675	26.0963	87.9638	-0.406658		14
con		1		32363	5	Mon	UL	LL	5	76.3365	65.8512	142.188	-0.073743		15
con		1		32363	6	Tue	LL	UR	16	58.8288	38.821	97.6498	-0.204893		31
con		1		32363	7	Tue	UL	UR	26	47.6126	48.4	96.0127	0.00820136		32
con		1		32363	8	Tue	LR	UR	31	75.0575	106.347	181.404	0.172483		33
con		1		32363	9	Tue	UL	LL	6	34.5737	55.6355	90.2092	0.233478		34
con		1		32363	10	Tue	LL	LR	17	52.3872	53.8029	106.19	0.0133319		35
con		1		32363	11	Wed	LL	LR	27	25.745	24.679	50.424	-0.0211411		51
con		1		32363	12	Wed	UL	LL	32	75.5	77.106	152.606	0.0105238		52
con		1		32363	13	Wed	LR	UR	7	35.389	22.145	57.534	-0.230194		53
con		1		32363	14	Wed	UR	LR	20	60.505	40.765	101.27	-0.194924		54
con		1		32363	15	Wed	UL	LL	40	50.717	34.79	85.507	-0.186265		55
con		1		32363	16	Thu	LL	UR	38	69.273	41.413	110.686	-0.251703		71
con		1		32363	17	Thu	UL	UR	9	79.827	82.636	162.463	0.0172901		72
con		1		32363	18	Thu	LL	LR	21	26.478	23.572	50.05	-0.0580617		73
con		1		32363	19	Thu	UL	UR	30	51.796	43.057	94.853	-0.0921321		74
con		1		32363	20	Thu	UL	LR	11	57.237	31.377	88.614	-0.291828		75
con		1		32363	21	Fri	LL	UR	22	35.62	34.345	69.965	-0.0182234		83
od	UR	1		32363	1	Mon	UR	LL	3	16.133	20.79	36.923	0.126127		179
od	UR	1		32363	2	Mon	UR	LL	33	98.366	79.505	177.871	-0.106038		180
od	UR	1		32363	3	Mon	UR	LL	21	15.636	25.119	40.755	0.232683		181
od	UR	1		32363	4	Mon	UR	LL	6	40.4419	31.095	71.5369	-0.130659		182
od	UR	1		32363	5	Mon	UR	LL	32	67.2779	109.821	177.099	0.240222		183
od	UR	1		32363	6	Tue	UR	LL	23	30.622	50.144	80.766	0.241711		199
od	UR	1		32363	7	Tue	UR	LL	22	24.98	23.212	48.192	-0.0366868		200
od	UR	1		32363	8	Tue	UR	LL	14	44.46	66.5519	111.012	0.199005		201
od	UR	1		32363	9	Tue	UR	LL	40	33.145	37.544	70.689	0.0622302		202
od	UR	1		32363	10	Tue	UR	LL	2	127.942	22.0059	149.948	-0.706486		203
od	UR	1		32363	11	Wed	UR	LL	41	23.146	28.234	51.38	0.0990267		219
od	UR	1		32363	12	Wed	UR	LL	25	53.059	25.671	78.73	-0.347873		220
od	UR	1		32363	13	Wed	UR	LL	16	60.9819	87.52	148.502	0.178706		221
od	UR	1		32363	14	Wed	UR	LL	24	34.0749	32.074	66.1489	-0.0302487		222
od	UR	1		32363	15	Wed	UR	LL	12	97.667	55.079	152.746	-0.278816		223
od	UR	1		32363	16	Thu	UR	LL	26	37.483	33.552	71.035	-0.055339		239
od	UR	1		32363	17	Thu	UR	LL	27	41.847	21.751	63.598	-0.315984		240
od	UR	1		32363	18	Thu	UR	LL	17	31.965	23.395	55.36	-0.154805		241
od	UR	1		32363	19	Thu	UR	LL	29	35.942	76.735	112.677	0.362035		242
od	UR	1		32363	20	Thu	UR	LL	10	38.309	20.14	58.449	-0.310852		243
od	UR	1		32363	21	Fri	UR	UL	18	52.668	47.901	100.569	-0.0474003		251
or	UL	1		32363	1	Mon	UL	LL	4	50.496	68.269	118.765	0.149649		95
or	UL	1		32363	2	Mon	UL	LR	17	17.729	21.323	39.052	0.0920313		96
or	UL	1		32363	3	Mon	UL	UR	11	1.985	69.565	71.55	0.944514		97
or	UL	1		32363	4	Mon	UL	UR	26	34.291	33.939	68.23	-0.00515915		98
or	UL	1		32363	5	Mon	UL	LL	16	67.9829	143.599	211.582	0.357384		99
or	UL	1		32363	6	Tue	UL	LL	5	48.561	107.045	155.606	0.375847		115
or	UL	1		32363	7	Tue	UL	UR	35	63.276	105.704	168.98	0.251083		116
or	UL	1		32363	8	Tue	UL	LR	19	42.402	81.48	123.882	0.315445		117
or	UL	1		32363	9	Tue	UL	LL	24	17.968	16.967	34.935	-0.0286534		118
or	UL	1		32363	10	Tue	UL	UR	12	41.331	52.238	93.569	0.116566		119
or	UL	1		32363	11	Wed	UL	LR	25	10.774	25.983	36.757	0.413772		135
or	UL	1		32363	12	Wed	UL	LL	20	31.272	34.714	65.986	0.0521623		136
or	UL	1		32363	13	Wed	UL	UR	6	36.914	89.775	126.689	0.41725		137
or	UL	1		32363	14	Wed	UL	UR	37	81.468	52.118	133.586	-0.219709		138
or	UL	1		32363	15	Wed	UL	LL	14	41.44	152.919	194.359	0.573573		139
or	UL	1		32363	16	Thu	UL	UR	21	18.499	36.243	54.742	0.324138		155
or	UL	1		32363	17	Thu	UL	LL	9	38.128	125.462	163.59	0.533859		156
or	UL	1		32363	18	Thu	UL	UR	22	19.352	26.678	46.03	0.159157		157
or	UL	1		32363	19	Thu	UL	LL	15	52.443	62.147	114.59	0.0846846		158
or	UL	1		32363	20	Thu	UL	LR	10	8.73501	162.541	171.276	0.898001		159
or	UL	1		32363	21	Fri	UL	LR	38	49.518	73.3029	122.821	0.193655		167
con		1		32364	1	Mon	LL	UR	3	19.751	15.125	34.876	-0.132642		174
con		1		32364	2	Mon	UL	UR	33	77.178	44.945	122.123	-0.263939		175
con		1		32364	3	Mon	LR	UR	21	27.252	15.45	42.702	-0.276381		176
con		1		32364	4	Mon	UR	UL	6	10.032	55.309	65.341	0.692934		177
con		1		32364	5	Mon	LL	LR	32	91.057	86.321	177.378	-0.0267001		178
con		1		32364	6	Tue	UL	LR	23	30.964	25.141	56.105	-0.103787		194
con		1		32364	7	Tue	UL	LL	22	13.291	23.9149	37.2059	0.285544		195
con		1		32364	8	Tue	LL	LR	14	19.649	26.74	46.3891	0.152859		196
con		1		32364	9	Tue	UR	UL	40	28.065	25.288	53.353	-0.0520494		197
con		1		32364	10	Tue	LR	LL	2	28.801	18.581	47.382	-0.215693		198
con		1		32364	11	Wed	LR	UR	41	3.09301	2.91999	6.013	-0.0287732		214
con		1		32364	12	Wed	UL	LL	25	19.354	6.44	25.794	-0.500659		215
con		1		32364	13	Wed	LL	UR	16	72.294	107.916	180.21	0.19767		216
con		1		32364	14	Wed	UR	UL	24	21.154	8.325	29.479	-0.435191		217
con		1		32364	15	Wed	LL	LR	12	98.491	29.739	128.23	-0.536162		218
con		1		32364	16	Thu	UL	UR	26	10.068	27.285	37.353	0.460927		234
con		1		32364	17	Thu	LL	LR	27	41.828	44.932	86.76	0.0357769		235
con		1		32364	18	Thu	LR	UL	17	14.321	43.877	58.198	0.507853		236
con		1		32364	19	Thu	LL	UR	29	25.298	27.39	52.688	0.0397051		237
con		1		32364	20	Thu	LR	UL	10	35.263	48.227	83.49	0.155276		238
con		1		32364	21	Fri	UR	LL	18	27.775	20.272	48.047	-0.156159		250
od	UL	1		32364	1	Mon	UL	UR	4	27.186	27.779	54.965	0.0107885		90
od	UL	1		32364	2	Mon	UL	UR	17	23.0559	27.35	50.4059	0.0851903		91
od	UL	1		32364	3	Mon	UL	UR	11	2.779	7.222	10.001	0.444255		92
od	UL	1		32364	4	Mon	UL	UR	26	20.177	23.797	43.974	0.0823214		93
od	UL	1		32364	5	Mon	UL	UR	16	90.7109	84.865	175.576	-0.0332956		94
od	UL	1		32364	6	Tue	UL	UR	5	66.353	32.435	98.7881	-0.343341		110
od	UL	1		32364	7	Tue	UL	UR	35	63.9219	91.484	155.406	0.177356		111
od	UL	1		32364	8	Tue	UL	UR	19	76.829	57.44	134.269	-0.144404		112
od	UL	1		32364	9	Tue	UL	UR	24	34.516	19.547	54.063	-0.276881		113
od	UL	1		32364	10	Tue	UL	UR	12	16.107	61.817	77.924	0.586597		114
od	UL	1		32364	11	Wed	UL	UR	25	24.593	12.158	36.751	-0.338358		130
od	UL	1		32364	12	Wed	UL	UR	20	35.109	24.883	59.992	-0.170456		131
od	UL	1		32364	13	Wed	UL	UR	6	19.306	36.794	56.1	0.311729		132
od	UL	1		32364	14	Wed	UL	UR	37	85.337	72.0759	157.413	-0.0842441		133
od	UL	1		32364	15	Wed	UL	UR	14	100.644	26.21	126.854	-0.586769		134
od	UL	1		32364	16	Thu	UL	UR	21	11.433	21.632	33.065	0.308453		150
od	UL	1		32364	17	Thu	UL	UR	9	17.379	84.518	101.897	0.658891		151
od	UL	1		32364	18	Thu	UL	UR	22	13.961	23.279	37.24	0.250215		152
od	UL	1		32364	19	Thu	UL	UR	15	32.921	68.713	101.634	0.352166		153
od	UL	1		32364	20	Thu	UL	UR	10	24.491	27.4379	51.9289	0.056749		154
od	UL	1		32364	21	Fri	UL	LR	38	29.275	52.2219	81.4969	0.281568		166
or	LR	1		32364	1	Mon	LR	LL	2	15.81	16.81	32.62	0.030656		6
or	LR	1		32364	2	Mon	LR	UR	12	16.8506	29.8939	46.7444	0.279034		7
or	LR	1		32364	3	Mon	LR	UL	15	22.8416	14.4985	37.3401	-0.223437		8
or	LR	1		32364	4	Mon	LR	LL	25	18.1147	15.0878	33.2025	-0.091164		9
or	LR	1		32364	5	Mon	LR	UR	5	13.1512	46.1038	59.255	0.556114		10
or	LR	1		32364	6	Tue	LR	UR	16	91.3045	22.8946	114.199	-0.599041		26
or	LR	1		32364	7	Tue	LR	UL	26	44.4671	40.7887	85.2558	-0.043146		27
or	LR	1		32364	8	Tue	LR	LL	31	37.0937	94.4719	131.566	0.436119		28
or	LR	1		32364	9	Tue	LR	LL	6	33.7584	26.4308	60.1892	-0.121743		29
or	LR	1		32364	10	Tue	LR	UR	17	30.4509	48.803	79.2539	0.231562		30
or	LR	1		32364	11	Wed	LR	LL	27	26.156	12.831	38.987	-0.341781		46
or	LR	1		32364	12	Wed	LR	UR	32	74.429	55.388	129.817	-0.146676		47
or	LR	1		32364	13	Wed	LR	UL	7	23.474	21.007	44.481	-0.0554623		48
or	LR	1		32364	14	Wed	LR	UR	20	30.951	44.292	75.243	0.177305		49
or	LR	1		32364	15	Wed	LR	LL	40	23.32	36.606	59.926	0.221707		50
or	LR	1		32364	16	Thu	LR	UR	38	20.713	32.299	53.012	0.218554		66
or	LR	1		32364	17	Thu	LR	LL	9	29.378	46.279	75.657	0.22339		67
or	LR	1		32364	18	Thu	LR	UR	21	13.135	25.933	39.068	0.327583		68
or	LR	1		32364	19	Thu	LR	LL	30	9.49601	49.344	58.84	0.677226		69
or	LR	1		32364	20	Thu	LR	UL	11	7.822	37.5289	45.3509	0.655046		70
or	LR	1		32364	21	Fri	LR	UL	22	10.246	21.336	31.582	0.35115		82
con		1		32365	1	Mon	UL	LL	4	44.2129	57.086	101.299	0.12708		85
con		1		32365	2	Mon	LL	UR	17	53.518	26.687	80.205	-0.334531		86
con		1		32365	3	Mon	UL	UR	11	29.2469	19.499	48.7459	-0.199974		87
con		1		32365	4	Mon	UR	UL	26	31.559	57.638	89.197	0.292375		88
con		1		32365	5	Mon	LR	LL	16	90.491	88.203	178.694	-0.012804		89
con		1		32365	6	Tue	LL	LR	5	128.856	43.632	172.488	-0.494086		105
con		1		32365	7	Tue	UL	LR	35	72.2829	166.975	239.258	0.395774		106
con		1		32365	8	Tue	LR	UR	19	98.9637	70.2942	169.258	-0.169383		107
con		1		32365	9	Tue	LL	UL	24	81.1629	36.456	117.619	-0.3801		108
con		1		32365	10	Tue	LR	UR	12	73.761	108.747	182.508	0.191695		109
con		1		32365	11	Wed	LR	UR	25	51.27	44.487	95.757	-0.0708351		125
con		1		32365	12	Wed	UL	LL	20	57.459	52.2689	109.728	-0.0472997		126
con		1		32365	13	Wed	UL	LR	6	47.59	79.345	126.935	0.250167		127
con		1		32365	14	Wed	UR	LR	37	89.964	123.973	213.937	0.158967		128
con		1		32365	15	Wed	LR	UL	14	82.2629	63.727	145.99	-0.126967		129
con		1		32365	16	Thu	UL	UR	21	33.697	49.754	83.451	0.192412		145
con		1		32365	17	Thu	LL	LR	9	32.9019	35.4	68.302	0.0365747		146
con		1		32365	18	Thu	LL	UL	22	54.977	28.502	83.479	-0.317146		147
con		1		32365	19	Thu	UR	LR	15	68.705	63.833	132.538	-0.0367592		148
con		1		32365	20	Thu	LL	UR	10	36.358	49.647	86.005	0.154514		149
con		1		32365	21	Fri	UL	LR	38	50.16	44.4469	94.6069	-0.0603876		165
od	UL	1		32365	1	Mon	UL	LR	2	19.2253	15.2015	34.4269	-0.116879		1
od	UL	1		32365	2	Mon	UL	LR	12	65.4602	11.1444	76.6046	-0.709041		2
od	UL	1		32365	3	Mon	UL	LR	15	49.5496	55.869	105.419	0.0599459		3
od	UL	1		32365	4	Mon	UL	LR	25	49.5951	49.5438	99.1389	-0.00051681		4
od	UL	1		32365	5	Mon	UL	LR	5	23.8699	137.442	161.312	0.704054		5
od	UL	1		32365	6	Tue	UL	LR	16	50.8137	50.0018	100.816	-0.0080533		21
od	UL	1		32365	7	Tue	UL	LR	26	53.1748	54.5273	107.702	0.0125576		22
od	UL	1		32365	8	Tue	UL	LR	31	110.001	53.4442	163.445	-0.34603		23
od	UL	1		32365	9	Tue	UL	LR	6	52.423	112.392	164.815	0.363855		24
od	UL	1		32365	10	Tue	UL	LR	17	45.5595	60.9857	106.545	0.144786		25
od	UL	1		32365	11	Wed	UL	LR	27	33.845	33.88	67.725	0.00051687		41
od	UL	1		32365	12	Wed	UL	LR	32	115.613	101.73	217.343	-0.063876		42
od	UL	1		32365	13	Wed	UL	LR	7	66.581	45.173	111.754	-0.191563		43
od	UL	1		32365	14	Wed	UL	LR	20	61.296	69.619	130.915	0.0635758		44
od	UL	1		32365	15	Wed	UL	LR	40	62.842	53.554	116.396	-0.0797968		45
od	UL	1		32365	16	Thu	UL	LR	38	58.43	40.87	99.3	-0.176838		61
od	UL	1		32365	17	Thu	UL	LR	9	49.39	61.166	110.556	0.106516		62
od	UL	1		32365	18	Thu	UL	LR	21	17.106	26.032	43.138	0.206917		63
od	UL	1		32365	19	Thu	UL	LR	30	74.98	40.787	115.767	-0.295361		64
od	UL	1		32365	20	Thu	UL	LR	11	75.6629	22.812	98.4749	-0.536694		65
od	UL	1		32365	21	Fri	UL	UR	22	14.569	41.767	56.336	0.482782		81
or	LR	1		32365	1	Mon	LR	UR	3	29.393	20.371	49.764	-0.181295		169
or	LR	1		32365	2	Mon	LR	UL	33	82.109	115.092	197.201	0.167256		170
or	LR	1		32365	3	Mon	LR	LL	21	29.516	28.936	58.452	-0.0099226		171
or	LR	1		32365	4	Mon	LR	UR	6	65.957	61.113	127.07	-0.0381207		172
or	LR	1		32365	5	Mon	LR	UL	32	77.9669	151.103	229.07	0.319274		173
or	LR	1		32365	6	Tue	LR	LL	23	49.229	36.3909	85.6199	-0.149942		189
or	LR	1		32365	7	Tue	LR	UL	22	43.316	49.524	92.84	0.0668678		190
or	LR	1		32365	8	Tue	LR	UR	14	72.3229	54.215	126.538	-0.143102		191
or	LR	1		32365	9	Tue	LR	UL	40	34.818	36.694	71.512	0.0262334		192
or	LR	1		32365	10	Tue	LR	UR	2	36.974	72.3259	109.3	0.32344		193
or	LR	1		32365	11	Wed	LR	UL	41	20.452	23.865	44.317	0.0770135		209
or	LR	1		32365	12	Wed	LR	LL	25	16.671	34.459	51.13	0.347897		210
or	LR	1		32365	13	Wed	LR	UR	16	105.636	133.617	239.253	0.116951		211
or	LR	1		32365	14	Wed	LR	UR	24	35.348	41.09	76.438	0.0751199		212
or	LR	1		32365	15	Wed	LR	UL	12	38.345	119.948	158.293	0.515518		213
or	LR	1		32365	16	Thu	LR	UL	26	37.628	36.19	73.818	-0.0194803		229
or	LR	1		32365	17	Thu	LR	UR	27	34.134	91.4179	125.552	0.456257		230
or	LR	1		32365	18	Thu	LR	UL	17	35.048	42.855	77.903	0.100214		231
or	LR	1		32365	19	Thu	LR	UR	29	20.819	46.747	67.566	0.383743		232
or	LR	1		32365	20	Thu	LR	LL	10	52.061	55.505	107.566	0.0320176		233
or	LR	1		32365	21	Fri	LR	LL	18	35.34	49.237	84.577	0.164312		249
con		1		32366	1	Mon	UL	LL	3	12.001	18.096	30.097	0.202512		184
con		1		32366	2	Mon	LL	UR	33	74.048	64.19	138.238	-0.0713119		185
con		1		32366	3	Mon	UL	UR	21	25.475	21.801	47.276	-0.0777139		186
con		1		32366	4	Mon	LR	UL	6	112.647	55.681	168.328	-0.338423		187
con		1		32366	5	Mon	UR	LL	32	73.154	116.672	189.826	0.229252		188
con		1		32366	6	Tue	LL	LR	23	12.438	31.983	44.421	0.439994		204
con		1		32366	7	Tue	UL	LR	22	27.097	22.933	50.03	-0.0832294		205
con		1		32366	8	Tue	LR	UR	14	27.793	42.076	69.869	0.204426		206
con		1		32366	9	Tue	UR	LL	40	17.25	31.454	48.704	0.29164		207
con		1		32366	10	Tue	UL	LR	2	46.6329	92.2531	138.886	0.328472		208
con		1		32366	11	Wed	UL	UR	41	18.193	15.016	33.209	-0.0956666		224
con		1		32366	12	Wed	UL	LR	25	16.06	17.822	33.882	0.052004		225
con		1		32366	13	Wed	LL	LR	16	73.8749	38.67	112.545	-0.312808		226
con		1		32366	14	Wed	UR	LL	24	16.484	13.686	30.17	-0.0927417		227
con		1		32366	15	Wed	UL	LR	12	55.38	53.35	108.73	-0.0186701		228
con		1		32366	16	Thu	UL	LL	26	28.831	25.111	53.942	-0.068963		244
con		1		32366	17	Thu	LR	UR	27	32.499	33.331	65.83	0.0126387		245
con		1		32366	18	Thu	LL	LR	17	25.169	19.197	44.366	-0.134607		246
con		1		32366	19	Thu	UR	UL	29	33.521	32.858	66.379	-0.00998826		247
con		1		32366	20	Thu	UL	LL	10	26.964	20.062	47.026	-0.14677		248
con		1		32366	21	Fri	LR	UR	18	40.354	40.9369	81.2909	0.00717071		252
od	LR	1		32366	1	Mon	LR	LL	2	18.451	13.8147	32.2656	-0.143692		16
od	LR	1		32366	2	Mon	LR	LL	12	112.972	35.8313	148.803	-0.518406		17
od	LR	1		32366	3	Mon	LR	LL	15	59.1412	54.736	113.877	-0.038684		18
od	LR	1		32366	4	Mon	LR	LL	25	54.1145	54.9053	109.02	0.00725392		19
od	LR	1		32366	5	Mon	LR	LL	5	18.7346	20.7468	39.4814	0.0509662		20
od	LR	1		32366	6	Tue	LR	LL	16	42.292	44.428	86.72	0.0246308		36
od	LR	1		32366	7	Tue	LR	LL	26	63.346	35.414	98.76	-0.282827		37
od	LR	1		32366	8	Tue	LR	LL	31	87.284	137.686	224.97	0.224039		38
od	LR	1		32366	9	Tue	LR	LL	6	99.495	54.625	154.12	-0.291137		39
od	LR	1		32366	10	Tue	LR	LL	17	39.408	53.416	92.824	0.150909		40
od	LR	1		32366	11	Wed	LR	LL	27	13.794	6.18899	19.983	-0.380574		56
od	LR	1		32366	12	Wed	LR	LL	32	105.197	87.47	192.667	-0.0920085		57
od	LR	1		32366	13	Wed	LR	LL	7	73.358	81.076	154.434	0.049976		58
od	LR	1		32366	14	Wed	LR	LL	20	69.8	39.902	109.702	-0.272538		59
od	LR	1		32366	15	Wed	LR	LL	40	42.2	51.165	93.365	0.0960211		60
od	LR	1		32366	16	Thu	LR	LL	38	34.09	37.293	71.383	0.0448704		76
od	LR	1		32366	17	Thu	LR	LL		92.927	58.866	151.793	-0.224391		77
od	LR	1		32366	18	Thu	LR	LL	21	44.338	38.814	83.1521	-0.0664325		78
od	LR	1		32366	19	Thu	LR	LL	30	55.999	60.813	116.812	0.0412117		79
od	LR	1		32366	20	Thu	LR	LL	11	51.385	97.391	148.776	0.30923		80
od	LR	1		32366	21	Fri	LR	UL	22	25.847	34.581	60.428	0.144536		84
or	LL	1		32366	1	Mon	LL	UL	4	57.652	91.856	149.508	0.228777		100
or	LL	1		32366	2	Mon	LL	UR	17	47.933	43.01	90.943	-0.0541329		101
or	LL	1		32366	3	Mon	LL	LR	11	47.847	76.119	123.966	0.228063		102
or	LL	1		32366	4	Mon	LL	UL	26	66.143	60.368	126.511	-0.0456483		103
or	LL	1		32366	5	Mon	LL	UR	16	120.891	75.447	196.338	-0.231458		104
or	LL	1		32366	6	Tue	LL	UR	5	50.274	42.949	93.223	-0.0785752		120
or	LL	1		32366	7	Tue	LL	LR	35	117.131	105.798	222.929	-0.0508373		121
or	LL	1		32366	8	Tue	LL	UL	19	51.328	66.918	118.246	0.131844		122
or	LL	1		32366	9	Tue	LL	UR	24	40.833	55.071	95.904	0.148461		123
or	LL	1		32366	10	Tue	LL	UL	12	152.29	75.489	227.779	-0.337173		124
or	LL	1		32366	11	Wed	LL	LR	25	24.895	22.981	47.876	-0.0399779		140
or	LL	1		32366	12	Wed	LL	UL	20	41.833	50.393	92.226	0.0928156		141
or	LL	1		32366	13	Wed	LL	UR	6	58.365	73.356	131.721	0.113809		142
or	LL	1		32366	14	Wed	LL	UL	37	84.605	67.867	152.472	-0.109778		143
or	LL	1		32366	15	Wed	LL	UR	14	63.113	66.176	129.289	0.0236913		144
or	LL	1		32366	16	Thu	LL	UL	21	27.2729	38.721	65.9939	0.173472		160
or	LL	1		32366	17	Thu	LL	UR	9	52.614	81.381	133.995	0.214687		161
or	LL	1		32366	18	Thu	LL	UR	22	31.761	32.663	64.424	0.0140007		162
or	LL	1		32366	19	Thu	LL	UL	15	44.614	26	70.614	-0.263602		163
or	LL	1		32366	20	Thu	LL	LR	10	21.363	64.407	85.7701	0.501854		164
or	LL	1		32366	21	Fri	LL	LR	38	23.26	53.7105	76.9705	0.395612		168
con		1	4	56165	1	Mon				20.8601	20.9641	41.8242	0.00248526
con		1	4	56165	2	Mon				78.7664	25.051	103.817	-0.517403
con		1	4	56165	3	Mon				70.5307	68.7031	139.234	-0.0131265
con		1	4	56165	4	Mon				65.0289	27.7803	92.8092	-0.401346
con		1	4	56165	5	Mon				97.5565	41.2858	138.842	-0.405285
con		1	4	56165	6	Tue				43.3329	50.0717	93.4046	0.0721462
con		1	4	56165	7	Tue				33.2709	28.3337	61.6046	-0.0801433
con		1	4	56165	8	Tue				71.9115	91.0829	162.994	0.11762
con		1	4	56165	9	Tue				34.7751	21.0803	55.8554	-0.245183
con		1	4	56165	10	Tue				56.4289	70.8436	127.272	0.113258
con		1	4	56165	11	Wed				85.224	58.3225	143.546	-0.187406
con		1	4	56165	12	Wed				70.3327	41.8712	112.204	-0.253659
con		1	4	56165	13	Wed				48.4605	40.3612	88.8216	-0.091186
con		1	4	56165	14	Wed				24.5376	16.6442	41.1819	-0.191671
con		1	4	56165	15	Wed				106.755	54.6786	161.433	-0.322585
con		1	4	56165	16	Thu				41.2163	64.3742	105.591	0.219318
con		1	4	56165	17	Thu				59.4834	135.747	195.23	0.390632
con		1	4	56165	18	Thu				48.5647	62.8419	111.407	0.128154
con		1	4	56165	19	Thu				77.4357	67.0846	144.52	-0.0716242
con		1	4	56165	20	Thu				36.7242	30.5159	67.2402	-0.0923302
con		1	4	56165	21	Fri				44.8127	48.3599	93.1726	0.0380714
od	LL	1	2	56165	1	Mon				23.7879	32.708	56.4959	0.15789
od	LL	1	2	56165	2	Mon				26.4674	24.418	50.8854	-0.0402747
od	LL	1	2	56165	3	Mon				46.7644	55.2154	101.98	0.0828691
od	LL	1	2	56165	4	Mon				49.9617	41.9091	91.8708	-0.0876516
od	LL	1	2	56165	5	Mon				56.1566	20.7685	76.9251	-0.460033
od	LL	1	2	56165	6	Tue				23.4462	41.3504	64.7965	0.276314
od	LL	1	2	56165	7	Tue				41.6489	66.3011	107.95	0.228366
od	LL	1	2	56165	8	Tue				26.1648	29.1388	55.3036	0.0537767
od	LL	1	2	56165	9	Tue				45.1453	41.1214	86.2667	-0.0466439
od	LL	1	2	56165	10	Tue				81.0848	42.6911	123.776	-0.310187
od	LL	1	2	56165	11	Wed				38.8292	28.348	67.1773	-0.156023
od	LL	1	2	56165	12	Wed				45.5796	35.8044	81.3839	-0.120112
od	LL	1	2	56165	13	Wed				69.1667	28.1371	97.3039	-0.421664
od	LL	1	2	56165	14	Wed				64.7752	76.0101	140.785	0.0798011
od	LL	1	2	56165	15	Wed				83.6743	65.6778	149.352	-0.120497
od	LL	1	2	56165	16	Thu				46.8565	15.3125	62.169	-0.507392
od	LL	1	2	56165	17	Thu				50.3215	31.6881	82.0096	-0.227209
od	LL	1	2	56165	18	Thu				25.9124	23.6431	49.5555	-0.0457922
od	LL	1	2	56165	19	Thu				19.5669	27.6357	47.2026	0.17094
od	LL	1	2	56165	20	Thu				44.6528	34.346	78.9988	-0.130468
od	LL	1	2	56165	21	Fri				11.0989	138.153	149.252	0.851273
or		1	1	56165	1	Mon	UR	LL		37.5	46.8776	84.3776	0.111138
or		1	1	56165	2	Mon	UR	LR		21.0282	20.5915	41.6196	-0.0104925
or		1	1	56165	3	Mon	UR	UL		37.2099	55.3628	92.5727	0.196094
or		1	1	56165	4	Mon	UR	UL		112.613	72.3269	184.94	-0.217835
or		1	1	56165	5	Mon	UR	LL		69.5464	149.635	219.181	0.365399
or		1	1	56165	6	Tue	UR	UL		40.0631	65.6385	105.702	0.241958
or		1	1	56165	7	Tue	UR	LL		18.8906	51.2813	70.1719	0.46159
or		1	1	56165	8	Tue	UR	LR		49.6112	24.2928	73.904	-0.342585
or		1	1	56165	9	Tue	UR	LL		31.9972	145.738	177.735	0.639945
or		1	1	56165	10	Tue	UR	UL		61.3555	64.8306	126.186	0.0275391
or		1	1	56165	11	Wed	UR	LR		21.9614	35.9357	57.8971	0.241365
or		1	1	56165	12	Wed	UR	UL		24.0836	40.1416	64.2253	0.250026
or		1	1	56165	13	Wed	UR	LL		26.7466	57.8258	84.5724	0.367486
or		1	1	56165	14	Wed	UR	UL		41.5358	57.5991	99.1349	0.162035
or		1	1	56165	15	Wed	UR	LL		74.6548	128.247	202.902	0.264129
or		1	1	56165	16	Thu	UR	UL		27.9558	48.5872	76.543	0.269541
or		1	1	56165	17	Thu	UR	LL		50.8549	71.473	122.328	0.168548
or		1	1	56165	18	Thu	UR	UL		84.1776	153.26	237.438	0.290951
or		1	1	56165	19	Thu	UR	LL		62.6192	105.637	168.256	0.255667
or		1	1	56165	20	Thu	UR	LR		80.4164	118.844	199.261	0.192853
or		1	1	56165	21	Fri	UR	LR		31.403	79.283	110.686	0.432574
con		1	1	56166	1	Mon				27.896	22.3905	50.2865	-0.109483
con		1	1	56166	2	Mon				39.1167	35.4142	74.5309	-0.0496778
con		1	1	56166	3	Mon				70.604	29.7046	100.309	-0.407736
con		1	1	56166	4	Mon				86.01	127.378	213.388	0.193864
con		1	1	56166	5	Mon				67.1568	91.9657	159.122	0.155911
con		1	1	56166	6	Tue				21.5324	91.131	112.663	0.617757
con		1	1	56166	7	Tue				33.9914	63.114	97.1055	0.299907
con		1	1	56166	8	Tue				63.5209	36.9269	100.448	-0.264755
con		1	1	56166	9	Tue				128.285	31.9744	160.259	-0.600966
con		1	1	56166	10	Tue				105.439	77.06	182.498	-0.1555
con		1	1	56166	11	Wed				22.2207	46.2265	68.4472	0.350719
con		1	1	56166	12	Wed				25.3212	34.6944	60.0155	0.15618
con		1	1	56166	13	Wed				54.2241	52.0605	106.285	-0.0203572
con		1	1	56166	14	Wed				76.4354	73.4206	149.856	-0.0201178
con		1	1	56166	15	Wed				73.5677	103.228	176.795	0.167764
con		1	1	56166	16	Thu				27.8801	42.0289	69.909	0.202388
con		1	1	56166	17	Thu				78.515	37.7828	116.298	-0.35024
con		1	1	56166	18	Thu				221.049	61.7751	282.824	-0.563156
con		1	1	56166	19	Thu				63.1703	71.1719	134.342	0.0595616
con		1	1	56166	20	Thu				150.015	66.2186	216.234	-0.387527
con		1	1	56166	21	Fri
con		1	4	56166	1	Mon				12.6543	30.3052	42.9595	0.410875
con		1	4	56166	2	Mon				59.0768	34.3867	93.4635	-0.264168
con		1	4	56166	3	Mon				121.177	124.155	245.332	0.0121384
con		1	4	56166	4	Mon				68.3963	50.6703	119.067	-0.148875
con		1	4	56166	5	Mon				54.5179	85.1568	139.675	0.219359
con		1	4	56166	6	Tue				39.4188	54.9138	94.3326	0.164259
con		1	4	56166	7	Tue				29.2596	57.525	86.7846	0.325695
con		1	4	56166	8	Tue				90.293	68.6285	158.922	-0.136322
con		1	4	56166	9	Tue				62.4888	39.918	102.407	-0.220403
con		1	4	56166	10	Tue				164.14	87.6786	251.819	-0.303637
con		1	4	56166	11	Wed				22.1168	88.7905	110.907	0.601166
con		1	4	56166	12	Wed				64.4339	64.7836	129.218	0.00270616
con		1	4	56166	13	Wed				63.8718	32.4604	96.3321	-0.326074
con		1	4	56166	14	Wed				49.2179	83.9707	133.189	0.260929
con		1	4	56166	15	Wed				121.292	52.3728	173.665	-0.396851
con		1	4	56166	16	Thu				43.3634	42.1526	85.516	-0.0141589
con		1	4	56166	17	Thu				120.662	83.1035	203.765	-0.184321
con		1	4	56166	18	Thu				68.5372	87.1859	155.723	0.119755
con		1	4	56166	19	Thu				58.5517	74.025	132.577	0.116712
con		1	4	56166	20	Thu				44.5213	75.6226	120.144	0.258867
con		1	4	56166	21	Fri				47.9171	73.6435	121.561	0.211634
or	UL	1	2	56166	1	Mon	UL	UR		33.3833	35.8299	69.2131	0.0353486
or	UL	1	2	56166	2	Mon	UL	LR		45.497	49.1472	94.6442	0.0385684
or	UL	1	2	56166	3	Mon	UL	LL		66.6159	58.4238	125.04	-0.0655164
or	UL	1	2	56166	4	Mon	UL	LL		91.0005	49.4561	140.457	-0.295781
or	UL	1	2	56166	5	Mon	UL	LR		55.7856	21.6344	77.42	-0.441115
or	UL	1	2	56166	6	Tue	UL	LR		42.6589	62.4914	105.15	0.188612
or	UL	1	2	56166	7	Tue	UL	LL		56.5184	62.7479	119.266	0.0522317
or	UL	1	2	56166	8	Tue	UL	LR		72.9516	58.005	130.957	-0.114134
or	UL	1	2	56166	9	Tue	UL	UR		36.6495	65.9122	102.562	0.285318
or	UL	1	2	56166	10	Tue	UL	LL		31.2536	163.873	195.127	0.679658
or	UL	1	2	56166	11	Wed	UL	UR		60.7074	70.1745	130.882	0.0723335
or	UL	1	2	56166	12	Wed	UL	LR		44.9862	58.62	103.606	0.131592
or	UL	1	2	56166	13	Wed	UL	LL		38.2899	62.9378	101.228	0.24349
or	UL	1	2	56166	14	Wed	UL	LL		82.3301	82.6118	164.942	0.00170796
or	UL	1	2	56166	15	Wed	UL	LR		79.239	117.804	197.043	0.195719
or	UL	1	2	56166	16	Thu	UL	LL		48.3893	95.9993	144.389	0.329736
or	UL	1	2	56166	17	Thu	UL	LR		35.023	55.6394	90.6624	0.227398
or	UL	1	2	56166	18	Thu	UL	LL		48.1114	83.5357	131.647	0.269085
or	UL	1	2	56166	19	Thu	UL	LR		32.324	43.3824	75.7065	0.146069
or	UL	1	2	56166	20	Thu	UL	UR		69.7117	179.065	248.777	0.439564
or	UL	1	2	56166	21	Fri	UL	UR		57.7978	96.6288	154.427	0.251453
