# Supplementary material for: The object space task shows cumulative memory expression in both mice and rats
Source: PLoS Biol. 2019 Jun 17;17(6):e3000322. doi: 10.1371/journal.pbio.3000322 (PMC6597117; doi:10.1371/journal.pbio.3000322)
Supplement: S7 Data — (XLSX) [file pbio.3000322.s010.xlsx]

## Sheet: Sheet1
sequence_nr	run_nr	condition	group	session	subject	trial	start_date	loc_1_time	loc_2_time	loc_1_time_5	loc_2_time_5	total	comments	originalnr	goal	Total_10	DI_10	Total_5	DI_5	condition_all
13	13	con	1	3	1	1	00:25:15.700000	4.77086	10.5798	4.77086	10.5798			13		15.3506	0.378416	15.3506	0.378416	con
14	14	con	1	3	1	2	00:15:52.500000	25.5247	16.8404	25.5247	16.8404			14		42.3651	-0.204987	42.3651	-0.204987	con
15	15	con	1	3	1	3	00:07:30	22.9005	14.7705	22.9005	14.7705		camera not turned 180, video tittle is wrong (trial1)	15		37.671	-0.215815	37.671	-0.215815	con
16	16	con	1	3	1	4	00:58:16.300000	23.4025	20.5558	23.4025	20.5558			16		43.9583	-0.0647592	43.9583	-0.0647592	con
17	17	con	1	3	1	5	00:49:38	16.8283	15.8043	16.8283	15.8043			17		32.6326	-0.0313804	32.6326	-0.0313804	con
18	18	con	1	3	1	6	00:14:19.200000	24.9219	19.3297	19.0375	9.62948			18		44.2516	-0.126373	28.667	-0.328183	con
7	7	con	1	3	3	1	00:47:34.400000	40.2127	38.4573	40.2127	38.4573			7		78.67	-0.0223142	78.67	-0.0223142	con
8	8	con	1	3	3	2	00:38:41.400000	44.1545	50.9276	44.1545	50.9276			8		95.0821	0.0712341	95.0821	0.0712341	con
9	9	con	1	3	3	3	00:29:00.600000	58.1394	39.9609	58.1394	39.9609		cue chewing	9		98.1003	-0.185305	98.1003	-0.185305	con
10	10	con	1	3	3	4	00:20:35.100000	42.2774	3.98427	42.0098	3.98427		Low explo UL	10		46.2617	-0.827751	45.9941	-0.826748	con
11	11	con	1	3	3	5	00:10:58	17.8853	12.0052	17.8853	12.0052			11		29.8905	-0.196723	29.8905	-0.196723	con
12	12	con	1	3	3	6	00:20:17.900000	124.906	100.358	72.2857	71.7575			12		225.264	-0.108977	144.043	-0.00366684	con
1	25	con	1	1	4	1	00:05:08.600000	51.6184	38.563	50.898	38.563			1		90.1814	-0.144767	89.4611	-0.137881	con
2	26	con	1	1	4	2	00:55:54.500000	46.11	35.3445	46.11	35.3445			2		81.4545	-0.132165	81.4545	-0.132165	con
3	27	con	1	1	4	3	00:46:44.600000	57.6395	44.5615	57.6395	44.5615		Ripped 3 wires from Tetrode 10	3		102.201	-0.127963	102.201	-0.127963	con
4	28	con	1	1	4	4	00:37:51	27.5871	18.5261	27.5871	18.5261			4		46.1132	-0.196495	46.1132	-0.196495	con
5	29	con	1	1	4	5	00:28:32	22.5665	15.0157	22.5665	15.0157			5		37.5821	-0.200916	37.5821	-0.200916	con
6	30	con	1	1	4	6	00:35:04.100000	42.9679	86.5336	39.0091	50.8436			6		129.502	0.336411	89.8527	0.131711	con
7	7	con	1	2	6	1	00:53:38.700000	50.9711	83.9014	50.9711	83.4856		Object 8	7		134.872	0.244159	134.457	0.241822	con
8	8	con	1	2	6	2	00:44:18.700000	60.9523	45.0148	60.7053	45.0148		Object 13	8		105.967	-0.150401	105.72	-0.148416	con
9	9	con	1	2	6	3	00:34:27.700000	31.5257	48.7208	31.5257	48.7208		Object 59	9		80.2466	0.214278	80.2466	0.214278	con
10	10	con	1	2	6	4		0	0	0	0		Object20	10						con
11	11	con	1	2	6	4		0	0	0	0		Rescore. Video in cheese. The first aprox 5-10 seconds were lost, but the animal did not explore much. Object 33	11						con
12	12	con	1	2	6	6	00:56:19.200000	102.695	150.329	77.3987	60.5743		Object 16	12		253.024	0.18826	137.973	-0.12194	con
7	7	con	1	2	9	1	00:08:47.100000	70.4037	40.7247	70.4037	40.7247			7		111.128	-0.26707	111.128	-0.26707	con
8	8	con	1	2	9	2	00:59:16	13.882	26.4203	13.882	26.4203			8		40.3022	0.311107	40.3022	0.311107	con
9	9	con	1	2	9	3	00:49:35.600000	10.0075	28.5245	10.0075	28.5245			9		38.532	0.480562	38.532	0.480562	con
10	10	con	1	2	9	4	00:40:18.700000	27.6925	52.4731	27.6925	52.4731			10		80.1656	0.309117	80.1656	0.309117	con
11	11	con	1	2	9	5	00:30:45.700000	16.5155	18.8402	16.5155	18.8402			11		35.3558	0.0657526	35.3558	0.0657526	con
12	12	con	1	2	9	6	00:22:35.700000	25.4358	43.7001	19.4533	19.4342			12		69.1359	0.264179	38.8876	-0.000490543	con
19	19	con	1	4	9	1	00:23:00.400000	50.9601	42.7802	50.9601	42.7802			19	UL	93.7403	-0.0872618	93.7403	-0.0872618	con
20	20	con	1	4	9	2	00:13:35.200000	24.8427	26.9882	24.8427	26.9882			20		51.8309	0.0413947	51.8309	0.0413947	con
21	21	con	1	4	9	3	00:04:09.300000	45.185	31.2845	45.185	31.2845			21		76.4695	-0.181778	76.4695	-0.181778	con
22	22	con	1	4	9	4	00:54:48.900000	24.77	3.96367	24.77	3.96367			22		28.7337	-0.724109	28.7337	-0.724109	con
23	23	con	1	4	9	5	00:46:15.900000	32.2003	43.9422	32.2003	43.9422			23		76.1424	0.15421	76.1424	0.15421	con
24	24	con	1	4	9	6	00:31:30.500000	73.9486	48.1285	59.484	29.1913			24		122.077	-0.211506	88.6753	-0.341614	con
7	7	con	1	9	9	1	00:58:34.700000	24.105	30.7024	24.105	30.7024			7		54.8074	0.120375	54.8074	0.120375	con
8	8	con	1	9	9	2	00:49:01.800000	35.3135	30.3051	35.3135	30.3051			8		65.6185	-0.0763257	65.6185	-0.0763257	con
9	9	con	1	9	9	3	00:39:32.500000	25.9239	50.1193	25.9239	50.0711			9		76.0432	0.318179	75.995	0.317746	con
10	10	con	1	9	9	4	00:30:23	37.7953	15.8794	37.7953	15.8794			10		53.6747	-0.408309	53.6747	-0.408309	con
11	11	con	1	9	9	5	00:20:46	4.93544	49.8387	4.93544	49.8387			11		54.7742	0.81979	54.7742	0.81979	con
12	12	con	1	9	9	6	00:28:59	61.6214	68.0501	22.8479	34.5784			12		129.671	0.0495769	57.4263	0.204271	con
1	1	con	1	1	11	1	00:45:33.100000	51.1169	58.4214	51.1169	58.4214			1		109.538	0.0666838	109.538	0.0666838	con
2	2	con	1	1	11	2	00:36:00	51.9943	78.5555	51.9943	78.5555			2		130.55	0.203457	130.55	0.203457	con
3	3	con	1	1	11	3	00:26:35.300000	56.5679	32.1633	56.5679	32.1633			3		88.7312	-0.275039	88.7312	-0.275039	con
4	4	con	1	1	11	4	00:17:16.900000	34.5091	56.2327	34.5091	56.2327			4		90.7417	0.2394	90.7417	0.2394	con
5	5	con	1	1	11	5	00:07:56.400000	32.8638	72.0941	32.8638	72.0941			5		104.958	0.373772	104.958	0.373772	con
6	6	con	1	1	11	6	00:48:20.200000	66.8501	75.3099	26.4581	49.2835			6		142.16	0.0595093	75.7416	0.301359	con
1	1	od	1	1	1	1	00:01:58	25.2	16.4	25.2	16.4		Video scorered in salomon	1	UL	41.6	-0.211538	41.6	-0.211538	od
2	2	od	1	1	1	2	00:52:46.100000	31.6263	25.5771	31.6263	25.5771		Time from Log File	2	UL	57.2034	-0.105749	57.2034	-0.105749	od
3	3	od	1	1	1	3	00:43:04.900000	17.0865	8.45832	17.0865	8.45832		Time from Log File	3	UL	25.5448	-0.337766	25.5448	-0.337766	od
4	4	od	1	1	1	4	00:35:34.500000	25.1803	38.0372	25.1803	38.0372		Time from Log File	4	UL	63.2175	0.203376	63.2175	0.203376	od
5	5	od	1	1	1	5	00:26:52.500000	9.79895	10.197	9.79895	10.197		Time from Log File	5	UL	19.996	0.0199085	19.996	0.0199085	od
6	6	od	1	1	1	6	00:44:06.300000	43.0746	55.1032	41.2602	52.6898		Time from Log File	6	UL	98.1778	0.122519	93.9501	0.121656	od
13	13	od	1	1	3	1	00:16:42.400000	12.2804	25.6654	11.9353	25.6654			13	UR	37.9458	0.352738	37.6007	0.365154	od
14	14	od	1	1	3	2	00:08:35.500000	40.1613	31.6564	40.1613	31.6564			14	UR	71.8177	-0.118423	71.8177	-0.118423	od
15	15	od	1	1	3	2	00:58:38.100000	40.3	58.63	40.3	58.63		scored in Salomon	15	UR	98.93	0.185283	98.93	0.185283	od
16	16	od	1	1	3	4	00:49:33.200000	35.7042	33.1773	35.7042	33.1773			16	UR	68.8815	-0.0366837	68.8815	-0.0366837	od
17	17	od	1	1	3	5	2017-11-16 14:46:00	16.87	54.73	16.87	54.73		scored in Salomon	17	UR	71.6	0.528771	71.6	0.528771	od
18	18	od	1	1	3	6	00:27:21.900000	124.009	169.402	65.9871	106.548		Opening screen in video says 17 but is correctly named	18	UR	293.411	0.154709	172.535	0.235089	od
19	43	od	1	4	4	1	00:32:34.700000	51.6238	69.029	51.6238	68.9304			19	LL	120.653	0.144258	120.554	0.143558	od
20	44	od	1	4	4	2	00:23:19.700000	47.4167	11.5423	47.4167	11.5423			20	LL	58.959	-0.608463	58.959	-0.608463	od
21	45	od	1	4	4	3	00:14:02.100000	23.9738	5.10977	23.9738	5.10977			21	LL	29.0836	-0.648615	29.0836	-0.648615	od
22	46	od	1	4	4	4	00:05:27.400000	34.6056	2.78476	34.6056	2.78476			22	LL	37.3903	-0.851044	37.3903	-0.851044	od
23	47	od	1	4	4	5	00:56:13.700000	32.3581	35.6059	31.9413	35.6059			23	LL	67.964	0.0477867	67.5471	0.054253	od
24	48	od	1	4	4	6	00:21:27.100000	43.7592	55.1046	21.8564	20.1271			24	LL	98.8638	0.114759	41.9835	-0.0411889	od
1	1	od	1	1	6	1	00:44:30.700000	53.8338	50.2728	53.5963	50.2728		Object 41	1	LL	104.107	-0.0342058	103.869	-0.0319972	od
2	2	od	1	1	6	2	00:34:55.900000	73.4558	61.5785	73.4558	61.5785		Object 31	2	LL	135.034	-0.0879575	135.034	-0.0879575	od
3	3	od	1	1	6	3	00:25:35	49.2228	27.8891	49.2228	27.8891		Animal was sleeping deeply before starting the trial, object 44	3	LL	77.1119	-0.276659	77.1119	-0.276659	od
4	4	od	1	1	6	4	00:16:11.100000	53.2119	47.0455	53.2119	47.0455		Object 9	4	LL	100.257	-0.0615065	100.257	-0.0615065	od
5	5	od	1	1	6	5	00:06:52.500000	23.676	17.7839	23.2968	17.7839		Animal was sleeping deeply before starting the trial, object 40	5	LL	41.4599	-0.142116	41.0807	-0.134199	od
6	6	od	1	1	6	6	00:33:09.500000	25.8884	56.6691	18.0597	28.739		Object 3	6	LL	82.5575	0.37284	46.7987	0.228197	od
13	13	od	1	3	9	1	00:44:11	9.9935	18.2639	9.9935	18.2639			13	UR	28.2574	0.292682	28.2574	0.292682	od
14	14	od	1	3	9	2	00:34:38.500000	28.6947	35.878	22.5345	35.878		Task took 6 min 30 sec, because headstage unplugged after 1 min and we took 1 min and 30 sec to plug in the animal again and continue with the task	14	UR	64.5727	0.111243	58.4125	0.228435	od
15	15	od	1	3	9	3	00:26:37.200000	37.0254	56.0552	37.0254	56.0552			15	UR	93.0806	0.204444	93.0806	0.204444	od
16	16	od	1	3	9	4	00:17:08.300000	33.1066	36.6932	33.1066	36.6932			16	UR	69.7998	0.0513844	69.7998	0.0513844	od
17	17	od	1	3	9	5	00:07:39.100000	67.5361	51.5941	67.5361	51.5941			17	UR	119.13	-0.13382	119.13	-0.13382	od
18	18	od	1	3	9	6	00:58:37.600000	102.364	67.417	102.364	67.417			18	UR	169.781	-0.205834	169.781	-0.205834	od
31	31	od	1	6	9	1	00:44:53	21.3522	35.9234	21.3522	35.9078			31	UL	57.2756	0.254404	57.26	0.254201	od
32	32	od	1	6	9	2	00:35:19.700000	64.1251	84.8007	64.1251	84.8007			32	UL	148.926	0.138832	148.926	0.138832	od
33	33	od	1	6	9	3	00:25:50	26.3224	9.43614	26.3224	9.43614			33	UL	35.7586	-0.472231	35.7586	-0.472231	od
34	34	od	1	6	9	4	00:16:18.600000	20.9484	0	20.9484	0			34	UL	20.9484	-1	20.9484	-1	od
35	35	od	1	6	9	5	00:06:52.200000	10.507	14.3687	10.507	14.3687			35	UL	24.8757	0.15524	24.8757	0.15524	od
36	36	od	1	6	9	6	00:37:24.600000	83.2288	123.22	60.5642	93.5379			36	UL	206.449	0.193711	154.102	0.213973	od
37	37	od	1	7	9	1	00:21:30.100000	37.0615	21.1499	37.0615	21.1499			37	LR	58.2114	-0.273341	58.2114	-0.273341	od
38	38	od	1	7	9	2	00:11:58.400000	14.5333	47.2969	14.5333	47.2969			38	LR	61.8302	0.529898	61.8302	0.529898	od
39	39	od	1	7	9	3	00:02:24.300000	0	0	0	0		Animal fell asleep in LL	39	LR	0		0		od
40	40	od	1	7	9	4	00:52:55.700000	44.9855	50.9595	44.9855	50.6425			40	LR	95.945	0.0622654	95.628	0.0591568	od
41	41	od	1	7	9	5	00:43:50.900000	59.1805	74.1184	59.1805	73.8029			41	LR	133.299	0.112063	132.983	0.109957	od
42	42	od	1	7	9	6	00:28:06.100000	89.0135	68.2611	67.7874	44.5526			42	LR	157.275	-0.13195	112.34	-0.206826	od
1	7	od	1	2	11	1	00:09:56.600000	50.176	41.0573	50.176	40.7082			7	LR	91.2333	-0.0999486	90.8841	-0.104174	od
2	8	od	1	2	11	2	00:00:47	49.4141	70.0849	49.4141	70.0849			8	LR	119.499	0.172979	119.499	0.172979	od
3	9	od	1	2	11	3	00:51:20.700000	62.272	26.0424	62.272	26.0424			9	LR	88.3144	-0.410234	88.3144	-0.410234	od
4	10	od	1	2	11	4	00:42:23.600000	40.9934	25.8221	40.9934	25.8221			10	LR	66.8155	-0.227062	66.8155	-0.227062	od
5	11	od	1	2	11	5	00:33:20.900000	61.0551	18.2311	61.0551	18.2311			11	LR	79.2861	-0.540119	79.2861	-0.540119	od
6	12	od	1	2	11	6	00:08:19.800000	52.9655	132.832	33.5309	104.943			12	LR	185.797	0.429856	138.474	0.515708	od
7	7	or	1	2	1	1	00:22:00.100000	17.5778	14.8827	17.5778	14.8827			7	LR	32.4605	-0.083027	32.4605	-0.083027	or
8	8	or	1	2	1	2	00:13:02.400000	27.4197	12.0456	27.4197	12.0456			8	LR	39.4653	-0.389559	39.4653	-0.389559	or
9	9	or	1	2	1	3	00:03:48.500000	10.6086	9.13392	10.6086	9.13392		Time from Log File	9	LR	19.7426	-0.0746975	19.7426	-0.0746975	or
10	10	or	1	2	1	4	00:55:09.800000	10.6761	10.8175	10.6761	10.8175		Time from Log File	10	LR	21.4936	0.00657454	21.4936	0.00657454	or
11	11	or	1	2	1	5	00:46:22.700000	15.1251	15.684	15.1251	15.684			11	LR	30.8091	0.0181401	30.8091	0.0181401	or
12	12	or	1	2	1	6	00:59:36.500000	19.1695	15.1181	15.5385	9.74276			12	LR	34.2875	-0.118159	25.2812	-0.229251	or
1	1	or	1	2	3	1	00:46:51.600000	141.428	61.0983	141.428	60.477			1	LL	202.526	-0.396638	201.905	-0.400935	or
2	2	or	1	2	3	2	00:40:18.200000	91.38	22.71	91.38	22.71		scored in Salomon	2	LL	114.09	-0.601893	114.09	-0.601893	or
3	3	or	1	2	3	3	00:31:01.400000	83.0195	45.4148	83.0195	45.3336			3	LL	128.434	-0.292793	128.353	-0.293611	or
4	4	or	1	2	3	4	00:21:52.400000	35.7716	77.7884	35.7716	77.7884			4	LL	113.56	0.369996	113.56	0.369996	or
5	5	or	1	2	3	5	00:12:37.700000	27.6633	32.7012	27.6633	32.7012			5	LL	60.3646	0.0834576	60.3646	0.0834576	or
6	6	or	1	2	3	6	00:01:49.300000	46.8849	50.0049	42.1658	41.0164			6	LL	96.8898	0.0322021	83.1822	-0.0138175	or
7	31	or	1	2	4	1	00:15:46.600000	39.7939	47.6208	39.7939	47.6208			7	UR	87.4147	0.0895382	87.4147	0.0895382	or
8	32	or	1	2	4	2	00:06:09.900000	52.3979	25.5124	52.3979	25.5124			8	UR	77.9103	-0.345082	77.9103	-0.345082	or
9	33	or	1	2	4	3	00:57:41	14.2066	53.6336	14.2066	53.6336			9	UR	67.8402	0.581174	67.8402	0.581174	or
10	34	or	1	2	4	4	00:47:55.900000	0	0	0	0		Animal very sleepy did not explore	10	UR	0		0		or
11	35	or	1	2	4	5	00:38:42.300000	23.1654	35.6493	23.1654	35.6493		low exploration based on previous trials	11	UR	58.8146	0.212259	58.8146	0.212259	or
12	36	or	1	2	4	6	00:42:17.100000	59.3073	66.0771	54.9582	63.9564			12	UR	125.384	0.0539918	118.915	0.0756688	or
13	13	or	1	3	6	1	00:18:43.700000	68.3542	56.0177	68.3542	56.0177		Object 63	13	UL	124.372	-0.0991906	124.372	-0.0991906	or
14	14	or	1	3	6	2	00:09:20.400000	22.0857	36.5937	22.0857	36.5937		Object 34	14	UL	58.6795	0.247241	58.6795	0.247241	or
15	15	or	1	3	6	3	00:59:55.500000	35.3759	20.2801	35.3759	20.2801		Object 6	15	UL	55.656	-0.271235	55.656	-0.271235	or
16	16	or	1	3	6	4	00:50:37.900000	4.90599	39.6166	4.90599	39.6166		Clearly preference. Object 59. The animal move slowly and stop many times looking at the context (making decisions?)	16	UL	44.5226	0.779618	44.5226	0.779618	or
17	17	or	1	3	6	5	00:41:12.200000	18.8682	60.189	18.8682	60.189		Object 39. The animal move slowly and stop many times looking at the context (making decisions?)	17	UL	79.0572	0.522669	79.0572	0.522669	or
18	18	or	1	3	6	6	00:02:33.700000	48.3843	72.877	39.757	60.3514		Object11. He spent the whole last minute biting the cue	18	UL	121.261	0.201983	100.108	0.205721	or
25	25	or	1	5	6	1	00:12:06.200000	35.8194	57.3587	35.8194	57.0065		Object 18	25	LR	93.1781	0.231163	92.8259	0.228246	or
26	26	or	1	5	6	2	00:02:42.200000	52.7709	50.4895	52.7709	50.4895		Object 19	26	LR	103.26	-0.0220937	103.26	-0.0220937	or
27	27	or	1	5	6	3	00:53:12.700000	30.139	15.7397	30.139	15.7397		Object 3	27	LR	45.8787	-0.313855	45.8787	-0.313855	or
28	28	or	1	5	6	4	00:43:48.900000	27.7267	20.739	27.7267	20.739		Object 41	28	LR	48.4657	-0.144178	48.4657	-0.144178	or
29	29	or	1	5	6	5	00:34:07.500000	40.045	12.0454	40.045	12.0454		Object 12	29	LR	52.0904	-0.537519	52.0904	-0.537519	or
30	30	or	1	5	6	6	00:59:57.100000	51.8145	67.5073	35.4298	50.7774		Object 50. The animal spent time biting the cues	30	LR	119.322	0.131517	86.2073	0.178031	or
1	1	or	1	1	9	1	00:24:02.900000	34.89	9.17	34.89	9.17		rescore. Press t twice	1	UL	44.06	-0.583749	44.06	-0.583749	or
2	2	or	1	1	9	2	00:52:41.200000	24.69	65.0188	24.69	65.0188			2	UL	89.7088	0.449552	89.7088	0.449552	or
3	3	or	1	1	9	3	00:43:10	44.5459	32.4235	44.5459	32.4235			3	UL	76.9694	-0.157496	76.9694	-0.157496	or
4	4	or	1	1	9	4	00:33:21.200000	0.903646	68.5384	0.903646	68.5384		Just 2 min of task, since animal unplugged	4	UL	69.4421	0.973974	69.4421	0.973974	or
5	5	or	1	1	9	5	00:36:29	29.6754	18.6955	29.4913	18.6955		Animal spent a lot of time grooming on the LL corner	5	UL	48.3709	-0.226993	48.1869	-0.224041	or
6	6	or	1	1	9	6	00:40:46.900000	59.1736	66.8425	13.6007	14.8			6	UL	126.016	0.0608559	28.4007	0.0422271	or
25	25	or	1	5	9	1	00:43:51.600000	30.8472	28.5382	30.8472	28.5382			25	LR	59.3855	-0.0388809	59.3855	-0.0388809	or
26	26	or	1	5	9	2	00:34:12.800000	41.7928	40.2512	41.7928	40.2512			26	LR	82.044	-0.0187897	82.044	-0.0187897	or
27	27	or	1	5	9	3	00:24:49.100000	7.51583	17.8255	7.51583	17.8255			27	LR	25.3413	0.406833	25.3413	0.406833	or
28	28	or	1	5	9	4	00:15:11.700000	4.80561	44.1476	4.80561	44.1476			28	LR	48.9532	0.803665	48.9532	0.803665	or
29	29	or	1	5	9	5	00:05:44.400000	71.0864	53.2761	71.0864	53.2761			29	LR	124.362	-0.143213	124.362	-0.143213	or
30	30	or	1	5	9	6	00:31:41.700000	56.5424	59.0941	44.0073	35.6884			30	LR	115.636	0.0220667	79.6958	-0.104383	or
1	1	or	1	8	9	1	00:53:09.200000	37.4137	23.9686	37.4137	23.9686			1	UL	61.3823	-0.219039	61.3823	-0.219039	or
2	2	or	1	8	9	2	00:43:43.600000	35.3201	36.8301	35.3201	36.3826			2	UL	72.1502	0.0209282	71.7028	0.0148183	or
3	3	or	1	8	9	3	00:34:23.200000	23.5686	38.6603	23.5686	38.6603			3	UL	62.2289	0.242518	62.2289	0.242518	or
4	4	or	1	8	9	4	00:24:54.100000	59.9257	65.7983	59.9257	65.7983			4	UL	125.724	0.0467103	125.724	0.0467103	or
5	5	or	1	8	9	5	00:15:49.700000	12.5924	56.0928	12.5924	56.0928			5	UL	68.6852	0.633331	68.6852	0.633331	or
6	6	or	1	8	9	6	00:39:43	52.7488	45.664	34.7536	27.2556			6	UL	98.4128	-0.0719906	62.0092	-0.120918	or
1	1	or	1	10	9	1	00:20:52.800000	47.1324	41.8877	47.1324	41.8877			1	LL	89.0201	-0.0589156	89.0201	-0.0589156	or
2	2	or	1	10	9	2	00:11:17.300000	69.3119	40.1256	69.3119	40.1256			2	LL	109.438	-0.266693	109.438	-0.266693	or
3	3	or	1	10	9	3	00:00:56.100000	43.1366	39.4759	43.1366	39.4759			3	LL	82.6125	-0.044312	82.6125	-0.044312	or
4	4	or	1	10	9	4	00:52:22.100000	114.679	35.38	114.679	35.38			4	LL	150.059	-0.528451	150.059	-0.528451	or
5	5	or	1	10	9	5	00:42:58.200000	16.0877	22.0874	16.0877	22.0874			5	LL	38.1751	0.157161	38.1751	0.157161	or
6	6	or	1	10	9	6	00:16:36.300000	132.373	72.8671	78.3579	54.3066			6	LL	205.24	-0.289932	132.664	-0.181294	or
1	13	or	1	4	11	1	00:44:03.200000	86.439	77.6316	86.439	77.6316			13	LL	164.071	-0.0536808	164.071	-0.0536808	or
2	14	or	1	4	11	2	00:34:29.300000	26.3887	42.8193	26.3887	42.8193			14	LL	69.2079	0.23741	69.2079	0.23741	or
3	15	or	1	4	11	3	00:25:54.100000	13.86	4.8713	13.86	4.8713		Animal biting the LR cue	15	LL	18.7313	-0.479875	18.7313	-0.479875	or
4	16	or	1	4	11	4	00:19:18.600000	10.7345	49.3186	10.7345	49.3186			16	LL	60.053	0.6425	60.053	0.6425	or
5	17	or	1	4	11	5	00:09:44	30.8931	32.151	30.8931	32.151		Animal almost sleeping in the LR corner twice	17	LL	63.0442	0.0199522	63.0442	0.0199522	or
6	18	or	1	4	11	6	00:43:02.800000	116.689	101.241	72.1582	73.5493			18	LL	217.93	-0.0708854	145.707	0.00954725	or
