# Supplementary material for: The object space task shows cumulative memory expression in both mice and rats
Source: PLoS Biol. 2019 Jun 17;17(6):e3000322. doi: 10.1371/journal.pbio.3000322 (PMC6597117; doi:10.1371/journal.pbio.3000322)
Supplement: S8 Data — (XLSX) [file pbio.3000322.s011.xlsx]

## Sheet: FIG.6A-B_RAT
alpha	beta	likelihood	log-likelihood	AIC	BIC	Pseudo-R2	nbTrial	subj number	session number (1 stable, 2 random, 3 overlapping)
9.6079330e-01	5.5119469e+00	8.9571866e-01	-1.9823203e+00	5.9646407e+00	9.7453842e+00	3.3990742e-01	18	1	2
9.7123926e-03	7.0126626e+02	8.9543401e-01	-1.9880415e+00	5.9760830e+00	9.7568265e+00	3.8155849e-01	18	1	1
9.9997392e-01	1.2109860e+03	8.1708788e-01	-3.6361552e+00	9.2723104e+00	1.3053054e+01	1.6489988e-01	18	1	3
9.7338590e-01	1.5415303e+00	7.8260650e-01	-4.4122548e+00	1.0824510e+01	1.4605253e+01	4.5585575e-02	18	2	2
7.2070677e-02	1.0459070e+00	8.5681433e-01	-2.7816126e+00	7.5632252e+00	1.1343969e+01	1.6534775e-01	18	2	1
7.0380609e-01	2.5313602e-01	8.6869092e-01	-2.5338220e+00	7.0676440e+00	1.0848387e+01	9.1640282e-02	18	2	3
9.9600334e-01	6.5871424e+00	9.3968204e-01	-1.1198470e+00	4.2396939e+00	8.0204374e+00	1.6969800e-01	18	3	2
1.6268528e-02	1.4741062e+00	9.4663713e-01	-9.8710989e-01	3.9742198e+00	7.7549633e+00	4.4348274e-01	18	3	1
1.0576995e-01	1.0588484e-01	8.8619987e-01	-2.1746298e+00	6.3492596e+00	1.0130003e+01	6.9114536e-02	18	3	3
9.9712258e-01	7.1900546e+00	9.4143223e-01	-1.0863524e+00	4.1727049e+00	7.9534484e+00	1.2614916e-01	18	4	2
8.2177149e-01	8.8896187e-01	9.2670800e-01	-1.3701016e+00	4.7402032e+00	8.5209467e+00	2.9406187e-01	18	4	1
5.1827490e-01	1.0974606e+00	9.9265456e-01	-1.3270589e-01	2.2654118e+00	6.0461553e+00	9.6706165e-01	18	4	3
9.9602173e-01	9.7229833e+00	8.2256083e-01	-3.5159911e+00	9.0319822e+00	1.2812726e+01	7.4506696e-02	18	5	2
7.8207613e-04	-2.0373916e-01	8.5683297e-01	-2.7812210e+00	7.5624420e+00	1.1343185e+01	3.5833355e-02	18	5	1
1.0000000e+00	-7.5843352e+07	8.9418344e-01	-2.0131979e+00	6.0263959e+00	9.8071394e+00	2.6349190e-01	18	5	3
9.8581401e-01	5.1554046e+00	8.8296225e-01	-2.2405109e+00	6.4810219e+00	1.0261765e+01	1.6261815e-01	18	6	2
9.7578228e-01	1.4510754e+01	9.5244848e-01	-8.7694674e-01	3.7538935e+00	7.5346370e+00	6.4375729e-01	18	6	1
1.7352697e-03	4.4730790e-01	8.9867916e-01	-1.9229255e+00	5.8458510e+00	9.6265945e+00	1.9365981e-01	18	6	3
9.9712363e-01	9.9564723e+00	8.3448678e-01	-3.2568907e+00	8.5137815e+00	1.2294525e+01	6.2905305e-02	18	7	2
9.8929970e-01	1.0723406e+01	8.8859129e-01	-2.1261221e+00	6.2522441e+00	1.0032988e+01	2.4739767e-01	18	7	1
1.3948989e-04	1.7827103e-01	9.5139542e-01	-8.9685919e-01	3.7937184e+00	7.5744619e+00	3.8133537e-01	18	7	3
9.8737473e-01	8.2448725e+00	9.1785608e-01	-1.5428642e+00	5.0857283e+00	8.8664718e+00	2.9211009e-01	18	8	2
9.9130762e-01	-1.2998642e+01	8.7368328e-01	-2.4306722e+00	6.8613444e+00	1.0642088e+01	2.2729362e-01	18	8	1
9.9999341e-01	1.2515691e+03	8.6120936e-01	-2.6895177e+00	7.3790354e+00	1.1159779e+01	5.9686284e-02	18	8	3
9.9985796e-01	7.2350423e+00	9.5226525e-01	-8.8040983e-01	3.7608197e+00	7.5415632e+00	1.2321447e-02	18	9	2
2.8995133e-01	-9.6845139e+00	8.6208456e-01	-2.6712345e+00	7.3424691e+00	1.1123213e+01	4.3298698e-15	18	9	1
1.1628256e-01	7.6756382e-02	8.8424465e-01	-2.2143870e+00	6.4287741e+00	1.0209518e+01	4.4926391e-02	18	9	3
9.2604972e-01	7.4392147e-01	8.9298457e-01	-2.0373476e+00	6.0746953e+00	9.8554388e+00	7.8526253e-02	18	10	2
8.0199248e-01	1.2449104e+00	8.9018959e-01	-2.0937746e+00	6.1875492e+00	9.9682927e+00	1.8417537e-01	18	10	1
9.9523893e-01	-1.4945897e+01	8.9612853e-01	-1.9740856e+00	5.9481713e+00	9.7289148e+00	3.2181087e-01	18	10	3
9.9802115e-01	6.1027879e+00	8.7321720e-01	-2.4402771e+00	6.8805542e+00	1.0661298e+01	3.7770348e-02	18	11	2
9.9568474e-01	-1.1005973e+01	9.0603600e-01	-1.7761724e+00	5.5523447e+00	9.3330882e+00	1.6020568e-01	18	11	1
9.5361600e-02	-1.7027757e-01	9.6447199e-01	-6.5114081e-01	3.3022816e+00	7.0830251e+00	4.3385556e-01	18	11	3
9.9742698e-01	8.4094888e+00	8.2370339e-01	-3.4910059e+00	8.9820118e+00	1.2762755e+01	4.5628114e-02	18	12	2
9.9833650e-01	-1.0838864e+01	8.8226054e-01	-2.2548216e+00	6.5096431e+00	1.0290387e+01	6.0898416e-02	18	12	1
1.0193357e-01	4.5191054e-01	9.2783911e-01	-1.3481449e+00	4.6962898e+00	8.4770333e+00	3.7495968e-01	18	12	3
9.8727772e-01	7.5784927e+00	8.8247026e-01	-2.2505435e+00	6.5010870e+00	1.0281831e+01	2.0731565e-01	18	13	2
9.9276851e-01	-2.4328298e+01	8.9510798e-01	-1.9945965e+00	5.9891930e+00	9.7699365e+00	3.6110096e-01	18	13	1
1.0000000e+00	-9.2708242e+07	9.5006263e-01	-9.2209266e-01	3.8441853e+00	7.6249288e+00	3.9640773e-01	18	13	3
9.9507378e-01	-7.8208137e+00	8.1040269e-01	-3.7840322e+00	9.5680644e+00	1.3348808e+01	6.7155580e-02	18	14	2
8.6545082e-01	-1.2162811e+01	9.3454482e-01	-1.2185225e+00	4.4370450e+00	8.2177885e+00	6.2743694e-01	18	14	1
8.9979711e-01	-2.3931086e+00	8.7445214e-01	-2.4148390e+00	6.8296779e+00	1.0610421e+01	4.5867563e-01	18	14	3
9.8794850e-01	-6.9805581e+00	8.9549920e-01	-1.9867312e+00	5.9734624e+00	9.7542059e+00	2.0679015e-01	18	15	2
9.9999973e-01	-1.1844227e+08	9.1402220e-01	-1.6182075e+00	5.2364150e+00	9.0171585e+00	1.5971880e-01	18	15	1
5.4248888e-01	-5.7794104e-01	9.2803049e-01	-1.3444325e+00	4.6888650e+00	8.4696085e+00	4.9717012e-01	18	15	3
9.8999589e-01	4.1366825e+00	9.1605409e-01	-1.5782376e+00	5.1564751e+00	8.9372186e+00	1.4112626e-01	18	16	2
4.0337431e-01	-9.5433576e+00	8.6309999e-01	-2.6500453e+00	7.3000905e+00	1.1080834e+01	3.5527137e-15	18	16	1
9.9626058e-01	2.7015892e+01	8.2429620e-01	-3.4780563e+00	8.9561126e+00	1.2736856e+01	2.6848610e-01	18	16	3
9.7332053e-01	9.2006705e+00	8.7686921e-01	-2.3651538e+00	6.7303076e+00	1.0511051e+01	3.4228541e-01	18	101	2
9.9466467e-01	-1.0413991e+01	9.6609314e-01	-6.2091061e-01	3.2418212e+00	7.0225647e+00	3.8215422e-01	18	101	1
1.5212434e-03	1.5545802e-01	8.9244870e-01	-2.0481523e+00	6.0963047e+00	9.8770482e+00	7.0746882e-02	18	101	3
9.5962830e-01	3.5994977e+00	9.2906223e-01	-1.3244321e+00	4.6488641e+00	8.4296077e+00	3.8596645e-01	18	102	2
3.3113059e-04	4.0663015e-01	8.9066914e-01	-2.0840805e+00	6.1681611e+00	9.9489046e+00	9.1192436e-02	18	102	1
2.1702632e-01	6.9687808e-01	9.1646371e-01	-1.5701906e+00	5.1403811e+00	8.9211246e+00	5.2854753e-01	18	102	3
9.8234530e-01	-6.6568318e+00	8.8418020e-01	-2.2156991e+00	6.4313981e+00	1.0212142e+01	2.3311330e-01	18	103	2
9.9999991e-01	3.0198028e+08	9.3570918e-01	-1.1961100e+00	4.3922199e+00	8.1729634e+00	3.9793531e-01	18	103	1
5.2112047e-01	-2.8009836e-01	8.8520943e-01	-2.1947584e+00	6.3895168e+00	1.0170260e+01	1.5825703e-01	18	103	3
9.9560746e-01	-6.4948970e+00	8.6868480e-01	-2.5339488e+00	7.0678976e+00	1.0848641e+01	7.4503704e-02	18	104	2
9.9080574e-01	-1.4930631e+02	8.9607833e-01	-1.9750941e+00	5.9501882e+00	9.7309317e+00	1.7393729e-01	18	104	1
7.7359951e-01	1.0586040e+00	9.5686679e-01	-7.9363975e-01	3.5872795e+00	7.3680230e+00	7.2831809e-01	18	104	3
9.9630405e-01	6.1313006e+00	8.7054951e-01	-2.4953516e+00	6.9907032e+00	1.0771447e+01	6.2255784e-02	18	105	2
7.5589096e-04	1.1258139e+00	9.2913979e-01	-1.3229294e+00	4.6458588e+00	8.4266024e+00	3.0899852e-01	18	105	1
8.6081954e-01	-9.4327890e-01	8.9494334e-01	-1.9979076e+00	5.9958153e+00	9.7765588e+00	1.9815875e-01	18	105	3
9.8817508e-01	-4.7464293e+00	9.2685272e-01	-1.3672908e+00	4.7345817e+00	8.5153252e+00	2.0082589e-01	18	106	2
2.6573673e-01	-2.6563234e+00	9.3775181e-01	-1.1568593e+00	4.3137186e+00	8.0944622e+00	5.4666568e-01	18	106	1
9.9580174e-01	-2.1866746e+01	9.3506074e-01	-1.2085882e+00	4.4171764e+00	8.1979199e+00	6.4762699e-01	18	106	3
3.7360485e-01	-1.2382115e-01	9.3080468e-01	-1.2907047e+00	4.5814093e+00	8.3621529e+00	6.6066829e-02	18	107	2
3.6112776e-02	-5.7144554e-01	9.2916844e-01	-1.3223743e+00	4.6447486e+00	8.4254921e+00	1.8325865e-01	18	107	1
9.9634415e-01	-2.2274036e+01	8.6746669e-01	-2.5592070e+00	7.1184139e+00	1.0899157e+01	3.4319193e-01	18	107	3
9.9293654e-01	5.2774823e+00	8.9954923e-01	-1.9055069e+00	5.8110139e+00	9.5917574e+00	1.1512121e-01	18	108	2
4.9800252e-01	-4.0026742e-01	8.5775298e-01	-2.7619042e+00	7.5238085e+00	1.1304552e+01	3.5653804e-02	18	108	1
8.7746082e-01	6.8547190e-01	9.1515150e-01	-1.5959818e+00	5.1919635e+00	8.9727070e+00	2.3431586e-01	18	108	3
9.7315220e-01	-5.0577187e+00	8.8952489e-01	-2.1072203e+00	6.2144406e+00	9.9951841e+00	2.5262820e-01	18	109	2
4.3151502e-01	-1.3432195e+00	9.1176693e-01	-1.6626758e+00	5.3253516e+00	9.1060951e+00	3.5635629e-01	18	109	1
9.9901607e-01	8.4995614e+00	9.2449256e-01	-1.4131849e+00	4.8263698e+00	8.6071133e+00	4.7851297e-02	18	109	3
9.8874065e-01	5.5930104e+00	8.7278347e-01	-2.4492201e+00	6.8984403e+00	1.0679184e+01	1.3743732e-01	18	110	2
9.9149320e-01	1.5464237e+01	9.3720223e-01	-1.1674114e+00	4.3348228e+00	8.1155664e+00	4.6469261e-01	18	110	1
1.3170961e-03	-7.0396819e-02	9.4712897e-01	-9.7776014e-01	3.9555203e+00	7.7362638e+00	1.0332977e-01	18	110	3
9.9117479e-01	5.8609952e+00	8.5748445e-01	-2.7675401e+00	7.5350803e+00	1.1315824e+01	1.0755502e-01	18	111	2
6.7396346e-01	-5.0869492e+00	9.4487804e-01	-1.0205896e+00	4.0411791e+00	7.8219227e+00	7.6585342e-01	18	111	1
9.9640332e-01	1.5200006e+01	9.3631246e-01	-1.1845087e+00	4.3690173e+00	8.1497608e+00	4.1434179e-01	18	111	3
9.6515037e-01	3.2856888e+00	8.9014809e-01	-2.0946138e+00	6.1892276e+00	9.9699711e+00	2.1269436e-01	18	112	2
3.9453461e-01	1.2953282e+00	9.3646636e-01	-1.1815502e+00	4.3631005e+00	8.1438440e+00	5.0398391e-01	18	112	1
9.9537720e-01	1.2595004e+01	9.3169075e-01	-1.2735781e+00	4.5471561e+00	8.3278997e+00	2.4915605e-01	18	112	3
9.8857088e-01	9.5077700e+00	9.4618029e-01	-9.9579868e-01	3.9915974e+00	7.7723409e+00	4.0470308e-01	18	113	2
1.3906500e-02	7.7408956e-01	9.4648246e-01	-9.9005119e-01	3.9801024e+00	7.7608459e+00	2.9150338e-01	18	113	1
9.9551928e-01	-1.0489386e+01	9.1084674e-01	-1.6808513e+00	5.3617026e+00	9.1424461e+00	2.3198267e-01	18	113	3
9.9668457e-01	5.6797043e+00	8.7689969e-01	-2.3645281e+00	6.7290561e+00	1.0509800e+01	5.5703637e-02	18	114	2
8.4972553e-01	3.9269145e+00	9.0957914e-01	-1.7059189e+00	5.4118378e+00	9.1925813e+00	3.1937835e-01	18	114	1
7.0182817e-02	2.6657962e-01	9.2574634e-01	-1.3887902e+00	4.7775803e+00	8.5583238e+00	2.7630306e-01	18	114	3
9.9586360e-01	7.3228569e+00	8.9010158e-01	-2.0955545e+00	6.1911089e+00	9.9718525e+00	9.4602978e-02	18	115	2
9.9012919e-01	-1.0602011e+01	8.9865789e-01	-1.9233516e+00	5.8467031e+00	9.6274467e+00	2.5225228e-01	18	115	1
8.4061348e-01	8.1963698e-01	9.1506587e-01	-1.5976660e+00	5.1953320e+00	8.9760755e+00	3.1536859e-01	18	115	3
9.9005927e-01	8.7539862e+00	8.1131899e-01	-3.7636916e+00	9.5273832e+00	1.3308127e+01	1.2861201e-01	18	116	2
3.2831018e-03	-2.8248730e+00	8.5810209e-01	-2.7545796e+00	7.5091592e+00	1.1289903e+01	3.3159740e-01	18	116	1
3.1859522e-03	-5.8808711e-01	8.8078067e-01	-2.2850396e+00	6.5700792e+00	1.0350823e+01	3.7113192e-01	18	116	3

## Sheet: FIG.6C-D_MOUSE
alpha	beta	likelihood	log-likelihood	AIC	BIC	Pseudo-R2	nbTrial	subj number	session number (1 stable, 2 random, 3 overlapping)
9.9476487e-01	6.1328839e+00	9.0808642e-01	-1.9283146e+00	5.8566292e+00	9.8480937e+00	3.7238055e-02	20	1	2
3.9754217e-01	3.3923272e-01	9.4793185e-01	-1.1229261e+00	4.2458521e+00	8.3348970e+00	1.1010176e-01	21	1	1
2.7275218e-03	-5.7475482e-02	9.1015403e-01	-1.9769701e+00	5.9539402e+00	1.0042985e+01	5.5124991e-02	21	1	3
9.9966522e-01	3.6209746e+00	9.2969728e-01	-1.5308212e+00	5.0616425e+00	9.1506874e+00	2.5694499e-03	21	2	2
2.8700680e-04	-5.3487877e-01	9.2102110e-01	-1.7277191e+00	5.4554382e+00	9.5444830e+00	1.1593609e-01	21	2	1
9.9995677e-01	3.6884872e+02	9.3884480e-01	-1.3252070e+00	4.6504140e+00	8.7394589e+00	2.2414305e-01	21	2	3
9.9702424e-01	3.4386993e+00	9.0025127e-01	-2.2067088e+00	6.4134175e+00	1.0502462e+01	1.1403665e-02	21	3	2
1.0000000e+00	1.7803872e+08	9.2605220e-01	-1.5364936e+00	5.0729871e+00	9.0644517e+00	9.4429717e-02	20	3	1
1.0000000e+00	-4.8477051e+07	9.1972119e-01	-1.7573788e+00	5.5147577e+00	9.6038026e+00	6.3062161e-02	21	3	3
9.9205872e-01	-7.7297816e+00	8.9297527e-01	-2.3771243e+00	6.7542486e+00	1.0843293e+01	5.3753563e-02	21	4	2
9.9777096e-01	1.7542621e+01	9.2439362e-01	-1.6509634e+00	5.3019268e+00	9.3909717e+00	1.2417794e-01	21	4	1
2.4077783e-01	1.6912635e-01	9.0455771e-01	-2.1064927e+00	6.2129853e+00	1.0302030e+01	1.0728299e-01	21	4	3
9.9982269e-01	5.9835393e+00	9.1417198e-01	-1.8844678e+00	5.7689356e+00	9.8579805e+00	1.9567088e-03	21	5	2
7.3025984e-01	6.7824653e-01	8.9361432e-01	-2.3621011e+00	6.7242023e+00	1.0813247e+01	6.6133066e-02	21	5	1
9.9853487e-01	9.9164328e+00	8.8051946e-01	-2.6721083e+00	7.3442166e+00	1.1433261e+01	7.9949186e-03	21	5	3
9.2971534e-01	1.7587816e+00	9.1263185e-01	-1.9198770e+00	5.8397540e+00	9.9287988e+00	8.1161331e-02	21	6	2
7.1855300e-01	-2.4604618e-01	9.0278081e-01	-2.1477853e+00	6.2955706e+00	1.0384615e+01	3.1913480e-02	21	6	1
3.0993231e-01	4.4556586e-02	9.0554106e-01	-2.0836758e+00	6.1673516e+00	1.0256396e+01	1.8864098e-02	21	6	3
9.9491706e-01	9.0291708e+00	9.2099788e-01	-1.7282485e+00	5.4564969e+00	9.5455418e+00	5.8871271e-02	21	7	2
9.9800314e-01	1.0423069e+01	8.8520776e-01	-2.5605910e+00	7.1211820e+00	1.1210227e+01	9.3440182e-02	21	7	1
9.9870858e-01	-1.0199668e+01	9.1356242e-01	-1.8984751e+00	5.7969501e+00	9.8859950e+00	6.6613319e-02	21	7	3
9.9578136e-01	-5.8646423e+00	8.8232400e-01	-2.6291149e+00	7.2582298e+00	1.1347275e+01	2.2007003e-02	21	8	2
1.9755947e-01	-1.5555128e-01	9.2925342e-01	-1.5408497e+00	5.0816993e+00	9.1707442e+00	5.4474609e-02	21	8	1
2.9646818e-01	1.6922106e-01	9.0125969e-01	-2.1831987e+00	6.3663974e+00	1.0455442e+01	1.0481081e-01	21	8	3
7.7592491e-01	8.4040260e-01	8.5238300e-01	-3.3541057e+00	8.7082114e+00	1.2797256e+01	4.8097420e-02	21	101	2
7.1225441e-03	2.0646241e-01	8.4434269e-01	-3.5531334e+00	9.1062669e+00	1.3195312e+01	2.1707547e-02	21	101	1
9.9972556e-01	9.9574616e+00	9.0365375e-01	-2.1274892e+00	6.2549785e+00	1.0344023e+01	1.6263201e-02	21	101	3
9.8677883e-01	-5.6442441e+00	8.1385387e-01	-4.3254634e+00	1.0650927e+01	1.4739972e+01	3.3537910e-02	21	102	2
1.6160025e-01	3.0306615e-01	8.7059061e-01	-2.9102522e+00	7.8205043e+00	1.1909549e+01	1.8789526e-02	21	102	1
1.2087556e-01	5.4422997e-01	8.7365753e-01	-2.8364032e+00	7.6728064e+00	1.1761851e+01	4.6684200e-01	21	102	3
9.9350598e-01	5.4645190e+00	7.9012824e-01	-4.9467603e+00	1.1893521e+01	1.5982565e+01	1.5858221e-02	21	103	2
9.9668989e-01	-1.2571012e+01	8.6807082e-01	-2.9711215e+00	7.9422429e+00	1.2031288e+01	1.1837264e-01	21	103	1
1.2591179e-01	-7.0599558e-02	8.4738083e-01	-3.4777063e+00	8.9554127e+00	1.3044458e+01	2.3819346e-02	21	103	3
9.9180601e-01	-5.6519083e+00	8.3764742e-01	-3.7203181e+00	9.4406363e+00	1.3529681e+01	2.6324230e-02	21	104	2
9.9997112e-01	2.9288393e+03	7.4754886e-01	-6.1100677e+00	1.4220135e+01	1.8309180e+01	5.9700648e-02	21	104	1
1.0000000e+00	-2.4576597e+07	8.6710259e-01	-2.9945576e+00	7.9891153e+00	1.2078160e+01	1.8855891e-02	21	104	3
9.9334306e-01	-3.7235647e+00	8.6389288e-01	-3.0724364e+00	8.1448729e+00	1.2233918e+01	1.7585970e-02	21	105	2
1.4004364e-02	-1.2211008e+00	8.8348060e-01	-2.6016048e+00	7.2032096e+00	1.1292254e+01	7.3510216e-02	21	105	1
2.6107771e-01	1.2982500e-01	8.8604513e-01	-2.5407352e+00	7.0814704e+00	1.1170515e+01	6.0912954e-02	21	105	3
9.9755893e-01	9.3022244e+00	9.2318604e-01	-1.6784145e+00	5.3568291e+00	9.4458739e+00	3.3899847e-02	21	106	2
6.4481932e-01	1.2229131e-01	8.9022477e-01	-2.4419073e+00	6.8838146e+00	1.0972859e+01	1.7675096e-02	21	106	1
7.9993243e-01	3.5455133e-01	9.1215608e-01	-1.9308273e+00	5.8616547e+00	9.9506996e+00	9.4582185e-02	21	106	3
9.9796503e-01	6.9184806e+00	9.3089953e-01	-1.4320786e+00	4.8641571e+00	8.8556217e+00	2.5291185e-02	20	107	2
3.8290272e-01	4.9538047e-01	9.3487925e-01	-1.4140959e+00	4.8281919e+00	8.9172367e+00	7.9663370e-02	21	107	1
7.9046950e-01	7.3859401e-02	9.2694183e-01	-1.5931537e+00	5.1863074e+00	9.2753522e+00	1.9730892e-02	21	107	3
9.9935888e-01	6.0779486e+00	9.2380348e-01	-1.6643743e+00	5.3287486e+00	9.4177934e+00	7.0430482e-03	21	108	2
3.9280743e-01	2.9947080e-01	8.7876310e-01	-2.7140386e+00	7.4280772e+00	1.1517122e+01	2.3515719e-02	21	108	1
7.9632773e-01	9.1310387e-01	8.8999871e-01	-2.4472406e+00	6.8944812e+00	1.0983526e+01	3.7151550e-01	21	108	3
9.9837051e-01	-6.1456597e+00	8.0031926e-01	-4.6776356e+00	1.1355271e+01	1.5444316e+01	5.7674853e-03	21	201	2
7.0168514e-03	-1.9087890e+00	8.8789425e-01	-2.4969554e+00	6.9939107e+00	1.1082956e+01	8.6638230e-02	21	201	1
5.8285947e-01	-3.0521958e-01	9.1871536e-01	-1.7803575e+00	5.5607151e+00	9.6497600e+00	2.3332378e-01	21	201	3
9.8596752e-01	-2.5021685e+00	9.3524210e-01	-1.4059469e+00	4.8118937e+00	8.9009386e+00	4.6462012e-02	21	202	2
8.0033608e-01	2.1982849e-01	9.0404059e-01	-2.1185014e+00	6.2370028e+00	1.0326048e+01	2.6138198e-02	21	202	1
6.3965335e-01	2.4915615e-01	9.3664338e-01	-1.3745059e+00	4.7490118e+00	8.8380567e+00	2.6715745e-01	21	202	3
9.9617173e-01	1.0148942e+01	9.2823736e-01	-1.5638238e+00	5.1276476e+00	9.2166925e+00	5.7472084e-02	21	203	2
3.4011368e-01	4.6815063e-01	9.1437187e-01	-1.8798765e+00	5.7597530e+00	9.8487979e+00	5.7318612e-02	21	203	1
4.1928020e-01	2.2169288e-01	8.6392965e-01	-3.0715426e+00	8.1430852e+00	1.2232130e+01	5.2622619e-02	21	203	3
9.3189818e-01	2.3572461e+00	9.1007625e-01	-1.8845378e+00	5.7690755e+00	9.7605401e+00	1.0570243e-01	20	204	2
9.9991656e-01	1.8224746e+02	8.9584866e-01	-2.3096596e+00	6.6193191e+00	1.0708364e+01	3.8586960e-02	21	204	1
9.9298663e-02	-3.5968154e-02	9.1932597e-01	-1.7664050e+00	5.5328100e+00	9.6218549e+00	6.5285993e-03	21	204	3
9.9898622e-01	9.2124699e+00	9.0785309e-01	-2.0301269e+00	6.0602538e+00	1.0149299e+01	1.3088450e-02	21	205	2
9.9785969e-01	1.9602375e+01	8.9849262e-01	-2.2477726e+00	6.4955452e+00	1.0584590e+01	9.2312371e-02	21	205	1
5.0689360e-01	4.0444318e-01	9.3790214e-01	-1.3463028e+00	4.6926057e+00	8.7816505e+00	5.6440425e-01	21	205	3
9.7835361e-01	4.6748611e+00	8.9168135e-01	-2.4075753e+00	6.8151507e+00	1.0904196e+01	7.1432093e-02	21	206	2
3.5482584e-01	4.7046880e-01	8.6890746e-01	-2.9508916e+00	7.9017833e+00	1.1990828e+01	3.8819691e-02	21	206	1
9.9996634e-01	3.4165231e+02	9.1323813e-01	-1.9059308e+00	5.8118617e+00	9.9009066e+00	9.8386444e-02	21	206	3
9.9887732e-01	7.0705344e+00	9.0399934e-01	-2.1194596e+00	6.2389191e+00	1.0327964e+01	1.0524986e-02	21	207	2
1.6526119e-01	-3.8643679e-01	9.3403323e-01	-1.4331086e+00	4.8662172e+00	8.9552621e+00	5.1958466e-02	21	207	1
3.4988039e-04	-4.2832486e-02	9.0515963e-01	-2.0925233e+00	6.1850466e+00	1.0274092e+01	1.4280318e-02	21	207	3
9.9440182e-01	7.0105912e+00	9.2882046e-01	-1.4767965e+00	4.9535930e+00	8.9450575e+00	5.7812601e-02	20	208	2
8.9936076e-01	6.3274357e-01	8.7867654e-01	-2.7161072e+00	7.4322144e+00	1.1521259e+01	4.0846937e-02	21	208	1
3.6640776e-02	-3.0181399e-01	9.0183626e-01	-2.1697685e+00	6.3395369e+00	1.0428582e+01	3.1865600e-01	21	208	3
9.7875959e-01	3.5976785e+00	9.0315895e-01	-2.1389910e+00	6.2779820e+00	1.0367027e+01	6.1291981e-02	21	26923	2
2.0734074e-03	-2.5162143e-01	9.1562433e-01	-1.8511316e+00	5.7022632e+00	9.7913081e+00	6.0770045e-02	21	26923	1
9.9904429e-01	1.1349994e+01	8.9243335e-01	-2.3898723e+00	6.7797445e+00	1.0868789e+01	1.5955857e-02	21	26923	3
9.9697088e-01	9.1333169e+00	9.1196594e-01	-1.9352054e+00	5.8704109e+00	9.9594558e+00	3.4812815e-02	21	26924	2
7.7838902e-02	-3.0229538e-01	8.6837873e-01	-2.9636741e+00	7.9273481e+00	1.2016393e+01	6.7690207e-02	21	26924	1
3.2948778e-01	-1.5661049e-02	9.1777136e-01	-1.8019466e+00	5.6038932e+00	9.6929381e+00	2.3309339e-03	21	26924	3
9.6023357e-01	3.9121570e+00	8.8441564e-01	-2.5793911e+00	7.1587822e+00	1.1247827e+01	8.7797992e-02	21	26925	2
8.9730428e-01	6.1319074e-01	9.1217881e-01	-1.9303042e+00	5.8606084e+00	9.9496533e+00	3.7808219e-02	21	26925	1
1.5685588e-01	2.0162903e-02	8.9116194e-01	-2.4198114e+00	6.8396228e+00	1.0928668e+01	5.8454928e-03	21	26925	3
9.8752500e-01	2.7038517e+00	8.9516735e-01	-2.3256366e+00	6.6512731e+00	1.0740318e+01	2.8110643e-02	21	26926	2
2.9579065e-01	1.2354061e-01	9.1458582e-01	-1.8749633e+00	5.7499267e+00	9.8389716e+00	2.2178412e-02	21	26926	1
7.4935337e-01	1.0247861e-01	9.2346133e-01	-1.6721534e+00	5.3443067e+00	9.4333516e+00	2.3033858e-02	21	26926	3
9.9627488e-01	-6.5635255e+00	9.0947088e-01	-1.9927383e+00	5.9854765e+00	1.0074521e+01	2.9040785e-02	21	26927	2
6.0366405e-02	-1.2791185e+00	9.0322192e-01	-2.1375270e+00	6.2750540e+00	1.0364099e+01	7.0988796e-02	21	26927	1
9.9656235e-01	-1.3336457e+01	8.6197554e-01	-3.1190962e+00	8.2381924e+00	1.2327237e+01	1.0164516e-01	21	26927	3
9.8235611e-01	6.2368932e+00	8.9990734e-01	-2.2147330e+00	6.4294660e+00	1.0518511e+01	8.6699688e-02	21	26929	2
1.0000000e+00	-3.8781820e+07	8.8077032e-01	-2.6661262e+00	7.3322523e+00	1.1421297e+01	3.0596386e-02	21	26929	1
6.0570769e-04	5.5529503e-02	9.1475319e-01	-1.8711208e+00	5.7422416e+00	9.8312864e+00	2.5782437e-02	21	26929	3
9.9797012e-01	7.1913744e+00	9.2107398e-01	-1.7265134e+00	5.4530268e+00	9.5420716e+00	2.1847823e-02	21	26930	2
6.1548888e-06	-1.7699452e+00	9.1465657e-01	-1.8733390e+00	5.7466780e+00	9.8357228e+00	1.3278431e-01	21	26930	1
9.9893553e-01	1.0775274e+01	9.0446659e-01	-2.1086082e+00	6.2172164e+00	1.0306261e+01	2.2496203e-02	21	26930	3
