# Supplementary material for: The object space task shows cumulative memory expression in both mice and rats
Source: PLoS Biol. 2019 Jun 17;17(6):e3000322. doi: 10.1371/journal.pbio.3000322 (PMC6597117; doi:10.1371/journal.pbio.3000322)
Supplement: S9 Data — (XLSX) [file pbio.3000322.s012.xlsx]

## Sheet: Fig.7A-C-left_RAT
condtition	trial number	location O1	location O2	proba O1	proba O2	day	entropy O1	entropy O2		% 1 current condition (1 stable 2 random 3 overlapping)
1	1	1	4	5.0000000e-01	5.0000000e-01	1	9.9657843e-09	9.9657843e-09		% 2 trial number
1	2	3	2	5.0000000e-01	5.0000000e-01	1	8.6312058e-01	8.6312058e-01		% 3:4 locations
1	3	1	4	5.0000000e-01	5.0000000e-01	1	8.2128095e-01	8.2128095e-01		% 5:6 proba
1	4	3	2	5.0000000e-01	5.0000000e-01	1	8.6312058e-01	8.6312058e-01		% 7 day
1	5	3	4	4.8252001e-01	5.1747999e-01	1	5.0744710e-01	8.5718947e-01		% 8:9 entropies
1	99	1	2	5.0367132e-01	4.9632868e-01	2	9.3654833e-01	8.6312058e-01
2	1	1	2	5.0000000e-01	5.0000000e-01	1	9.9657843e-09	9.9657843e-09
2	2	1	2	5.0000000e-01	5.0000000e-01	1	9.9657843e-09	9.9657843e-09
2	3	1	2	5.0000000e-01	5.0000000e-01	1	9.9657843e-09	9.9657843e-09
2	4	1	2	5.0000000e-01	5.0000000e-01	1	9.9657843e-09	9.9657843e-09
2	5	1	2	5.0000000e-01	5.0000000e-01	1	9.9657843e-09	9.9657843e-09
2	99	1	4	4.5167687e-01	5.4832313e-01	2	9.9657843e-09	9.6948877e-01
3	1	2	4	5.0000000e-01	5.0000000e-01	1	9.9657843e-09	9.9657843e-09
3	2	2	3	4.5695082e-01	5.4304918e-01	1	9.9657843e-09	8.6312058e-01
3	3	2	4	4.5902803e-01	5.4097197e-01	1	9.9657843e-09	8.2128095e-01
3	4	2	3	4.5695082e-01	5.4304918e-01	1	9.9657843e-09	8.6312058e-01
3	5	2	1	4.3501498e-01	5.6498502e-01	1	9.9657843e-09	1.3070937e+00
3	99	2	1	4.6201843e-01	5.3798157e-01	2	9.9657843e-09	7.6109755e-01
1	1	3	1	5.0000000e-01	5.0000000e-01	1	9.9657843e-09	9.9657843e-09
1	2	4	2	5.0000000e-01	5.0000000e-01	1	8.6312058e-01	8.6312058e-01
1	3	3	4	4.7849399e-01	5.2150601e-01	1	8.2128095e-01	1.2516667e+00
1	4	1	2	5.1240020e-01	4.8759980e-01	1	1.2765453e+00	1.0284905e+00
1	5	4	1	4.9954132e-01	5.0045868e-01	1	1.2583089e+00	1.2674824e+00
1	99	3	2	5.1043923e-01	4.8956077e-01	2	1.2350401e+00	1.0262252e+00
2	1	2	3	5.0000000e-01	5.0000000e-01	1	9.9657843e-09	9.9657843e-09
2	2	2	3	5.0000000e-01	5.0000000e-01	1	9.9657843e-09	9.9657843e-09
2	3	2	3	5.0000000e-01	5.0000000e-01	1	9.9657843e-09	9.9657843e-09
2	4	2	3	5.0000000e-01	5.0000000e-01	1	9.9657843e-09	9.9657843e-09
2	5	2	3	5.0000000e-01	5.0000000e-01	1	9.9657843e-09	9.9657843e-09
2	99	2	1	4.5167687e-01	5.4832313e-01	2	9.9657843e-09	9.6948877e-01
3	1	3	1	5.0000000e-01	5.0000000e-01	1	9.9657843e-09	9.9657843e-09
3	2	3	4	4.5695082e-01	5.4304918e-01	1	9.9657843e-09	8.6312058e-01
3	3	3	4	4.7616452e-01	5.2383548e-01	1	9.9657843e-09	4.7707131e-01
3	4	3	1	4.5366514e-01	5.4633486e-01	1	9.9657843e-09	9.2936363e-01
3	5	3	2	4.3373315e-01	5.6626685e-01	1	9.9657843e-09	1.3331797e+00
3	99	3	2	4.6150296e-01	5.3849704e-01	2	9.9657843e-09	7.7146759e-01
1	1	3	2	5.0000000e-01	5.0000000e-01	1	9.9657843e-09	9.9657843e-09
1	2	1	4	5.0000000e-01	5.0000000e-01	1	8.6312058e-01	8.6312058e-01
1	3	3	1	4.7849399e-01	5.2150601e-01	1	8.2128095e-01	1.2516667e+00
1	4	2	4	5.1240020e-01	4.8759980e-01	1	1.2765453e+00	1.0284905e+00
1	5	1	2	4.9954132e-01	5.0045868e-01	1	1.2583089e+00	1.2674824e+00
1	99	3	4	5.1043923e-01	4.8956077e-01	2	1.2350401e+00	1.0262252e+00
2	2	3	4	4.8066760e-01	5.1933240e-01	1	9.7037170e-01	1.3572126e+00
2	3	3	4	4.9227141e-01	5.0772859e-01	1	6.3299009e-01	7.8757423e-01
2	4	3	4	4.9690957e-01	5.0309043e-01	1	3.4217228e-01	4.0398161e-01
2	5	3	4	4.9876401e-01	5.0123599e-01	1	1.7128481e-01	1.9600465e-01
2	99	3	2	4.5178891e-01	5.4821109e-01	2	8.2106117e-02	1.0493328e+00
3	1	4	2	5.0000000e-01	5.0000000e-01	1	9.9657843e-09	9.9657843e-09
3	2	4	1	4.5695082e-01	5.4304918e-01	1	9.9657843e-09	8.6312058e-01
3	3	4	1	4.7616452e-01	5.2383548e-01	1	9.9657843e-09	4.7707131e-01
3	4	4	2	4.5366514e-01	5.4633486e-01	1	9.9657843e-09	9.2936363e-01
3	5	4	3	4.3373315e-01	5.6626685e-01	1	9.9657843e-09	1.3331797e+00
3	99	4	3	4.6150296e-01	5.3849704e-01	2	9.9657843e-09	7.7146759e-01
1	1	3	4	5.0000000e-01	5.0000000e-01	1	9.9657843e-09	9.9657843e-09
1	3	3	1	4.5695082e-01	5.4304918e-01	1	9.9657843e-09	8.6312058e-01
1	4	4	2	4.8451305e-01	5.1548695e-01	1	9.4182854e-01	1.2516667e+00
1	5	1	4	5.0479349e-01	4.9520651e-01	1	1.3228641e+00	1.2269914e+00
1	99	3	2	5.0869668e-01	4.9130332e-01	2	1.2173255e+00	1.0433745e+00
2	1	4	3	5.0000000e-01	5.0000000e-01	1	9.9657843e-09	9.9657843e-09
2	2	4	3	5.0000000e-01	5.0000000e-01	1	9.9657843e-09	9.9657843e-09
2	3	4	3	5.0000000e-01	5.0000000e-01	1	9.9657843e-09	9.9657843e-09
2	4	4	3	5.0000000e-01	5.0000000e-01	1	9.9657843e-09	9.9657843e-09
2	5	4	3	5.0000000e-01	5.0000000e-01	1	9.9657843e-09	9.9657843e-09
2	99	4	1	4.5167687e-01	5.4832313e-01	2	9.9657843e-09	9.6948877e-01
3	1	1	2	5.0000000e-01	5.0000000e-01	1	9.9657843e-09	9.9657843e-09
3	2	1	3	4.5695082e-01	5.4304918e-01	1	9.9657843e-09	8.6312058e-01
3	3	1	3	4.7616452e-01	5.2383548e-01	1	9.9657843e-09	4.7707131e-01
3	4	1	2	4.5366514e-01	5.4633486e-01	1	9.9657843e-09	9.2936363e-01
3	5	1	4	4.3373315e-01	5.6626685e-01	1	9.9657843e-09	1.3331797e+00
1	1	1	3	5.0000000e-01	5.0000000e-01	1	9.9657843e-09	9.9657843e-09
1	2	3	2	5.0000000e-01	5.0000000e-01	1	8.6312058e-01	8.6312058e-01
1	3	1	4	4.7849399e-01	5.2150601e-01	1	8.2128095e-01	1.2516667e+00
1	4	4	2	5.1240020e-01	4.8759980e-01	1	1.2765453e+00	1.0284905e+00
1	5	3	4	5.1465093e-01	4.8534907e-01	1	1.2583089e+00	9.6520632e-01
1	99	1	2	5.1644304e-01	4.8355696e-01	2	1.2350401e+00	9.0606076e-01
2	1	1	4	5.0000000e-01	5.0000000e-01	1	9.9657843e-09	9.9657843e-09
2	2	1	4	5.0000000e-01	5.0000000e-01	1	9.9657843e-09	9.9657843e-09
2	3	1	4	5.0000000e-01	5.0000000e-01	1	9.9657843e-09	9.9657843e-09
2	4	1	4	5.0000000e-01	5.0000000e-01	1	9.9657843e-09	9.9657843e-09
2	5	1	4	5.0000000e-01	5.0000000e-01	1	9.9657843e-09	9.9657843e-09
2	99	1	2	4.5167687e-01	5.4832313e-01	2	9.9657843e-09	9.6948877e-01
3	1	2	4	5.0000000e-01	5.0000000e-01	1	9.9657843e-09	9.9657843e-09
3	2	2	1	4.5695082e-01	5.4304918e-01	1	9.9657843e-09	8.6312058e-01
3	3	2	4	4.5902803e-01	5.4097197e-01	1	9.9657843e-09	8.2128095e-01
3	4	2	1	4.5695082e-01	5.4304918e-01	1	9.9657843e-09	8.6312058e-01
3	5	2	3	4.3501498e-01	5.6498502e-01	1	9.9657843e-09	1.3070937e+00
3	99	2	3	4.6201843e-01	5.3798157e-01	2	9.9657843e-09	7.6109755e-01
1	1	2	4	5.0000000e-01	5.0000000e-01	1	9.9657843e-09	9.9657843e-09
1	2	3	1	5.0000000e-01	5.0000000e-01	1	8.6312058e-01	8.6312058e-01
1	3	1	4	5.2150601e-01	4.7849399e-01	1	1.2516667e+00	8.2128095e-01
1	4	3	2	4.8759980e-01	5.1240020e-01	1	1.0284905e+00	1.2765453e+00
1	5	1	2	5.1138960e-01	4.8861040e-01	1	9.6520632e-01	7.3737496e-01
1	99	3	4	4.9390574e-01	5.0609426e-01	2	9.0606076e-01	1.0279521e+00
2	1	2	1	5.0000000e-01	5.0000000e-01	1	9.9657843e-09	9.9657843e-09
2	2	2	1	5.0000000e-01	5.0000000e-01	1	9.9657843e-09	9.9657843e-09
2	3	2	1	5.0000000e-01	5.0000000e-01	1	9.9657843e-09	9.9657843e-09
2	4	2	1	5.0000000e-01	5.0000000e-01	1	9.9657843e-09	9.9657843e-09
2	5	2	1	5.0000000e-01	5.0000000e-01	1	9.9657843e-09	9.9657843e-09
2	99	2	3	4.5167687e-01	5.4832313e-01	2	9.9657843e-09	9.6948877e-01
3	1	3	1	5.0000000e-01	5.0000000e-01	1	9.9657843e-09	9.9657843e-09
3	2	3	2	4.5695082e-01	5.4304918e-01	1	9.9657843e-09	8.6312058e-01
3	3	3	1	4.5902803e-01	5.4097197e-01	1	9.9657843e-09	8.2128095e-01
3	4	3	2	4.5695082e-01	5.4304918e-01	1	9.9657843e-09	8.6312058e-01
3	5	3	4	4.3501498e-01	5.6498502e-01	1	9.9657843e-09	1.3070937e+00
3	99	3	4	4.6201843e-01	5.3798157e-01	2	9.9657843e-09	7.6109755e-01
1	1	2	1	5.0000000e-01	5.0000000e-01	1	9.9657843e-09	9.9657843e-09
1	2	3	4	5.0000000e-01	5.0000000e-01	1	8.6312058e-01	8.6312058e-01
1	3	2	3	4.7849399e-01	5.2150601e-01	1	8.2128095e-01	1.2516667e+00
1	4	1	4	5.1240020e-01	4.8759980e-01	1	1.2765453e+00	1.0284905e+00
1	5	1	3	4.8861040e-01	5.1138960e-01	1	7.3737496e-01	9.6520632e-01
1	99	2	4	5.0609426e-01	4.9390574e-01	2	1.0279521e+00	9.0606076e-01
2	1	3	2	5.0000000e-01	5.0000000e-01	1	9.9657843e-09	9.9657843e-09
2	2	3	2	5.0000000e-01	5.0000000e-01	1	9.9657843e-09	9.9657843e-09
2	3	3	2	5.0000000e-01	5.0000000e-01	1	9.9657843e-09	9.9657843e-09
2	4	3	2	5.0000000e-01	5.0000000e-01	1	9.9657843e-09	9.9657843e-09
2	5	3	2	5.0000000e-01	5.0000000e-01	1	9.9657843e-09	9.9657843e-09
2	99	3	4	4.5167687e-01	5.4832313e-01	2	9.9657843e-09	9.6948877e-01
3	1	4	2	5.0000000e-01	5.0000000e-01	1	9.9657843e-09	9.9657843e-09
3	2	4	3	4.5695082e-01	5.4304918e-01	1	9.9657843e-09	8.6312058e-01
3	3	4	2	4.5902803e-01	5.4097197e-01	1	9.9657843e-09	8.2128095e-01
3	4	4	3	4.5695082e-01	5.4304918e-01	1	9.9657843e-09	8.6312058e-01
3	5	4	1	4.3501498e-01	5.6498502e-01	1	9.9657843e-09	1.3070937e+00
3	99	4	1	4.6201843e-01	5.3798157e-01	2	9.9657843e-09	7.6109755e-01
1	1	1	2	5.0000000e-01	5.0000000e-01	1	9.9657843e-09	9.9657843e-09
1	2	3	4	5.0000000e-01	5.0000000e-01	1	8.6312058e-01	8.6312058e-01
1	3	1	2	5.0000000e-01	5.0000000e-01	1	8.2128095e-01	8.2128095e-01
1	4	3	4	5.0000000e-01	5.0000000e-01	1	8.6312058e-01	8.6312058e-01
1	5	3	2	4.8252001e-01	5.1747999e-01	1	5.0744710e-01	8.5718947e-01
1	99	1	4	5.0367132e-01	4.9632868e-01	2	9.3654833e-01	8.6312058e-01
2	1	4	1	5.0000000e-01	5.0000000e-01	1	9.9657843e-09	9.9657843e-09
2	2	4	1	5.0000000e-01	5.0000000e-01	1	9.9657843e-09	9.9657843e-09
2	3	4	1	5.0000000e-01	5.0000000e-01	1	9.9657843e-09	9.9657843e-09
2	4	4	1	5.0000000e-01	5.0000000e-01	1	9.9657843e-09	9.9657843e-09
2	5	4	1	5.0000000e-01	5.0000000e-01	1	9.9657843e-09	9.9657843e-09
2	99	4	3	4.5167687e-01	5.4832313e-01	2	9.9657843e-09	9.6948877e-01
3	1	1	3	5.0000000e-01	5.0000000e-01	1	9.9657843e-09	9.9657843e-09
3	2	1	4	4.5695082e-01	5.4304918e-01	1	9.9657843e-09	8.6312058e-01
3	3	1	3	4.5902803e-01	5.4097197e-01	1	9.9657843e-09	8.2128095e-01
3	4	1	4	4.5695082e-01	5.4304918e-01	1	9.9657843e-09	8.6312058e-01
3	5	1	2	4.3501498e-01	5.6498502e-01	1	9.9657843e-09	1.3070937e+00
3	99	1	2	4.6201843e-01	5.3798157e-01	2	9.9657843e-09	7.6109755e-01
1	1	4	1	5.0000000e-01	5.0000000e-01	1	9.9657843e-09	9.9657843e-09
1	2	2	3	5.0000000e-01	5.0000000e-01	1	8.6312058e-01	8.6312058e-01
1	3	4	1	5.0000000e-01	5.0000000e-01	1	8.2128095e-01	8.2128095e-01
1	4	2	3	5.0000000e-01	5.0000000e-01	1	8.6312058e-01	8.6312058e-01
1	5	3	4	5.0000000e-01	5.0000000e-01	1	1.3070937e+00	1.3070937e+00
1	99	1	2	5.0000000e-01	5.0000000e-01	2	1.4891007e+00	1.4891007e+00
2	1	1	2	5.0000000e-01	5.0000000e-01	1	9.9657843e-09	9.9657843e-09
2	2	1	2	5.0000000e-01	5.0000000e-01	1	9.9657843e-09	9.9657843e-09
2	3	1	2	5.0000000e-01	5.0000000e-01	1	9.9657843e-09	9.9657843e-09
2	4	1	2	5.0000000e-01	5.0000000e-01	1	9.9657843e-09	9.9657843e-09
2	5	1	2	5.0000000e-01	5.0000000e-01	1	9.9657843e-09	9.9657843e-09
2	99	1	4	4.5167687e-01	5.4832313e-01	2	9.9657843e-09	9.6948877e-01
3	1	2	4	5.0000000e-01	5.0000000e-01	1	9.9657843e-09	9.9657843e-09
3	2	2	3	4.5695082e-01	5.4304918e-01	1	9.9657843e-09	8.6312058e-01
3	3	2	4	4.5902803e-01	5.4097197e-01	1	9.9657843e-09	8.2128095e-01
3	4	2	3	4.5695082e-01	5.4304918e-01	1	9.9657843e-09	8.6312058e-01
3	5	2	1	4.3501498e-01	5.6498502e-01	1	9.9657843e-09	1.3070937e+00
3	99	2	1	4.6201843e-01	5.3798157e-01	2	9.9657843e-09	7.6109755e-01
1	1	1	3	5.0000000e-01	5.0000000e-01	1	9.9657843e-09	9.9657843e-09
1	2	2	4	5.0000000e-01	5.0000000e-01	1	8.6312058e-01	8.6312058e-01
1	3	4	3	5.2150601e-01	4.7849399e-01	1	1.2516667e+00	8.2128095e-01
1	4	2	1	4.8759980e-01	5.1240020e-01	1	1.0284905e+00	1.2765453e+00
1	5	4	1	5.1138960e-01	4.8861040e-01	1	9.6520632e-01	7.3737496e-01
1	99	3	2	5.0452839e-01	4.9547161e-01	2	1.3531894e+00	1.2626191e+00
2	1	2	3	5.0000000e-01	5.0000000e-01	1	9.9657843e-09	9.9657843e-09
2	2	2	3	5.0000000e-01	5.0000000e-01	1	9.9657843e-09	9.9657843e-09
2	3	2	3	5.0000000e-01	5.0000000e-01	1	9.9657843e-09	9.9657843e-09
2	4	2	3	5.0000000e-01	5.0000000e-01	1	9.9657843e-09	9.9657843e-09
2	5	2	3	5.0000000e-01	5.0000000e-01	1	9.9657843e-09	9.9657843e-09
2	99	2	1	4.5167687e-01	5.4832313e-01	2	9.9657843e-09	9.6948877e-01
3	1	3	1	5.0000000e-01	5.0000000e-01	1	9.9657843e-09	9.9657843e-09
3	2	3	4	4.5695082e-01	5.4304918e-01	1	9.9657843e-09	8.6312058e-01
3	3	3	4	4.7616452e-01	5.2383548e-01	1	9.9657843e-09	4.7707131e-01
3	4	3	1	4.5366514e-01	5.4633486e-01	1	9.9657843e-09	9.2936363e-01
3	5	3	2	4.3373315e-01	5.6626685e-01	1	9.9657843e-09	1.3331797e+00
3	99	3	2	4.6150296e-01	5.3849704e-01	2	9.9657843e-09	7.7146759e-01
2	1	2	3	5.0000000e-01	5.0000000e-01	1	9.9657843e-09	9.9657843e-09
2	2	2	3	5.0000000e-01	5.0000000e-01	1	9.9657843e-09	9.9657843e-09
2	3	2	3	5.0000000e-01	5.0000000e-01	1	9.9657843e-09	9.9657843e-09
2	4	2	3	5.0000000e-01	5.0000000e-01	1	9.9657843e-09	9.9657843e-09
2	5	2	3	5.0000000e-01	5.0000000e-01	1	9.9657843e-09	9.9657843e-09
2	99	2	1	4.5167687e-01	5.4832313e-01	2	9.9657843e-09	9.6948877e-01
1	1	2	3	5.0000000e-01	5.0000000e-01	1	9.9657843e-09	9.9657843e-09
1	2	4	1	5.0000000e-01	5.0000000e-01	1	8.6312058e-01	8.6312058e-01
1	3	1	3	5.2150601e-01	4.7849399e-01	1	1.2516667e+00	8.2128095e-01
1	4	4	2	4.8759980e-01	5.1240020e-01	1	1.0284905e+00	1.2765453e+00
1	5	1	2	5.1138960e-01	4.8861040e-01	1	9.6520632e-01	7.3737496e-01
1	99	3	4	5.0452839e-01	4.9547161e-01	2	1.3531894e+00	1.2626191e+00
2	1	3	4	5.0000000e-01	5.0000000e-01	1	9.9657843e-09	9.9657843e-09
2	2	3	4	5.0000000e-01	5.0000000e-01	1	9.9657843e-09	9.9657843e-09
2	3	3	4	5.0000000e-01	5.0000000e-01	1	9.9657843e-09	9.9657843e-09
2	4	3	4	5.0000000e-01	5.0000000e-01	1	9.9657843e-09	9.9657843e-09
2	5	3	4	5.0000000e-01	5.0000000e-01	1	9.9657843e-09	9.9657843e-09
2	99	3	2	4.5167687e-01	5.4832313e-01	2	9.9657843e-09	9.6948877e-01
3	1	4	2	5.0000000e-01	5.0000000e-01	1	9.9657843e-09	9.9657843e-09
3	2	4	1	4.5695082e-01	5.4304918e-01	1	9.9657843e-09	8.6312058e-01
3	3	4	1	4.7616452e-01	5.2383548e-01	1	9.9657843e-09	4.7707131e-01
3	4	4	2	4.5366514e-01	5.4633486e-01	1	9.9657843e-09	9.2936363e-01
3	5	4	3	4.3373315e-01	5.6626685e-01	1	9.9657843e-09	1.3331797e+00
3	99	4	3	4.6150296e-01	5.3849704e-01	2	9.9657843e-09	7.7146759e-01
1	1	4	3	5.0000000e-01	5.0000000e-01	1	9.9657843e-09	9.9657843e-09
1	2	2	1	5.0000000e-01	5.0000000e-01	1	8.6312058e-01	8.6312058e-01
1	3	1	3	5.2150601e-01	4.7849399e-01	1	1.2516667e+00	8.2128095e-01
1	4	2	4	4.8759980e-01	5.1240020e-01	1	1.0284905e+00	1.2765453e+00
1	5	1	4	5.1138960e-01	4.8861040e-01	1	9.6520632e-01	7.3737496e-01
1	99	3	2	5.0452839e-01	4.9547161e-01	2	1.3531894e+00	1.2626191e+00
2	1	4	3	5.0000000e-01	5.0000000e-01	1	9.9657843e-09	9.9657843e-09
2	2	4	3	5.0000000e-01	5.0000000e-01	1	9.9657843e-09	9.9657843e-09
2	3	4	3	5.0000000e-01	5.0000000e-01	1	9.9657843e-09	9.9657843e-09
2	4	4	3	5.0000000e-01	5.0000000e-01	1	9.9657843e-09	9.9657843e-09
2	5	4	3	5.0000000e-01	5.0000000e-01	1	9.9657843e-09	9.9657843e-09
2	99	4	1	4.5167687e-01	5.4832313e-01	2	9.9657843e-09	9.6948877e-01
3	1	1	2	5.0000000e-01	5.0000000e-01	1	9.9657843e-09	9.9657843e-09
3	2	1	3	4.5695082e-01	5.4304918e-01	1	9.9657843e-09	8.6312058e-01
3	3	1	3	4.7616452e-01	5.2383548e-01	1	9.9657843e-09	4.7707131e-01
3	4	1	2	4.5366514e-01	5.4633486e-01	1	9.9657843e-09	9.2936363e-01
3	5	1	4	4.3373315e-01	5.6626685e-01	1	9.9657843e-09	1.3331797e+00
3	99	1	4	4.6150296e-01	5.3849704e-01	2	9.9657843e-09	7.7146759e-01
1	1	3	1	5.0000000e-01	5.0000000e-01	1	9.9657843e-09	9.9657843e-09
1	2	2	3	5.0000000e-01	5.0000000e-01	1	8.6312058e-01	8.6312058e-01
1	3	4	1	5.2150601e-01	4.7849399e-01	1	1.2516667e+00	8.2128095e-01
1	4	2	4	4.8759980e-01	5.1240020e-01	1	1.0284905e+00	1.2765453e+00
1	5	3	4	5.2648057e-01	4.7351943e-01	1	1.2674824e+00	7.3737496e-01
1	99	1	2	5.1053518e-01	4.8946482e-01	2	1.4733539e+00	1.2626191e+00
2	1	1	4	5.0000000e-01	5.0000000e-01	1	9.9657843e-09	9.9657843e-09
2	2	1	4	5.0000000e-01	5.0000000e-01	1	9.9657843e-09	9.9657843e-09
2	3	1	4	5.0000000e-01	5.0000000e-01	1	9.9657843e-09	9.9657843e-09
2	4	1	4	5.0000000e-01	5.0000000e-01	1	9.9657843e-09	9.9657843e-09
2	5	1	4	5.0000000e-01	5.0000000e-01	1	9.9657843e-09	9.9657843e-09
2	99	1	2	4.5167687e-01	5.4832313e-01	2	9.9657843e-09	9.6948877e-01
3	1	2	4	5.0000000e-01	5.0000000e-01	1	9.9657843e-09	9.9657843e-09
3	2	2	1	4.5695082e-01	5.4304918e-01	1	9.9657843e-09	8.6312058e-01
3	3	2	4	4.5902803e-01	5.4097197e-01	1	9.9657843e-09	8.2128095e-01
3	4	2	1	4.5695082e-01	5.4304918e-01	1	9.9657843e-09	8.6312058e-01
3	5	2	3	4.3501498e-01	5.6498502e-01	1	9.9657843e-09	1.3070937e+00
3	99	2	3	4.6201843e-01	5.3798157e-01	2	9.9657843e-09	7.6109755e-01
1	1	4	2	5.0000000e-01	5.0000000e-01	1	9.9657843e-09	9.9657843e-09
1	2	1	3	5.0000000e-01	5.0000000e-01	1	8.6312058e-01	8.6312058e-01
1	3	4	1	4.7849399e-01	5.2150601e-01	1	8.2128095e-01	1.2516667e+00
1	4	2	3	5.1240020e-01	4.8759980e-01	1	1.2765453e+00	1.0284905e+00
1	5	1	2	4.9954132e-01	5.0045868e-01	1	1.2583089e+00	1.2674824e+00
1	99	3	4	4.9981766e-01	5.0018234e-01	2	1.4697072e+00	1.4733539e+00
2	1	2	1	5.0000000e-01	5.0000000e-01	1	9.9657843e-09	9.9657843e-09
2	2	2	1	5.0000000e-01	5.0000000e-01	1	9.9657843e-09	9.9657843e-09
2	3	2	1	5.0000000e-01	5.0000000e-01	1	9.9657843e-09	9.9657843e-09
2	4	2	1	5.0000000e-01	5.0000000e-01	1	9.9657843e-09	9.9657843e-09
2	5	2	1	5.0000000e-01	5.0000000e-01	1	9.9657843e-09	9.9657843e-09
2	99	2	3	4.5167687e-01	5.4832313e-01	2	9.9657843e-09	9.6948877e-01
3	1	3	1	5.0000000e-01	5.0000000e-01	1	9.9657843e-09	9.9657843e-09
3	2	3	2	4.5695082e-01	5.4304918e-01	1	9.9657843e-09	8.6312058e-01
3	3	3	1	4.5902803e-01	5.4097197e-01	1	9.9657843e-09	8.2128095e-01
3	4	3	2	4.5695082e-01	5.4304918e-01	1	9.9657843e-09	8.6312058e-01
3	5	3	4	4.3501498e-01	5.6498502e-01	1	9.9657843e-09	1.3070937e+00
3	99	3	4	4.6201843e-01	5.3798157e-01	2	9.9657843e-09	7.6109755e-01
1	1	1	2	5.0000000e-01	5.0000000e-01	1	9.9657843e-09	9.9657843e-09
1	2	4	3	5.0000000e-01	5.0000000e-01	1	8.6312058e-01	8.6312058e-01
1	3	3	2	5.2150601e-01	4.7849399e-01	1	1.2516667e+00	8.2128095e-01
1	4	4	1	4.8759980e-01	5.1240020e-01	1	1.0284905e+00	1.2765453e+00
1	5	1	3	5.0045868e-01	4.9954132e-01	1	1.2674824e+00	1.2583089e+00
1	99	2	4	5.0018234e-01	4.9981766e-01	2	1.4733539e+00	1.4697072e+00
2	1	3	2	5.0000000e-01	5.0000000e-01	1	9.9657843e-09	9.9657843e-09
2	2	3	2	5.0000000e-01	5.0000000e-01	1	9.9657843e-09	9.9657843e-09
2	3	3	2	5.0000000e-01	5.0000000e-01	1	9.9657843e-09	9.9657843e-09
2	4	3	2	5.0000000e-01	5.0000000e-01	1	9.9657843e-09	9.9657843e-09
2	5	3	2	5.0000000e-01	5.0000000e-01	1	9.9657843e-09	9.9657843e-09
2	99	3	4	4.5167687e-01	5.4832313e-01	2	9.9657843e-09	9.6948877e-01
3	1	4	2	5.0000000e-01	5.0000000e-01	1	9.9657843e-09	9.9657843e-09
3	2	4	3	4.5695082e-01	5.4304918e-01	1	9.9657843e-09	8.6312058e-01
3	3	4	2	4.5902803e-01	5.4097197e-01	1	9.9657843e-09	8.2128095e-01
3	4	4	3	4.5695082e-01	5.4304918e-01	1	9.9657843e-09	8.6312058e-01
3	5	4	1	4.3501498e-01	5.6498502e-01	1	9.9657843e-09	1.3070937e+00
3	99	4	1	4.6201843e-01	5.3798157e-01	2	9.9657843e-09	7.6109755e-01
1	1	2	1	5.0000000e-01	5.0000000e-01	1	9.9657843e-09	9.9657843e-09
1	2	4	3	5.0000000e-01	5.0000000e-01	1	8.6312058e-01	8.6312058e-01
1	3	2	1	5.0000000e-01	5.0000000e-01	1	8.2128095e-01	8.2128095e-01
1	4	4	3	5.0000000e-01	5.0000000e-01	1	8.6312058e-01	8.6312058e-01
1	5	3	2	5.0000000e-01	5.0000000e-01	1	1.3070937e+00	1.3070937e+00
1	99	1	4	5.0000000e-01	5.0000000e-01	2	1.4891007e+00	1.4891007e+00
2	1	4	1	5.0000000e-01	5.0000000e-01	1	9.9657843e-09	9.9657843e-09
2	2	4	1	5.0000000e-01	5.0000000e-01	1	9.9657843e-09	9.9657843e-09
2	3	4	1	5.0000000e-01	5.0000000e-01	1	9.9657843e-09	9.9657843e-09
2	4	4	1	5.0000000e-01	5.0000000e-01	1	9.9657843e-09	9.9657843e-09
2	5	4	1	5.0000000e-01	5.0000000e-01	1	9.9657843e-09	9.9657843e-09
2	99	4	3	4.5167687e-01	5.4832313e-01	2	9.9657843e-09	9.6948877e-01
3	1	1	3	5.0000000e-01	5.0000000e-01	1	9.9657843e-09	9.9657843e-09
3	2	1	4	4.5695082e-01	5.4304918e-01	1	9.9657843e-09	8.6312058e-01
3	3	1	3	4.5902803e-01	5.4097197e-01	1	9.9657843e-09	8.2128095e-01
3	4	1	4	4.5695082e-01	5.4304918e-01	1	9.9657843e-09	8.6312058e-01
3	5	1	2	4.3501498e-01	5.6498502e-01	1	9.9657843e-09	1.3070937e+00
3	99	1	2	4.6201843e-01	5.3798157e-01	2	9.9657843e-09	7.6109755e-01
1	1	1	4	5.0000000e-01	5.0000000e-01	1	9.9657843e-09	9.9657843e-09
1	2	3	2	5.0000000e-01	5.0000000e-01	1	8.6312058e-01	8.6312058e-01
1	3	1	4	5.0000000e-01	5.0000000e-01	1	8.2128095e-01	8.2128095e-01
1	4	3	2	5.0000000e-01	5.0000000e-01	1	8.6312058e-01	8.6312058e-01
1	5	3	4	4.8252001e-01	5.1747999e-01	1	5.0744710e-01	8.5718947e-01
1	99	1	2	5.0367132e-01	4.9632868e-01	2	9.3654833e-01	8.6312058e-01
2	1	1	2	5.0000000e-01	5.0000000e-01	1	9.9657843e-09	9.9657843e-09
2	2	1	2	5.0000000e-01	5.0000000e-01	1	9.9657843e-09	9.9657843e-09
2	3	1	2	5.0000000e-01	5.0000000e-01	1	9.9657843e-09	9.9657843e-09
2	4	1	2	5.0000000e-01	5.0000000e-01	1	9.9657843e-09	9.9657843e-09
2	5	1	2	5.0000000e-01	5.0000000e-01	1	9.9657843e-09	9.9657843e-09
2	99	1	4	4.5167687e-01	5.4832313e-01	2	9.9657843e-09	9.6948877e-01
3	1	2	4	5.0000000e-01	5.0000000e-01	1	9.9657843e-09	9.9657843e-09
3	2	2	3	4.5695082e-01	5.4304918e-01	1	9.9657843e-09	8.6312058e-01
3	3	2	4	4.5902803e-01	5.4097197e-01	1	9.9657843e-09	8.2128095e-01
3	4	2	3	4.5695082e-01	5.4304918e-01	1	9.9657843e-09	8.6312058e-01
3	5	2	1	4.3501498e-01	5.6498502e-01	1	9.9657843e-09	1.3070937e+00
3	99	2	1	4.6201843e-01	5.3798157e-01	2	9.9657843e-09	7.6109755e-01
1	1	3	1	5.0000000e-01	5.0000000e-01	1	9.9657843e-09	9.9657843e-09
1	2	4	2	5.0000000e-01	5.0000000e-01	1	8.6312058e-01	8.6312058e-01
1	3	3	4	4.7849399e-01	5.2150601e-01	1	8.2128095e-01	1.2516667e+00
1	4	1	2	5.1240020e-01	4.8759980e-01	1	1.2765453e+00	1.0284905e+00
1	5	4	1	4.9954132e-01	5.0045868e-01	1	1.2583089e+00	1.2674824e+00
1	99	3	2	5.1043923e-01	4.8956077e-01	2	1.2350401e+00	1.0262252e+00
2	2	2	3	4.8066760e-01	5.1933240e-01	1	9.7037170e-01	1.3572126e+00
2	3	2	3	4.9227141e-01	5.0772859e-01	1	6.3299009e-01	7.8757423e-01
2	4	2	3	4.9690957e-01	5.0309043e-01	1	3.4217228e-01	4.0398161e-01
2	5	2	3	4.9876401e-01	5.0123599e-01	1	1.7128481e-01	1.9600465e-01
2	99	2	1	4.5178891e-01	5.4821109e-01	2	8.2106117e-02	1.0493328e+00
3	1	3	1	5.0000000e-01	5.0000000e-01	1	9.9657843e-09	9.9657843e-09
3	2	3	4	4.5695082e-01	5.4304918e-01	1	9.9657843e-09	8.6312058e-01
3	3	3	4	4.7616452e-01	5.2383548e-01	1	9.9657843e-09	4.7707131e-01
3	4	3	1	4.5366514e-01	5.4633486e-01	1	9.9657843e-09	9.2936363e-01
3	5	3	2	4.3373315e-01	5.6626685e-01	1	9.9657843e-09	1.3331797e+00
3	99	3	2	4.6150296e-01	5.3849704e-01	2	9.9657843e-09	7.7146759e-01
1	1	3	2	5.0000000e-01	5.0000000e-01	1	9.9657843e-09	9.9657843e-09
1	2	1	4	5.0000000e-01	5.0000000e-01	1	8.6312058e-01	8.6312058e-01
1	3	3	1	4.7849399e-01	5.2150601e-01	1	8.2128095e-01	1.2516667e+00
1	4	2	4	5.1240020e-01	4.8759980e-01	1	1.2765453e+00	1.0284905e+00
1	5	1	2	4.9954132e-01	5.0045868e-01	1	1.2583089e+00	1.2674824e+00
1	99	3	4	5.1043923e-01	4.8956077e-01	2	1.2350401e+00	1.0262252e+00
2	1	3	4	5.0000000e-01	5.0000000e-01	1	9.9657843e-09	9.9657843e-09
2	2	3	4	5.0000000e-01	5.0000000e-01	1	9.9657843e-09	9.9657843e-09
2	3	3	4	5.0000000e-01	5.0000000e-01	1	9.9657843e-09	9.9657843e-09
2	4	3	4	5.0000000e-01	5.0000000e-01	1	9.9657843e-09	9.9657843e-09
2	5	3	4	5.0000000e-01	5.0000000e-01	1	9.9657843e-09	9.9657843e-09
2	99	3	2	4.5167687e-01	5.4832313e-01	2	9.9657843e-09	9.6948877e-01
3	1	4	2	5.0000000e-01	5.0000000e-01	1	9.9657843e-09	9.9657843e-09
3	2	4	1	4.5695082e-01	5.4304918e-01	1	9.9657843e-09	8.6312058e-01
3	3	4	1	4.7616452e-01	5.2383548e-01	1	9.9657843e-09	4.7707131e-01
3	4	4	2	4.5366514e-01	5.4633486e-01	1	9.9657843e-09	9.2936363e-01
3	5	4	3	4.3373315e-01	5.6626685e-01	1	9.9657843e-09	1.3331797e+00
3	99	4	3	4.6150296e-01	5.3849704e-01	2	9.9657843e-09	7.7146759e-01
1	1	3	4	5.0000000e-01	5.0000000e-01	1	9.9657843e-09	9.9657843e-09
1	2	1	2	5.0000000e-01	5.0000000e-01	1	8.6312058e-01	8.6312058e-01
1	3	3	1	4.7849399e-01	5.2150601e-01	1	8.2128095e-01	1.2516667e+00
1	4	4	2	5.1240020e-01	4.8759980e-01	1	1.2765453e+00	1.0284905e+00
1	5	1	4	4.9954132e-01	5.0045868e-01	1	1.2583089e+00	1.2674824e+00
1	99	3	2	5.1043923e-01	4.8956077e-01	2	1.2350401e+00	1.0262252e+00
2	1	4	3	5.0000000e-01	5.0000000e-01	1	9.9657843e-09	9.9657843e-09
2	2	4	3	5.0000000e-01	5.0000000e-01	1	9.9657843e-09	9.9657843e-09
2	3	4	3	5.0000000e-01	5.0000000e-01	1	9.9657843e-09	9.9657843e-09
2	4	4	3	5.0000000e-01	5.0000000e-01	1	9.9657843e-09	9.9657843e-09
2	5	4	3	5.0000000e-01	5.0000000e-01	1	9.9657843e-09	9.9657843e-09
2	99	4	1	4.5167687e-01	5.4832313e-01	2	9.9657843e-09	9.6948877e-01
3	1	1	2	5.0000000e-01	5.0000000e-01	1	9.9657843e-09	9.9657843e-09
3	2	1	3	4.5695082e-01	5.4304918e-01	1	9.9657843e-09	8.6312058e-01
3	3	1	3	4.7616452e-01	5.2383548e-01	1	9.9657843e-09	4.7707131e-01
3	4	1	2	4.5366514e-01	5.4633486e-01	1	9.9657843e-09	9.2936363e-01
3	5	1	4	4.3373315e-01	5.6626685e-01	1	9.9657843e-09	1.3331797e+00
3	99	1	4	4.6150296e-01	5.3849704e-01	2	9.9657843e-09	7.7146759e-01
1	1	1	3	5.0000000e-01	5.0000000e-01	1	9.9657843e-09	9.9657843e-09
1	2	3	2	5.0000000e-01	5.0000000e-01	1	8.6312058e-01	8.6312058e-01
1	3	1	4	4.7849399e-01	5.2150601e-01	1	8.2128095e-01	1.2516667e+00
1	4	4	2	5.1240020e-01	4.8759980e-01	1	1.2765453e+00	1.0284905e+00
1	5	3	4	5.1465093e-01	4.8534907e-01	1	1.2583089e+00	9.6520632e-01
1	99	1	2	5.1644304e-01	4.8355696e-01	2	1.2350401e+00	9.0606076e-01
2	1	1	4	5.0000000e-01	5.0000000e-01	1	9.9657843e-09	9.9657843e-09
2	2	1	4	5.0000000e-01	5.0000000e-01	1	9.9657843e-09	9.9657843e-09
2	3	1	4	5.0000000e-01	5.0000000e-01	1	9.9657843e-09	9.9657843e-09
2	4	1	4	5.0000000e-01	5.0000000e-01	1	9.9657843e-09	9.9657843e-09
2	5	1	4	5.0000000e-01	5.0000000e-01	1	9.9657843e-09	9.9657843e-09
2	99	1	2	4.5167687e-01	5.4832313e-01	2	9.9657843e-09	9.6948877e-01
3	1	2	4	5.0000000e-01	5.0000000e-01	1	9.9657843e-09	9.9657843e-09
3	2	2	1	4.5695082e-01	5.4304918e-01	1	9.9657843e-09	8.6312058e-01
3	3	2	4	4.5902803e-01	5.4097197e-01	1	9.9657843e-09	8.2128095e-01
3	4	2	1	4.5695082e-01	5.4304918e-01	1	9.9657843e-09	8.6312058e-01
3	5	2	3	4.3501498e-01	5.6498502e-01	1	9.9657843e-09	1.3070937e+00
3	99	2	3	4.6201843e-01	5.3798157e-01	2	9.9657843e-09	7.6109755e-01
1	1	2	4	5.0000000e-01	5.0000000e-01	1	9.9657843e-09	9.9657843e-09
1	2	3	1	5.0000000e-01	5.0000000e-01	1	8.6312058e-01	8.6312058e-01
1	3	1	4	5.2150601e-01	4.7849399e-01	1	1.2516667e+00	8.2128095e-01
1	4	3	2	4.8759980e-01	5.1240020e-01	1	1.0284905e+00	1.2765453e+00
1	5	1	2	5.1138960e-01	4.8861040e-01	1	9.6520632e-01	7.3737496e-01
1	99	3	4	4.9390574e-01	5.0609426e-01	2	9.0606076e-01	1.0279521e+00
2	1	2	1	5.0000000e-01	5.0000000e-01	1	9.9657843e-09	9.9657843e-09
2	2	2	1	5.0000000e-01	5.0000000e-01	1	9.9657843e-09	9.9657843e-09
2	3	2	1	5.0000000e-01	5.0000000e-01	1	9.9657843e-09	9.9657843e-09
2	4	2	1	5.0000000e-01	5.0000000e-01	1	9.9657843e-09	9.9657843e-09
2	5	2	1	5.0000000e-01	5.0000000e-01	1	9.9657843e-09	9.9657843e-09
2	99	2	3	4.5167687e-01	5.4832313e-01	2	9.9657843e-09	9.6948877e-01
3	1	3	1	5.0000000e-01	5.0000000e-01	1	9.9657843e-09	9.9657843e-09
3	2	3	2	4.5695082e-01	5.4304918e-01	1	9.9657843e-09	8.6312058e-01
3	3	3	1	4.5902803e-01	5.4097197e-01	1	9.9657843e-09	8.2128095e-01
3	4	3	2	4.5695082e-01	5.4304918e-01	1	9.9657843e-09	8.6312058e-01
3	5	3	4	4.3501498e-01	5.6498502e-01	1	9.9657843e-09	1.3070937e+00
3	99	3	4	4.6201843e-01	5.3798157e-01	2	9.9657843e-09	7.6109755e-01
1	1	2	1	5.0000000e-01	5.0000000e-01	1	9.9657843e-09	9.9657843e-09
1	2	3	4	5.0000000e-01	5.0000000e-01	1	8.6312058e-01	8.6312058e-01
1	3	2	3	4.7849399e-01	5.2150601e-01	1	8.2128095e-01	1.2516667e+00
1	4	1	4	5.1240020e-01	4.8759980e-01	1	1.2765453e+00	1.0284905e+00
1	5	1	3	4.8861040e-01	5.1138960e-01	1	7.3737496e-01	9.6520632e-01
1	99	2	4	5.0609426e-01	4.9390574e-01	2	1.0279521e+00	9.0606076e-01
2	1	3	2	5.0000000e-01	5.0000000e-01	1	9.9657843e-09	9.9657843e-09
2	2	3	2	5.0000000e-01	5.0000000e-01	1	9.9657843e-09	9.9657843e-09
2	3	3	2	5.0000000e-01	5.0000000e-01	1	9.9657843e-09	9.9657843e-09
2	4	3	2	5.0000000e-01	5.0000000e-01	1	9.9657843e-09	9.9657843e-09
2	5	3	2	5.0000000e-01	5.0000000e-01	1	9.9657843e-09	9.9657843e-09
2	99	3	4	4.5167687e-01	5.4832313e-01	2	9.9657843e-09	9.6948877e-01
3	1	4	2	5.0000000e-01	5.0000000e-01	1	9.9657843e-09	9.9657843e-09
3	2	4	3	4.5695082e-01	5.4304918e-01	1	9.9657843e-09	8.6312058e-01
3	3	4	2	4.5902803e-01	5.4097197e-01	1	9.9657843e-09	8.2128095e-01
3	4	4	3	4.5695082e-01	5.4304918e-01	1	9.9657843e-09	8.6312058e-01
3	5	4	1	4.3501498e-01	5.6498502e-01	1	9.9657843e-09	1.3070937e+00
3	99	4	1	4.6201843e-01	5.3798157e-01	2	9.9657843e-09	7.6109755e-01
1	1	1	2	5.0000000e-01	5.0000000e-01	1	9.9657843e-09	9.9657843e-09
1	2	3	4	5.0000000e-01	5.0000000e-01	1	8.6312058e-01	8.6312058e-01
1	3	1	2	5.0000000e-01	5.0000000e-01	1	8.2128095e-01	8.2128095e-01
1	4	3	4	5.0000000e-01	5.0000000e-01	1	8.6312058e-01	8.6312058e-01
1	5	3	2	4.8252001e-01	5.1747999e-01	1	5.0744710e-01	8.5718947e-01
1	99	1	4	5.0367132e-01	4.9632868e-01	2	9.3654833e-01	8.6312058e-01
2	1	4	1	5.0000000e-01	5.0000000e-01	1	9.9657843e-09	9.9657843e-09
2	2	4	1	5.0000000e-01	5.0000000e-01	1	9.9657843e-09	9.9657843e-09
2	3	4	1	5.0000000e-01	5.0000000e-01	1	9.9657843e-09	9.9657843e-09
2	4	4	1	5.0000000e-01	5.0000000e-01	1	9.9657843e-09	9.9657843e-09
2	5	4	1	5.0000000e-01	5.0000000e-01	1	9.9657843e-09	9.9657843e-09
2	99	4	3	4.5167687e-01	5.4832313e-01	2	9.9657843e-09	9.6948877e-01
3	1	1	3	5.0000000e-01	5.0000000e-01	1	9.9657843e-09	9.9657843e-09
3	2	1	4	4.5695082e-01	5.4304918e-01	1	9.9657843e-09	8.6312058e-01
3	3	1	3	4.5902803e-01	5.4097197e-01	1	9.9657843e-09	8.2128095e-01
3	4	1	4	4.5695082e-01	5.4304918e-01	1	9.9657843e-09	8.6312058e-01
3	5	1	2	4.3501498e-01	5.6498502e-01	1	9.9657843e-09	1.3070937e+00
3	99	1	2	4.6201843e-01	5.3798157e-01	2	9.9657843e-09	7.6109755e-01
1	1	1	3	5.0000000e-01	5.0000000e-01	1	9.9657843e-09	9.9657843e-09
1	2	4	2	5.0000000e-01	5.0000000e-01	1	8.6312058e-01	8.6312058e-01
1	3	2	3	5.2150601e-01	4.7849399e-01	1	1.2516667e+00	8.2128095e-01
1	4	4	1	4.8759980e-01	5.1240020e-01	1	1.0284905e+00	1.2765453e+00
1	5	2	1	5.1138960e-01	4.8861040e-01	1	9.6520632e-01	7.3737496e-01
1	99	4	3	4.9390574e-01	5.0609426e-01	2	9.0606076e-01	1.0279521e+00
2	1	4	1	5.0000000e-01	5.0000000e-01	1	9.9657843e-09	9.9657843e-09
2	2	4	1	5.0000000e-01	5.0000000e-01	1	9.9657843e-09	9.9657843e-09
2	3	4	1	5.0000000e-01	5.0000000e-01	1	9.9657843e-09	9.9657843e-09
2	4	4	1	5.0000000e-01	5.0000000e-01	1	9.9657843e-09	9.9657843e-09
2	5	4	1	5.0000000e-01	5.0000000e-01	1	9.9657843e-09	9.9657843e-09
2	99	4	3	4.5167687e-01	5.4832313e-01	2	9.9657843e-09	9.6948877e-01
3	1	3	1	5.0000000e-01	5.0000000e-01	1	9.9657843e-09	9.9657843e-09
3	2	3	4	4.5695082e-01	5.4304918e-01	1	9.9657843e-09	8.6312058e-01
3	3	3	4	4.7616452e-01	5.2383548e-01	1	9.9657843e-09	4.7707131e-01
3	4	3	1	4.5366514e-01	5.4633486e-01	1	9.9657843e-09	9.2936363e-01
3	5	3	2	4.3373315e-01	5.6626685e-01	1	9.9657843e-09	1.3331797e+00
3	99	3	2	4.6150296e-01	5.3849704e-01	2	9.9657843e-09	7.7146759e-01
1	1	2	4	5.0000000e-01	5.0000000e-01	1	9.9657843e-09	9.9657843e-09
1	2	3	1	5.0000000e-01	5.0000000e-01	1	8.6312058e-01	8.6312058e-01
1	3	1	4	5.2150601e-01	4.7849399e-01	1	1.2516667e+00	8.2128095e-01
1	5	1	2	4.7109728e-01	5.2890272e-01	1	6.9784574e-01	1.2765453e+00
1	99	3	4	5.0052142e-01	4.9947858e-01	2	1.0304214e+00	1.0199930e+00
2	1	3	4	5.0000000e-01	5.0000000e-01	1	9.9657843e-09	9.9657843e-09
2	2	3	4	5.0000000e-01	5.0000000e-01	1	9.9657843e-09	9.9657843e-09
2	3	3	4	5.0000000e-01	5.0000000e-01	1	9.9657843e-09	9.9657843e-09
2	4	3	4	5.0000000e-01	5.0000000e-01	1	9.9657843e-09	9.9657843e-09
2	5	3	4	5.0000000e-01	5.0000000e-01	1	9.9657843e-09	9.9657843e-09
2	99	3	2	4.5167687e-01	5.4832313e-01	2	9.9657843e-09	9.6948877e-01
3	1	2	4	5.0000000e-01	5.0000000e-01	1	9.9657843e-09	9.9657843e-09
3	2	2	3	4.5695082e-01	5.4304918e-01	1	9.9657843e-09	8.6312058e-01
3	3	2	4	4.5902803e-01	5.4097197e-01	1	9.9657843e-09	8.2128095e-01
3	4	2	3	4.5695082e-01	5.4304918e-01	1	9.9657843e-09	8.6312058e-01
3	5	2	1	4.3501498e-01	5.6498502e-01	1	9.9657843e-09	1.3070937e+00
3	99	2	1	4.6201843e-01	5.3798157e-01	2	9.9657843e-09	7.6109755e-01
1	1	4	2	5.0000000e-01	5.0000000e-01	1	9.9657843e-09	9.9657843e-09
1	2	1	3	5.0000000e-01	5.0000000e-01	1	8.6312058e-01	8.6312058e-01
1	3	3	2	5.2150601e-01	4.7849399e-01	1	1.2516667e+00	8.2128095e-01
1	4	1	4	4.8759980e-01	5.1240020e-01	1	1.0284905e+00	1.2765453e+00
1	5	3	4	5.1138960e-01	4.8861040e-01	1	9.6520632e-01	7.3737496e-01
1	99	1	2	4.9390574e-01	5.0609426e-01	2	9.0606076e-01	1.0279521e+00
2	1	2	1	5.0000000e-01	5.0000000e-01	1	9.9657843e-09	9.9657843e-09
2	2	2	1	5.0000000e-01	5.0000000e-01	1	9.9657843e-09	9.9657843e-09
2	3	2	1	5.0000000e-01	5.0000000e-01	1	9.9657843e-09	9.9657843e-09
2	4	2	1	5.0000000e-01	5.0000000e-01	1	9.9657843e-09	9.9657843e-09
2	5	2	1	5.0000000e-01	5.0000000e-01	1	9.9657843e-09	9.9657843e-09
2	99	2	3	4.5167687e-01	5.4832313e-01	2	9.9657843e-09	9.6948877e-01
3	1	1	4	5.0000000e-01	5.0000000e-01	1	9.9657843e-09	9.9657843e-09
3	2	1	3	4.5695082e-01	5.4304918e-01	1	9.9657843e-09	8.6312058e-01
3	3	1	4	4.5902803e-01	5.4097197e-01	1	9.9657843e-09	8.2128095e-01
3	4	1	3	4.5695082e-01	5.4304918e-01	1	9.9657843e-09	8.6312058e-01
3	5	1	2	4.3501498e-01	5.6498502e-01	1	9.9657843e-09	1.3070937e+00
3	99	1	2	4.6201843e-01	5.3798157e-01	2	9.9657843e-09	7.6109755e-01
1	1	1	3	5.0000000e-01	5.0000000e-01	1	9.9657843e-09	9.9657843e-09
1	2	2	4	5.0000000e-01	5.0000000e-01	1	8.6312058e-01	8.6312058e-01
1	3	4	3	5.2150601e-01	4.7849399e-01	1	1.2516667e+00	8.2128095e-01
1	5	4	1	4.7109728e-01	5.2890272e-01	1	6.9784574e-01	1.2765453e+00
1	99	2	3	5.0052142e-01	4.9947858e-01	2	1.0304214e+00	1.0199930e+00
2	1	1	2	5.0000000e-01	5.0000000e-01	1	9.9657843e-09	9.9657843e-09
2	2	1	2	5.0000000e-01	5.0000000e-01	1	9.9657843e-09	9.9657843e-09
2	3	1	2	5.0000000e-01	5.0000000e-01	1	9.9657843e-09	9.9657843e-09
2	4	1	2	5.0000000e-01	5.0000000e-01	1	9.9657843e-09	9.9657843e-09
2	5	1	2	5.0000000e-01	5.0000000e-01	1	9.9657843e-09	9.9657843e-09
2	99	1	4	4.5167687e-01	5.4832313e-01	2	9.9657843e-09	9.6948877e-01
3	1	4	3	5.0000000e-01	5.0000000e-01	1	9.9657843e-09	9.9657843e-09
3	2	4	2	4.5695082e-01	5.4304918e-01	1	9.9657843e-09	8.6312058e-01
3	3	4	2	4.7616452e-01	5.2383548e-01	1	9.9657843e-09	4.7707131e-01
3	4	4	3	4.5366514e-01	5.4633486e-01	1	9.9657843e-09	9.2936363e-01
3	5	4	1	4.3373315e-01	5.6626685e-01	1	9.9657843e-09	1.3331797e+00
3	99	4	1	4.6150296e-01	5.3849704e-01	2	9.9657843e-09	7.7146759e-01
1	1	2	4	5.0000000e-01	5.0000000e-01	1	9.9657843e-09	9.9657843e-09
1	2	1	3	5.0000000e-01	5.0000000e-01	1	8.6312058e-01	8.6312058e-01
1	3	3	4	5.2150601e-01	4.7849399e-01	1	1.2516667e+00	8.2128095e-01
1	4	1	2	4.8759980e-01	5.1240020e-01	1	1.0284905e+00	1.2765453e+00
1	5	3	2	5.1138960e-01	4.8861040e-01	1	9.6520632e-01	7.3737496e-01
1	99	1	4	4.9390574e-01	5.0609426e-01	2	9.0606076e-01	1.0279521e+00
2	1	4	3	5.0000000e-01	5.0000000e-01	1	9.9657843e-09	9.9657843e-09
2	2	4	3	5.0000000e-01	5.0000000e-01	1	9.9657843e-09	9.9657843e-09
2	3	4	3	5.0000000e-01	5.0000000e-01	1	9.9657843e-09	9.9657843e-09
2	4	4	3	5.0000000e-01	5.0000000e-01	1	9.9657843e-09	9.9657843e-09
2	5	4	3	5.0000000e-01	5.0000000e-01	1	9.9657843e-09	9.9657843e-09
2	99	4	1	4.5167687e-01	5.4832313e-01	2	9.9657843e-09	9.6948877e-01
3	1	3	1	5.0000000e-01	5.0000000e-01	1	9.9657843e-09	9.9657843e-09
3	2	3	2	4.5695082e-01	5.4304918e-01	1	9.9657843e-09	8.6312058e-01
3	3	3	2	4.7616452e-01	5.2383548e-01	1	9.9657843e-09	4.7707131e-01
3	4	3	1	4.5366514e-01	5.4633486e-01	1	9.9657843e-09	9.2936363e-01
3	5	3	4	4.3373315e-01	5.6626685e-01	1	9.9657843e-09	1.3331797e+00
3	99	3	4	4.6150296e-01	5.3849704e-01	2	9.9657843e-09	7.7146759e-01
1	1	3	2	5.0000000e-01	5.0000000e-01	1	9.9657843e-09	9.9657843e-09
1	2	1	4	5.0000000e-01	5.0000000e-01	1	8.6312058e-01	8.6312058e-01
1	3	4	2	5.2150601e-01	4.7849399e-01	1	1.2516667e+00	8.2128095e-01
1	4	1	3	4.8759980e-01	5.1240020e-01	1	1.0284905e+00	1.2765453e+00
1	5	3	4	5.0045868e-01	4.9954132e-01	1	1.2674824e+00	1.2583089e+00
1	99	1	2	4.8956077e-01	5.1043923e-01	2	1.0262252e+00	1.2350401e+00
2	1	3	2	5.0000000e-01	5.0000000e-01	1	9.9657843e-09	9.9657843e-09
2	2	3	2	5.0000000e-01	5.0000000e-01	1	9.9657843e-09	9.9657843e-09
2	3	3	2	5.0000000e-01	5.0000000e-01	1	9.9657843e-09	9.9657843e-09
2	4	3	2	5.0000000e-01	5.0000000e-01	1	9.9657843e-09	9.9657843e-09
2	5	3	2	5.0000000e-01	5.0000000e-01	1	9.9657843e-09	9.9657843e-09
2	99	3	4	4.5167687e-01	5.4832313e-01	2	9.9657843e-09	9.6948877e-01
3	1	2	1	5.0000000e-01	5.0000000e-01	1	9.9657843e-09	9.9657843e-09
3	2	2	4	4.5695082e-01	5.4304918e-01	1	9.9657843e-09	8.6312058e-01
3	3	2	4	4.7616452e-01	5.2383548e-01	1	9.9657843e-09	4.7707131e-01
3	4	2	1	4.5366514e-01	5.4633486e-01	1	9.9657843e-09	9.2936363e-01
3	5	2	3	4.3373315e-01	5.6626685e-01	1	9.9657843e-09	1.3331797e+00
3	99	2	3	4.6150296e-01	5.3849704e-01	2	9.9657843e-09	7.7146759e-01
1	1	4	2	5.0000000e-01	5.0000000e-01	1	9.9657843e-09	9.9657843e-09
1	2	3	1	5.0000000e-01	5.0000000e-01	1	8.6312058e-01	8.6312058e-01
1	3	1	2	5.2150601e-01	4.7849399e-01	1	1.2516667e+00	8.2128095e-01
1	4	3	4	4.8759980e-01	5.1240020e-01	1	1.0284905e+00	1.2765453e+00
1	5	1	4	5.1138960e-01	4.8861040e-01	1	9.6520632e-01	7.3737496e-01
1	99	3	2	4.9390574e-01	5.0609426e-01	2	9.0606076e-01	1.0279521e+00
2	1	2	3	5.0000000e-01	5.0000000e-01	1	9.9657843e-09	9.9657843e-09
2	2	2	3	5.0000000e-01	5.0000000e-01	1	9.9657843e-09	9.9657843e-09
2	3	2	3	5.0000000e-01	5.0000000e-01	1	9.9657843e-09	9.9657843e-09
2	4	2	3	5.0000000e-01	5.0000000e-01	1	9.9657843e-09	9.9657843e-09
2	5	2	3	5.0000000e-01	5.0000000e-01	1	9.9657843e-09	9.9657843e-09
2	99	2	1	4.5167687e-01	5.4832313e-01	2	9.9657843e-09	9.6948877e-01
3	1	1	3	5.0000000e-01	5.0000000e-01	1	9.9657843e-09	9.9657843e-09
3	2	1	2	4.5695082e-01	5.4304918e-01	1	9.9657843e-09	8.6312058e-01
3	3	1	2	4.7616452e-01	5.2383548e-01	1	9.9657843e-09	4.7707131e-01
3	4	1	3	4.5366514e-01	5.4633486e-01	1	9.9657843e-09	9.2936363e-01
3	5	1	4	4.3373315e-01	5.6626685e-01	1	9.9657843e-09	1.3331797e+00
3	99	1	4	4.6150296e-01	5.3849704e-01	2	9.9657843e-09	7.7146759e-01
1	1	2	4	5.0000000e-01	5.0000000e-01	1	9.9657843e-09	9.9657843e-09
1	2	1	3	5.0000000e-01	5.0000000e-01	1	8.6312058e-01	8.6312058e-01
1	3	3	4	5.2150601e-01	4.7849399e-01	1	1.2516667e+00	8.2128095e-01
1	4	1	2	4.8759980e-01	5.1240020e-01	1	1.0284905e+00	1.2765453e+00
1	5	3	2	5.1138960e-01	4.8861040e-01	1	9.6520632e-01	7.3737496e-01
1	99	1	4	4.9390574e-01	5.0609426e-01	2	9.0606076e-01	1.0279521e+00
2	1	1	4	5.0000000e-01	5.0000000e-01	1	9.9657843e-09	9.9657843e-09
2	2	1	4	5.0000000e-01	5.0000000e-01	1	9.9657843e-09	9.9657843e-09
2	3	1	4	5.0000000e-01	5.0000000e-01	1	9.9657843e-09	9.9657843e-09
2	4	1	4	5.0000000e-01	5.0000000e-01	1	9.9657843e-09	9.9657843e-09
2	5	1	4	5.0000000e-01	5.0000000e-01	1	9.9657843e-09	9.9657843e-09
2	99	1	2	4.5167687e-01	5.4832313e-01	2	9.9657843e-09	9.6948877e-01
3	1	4	2	5.0000000e-01	5.0000000e-01	1	9.9657843e-09	9.9657843e-09
3	2	4	1	4.5695082e-01	5.4304918e-01	1	9.9657843e-09	8.6312058e-01
3	3	4	2	4.5902803e-01	5.4097197e-01	1	9.9657843e-09	8.2128095e-01
3	4	4	1	4.5695082e-01	5.4304918e-01	1	9.9657843e-09	8.6312058e-01
3	5	4	3	4.3501498e-01	5.6498502e-01	1	9.9657843e-09	1.3070937e+00
3	99	4	3	4.6201843e-01	5.3798157e-01	2	9.9657843e-09	7.6109755e-01

## Sheet: Fig.7A-C-right_MOUSE
condtition	trial number	location O1	location O2	proba O1	proba O2	day	entropy O1	entropy O2		% 1 current condition (1 stable 2 random 3 overlapping)
3	1	3	1	5.0000000e-01	5.0000000e-01	1	9.9657843e-09	9.9657843e-09		% 2 trial number
3	2	3	4	4.5695082e-01	5.4304918e-01	1	9.9657843e-09	8.6312058e-01		% 3:4 locations
3	3	3	2	4.3774146e-01	5.6225854e-01	1	9.9657843e-09	1.2516667e+00		% 5:6 proba
3	4	3	1	4.3895646e-01	5.6104354e-01	1	9.9657843e-09	1.2269914e+00		% 7 day
3	5	3	4	4.3837517e-01	5.6162483e-01	1	9.9657843e-09	1.2387949e+00		% 8:9 entropies
3	6	3	2	4.3774146e-01	5.6225854e-01	2	9.9657843e-09	1.2516667e+00
3	7	3	4	4.4774379e-01	5.5225621e-01	2	9.9657843e-09	1.0489547e+00
3	8	3	1	4.3629969e-01	5.6370031e-01	2	9.9657843e-09	1.2809668e+00
3	9	3	1	4.6276383e-01	5.3723617e-01	2	9.9657843e-09	7.4610485e-01
3	10	3	4	4.4848026e-01	5.5151974e-01	2	9.9657843e-09	1.0340647e+00
3	11	3	4	4.6865775e-01	5.3134225e-01	3	9.9657843e-09	6.2766795e-01
3	12	3	2	4.4039881e-01	5.5960119e-01	3	9.9657843e-09	1.1977183e+00
3	13	3	1	4.3465700e-01	5.6534300e-01	3	9.9657843e-09	1.3143771e+00
3	14	3	4	4.3907775e-01	5.6092225e-01	3	9.9657843e-09	1.2245290e+00
3	15	3	1	4.4778672e-01	5.5221328e-01	3	9.9657843e-09	1.0480866e+00
3	16	3	1	4.7021379e-01	5.2978621e-01	4	9.9657843e-09	5.9643040e-01
3	17	3	4	4.5085613e-01	5.4914387e-01	4	9.9657843e-09	9.8606082e-01
3	18	3	4	4.6950599e-01	5.3049401e-01	4	9.9657843e-09	6.1063799e-01
3	19	3	1	4.5323369e-01	5.4676631e-01	4	9.9657843e-09	9.3806818e-01
3	20	3	2	4.3332774e-01	5.6667226e-01	4	9.9657843e-09	1.3414338e+00
3	99	3	2	4.6096870e-01	5.3903130e-01	5	9.9657843e-09	7.8221739e-01
2	1	4	1	5.0000000e-01	5.0000000e-01	1	9.9657843e-09	9.9657843e-09
2	2	4	1	5.0000000e-01	5.0000000e-01	1	9.9657843e-09	9.9657843e-09
2	3	4	1	5.0000000e-01	5.0000000e-01	1	9.9657843e-09	9.9657843e-09
2	4	4	1	5.0000000e-01	5.0000000e-01	1	9.9657843e-09	9.9657843e-09
2	5	4	1	5.0000000e-01	5.0000000e-01	1	9.9657843e-09	9.9657843e-09
2	6	4	1	5.0000000e-01	5.0000000e-01	2	9.9657843e-09	9.9657843e-09
2	7	4	1	5.0000000e-01	5.0000000e-01	2	9.9657843e-09	9.9657843e-09
2	8	4	1	5.0000000e-01	5.0000000e-01	2	9.9657843e-09	9.9657843e-09
2	9	4	1	5.0000000e-01	5.0000000e-01	2	9.9657843e-09	9.9657843e-09
2	10	4	1	5.0000000e-01	5.0000000e-01	2	9.9657843e-09	9.9657843e-09
2	11	4	1	5.0000000e-01	5.0000000e-01	3	9.9657843e-09	9.9657843e-09
2	12	4	1	5.0000000e-01	5.0000000e-01	3	9.9657843e-09	9.9657843e-09
2	13	4	1	5.0000000e-01	5.0000000e-01	3	9.9657843e-09	9.9657843e-09
2	14	4	1	5.0000000e-01	5.0000000e-01	3	9.9657843e-09	9.9657843e-09
2	16	4	1	5.0000000e-01	5.0000000e-01	4	9.9657843e-09	9.9657843e-09
2	17	4	1	5.0000000e-01	5.0000000e-01	4	9.9657843e-09	9.9657843e-09
2	18	4	1	5.0000000e-01	5.0000000e-01	4	9.9657843e-09	9.9657843e-09
2	19	4	1	5.0000000e-01	5.0000000e-01	4	9.9657843e-09	9.9657843e-09
2	20	4	1	5.0000000e-01	5.0000000e-01	4	9.9657843e-09	9.9657843e-09
2	99	4	3	4.5160446e-01	5.4839554e-01	5	9.9657843e-09	9.7095060e-01
1	1	3	2	5.0000000e-01	5.0000000e-01	1	9.9657843e-09	9.9657843e-09
1	2	1	2	5.4304918e-01	4.5695082e-01	1	8.6312058e-01	9.9657843e-09
1	3	4	2	5.6225854e-01	4.3774146e-01	1	1.2516667e+00	9.9657843e-09
1	4	3	1	5.1329747e-01	4.8670253e-01	1	1.2269914e+00	9.6097923e-01
1	5	2	4	5.0523749e-01	4.9476251e-01	1	1.4503833e+00	1.3456297e+00
1	6	1	4	5.3322892e-01	4.6677108e-01	2	1.4419763e+00	7.7641686e-01
1	7	1	3	4.7643323e-01	5.2356677e-01	2	8.0848896e-01	1.2801739e+00
1	8	3	4	5.1035685e-01	4.8964315e-01	2	1.1848752e+00	9.7770858e-01
1	9	4	1	5.0546550e-01	4.9453450e-01	2	1.4215707e+00	1.3122563e+00
1	10	2	3	5.1018052e-01	4.8981948e-01	2	1.4899286e+00	1.2862900e+00
1	11	1	4	5.0944594e-01	4.9055406e-01	3	1.4312601e+00	1.2423188e+00
1	12	3	4	5.3633444e-01	4.6366556e-01	3	1.4375527e+00	7.0958066e-01
1	13	1	3	5.0488978e-01	4.9511022e-01	3	1.1332912e+00	1.0354925e+00
1	14	1	2	4.6236962e-01	5.3763038e-01	3	6.3050920e-01	1.3845426e+00
1	15	3	4	4.8786467e-01	5.1213533e-01	3	1.0096543e+00	1.2524085e+00
1	16	4	2	5.1475593e-01	4.8524407e-01	4	1.3642587e+00	1.0690543e+00
1	17	3	2	5.2442720e-01	4.7557280e-01	4	1.0960429e+00	6.0710960e-01
1	18	1	2	5.4784117e-01	4.5215883e-01	4	1.2696162e+00	3.0985669e-01
1	19	4	3	5.0992828e-01	4.9007172e-01	4	1.2691192e+00	1.0705275e+00
1	20	1	2	5.1064621e-01	4.8935379e-01	4	1.0655411e+00	8.5258482e-01
1	99	4	3	5.0345159e-01	4.9654841e-01	5	9.7697720e-01	9.0794427e-01
3	1	2	4	5.0000000e-01	5.0000000e-01	1	9.9657843e-09	9.9657843e-09
3	2	2	3	4.5695082e-01	5.4304918e-01	1	9.9657843e-09	8.6312058e-01
3	3	2	1	4.3774146e-01	5.6225854e-01	1	9.9657843e-09	1.2516667e+00
3	4	2	3	4.4875603e-01	5.5124397e-01	1	9.9657843e-09	1.0284905e+00
3	5	2	4	4.3696309e-01	5.6303691e-01	1	9.9657843e-09	1.2674824e+00
3	6	2	3	4.4886811e-01	5.5113189e-01	2	9.9657843e-09	1.0262252e+00
3	7	2	1	4.3654299e-01	5.6345701e-01	2	9.9657843e-09	1.2760209e+00
3	8	2	4	4.3698215e-01	5.6301785e-01	2	9.9657843e-09	1.2670950e+00
3	9	2	4	4.6384695e-01	5.3615305e-01	2	9.9657843e-09	7.2432505e-01
3	10	2	3	4.4314211e-01	5.5685789e-01	2	9.9657843e-09	1.1420977e+00
3	11	2	1	4.3428265e-01	5.6571735e-01	3	9.9657843e-09	1.3219949e+00
3	12	2	4	4.3890359e-01	5.6109641e-01	3	9.9657843e-09	1.2280649e+00
3	13	2	3	4.3791982e-01	5.6208018e-01	3	9.9657843e-09	1.2480434e+00
3	14	2	4	4.4805018e-01	5.5194982e-01	3	9.9657843e-09	1.0427595e+00
3	15	2	3	4.5178168e-01	5.4821832e-01	3	9.9657843e-09	9.6737276e-01
3	16	2	3	4.7191687e-01	5.2808313e-01	4	9.9657843e-09	5.6225434e-01
3	17	2	4	4.5214746e-01	5.4785254e-01	4	9.9657843e-09	9.5998907e-01
3	18	2	4	4.7013590e-01	5.2986410e-01	4	9.9657843e-09	5.9799384e-01
3	19	2	3	4.5349724e-01	5.4650276e-01	4	9.9657843e-09	9.3275090e-01
3	20	2	1	4.3330467e-01	5.6669533e-01	4	9.9657843e-09	1.3419037e+00
3	99	2	1	4.6095098e-01	5.3904902e-01	5	9.9657843e-09	7.8257409e-01
1	1	3	4	5.0000000e-01	5.0000000e-01	1	9.9657843e-09	9.9657843e-09
1	2	1	4	5.4304918e-01	4.5695082e-01	1	8.6312058e-01	9.9657843e-09
1	3	4	2	5.1548695e-01	4.8451305e-01	1	1.2516667e+00	9.4182854e-01
1	4	1	2	5.2246965e-01	4.7753035e-01	1	1.0284905e+00	5.7879463e-01
1	5	3	4	5.1715156e-01	4.8284844e-01	1	1.2674824e+00	9.2431662e-01
1	6	1	3	4.8446954e-01	5.1553046e-01	2	1.0262252e+00	1.3369345e+00
1	7	3	2	4.8670324e-01	5.1329676e-01	2	9.6935267e-01	1.2353506e+00
1	8	1	2	5.1024858e-01	4.8975142e-01	2	9.0594384e-01	7.0094352e-01
1	9	4	3	5.1341643e-01	4.8658357e-01	2	1.3100420e+00	1.0416490e+00
1	10	2	1	5.0536681e-01	4.9463319e-01	2	1.4948482e+00	1.3875078e+00
1	11	3	4	4.9754527e-01	5.0245473e-01	3	1.4520284e+00	1.5011235e+00
1	12	3	2	4.6904048e-01	5.3095952e-01	3	8.1388967e-01	1.4338733e+00
1	13	4	2	5.1943117e-01	4.8056883e-01	3	1.1925050e+00	8.0368591e-01
1	14	4	3	4.7360161e-01	5.2639839e-01	3	7.1185744e-01	1.2403166e+00
1	15	2	1	4.8943241e-01	5.1056759e-01	3	1.2061739e+00	1.4175572e+00
1	16	1	3	5.1578301e-01	4.8421699e-01	4	1.4479145e+00	1.1321495e+00
1	17	1	4	4.7123574e-01	5.2876426e-01	4	8.2475666e-01	1.4006777e+00
1	18	3	1	4.9749150e-01	5.0250850e-01	4	1.2700375e+00	1.3202080e+00
1	19	4	2	4.9726175e-01	5.0273825e-01	4	1.4134017e+00	1.4681672e+00
1	20	1	2	5.2186318e-01	4.7813682e-01	4	1.2682295e+00	8.3068680e-01
1	99	3	4	5.0343456e-01	4.9656544e-01	5	1.2679209e+00	1.1992287e+00
2	1	3	4	5.0000000e-01	5.0000000e-01	1	9.9657843e-09	9.9657843e-09
2	2	3	4	5.0000000e-01	5.0000000e-01	1	9.9657843e-09	9.9657843e-09
2	3	3	4	5.0000000e-01	5.0000000e-01	1	9.9657843e-09	9.9657843e-09
2	4	3	4	5.0000000e-01	5.0000000e-01	1	9.9657843e-09	9.9657843e-09
2	5	3	4	5.0000000e-01	5.0000000e-01	1	9.9657843e-09	9.9657843e-09
2	6	3	4	5.0000000e-01	5.0000000e-01	2	9.9657843e-09	9.9657843e-09
2	7	3	4	5.0000000e-01	5.0000000e-01	2	9.9657843e-09	9.9657843e-09
2	8	3	4	5.0000000e-01	5.0000000e-01	2	9.9657843e-09	9.9657843e-09
2	9	3	4	5.0000000e-01	5.0000000e-01	2	9.9657843e-09	9.9657843e-09
2	10	3	4	5.0000000e-01	5.0000000e-01	2	9.9657843e-09	9.9657843e-09
2	11	3	4	5.0000000e-01	5.0000000e-01	3	9.9657843e-09	9.9657843e-09
2	12	3	4	5.0000000e-01	5.0000000e-01	3	9.9657843e-09	9.9657843e-09
2	13	3	4	5.0000000e-01	5.0000000e-01	3	9.9657843e-09	9.9657843e-09
2	14	3	4	5.0000000e-01	5.0000000e-01	3	9.9657843e-09	9.9657843e-09
2	15	3	4	5.0000000e-01	5.0000000e-01	3	9.9657843e-09	9.9657843e-09
2	16	3	4	5.0000000e-01	5.0000000e-01	4	9.9657843e-09	9.9657843e-09
2	17	3	4	5.0000000e-01	5.0000000e-01	4	9.9657843e-09	9.9657843e-09
2	18	3	4	5.0000000e-01	5.0000000e-01	4	9.9657843e-09	9.9657843e-09
2	19	3	4	5.0000000e-01	5.0000000e-01	4	9.9657843e-09	9.9657843e-09
2	20	3	4	5.0000000e-01	5.0000000e-01	4	9.9657843e-09	9.9657843e-09
2	99	3	2	4.5160446e-01	5.4839554e-01	5	9.9657843e-09	9.7095060e-01
1	1	1	3	5.0000000e-01	5.0000000e-01	1	9.9657843e-09	9.9657843e-09
1	2	1	4	4.5695082e-01	5.4304918e-01	1	9.9657843e-09	8.6312058e-01
1	3	1	2	4.3774146e-01	5.6225854e-01	1	9.9657843e-09	1.2516667e+00
1	4	3	4	4.9662449e-01	5.0337551e-01	1	9.6097923e-01	1.0284905e+00
1	5	2	4	5.3857624e-01	4.6142376e-01	1	1.3456297e+00	5.7256851e-01
1	6	3	4	5.4043515e-01	4.5956485e-01	2	1.0999222e+00	2.8944929e-01
1	8	4	2	5.2134809e-01	4.7865191e-01	2	1.4092575e+00	9.8203598e-01
1	9	2	1	4.9805808e-01	5.0194192e-01	2	1.3243094e+00	1.3631479e+00
1	10	4	3	4.7932435e-01	5.2067565e-01	2	1.0974272e+00	1.5111761e+00
1	11	1	3	5.2719735e-01	4.7280265e-01	3	1.3943919e+00	8.4990756e-01
1	12	4	2	4.9391107e-01	5.0608893e-01	3	1.0833416e+00	1.2051262e+00
1	13	3	2	5.3302691e-01	4.6697309e-01	3	1.3781464e+00	7.1664507e-01
1	14	3	4	4.7767247e-01	5.2232753e-01	3	7.9511690e-01	1.2419647e+00
1	15	2	1	4.9100198e-01	5.0899802e-01	3	1.2647083e+00	1.4446880e+00
1	16	1	2	5.0739325e-01	4.9260675e-01	4	1.4272099e+00	1.2793341e+00
1	17	1	4	4.7699200e-01	5.2300800e-01	4	8.1237230e-01	1.2728576e+00
1	18	4	3	4.9016399e-01	5.0983601e-01	4	1.2692908e+00	1.4660363e+00
1	19	2	1	4.9606410e-01	5.0393590e-01	4	1.3746503e+00	1.4533699e+00
1	20	3	4	5.0785880e-01	4.9214120e-01	4	1.4901784e+00	1.3329895e+00
1	99	1	2	4.9904431e-01	5.0095569e-01	5	1.4318745e+00	1.4509882e+00
2	1	2	1	5.0000000e-01	5.0000000e-01	1	9.9657843e-09	9.9657843e-09
2	2	2	1	5.0000000e-01	5.0000000e-01	1	9.9657843e-09	9.9657843e-09
2	3	2	1	5.0000000e-01	5.0000000e-01	1	9.9657843e-09	9.9657843e-09
2	4	2	1	5.0000000e-01	5.0000000e-01	1	9.9657843e-09	9.9657843e-09
2	5	2	1	5.0000000e-01	5.0000000e-01	1	9.9657843e-09	9.9657843e-09
2	6	2	1	5.0000000e-01	5.0000000e-01	2	9.9657843e-09	9.9657843e-09
2	7	2	1	5.0000000e-01	5.0000000e-01	2	9.9657843e-09	9.9657843e-09
2	8	2	1	5.0000000e-01	5.0000000e-01	2	9.9657843e-09	9.9657843e-09
2	9	2	1	5.0000000e-01	5.0000000e-01	2	9.9657843e-09	9.9657843e-09
2	10	2	1	5.0000000e-01	5.0000000e-01	2	9.9657843e-09	9.9657843e-09
2	11	2	1	5.0000000e-01	5.0000000e-01	3	9.9657843e-09	9.9657843e-09
2	12	2	1	5.0000000e-01	5.0000000e-01	3	9.9657843e-09	9.9657843e-09
2	13	2	1	5.0000000e-01	5.0000000e-01	3	9.9657843e-09	9.9657843e-09
2	14	2	1	5.0000000e-01	5.0000000e-01	3	9.9657843e-09	9.9657843e-09
2	15	2	1	5.0000000e-01	5.0000000e-01	3	9.9657843e-09	9.9657843e-09
2	16	2	1	5.0000000e-01	5.0000000e-01	4	9.9657843e-09	9.9657843e-09
2	17	2	1	5.0000000e-01	5.0000000e-01	4	9.9657843e-09	9.9657843e-09
2	18	2	1	5.0000000e-01	5.0000000e-01	4	9.9657843e-09	9.9657843e-09
2	19	2	1	5.0000000e-01	5.0000000e-01	4	9.9657843e-09	9.9657843e-09
2	20	2	1	5.0000000e-01	5.0000000e-01	4	9.9657843e-09	9.9657843e-09
2	99	2	3	4.5160446e-01	5.4839554e-01	5	9.9657843e-09	9.7095060e-01
3	1	1	4	5.0000000e-01	5.0000000e-01	1	9.9657843e-09	9.9657843e-09
3	2	1	3	4.5695082e-01	5.4304918e-01	1	9.9657843e-09	8.6312058e-01
3	3	1	2	4.3774146e-01	5.6225854e-01	1	9.9657843e-09	1.2516667e+00
3	4	1	4	4.3895646e-01	5.6104354e-01	1	9.9657843e-09	1.2269914e+00
3	5	1	3	4.3837517e-01	5.6162483e-01	1	9.9657843e-09	1.2387949e+00
3	6	1	2	4.3774146e-01	5.6225854e-01	2	9.9657843e-09	1.2516667e+00
3	7	1	4	4.3781551e-01	5.6218449e-01	2	9.9657843e-09	1.2501623e+00
3	8	1	3	4.3778089e-01	5.6221911e-01	2	9.9657843e-09	1.2508655e+00
3	9	1	4	4.4770974e-01	5.5229026e-01	2	9.9657843e-09	1.0496430e+00
3	10	1	3	4.5168095e-01	5.4831905e-01	2	9.9657843e-09	9.6940639e-01
3	11	1	3	4.7188670e-01	5.2811330e-01	3	9.9657843e-09	5.6285970e-01
3	12	1	2	4.4167692e-01	5.5832308e-01	3	9.9657843e-09	1.1717957e+00
3	13	1	4	4.3426650e-01	5.6573350e-01	3	9.9657843e-09	1.3223235e+00
3	14	1	4	4.6197550e-01	5.3802450e-01	3	9.9657843e-09	7.6196129e-01
3	15	1	3	4.4345137e-01	5.5654863e-01	3	9.9657843e-09	1.1358321e+00
3	16	1	3	4.6584686e-01	5.3415314e-01	4	9.9657843e-09	6.8412814e-01
3	17	1	4	4.5140853e-01	5.4859147e-01	4	9.9657843e-09	9.7490628e-01
3	18	1	3	4.5744624e-01	5.4255376e-01	4	9.9657843e-09	8.5313903e-01
3	19	1	4	4.5586304e-01	5.4413696e-01	4	9.9657843e-09	8.8504289e-01
3	20	1	2	4.3436968e-01	5.6563032e-01	4	9.9657843e-09	1.3202237e+00
3	99	1	2	4.6139035e-01	5.3860965e-01	5	9.9657843e-09	7.7373334e-01
2	1	1	2	5.0000000e-01	5.0000000e-01	1	9.9657843e-09	9.9657843e-09
2	2	1	2	5.0000000e-01	5.0000000e-01	1	9.9657843e-09	9.9657843e-09
2	3	1	2	5.0000000e-01	5.0000000e-01	1	9.9657843e-09	9.9657843e-09
2	4	1	2	5.0000000e-01	5.0000000e-01	1	9.9657843e-09	9.9657843e-09
2	5	1	2	5.0000000e-01	5.0000000e-01	1	9.9657843e-09	9.9657843e-09
2	6	1	2	5.0000000e-01	5.0000000e-01	2	9.9657843e-09	9.9657843e-09
2	7	1	2	5.0000000e-01	5.0000000e-01	2	9.9657843e-09	9.9657843e-09
2	8	1	2	5.0000000e-01	5.0000000e-01	2	9.9657843e-09	9.9657843e-09
2	9	1	2	5.0000000e-01	5.0000000e-01	2	9.9657843e-09	9.9657843e-09
2	10	1	2	5.0000000e-01	5.0000000e-01	2	9.9657843e-09	9.9657843e-09
2	11	1	2	5.0000000e-01	5.0000000e-01	3	9.9657843e-09	9.9657843e-09
2	12	1	2	5.0000000e-01	5.0000000e-01	3	9.9657843e-09	9.9657843e-09
2	13	1	2	5.0000000e-01	5.0000000e-01	3	9.9657843e-09	9.9657843e-09
2	14	1	2	5.0000000e-01	5.0000000e-01	3	9.9657843e-09	9.9657843e-09
2	15	1	2	5.0000000e-01	5.0000000e-01	3	9.9657843e-09	9.9657843e-09
2	16	1	2	5.0000000e-01	5.0000000e-01	4	9.9657843e-09	9.9657843e-09
2	17	1	2	5.0000000e-01	5.0000000e-01	4	9.9657843e-09	9.9657843e-09
2	18	1	2	5.0000000e-01	5.0000000e-01	4	9.9657843e-09	9.9657843e-09
2	19	1	2	5.0000000e-01	5.0000000e-01	4	9.9657843e-09	9.9657843e-09
2	20	1	2	5.0000000e-01	5.0000000e-01	4	9.9657843e-09	9.9657843e-09
2	99	1	4	4.5160446e-01	5.4839554e-01	5	9.9657843e-09	9.7095060e-01
3	1	4	3	5.0000000e-01	5.0000000e-01	1	9.9657843e-09	9.9657843e-09
3	2	4	2	4.5695082e-01	5.4304918e-01	1	9.9657843e-09	8.6312058e-01
3	3	4	1	4.3774146e-01	5.6225854e-01	1	9.9657843e-09	1.2516667e+00
3	4	4	3	4.3895646e-01	5.6104354e-01	1	9.9657843e-09	1.2269914e+00
3	5	4	2	4.3837517e-01	5.6162483e-01	1	9.9657843e-09	1.2387949e+00
3	6	4	2	4.6473035e-01	5.3526965e-01	2	9.9657843e-09	7.0656652e-01
3	7	4	1	4.4282754e-01	5.5717246e-01	2	9.9657843e-09	1.1484722e+00
3	8	4	3	4.3434458e-01	5.6565542e-01	2	9.9657843e-09	1.3207347e+00
3	9	4	3	4.6197329e-01	5.3802671e-01	2	9.9657843e-09	7.6200573e-01
3	10	4	2	4.4329950e-01	5.5670050e-01	2	9.9657843e-09	1.1389090e+00
3	11	4	3	4.5414694e-01	5.4585306e-01	3	9.9657843e-09	9.1964514e-01
3	12	4	2	4.5383135e-01	5.4616865e-01	3	9.9657843e-09	9.2601086e-01
3	13	4	1	4.3448854e-01	5.6551146e-01	3	9.9657843e-09	1.3178050e+00
3	14	4	2	4.4762913e-01	5.5237087e-01	3	9.9657843e-09	1.0512731e+00
3	15	4	3	4.3684661e-01	5.6315339e-01	3	9.9657843e-09	1.2698495e+00
3	16	4	2	4.4883904e-01	5.5116096e-01	4	9.9657843e-09	1.0268127e+00
3	17	4	3	4.5163752e-01	5.4836248e-01	4	9.9657843e-09	9.7028314e-01
3	18	4	2	4.5481632e-01	5.4518368e-01	4	9.9657843e-09	9.0614560e-01
3	19	4	3	4.5577471e-01	5.4422529e-01	4	9.9657843e-09	8.8682335e-01
3	20	4	1	4.3462020e-01	5.6537980e-01	4	9.9657843e-09	1.3151258e+00
3	99	4	1	4.6151297e-01	5.3848703e-01	5	9.9657843e-09	7.7126629e-01
1	1	3	2	5.0000000e-01	5.0000000e-01	1	9.9657843e-09	9.9657843e-09
1	2	1	2	5.4304918e-01	4.5695082e-01	1	8.6312058e-01	9.9657843e-09
1	3	4	2	5.6225854e-01	4.3774146e-01	1	1.2516667e+00	9.9657843e-09
1	4	2	1	5.2402828e-01	4.7597172e-01	1	1.4419152e+00	9.6097923e-01
1	5	3	4	5.0423271e-01	4.9576729e-01	1	1.4302859e+00	1.3456297e+00
1	6	1	4	5.3283120e-01	4.6716880e-01	2	1.4339869e+00	7.7641686e-01
1	7	1	3	4.7627419e-01	5.2372581e-01	2	8.0530107e-01	1.2801739e+00
1	8	3	4	5.0506401e-01	4.9493599e-01	2	1.0789923e+00	9.7770858e-01
1	9	2	1	5.0202487e-01	4.9797513e-01	2	1.3527539e+00	1.3122563e+00
1	10	4	3	5.1075450e-01	4.8924550e-01	2	1.5014132e+00	1.2862900e+00
1	11	4	2	4.6840521e-01	5.3159479e-01	3	8.4570128e-01	1.4784402e+00
1	12	1	3	5.0507563e-01	4.9492437e-01	3	1.2436533e+00	1.1421371e+00
1	13	3	2	5.1956791e-01	4.8043209e-01	3	1.4162324e+00	1.0246743e+00
1	14	2	1	5.0783049e-01	4.9216951e-01	3	1.4875051e+00	1.3308825e+00
1	15	3	4	4.8347310e-01	5.1652690e-01	3	1.1601230e+00	1.4907814e+00
1	16	1	2	4.9983139e-01	5.0016861e-01	4	1.3301603e+00	1.3335324e+00
1	17	3	4	4.9781485e-01	5.0218515e-01	4	1.0572689e+00	1.1009723e+00
1	18	4	1	5.0364810e-01	4.9635190e-01	4	1.3797975e+00	1.3068343e+00
1	19	3	2	4.8990733e-01	5.1009267e-01	4	1.0709591e+00	1.2728399e+00
1	20	4	1	4.9628383e-01	5.0371617e-01	4	9.9586384e-01	1.0701886e+00
1	99	2	3	4.9810370e-01	5.0189630e-01	5	1.3586861e+00	1.3966123e+00
3	1	3	1	5.0000000e-01	5.0000000e-01	1	9.9657843e-09	9.9657843e-09
3	2	3	2	4.5695082e-01	5.4304918e-01	1	9.9657843e-09	8.6312058e-01
3	3	3	4	4.3774146e-01	5.6225854e-01	1	9.9657843e-09	1.2516667e+00
3	4	3	1	4.3895646e-01	5.6104354e-01	1	9.9657843e-09	1.2269914e+00
3	5	3	2	4.3837517e-01	5.6162483e-01	1	9.9657843e-09	1.2387949e+00
3	6	3	2	4.6473035e-01	5.3526965e-01	2	9.9657843e-09	7.0656652e-01
3	7	3	4	4.4282754e-01	5.5717246e-01	2	9.9657843e-09	1.1484722e+00
3	8	3	1	4.3434458e-01	5.6565542e-01	2	9.9657843e-09	1.3207347e+00
3	9	3	2	4.3894109e-01	5.6105891e-01	2	9.9657843e-09	1.2273036e+00
3	10	3	1	4.4762066e-01	5.5237934e-01	2	9.9657843e-09	1.0514444e+00
3	11	3	4	4.3606512e-01	5.6393488e-01	3	9.9657843e-09	1.2857359e+00
3	12	3	1	4.4824588e-01	5.5175412e-01	3	9.9657843e-09	1.0388030e+00
3	13	3	2	4.3657206e-01	5.6342794e-01	3	9.9657843e-09	1.2754300e+00
3	14	3	1	4.4872580e-01	5.5127420e-01	3	9.9657843e-09	1.0291016e+00
3	15	3	2	4.5154603e-01	5.4845397e-01	3	9.9657843e-09	9.7213021e-01
3	16	3	1	4.5477923e-01	5.4522077e-01	4	9.9657843e-09	9.0689355e-01
3	17	3	2	4.5575287e-01	5.4424713e-01	4	9.9657843e-09	8.8726357e-01
3	18	3	2	4.7382405e-01	5.2617595e-01	4	9.9657843e-09	5.2399800e-01
3	19	3	1	4.5302055e-01	5.4697945e-01	4	9.9657843e-09	9.4236865e-01
3	20	3	4	4.3311574e-01	5.6688426e-01	4	9.9657843e-09	1.3457508e+00
3	99	3	4	4.6087451e-01	5.3912549e-01	5	9.9657843e-09	7.8411293e-01
1	1	1	3	5.0000000e-01	5.0000000e-01	1	9.9657843e-09	9.9657843e-09
1	2	3	2	5.0000000e-01	5.0000000e-01	1	8.6312058e-01	8.6312058e-01
1	3	1	2	5.1720369e-01	4.8279631e-01	1	8.2128095e-01	4.7707131e-01
1	4	4	1	5.0661251e-01	4.9338749e-01	1	1.2765453e+00	1.1442874e+00
1	5	2	3	5.0784010e-01	4.9215990e-01	1	1.4698973e+00	1.3130823e+00
1	6	3	4	4.9791263e-01	5.0208737e-01	2	1.4497337e+00	1.4914814e+00
1	7	1	4	5.2960929e-01	4.7039071e-01	2	1.4321641e+00	8.3928456e-01
1	8	4	2	5.0991915e-01	4.9008085e-01	2	1.4392938e+00	1.2408848e+00
1	9	2	3	5.0407088e-01	4.9592912e-01	2	1.4426621e+00	1.3612426e+00
1	10	1	4	5.0432907e-01	4.9567093e-01	2	1.3338420e+00	1.2472585e+00
1	11	1	2	4.7468033e-01	5.2531967e-01	3	7.5132327e-01	1.2581501e+00
1	12	1	4	4.6671826e-01	5.3328174e-01	3	3.8060381e-01	1.0472243e+00
1	13	3	4	5.2596424e-01	4.7403576e-01	3	1.1124397e+00	5.9268738e-01
1	14	2	3	5.1039483e-01	4.8960517e-01	3	1.3653658e+00	1.1574391e+00
1	15	1	4	5.1561945e-01	4.8438055e-01	3	1.2259598e+00	9.1346901e-01
1	16	1	3	4.8816676e-01	5.1183324e-01	4	6.9391085e-01	9.3061987e-01
1	17	4	2	4.9637381e-01	5.0362619e-01	4	1.2463687e+00	1.3188939e+00
1	18	3	4	5.0830481e-01	4.9169519e-01	4	1.4199109e+00	1.2537993e+00
1	19	2	1	5.0082563e-01	4.9917437e-01	4	1.4889692e+00	1.4724566e+00
1	20	1	3	4.9926966e-01	5.0073034e-01	4	1.4287119e+00	1.4433186e+00
1	99	3	2	4.9435813e-01	5.0564187e-01	5	1.3314191e+00	1.4442612e+00
2	1	4	3	5.0000000e-01	5.0000000e-01	1	9.9657843e-09	9.9657843e-09
2	2	4	3	5.0000000e-01	5.0000000e-01	1	9.9657843e-09	9.9657843e-09
2	3	4	3	5.0000000e-01	5.0000000e-01	1	9.9657843e-09	9.9657843e-09
2	4	4	3	5.0000000e-01	5.0000000e-01	1	9.9657843e-09	9.9657843e-09
2	5	4	3	5.0000000e-01	5.0000000e-01	1	9.9657843e-09	9.9657843e-09
2	6	4	3	5.0000000e-01	5.0000000e-01	2	9.9657843e-09	9.9657843e-09
2	7	4	3	5.0000000e-01	5.0000000e-01	2	9.9657843e-09	9.9657843e-09
2	8	4	3	5.0000000e-01	5.0000000e-01	2	9.9657843e-09	9.9657843e-09
2	9	4	3	5.0000000e-01	5.0000000e-01	2	9.9657843e-09	9.9657843e-09
2	10	4	3	5.0000000e-01	5.0000000e-01	2	9.9657843e-09	9.9657843e-09
2	11	4	3	5.0000000e-01	5.0000000e-01	3	9.9657843e-09	9.9657843e-09
2	12	4	3	5.0000000e-01	5.0000000e-01	3	9.9657843e-09	9.9657843e-09
2	13	4	3	5.0000000e-01	5.0000000e-01	3	9.9657843e-09	9.9657843e-09
2	14	4	3	5.0000000e-01	5.0000000e-01	3	9.9657843e-09	9.9657843e-09
2	15	4	3	5.0000000e-01	5.0000000e-01	3	9.9657843e-09	9.9657843e-09
2	16	4	3	5.0000000e-01	5.0000000e-01	4	9.9657843e-09	9.9657843e-09
2	17	4	3	5.0000000e-01	5.0000000e-01	4	9.9657843e-09	9.9657843e-09
2	18	4	3	5.0000000e-01	5.0000000e-01	4	9.9657843e-09	9.9657843e-09
2	19	4	3	5.0000000e-01	5.0000000e-01	4	9.9657843e-09	9.9657843e-09
2	20	4	3	5.0000000e-01	5.0000000e-01	4	9.9657843e-09	9.9657843e-09
2	99	4	1	4.5160446e-01	5.4839554e-01	5	9.9657843e-09	9.7095060e-01
3	1	1	3	5.0000000e-01	5.0000000e-01	1	9.9657843e-09	9.9657843e-09
3	2	1	4	4.5695082e-01	5.4304918e-01	1	9.9657843e-09	8.6312058e-01
3	3	1	2	4.3774146e-01	5.6225854e-01	1	9.9657843e-09	1.2516667e+00
3	4	1	2	4.6516424e-01	5.3483576e-01	1	9.9657843e-09	6.9784574e-01
3	5	1	3	4.4338005e-01	5.5661995e-01	1	9.9657843e-09	1.1372770e+00
3	6	1	3	4.6592687e-01	5.3407313e-01	2	9.9657843e-09	6.8252034e-01
3	7	1	2	4.5144206e-01	5.4855794e-01	2	9.9657843e-09	9.7422932e-01
3	8	1	4	4.3354708e-01	5.6645292e-01	2	9.9657843e-09	1.3369678e+00
3	9	1	3	4.3851719e-01	5.6148281e-01	2	9.9657843e-09	1.2359107e+00
3	10	1	2	4.3821710e-01	5.6178290e-01	2	9.9657843e-09	1.2420051e+00
3	11	1	4	4.3744751e-01	5.6255249e-01	3	9.9657843e-09	1.2576387e+00
3	12	1	3	4.3778841e-01	5.6221159e-01	3	9.9657843e-09	1.2507128e+00
3	13	1	2	4.3777085e-01	5.6222915e-01	3	9.9657843e-09	1.2510695e+00
3	14	1	2	4.6420044e-01	5.3579956e-01	3	9.9657843e-09	7.1721846e-01
3	15	1	3	4.4830177e-01	5.5169823e-01	3	9.9657843e-09	1.0376731e+00
3	16	1	2	4.5634337e-01	5.4365663e-01	4	9.9657843e-09	8.7536164e-01
3	17	1	3	4.5513390e-01	5.4486610e-01	4	9.9657843e-09	8.9974211e-01
3	18	1	2	4.5669787e-01	5.4330213e-01	4	9.9657843e-09	8.6821766e-01
3	19	1	3	4.5660282e-01	5.4339718e-01	4	9.9657843e-09	8.7013291e-01
3	20	1	4	4.3453863e-01	5.6546137e-01	4	9.9657843e-09	1.3167857e+00
3	99	1	4	4.6145053e-01	5.3854947e-01	5	9.9657843e-09	7.7252259e-01
2	1	2	3	5.0000000e-01	5.0000000e-01	1	9.9657843e-09	9.9657843e-09
2	2	2	3	5.0000000e-01	5.0000000e-01	1	9.9657843e-09	9.9657843e-09
2	3	2	3	5.0000000e-01	5.0000000e-01	1	9.9657843e-09	9.9657843e-09
2	4	2	3	5.0000000e-01	5.0000000e-01	1	9.9657843e-09	9.9657843e-09
2	5	2	3	5.0000000e-01	5.0000000e-01	1	9.9657843e-09	9.9657843e-09
2	6	2	3	5.0000000e-01	5.0000000e-01	2	9.9657843e-09	9.9657843e-09
2	7	2	3	5.0000000e-01	5.0000000e-01	2	9.9657843e-09	9.9657843e-09
2	8	2	3	5.0000000e-01	5.0000000e-01	2	9.9657843e-09	9.9657843e-09
2	9	2	3	5.0000000e-01	5.0000000e-01	2	9.9657843e-09	9.9657843e-09
2	10	2	3	5.0000000e-01	5.0000000e-01	2	9.9657843e-09	9.9657843e-09
2	11	2	3	5.0000000e-01	5.0000000e-01	3	9.9657843e-09	9.9657843e-09
2	12	2	3	5.0000000e-01	5.0000000e-01	3	9.9657843e-09	9.9657843e-09
2	13	2	3	5.0000000e-01	5.0000000e-01	3	9.9657843e-09	9.9657843e-09
2	14	2	3	5.0000000e-01	5.0000000e-01	3	9.9657843e-09	9.9657843e-09
2	15	2	3	5.0000000e-01	5.0000000e-01	3	9.9657843e-09	9.9657843e-09
2	16	2	3	5.0000000e-01	5.0000000e-01	4	9.9657843e-09	9.9657843e-09
2	17	2	3	5.0000000e-01	5.0000000e-01	4	9.9657843e-09	9.9657843e-09
2	18	2	3	5.0000000e-01	5.0000000e-01	4	9.9657843e-09	9.9657843e-09
2	19	2	3	5.0000000e-01	5.0000000e-01	4	9.9657843e-09	9.9657843e-09
2	20	2	3	5.0000000e-01	5.0000000e-01	4	9.9657843e-09	9.9657843e-09
2	99	2	1	4.5160446e-01	5.4839554e-01	5	9.9657843e-09	9.7095060e-01
1	1	1	4	5.0000000e-01	5.0000000e-01	1	9.9657843e-09	9.9657843e-09
1	2	1	3	4.5695082e-01	5.4304918e-01	1	9.9657843e-09	8.6312058e-01
1	3	3	4	5.0602709e-01	4.9397291e-01	1	9.4182854e-01	8.2128095e-01
1	4	2	4	5.4282336e-01	4.5717664e-01	1	1.3228641e+00	4.6429340e-01
1	5	1	3	5.1394015e-01	4.8605985e-01	1	1.2173255e+00	9.3845021e-01
1	6	3	2	4.9502911e-01	5.0497089e-01	2	1.2431319e+00	1.3425530e+00
1	7	1	2	5.1294107e-01	4.8705893e-01	2	1.0387391e+00	7.7985986e-01
1	8	4	2	5.4912003e-01	4.5087997e-01	2	1.3858069e+00	4.0022743e-01
1	9	1	3	5.0269345e-01	4.9730655e-01	2	1.0758766e+00	1.0220071e+00
1	10	3	4	4.9722255e-01	5.0277745e-01	2	1.2923344e+00	1.3478841e+00
1	11	3	4	4.9843268e-01	5.0156732e-01	3	7.5106055e-01	7.8240713e-01
1	12	1	3	4.9816439e-01	5.0183561e-01	3	1.0335395e+00	1.0702519e+00
1	13	4	2	5.0034681e-01	4.9965319e-01	3	1.3348408e+00	1.3279046e+00
1	14	2	4	5.1350787e-01	4.8649213e-01	3	1.5039614e+00	1.2337382e+00
1	15	1	3	5.0532603e-01	4.9467397e-01	3	1.3514195e+00	1.2448950e+00
1	16	3	2	5.0944515e-01	4.9055485e-01	4	1.4459309e+00	1.2570053e+00
1	17	1	2	5.2033017e-01	4.7966983e-01	4	1.1278632e+00	7.2103543e-01
1	18	3	4	4.9334311e-01	5.0665689e-01	4	1.0153032e+00	1.1484489e+00
1	19	1	2	5.0044787e-01	4.9955213e-01	4	9.2895075e-01	9.1999330e-01
1	20	1	4	4.8059790e-01	5.1940210e-01	4	5.4026174e-01	9.2849864e-01
1	99	3	2	5.0366153e-01	4.9633847e-01	5	9.5300736e-01	8.7977545e-01
2	1	1	4	5.0000000e-01	5.0000000e-01	1	9.9657843e-09	9.9657843e-09
2	2	1	4	5.0000000e-01	5.0000000e-01	1	9.9657843e-09	9.9657843e-09
2	3	1	4	5.0000000e-01	5.0000000e-01	1	9.9657843e-09	9.9657843e-09
2	4	1	4	5.0000000e-01	5.0000000e-01	1	9.9657843e-09	9.9657843e-09
2	5	1	4	5.0000000e-01	5.0000000e-01	1	9.9657843e-09	9.9657843e-09
2	6	1	4	5.0000000e-01	5.0000000e-01	2	9.9657843e-09	9.9657843e-09
2	7	1	4	5.0000000e-01	5.0000000e-01	2	9.9657843e-09	9.9657843e-09
2	8	1	4	5.0000000e-01	5.0000000e-01	2	9.9657843e-09	9.9657843e-09
2	9	1	4	5.0000000e-01	5.0000000e-01	2	9.9657843e-09	9.9657843e-09
2	10	1	4	5.0000000e-01	5.0000000e-01	2	9.9657843e-09	9.9657843e-09
2	11	1	4	5.0000000e-01	5.0000000e-01	3	9.9657843e-09	9.9657843e-09
2	12	1	4	5.0000000e-01	5.0000000e-01	3	9.9657843e-09	9.9657843e-09
2	13	1	4	5.0000000e-01	5.0000000e-01	3	9.9657843e-09	9.9657843e-09
2	14	1	4	5.0000000e-01	5.0000000e-01	3	9.9657843e-09	9.9657843e-09
2	15	1	4	5.0000000e-01	5.0000000e-01	3	9.9657843e-09	9.9657843e-09
2	16	1	4	5.0000000e-01	5.0000000e-01	4	9.9657843e-09	9.9657843e-09
2	17	1	4	5.0000000e-01	5.0000000e-01	4	9.9657843e-09	9.9657843e-09
2	18	1	4	5.0000000e-01	5.0000000e-01	4	9.9657843e-09	9.9657843e-09
2	19	1	4	5.0000000e-01	5.0000000e-01	4	9.9657843e-09	9.9657843e-09
2	20	1	4	5.0000000e-01	5.0000000e-01	4	9.9657843e-09	9.9657843e-09
2	99	1	2	4.5160446e-01	5.4839554e-01	5	9.9657843e-09	9.7095060e-01
1	1	1	3	5.0000000e-01	5.0000000e-01	1	9.9657843e-09	9.9657843e-09
1	2	3	2	5.0000000e-01	5.0000000e-01	1	8.6312058e-01	8.6312058e-01
1	3	1	2	5.1720369e-01	4.8279631e-01	1	8.2128095e-01	4.7707131e-01
1	4	2	1	5.0661251e-01	4.9338749e-01	1	1.2765453e+00	1.1442874e+00
1	5	4	3	5.0784010e-01	4.9215990e-01	1	1.4698973e+00	1.3130823e+00
1	6	3	4	4.9791263e-01	5.0208737e-01	2	1.4497337e+00	1.4914814e+00
1	7	1	4	5.2960929e-01	4.7039071e-01	2	1.4321641e+00	8.3928456e-01
1	8	4	2	5.0462878e-01	4.9537122e-01	2	1.3334630e+00	1.2408848e+00
1	9	3	1	4.9365540e-01	5.0634460e-01	2	1.2905866e+00	1.4174854e+00
1	10	4	2	4.9679242e-01	5.0320758e-01	2	1.0668614e+00	1.1310139e+00
1	11	4	2	4.9855946e-01	5.0144054e-01	3	6.0209861e-01	6.3090944e-01
1	12	1	3	4.9742503e-01	5.0257497e-01	3	1.1610537e+00	1.2125535e+00
1	13	1	4	4.6408256e-01	5.3591744e-01	3	7.0577888e-01	1.4253671e+00
1	14	2	4	5.2192343e-01	4.7807657e-01	3	1.2523376e+00	8.1358763e-01
1	15	4	1	5.0294306e-01	4.9705694e-01	3	1.3320016e+00	1.2731397e+00
1	16	1	2	4.9112776e-01	5.0887224e-01	4	1.2351286e+00	1.4125920e+00
1	17	3	4	5.0961746e-01	4.9038254e-01	4	1.4600042e+00	1.2676312e+00
1	18	3	1	4.7809856e-01	5.2190144e-01	4	8.2962798e-01	1.2679373e+00
1	19	2	4	5.1010625e-01	4.8989375e-01	4	1.2532787e+00	1.0511261e+00
1	20	3	2	4.8407706e-01	5.1592294e-01	4	9.6794980e-01	1.2865164e+00
1	99	1	4	5.1341709e-01	4.8658291e-01	5	1.3049884e+00	1.0365822e+00
3	1	4	2	5.0000000e-01	5.0000000e-01	1	9.9657843e-09	9.9657843e-09
3	2	4	1	4.5695082e-01	5.4304918e-01	1	9.9657843e-09	8.6312058e-01
3	3	4	3	4.3774146e-01	5.6225854e-01	1	9.9657843e-09	1.2516667e+00
3	4	4	2	4.3895646e-01	5.6104354e-01	1	9.9657843e-09	1.2269914e+00
3	5	4	1	4.3837517e-01	5.6162483e-01	1	9.9657843e-09	1.2387949e+00
3	6	4	3	4.3774146e-01	5.6225854e-01	2	9.9657843e-09	1.2516667e+00
3	7	4	1	4.4774379e-01	5.5225621e-01	2	9.9657843e-09	1.0489547e+00
3	8	4	2	4.3629969e-01	5.6370031e-01	2	9.9657843e-09	1.2809668e+00
3	9	4	1	4.4843379e-01	5.5156621e-01	2	9.9657843e-09	1.0350043e+00
3	10	4	2	4.5142683e-01	5.4857317e-01	2	9.9657843e-09	9.7453683e-01
3	11	4	1	4.5470199e-01	5.4529801e-01	3	9.9657843e-09	9.0845115e-01
3	12	4	3	4.3487071e-01	5.6512929e-01	3	9.9657843e-09	1.3100288e+00
3	13	4	2	4.3730165e-01	5.6269835e-01	3	9.9657843e-09	1.2606023e+00
3	14	4	2	4.6413634e-01	5.3586366e-01	3	9.9657843e-09	7.1850713e-01
3	15	4	1	4.4326913e-01	5.5673087e-01	3	9.9657843e-09	1.1395242e+00
3	16	4	1	4.6562244e-01	5.3437756e-01	4	9.9657843e-09	6.8863776e-01
3	17	4	2	4.5144066e-01	5.4855934e-01	4	9.9657843e-09	9.7425758e-01
3	18	4	1	4.5742599e-01	5.4257401e-01	4	9.9657843e-09	8.5354696e-01
3	19	4	2	4.5586988e-01	5.4413012e-01	4	9.9657843e-09	8.8490498e-01
3	20	4	3	4.3437239e-01	5.6562761e-01	4	9.9657843e-09	1.3201686e+00
3	99	4	3	4.6139145e-01	5.3860855e-01	5	9.9657843e-09	7.7371127e-01
1	1	3	1	5.0000000e-01	5.0000000e-01	1	9.9657843e-09	9.9657843e-09
1	2	4	1	5.4304918e-01	4.5695082e-01	1	8.6312058e-01	9.9657843e-09
1	3	2	1	5.6225854e-01	4.3774146e-01	1	1.2516667e+00	9.9657843e-09
1	4	4	3	5.0337551e-01	4.9662449e-01	1	1.0284905e+00	9.6097923e-01
1	5	4	2	4.6142376e-01	5.3857624e-01	1	5.7256851e-01	1.3456297e+00
1	6	4	3	4.5956485e-01	5.4043515e-01	2	2.8944929e-01	1.0999222e+00
1	7	2	3	5.1826864e-01	4.8173136e-01	2	9.8203598e-01	6.1650040e-01
1	8	2	4	4.7051137e-01	5.2948863e-01	2	6.2661976e-01	1.2170775e+00
1	9	1	2	4.9338025e-01	5.0661975e-01	2	1.2214078e+00	1.3538105e+00
1	10	3	4	5.1738459e-01	4.8261541e-01	2	1.4573016e+00	1.1094695e+00
1	11	3	1	4.7107922e-01	5.2892078e-01	3	8.2865444e-01	1.4077164e+00
1	12	2	4	5.0390389e-01	4.9609611e-01	3	1.1667919e+00	1.0887124e+00
1	13	2	3	4.6617520e-01	5.3382480e-01	3	6.9713291e-01	1.3746637e+00
1	14	4	3	5.2246136e-01	4.7753864e-01	3	1.2427227e+00	7.9319303e-01
1	15	1	2	5.0901451e-01	4.9098549e-01	3	1.4449930e+00	1.2646832e+00
1	16	2	1	4.9258308e-01	5.0741692e-01	4	1.2789137e+00	1.4272630e+00
1	17	4	1	5.2301031e-01	4.7698969e-01	4	1.2729323e+00	8.1240082e-01
1	18	3	4	5.0983700e-01	4.9016300e-01	4	1.4660676e+00	1.2693023e+00
1	19	1	2	5.0393565e-01	4.9606435e-01	4	1.4533825e+00	1.3746678e+00
1	20	4	3	4.9214232e-01	5.0785768e-01	4	1.3330097e+00	1.4901763e+00
1	99	2	1	5.0095561e-01	4.9904439e-01	5	1.4509863e+00	1.4318741e+00
2	1	3	1	5.0000000e-01	5.0000000e-01	1	9.9657843e-09	9.9657843e-09
2	2	3	1	5.0000000e-01	5.0000000e-01	1	9.9657843e-09	9.9657843e-09
2	3	3	1	5.0000000e-01	5.0000000e-01	1	9.9657843e-09	9.9657843e-09
2	4	3	1	5.0000000e-01	5.0000000e-01	1	9.9657843e-09	9.9657843e-09
2	5	3	1	5.0000000e-01	5.0000000e-01	1	9.9657843e-09	9.9657843e-09
2	6	3	1	5.0000000e-01	5.0000000e-01	2	9.9657843e-09	9.9657843e-09
2	7	3	1	5.0000000e-01	5.0000000e-01	2	9.9657843e-09	9.9657843e-09
2	8	3	1	5.0000000e-01	5.0000000e-01	2	9.9657843e-09	9.9657843e-09
2	9	3	1	5.0000000e-01	5.0000000e-01	2	9.9657843e-09	9.9657843e-09
2	10	3	1	5.0000000e-01	5.0000000e-01	2	9.9657843e-09	9.9657843e-09
2	11	3	1	5.0000000e-01	5.0000000e-01	3	9.9657843e-09	9.9657843e-09
2	12	3	1	5.0000000e-01	5.0000000e-01	3	9.9657843e-09	9.9657843e-09
2	13	3	1	5.0000000e-01	5.0000000e-01	3	9.9657843e-09	9.9657843e-09
2	14	3	1	5.0000000e-01	5.0000000e-01	3	9.9657843e-09	9.9657843e-09
2	15	3	1	5.0000000e-01	5.0000000e-01	3	9.9657843e-09	9.9657843e-09
2	16	3	1	5.0000000e-01	5.0000000e-01	4	9.9657843e-09	9.9657843e-09
2	17	3	1	5.0000000e-01	5.0000000e-01	4	9.9657843e-09	9.9657843e-09
2	18	3	1	5.0000000e-01	5.0000000e-01	4	9.9657843e-09	9.9657843e-09
2	19	3	1	5.0000000e-01	5.0000000e-01	4	9.9657843e-09	9.9657843e-09
2	20	3	1	5.0000000e-01	5.0000000e-01	4	9.9657843e-09	9.9657843e-09
2	99	3	4	4.5160446e-01	5.4839554e-01	5	9.9657843e-09	9.7095060e-01
3	1	2	4	5.0000000e-01	5.0000000e-01	1	9.9657843e-09	9.9657843e-09
3	2	2	3	4.5695082e-01	5.4304918e-01	1	9.9657843e-09	8.6312058e-01
3	3	2	1	4.3774146e-01	5.6225854e-01	1	9.9657843e-09	1.2516667e+00
3	4	2	1	4.6516424e-01	5.3483576e-01	1	9.9657843e-09	6.9784574e-01
3	5	2	3	4.4866051e-01	5.5133949e-01	1	9.9657843e-09	1.0304214e+00
3	6	2	3	4.6885382e-01	5.3114618e-01	2	9.9657843e-09	6.2373130e-01
3	7	2	1	4.5260415e-01	5.4739585e-01	2	9.9657843e-09	9.5077159e-01
3	8	2	3	4.5809461e-01	5.4190539e-01	2	9.9657843e-09	8.4007842e-01
3	9	2	4	4.3526388e-01	5.6473612e-01	2	9.9657843e-09	1.3020305e+00
3	10	2	1	4.3691553e-01	5.6308447e-01	2	9.9657843e-09	1.2684488e+00
3	11	2	1	4.6388470e-01	5.3611530e-01	3	9.9657843e-09	7.2356621e-01
3	12	2	4	4.4765072e-01	5.5234928e-01	3	9.9657843e-09	1.0508366e+00
3	13	2	3	4.3375728e-01	5.6624272e-01	3	9.9657843e-09	1.3326885e+00
3	14	2	1	4.3870303e-01	5.6129697e-01	3	9.9657843e-09	1.2321371e+00
3	15	2	3	4.4732015e-01	5.5267985e-01	3	9.9657843e-09	1.0575218e+00
3	16	2	3	4.6995125e-01	5.3004875e-01	4	9.9657843e-09	6.0170019e-01
3	17	2	1	4.5075077e-01	5.4924923e-01	4	9.9657843e-09	9.8818871e-01
3	18	2	1	4.6946342e-01	5.3053658e-01	4	9.9657843e-09	6.1149267e-01
3	19	2	3	4.5320658e-01	5.4679342e-01	4	9.9657843e-09	9.3861509e-01
3	20	2	4	4.3332913e-01	5.6667087e-01	4	9.9657843e-09	1.3414055e+00
3	99	2	4	4.6097011e-01	5.3902989e-01	5	9.9657843e-09	7.8218910e-01
2	1	4	1	5.0000000e-01	5.0000000e-01	1	9.9657843e-09	9.9657843e-09
2	2	4	1	5.0000000e-01	5.0000000e-01	1	9.9657843e-09	9.9657843e-09
2	3	4	1	5.0000000e-01	5.0000000e-01	1	9.9657843e-09	9.9657843e-09
2	4	4	1	5.0000000e-01	5.0000000e-01	1	9.9657843e-09	9.9657843e-09
2	5	4	1	5.0000000e-01	5.0000000e-01	1	9.9657843e-09	9.9657843e-09
2	6	4	1	5.0000000e-01	5.0000000e-01	2	9.9657843e-09	9.9657843e-09
2	7	4	1	5.0000000e-01	5.0000000e-01	2	9.9657843e-09	9.9657843e-09
2	8	4	1	5.0000000e-01	5.0000000e-01	2	9.9657843e-09	9.9657843e-09
2	9	4	1	5.0000000e-01	5.0000000e-01	2	9.9657843e-09	9.9657843e-09
2	10	4	1	5.0000000e-01	5.0000000e-01	2	9.9657843e-09	9.9657843e-09
2	11	4	1	5.0000000e-01	5.0000000e-01	3	9.9657843e-09	9.9657843e-09
2	12	4	1	5.0000000e-01	5.0000000e-01	3	9.9657843e-09	9.9657843e-09
2	13	4	1	5.0000000e-01	5.0000000e-01	3	9.9657843e-09	9.9657843e-09
2	14	4	1	5.0000000e-01	5.0000000e-01	3	9.9657843e-09	9.9657843e-09
2	15	4	1	5.0000000e-01	5.0000000e-01	3	9.9657843e-09	9.9657843e-09
2	16	4	1	5.0000000e-01	5.0000000e-01	4	9.9657843e-09	9.9657843e-09
2	17	4	1	5.0000000e-01	5.0000000e-01	4	9.9657843e-09	9.9657843e-09
2	18	4	1	5.0000000e-01	5.0000000e-01	4	9.9657843e-09	9.9657843e-09
2	19	4	1	5.0000000e-01	5.0000000e-01	4	9.9657843e-09	9.9657843e-09
2	20	4	1	5.0000000e-01	5.0000000e-01	4	9.9657843e-09	9.9657843e-09
2	99	4	3	4.5160446e-01	5.4839554e-01	5	9.9657843e-09	9.7095060e-01
3	1	3	1	5.0000000e-01	5.0000000e-01	1	9.9657843e-09	9.9657843e-09
3	2	3	4	4.5695082e-01	5.4304918e-01	1	9.9657843e-09	8.6312058e-01
3	3	3	2	4.3774146e-01	5.6225854e-01	1	9.9657843e-09	1.2516667e+00
3	4	3	1	4.3895646e-01	5.6104354e-01	1	9.9657843e-09	1.2269914e+00
3	5	3	4	4.3837517e-01	5.6162483e-01	1	9.9657843e-09	1.2387949e+00
3	6	3	2	4.3774146e-01	5.6225854e-01	2	9.9657843e-09	1.2516667e+00
3	7	3	4	4.4774379e-01	5.5225621e-01	2	9.9657843e-09	1.0489547e+00
3	8	3	1	4.3629969e-01	5.6370031e-01	2	9.9657843e-09	1.2809668e+00
3	9	3	1	4.6276383e-01	5.3723617e-01	2	9.9657843e-09	7.4610485e-01
3	10	3	4	4.4848026e-01	5.5151974e-01	2	9.9657843e-09	1.0340647e+00
3	11	3	4	4.6865775e-01	5.3134225e-01	3	9.9657843e-09	6.2766795e-01
3	12	3	2	4.4039881e-01	5.5960119e-01	3	9.9657843e-09	1.1977183e+00
3	13	3	1	4.3465700e-01	5.6534300e-01	3	9.9657843e-09	1.3143771e+00
3	14	3	4	4.3907775e-01	5.6092225e-01	3	9.9657843e-09	1.2245290e+00
3	15	3	1	4.4778672e-01	5.5221328e-01	3	9.9657843e-09	1.0480866e+00
3	16	3	1	4.7021379e-01	5.2978621e-01	4	9.9657843e-09	5.9643040e-01
3	17	3	4	4.5085613e-01	5.4914387e-01	4	9.9657843e-09	9.8606082e-01
3	18	3	4	4.6950599e-01	5.3049401e-01	4	9.9657843e-09	6.1063799e-01
3	19	3	1	4.5323369e-01	5.4676631e-01	4	9.9657843e-09	9.3806818e-01
3	20	3	2	4.3332774e-01	5.6667226e-01	4	9.9657843e-09	1.3414338e+00
3	99	3	2	4.6096870e-01	5.3903130e-01	5	9.9657843e-09	7.8221739e-01
1	1	2	3	5.0000000e-01	5.0000000e-01	1	9.9657843e-09	9.9657843e-09
1	2	2	1	4.5695082e-01	5.4304918e-01	1	9.9657843e-09	8.6312058e-01
1	3	2	4	4.3774146e-01	5.6225854e-01	1	9.9657843e-09	1.2516667e+00
1	4	1	3	4.8670253e-01	5.1329747e-01	1	9.6097923e-01	1.2269914e+00
1	5	4	2	4.9476251e-01	5.0523749e-01	1	1.3456297e+00	1.4503833e+00
1	6	4	1	4.6677108e-01	5.3322892e-01	2	7.7641686e-01	1.4419763e+00
1	7	3	1	5.2356677e-01	4.7643323e-01	2	1.2801739e+00	8.0848896e-01
1	8	4	3	4.8964315e-01	5.1035685e-01	2	9.7770858e-01	1.1848752e+00
1	9	1	4	4.9453450e-01	5.0546550e-01	2	1.3122563e+00	1.4215707e+00
1	10	3	2	4.8981948e-01	5.1018052e-01	2	1.2862900e+00	1.4899286e+00
1	11	4	1	4.9055406e-01	5.0944594e-01	3	1.2423188e+00	1.4312601e+00
1	12	4	3	4.6366556e-01	5.3633444e-01	3	7.0958066e-01	1.4375527e+00
1	13	3	1	4.9511022e-01	5.0488978e-01	3	1.0354925e+00	1.1332912e+00
1	14	2	1	5.3763038e-01	4.6236962e-01	3	1.3845426e+00	6.3050920e-01
1	15	4	3	5.1213533e-01	4.8786467e-01	3	1.2524085e+00	1.0096543e+00
1	16	2	4	4.8524407e-01	5.1475593e-01	4	1.0690543e+00	1.3642587e+00
1	17	2	3	4.7557280e-01	5.2442720e-01	4	6.0710960e-01	1.0960429e+00
1	18	2	1	4.5215883e-01	5.4784117e-01	4	3.0985669e-01	1.2696162e+00
1	19	3	4	4.9007172e-01	5.0992828e-01	4	1.0705275e+00	1.2691192e+00
1	20	2	1	4.8935379e-01	5.1064621e-01	4	8.5258482e-01	1.0655411e+00
1	99	3	4	4.9654841e-01	5.0345159e-01	5	9.0794427e-01	9.7697720e-01
3	1	2	4	5.0000000e-01	5.0000000e-01	1	9.9657843e-09	9.9657843e-09
3	2	2	3	4.5695082e-01	5.4304918e-01	1	9.9657843e-09	8.6312058e-01
3	3	2	1	4.3774146e-01	5.6225854e-01	1	9.9657843e-09	1.2516667e+00
3	4	2	3	4.4875603e-01	5.5124397e-01	1	9.9657843e-09	1.0284905e+00
3	5	2	4	4.3696309e-01	5.6303691e-01	1	9.9657843e-09	1.2674824e+00
3	6	2	3	4.4886811e-01	5.5113189e-01	2	9.9657843e-09	1.0262252e+00
3	7	2	1	4.3654299e-01	5.6345701e-01	2	9.9657843e-09	1.2760209e+00
3	8	2	4	4.3698215e-01	5.6301785e-01	2	9.9657843e-09	1.2670950e+00
3	9	2	4	4.6384695e-01	5.3615305e-01	2	9.9657843e-09	7.2432505e-01
3	10	2	3	4.4314211e-01	5.5685789e-01	2	9.9657843e-09	1.1420977e+00
3	11	2	1	4.3428265e-01	5.6571735e-01	3	9.9657843e-09	1.3219949e+00
3	12	2	4	4.3890359e-01	5.6109641e-01	3	9.9657843e-09	1.2280649e+00
3	13	2	3	4.3791982e-01	5.6208018e-01	3	9.9657843e-09	1.2480434e+00
3	14	2	4	4.4805018e-01	5.5194982e-01	3	9.9657843e-09	1.0427595e+00
3	15	2	3	4.5178168e-01	5.4821832e-01	3	9.9657843e-09	9.6737276e-01
3	16	2	3	4.7191687e-01	5.2808313e-01	4	9.9657843e-09	5.6225434e-01
3	17	2	4	4.5214746e-01	5.4785254e-01	4	9.9657843e-09	9.5998907e-01
3	18	2	4	4.7013590e-01	5.2986410e-01	4	9.9657843e-09	5.9799384e-01
3	19	2	3	4.5349724e-01	5.4650276e-01	4	9.9657843e-09	9.3275090e-01
3	20	2	1	4.3330467e-01	5.6669533e-01	4	9.9657843e-09	1.3419037e+00
3	99	2	1	4.6095098e-01	5.3904902e-01	5	9.9657843e-09	7.8257409e-01
1	1	4	3	5.0000000e-01	5.0000000e-01	1	9.9657843e-09	9.9657843e-09
1	2	4	1	4.5695082e-01	5.4304918e-01	1	9.9657843e-09	8.6312058e-01
1	3	2	4	4.8451305e-01	5.1548695e-01	1	9.4182854e-01	1.2516667e+00
1	4	2	1	4.7753035e-01	5.2246965e-01	1	5.7879463e-01	1.0284905e+00
1	5	4	3	4.8284844e-01	5.1715156e-01	1	9.2431662e-01	1.2674824e+00
1	6	3	1	5.1553046e-01	4.8446954e-01	2	1.3369345e+00	1.0262252e+00
1	7	2	3	5.1329676e-01	4.8670324e-01	2	1.2353506e+00	9.6935267e-01
1	8	2	1	4.8975142e-01	5.1024858e-01	2	7.0094352e-01	9.0594384e-01
1	9	3	4	4.8658357e-01	5.1341643e-01	2	1.0416490e+00	1.3100420e+00
1	10	1	2	4.9463319e-01	5.0536681e-01	2	1.3875078e+00	1.4948482e+00
1	11	4	3	5.0245473e-01	4.9754527e-01	3	1.5011235e+00	1.4520284e+00
1	12	2	3	5.3095952e-01	4.6904048e-01	3	1.4338733e+00	8.1388967e-01
1	13	2	4	4.8056883e-01	5.1943117e-01	3	8.0368591e-01	1.1925050e+00
1	14	3	4	5.2639839e-01	4.7360161e-01	3	1.2403166e+00	7.1185744e-01
1	15	1	2	5.1056759e-01	4.8943241e-01	3	1.4175572e+00	1.2061739e+00
1	16	3	1	4.8421699e-01	5.1578301e-01	4	1.1321495e+00	1.4479145e+00
1	17	4	1	5.2876426e-01	4.7123574e-01	4	1.4006777e+00	8.2475666e-01
1	18	1	3	5.0250850e-01	4.9749150e-01	4	1.3202080e+00	1.2700375e+00
1	19	2	4	5.0273825e-01	4.9726175e-01	4	1.4681672e+00	1.4134017e+00
1	20	2	1	4.7813682e-01	5.2186318e-01	4	8.3068680e-01	1.2682295e+00
1	99	4	3	4.9656544e-01	5.0343456e-01	5	1.1992287e+00	1.2679209e+00
2	1	3	4	5.0000000e-01	5.0000000e-01	1	9.9657843e-09	9.9657843e-09
2	2	3	4	5.0000000e-01	5.0000000e-01	1	9.9657843e-09	9.9657843e-09
2	3	3	4	5.0000000e-01	5.0000000e-01	1	9.9657843e-09	9.9657843e-09
2	4	3	4	5.0000000e-01	5.0000000e-01	1	9.9657843e-09	9.9657843e-09
2	5	3	4	5.0000000e-01	5.0000000e-01	1	9.9657843e-09	9.9657843e-09
2	6	3	4	5.0000000e-01	5.0000000e-01	2	9.9657843e-09	9.9657843e-09
2	7	3	4	5.0000000e-01	5.0000000e-01	2	9.9657843e-09	9.9657843e-09
2	8	3	4	5.0000000e-01	5.0000000e-01	2	9.9657843e-09	9.9657843e-09
2	9	3	4	5.0000000e-01	5.0000000e-01	2	9.9657843e-09	9.9657843e-09
2	10	3	4	5.0000000e-01	5.0000000e-01	2	9.9657843e-09	9.9657843e-09
2	11	3	4	5.0000000e-01	5.0000000e-01	3	9.9657843e-09	9.9657843e-09
2	12	3	4	5.0000000e-01	5.0000000e-01	3	9.9657843e-09	9.9657843e-09
2	13	3	4	5.0000000e-01	5.0000000e-01	3	9.9657843e-09	9.9657843e-09
2	14	3	4	5.0000000e-01	5.0000000e-01	3	9.9657843e-09	9.9657843e-09
2	15	3	4	5.0000000e-01	5.0000000e-01	3	9.9657843e-09	9.9657843e-09
2	16	3	4	5.0000000e-01	5.0000000e-01	4	9.9657843e-09	9.9657843e-09
2	17	3	4	5.0000000e-01	5.0000000e-01	4	9.9657843e-09	9.9657843e-09
2	18	3	4	5.0000000e-01	5.0000000e-01	4	9.9657843e-09	9.9657843e-09
2	19	3	4	5.0000000e-01	5.0000000e-01	4	9.9657843e-09	9.9657843e-09
2	20	3	4	5.0000000e-01	5.0000000e-01	4	9.9657843e-09	9.9657843e-09
2	99	3	2	4.5160446e-01	5.4839554e-01	5	9.9657843e-09	9.7095060e-01
1	1	3	1	5.0000000e-01	5.0000000e-01	1	9.9657843e-09	9.9657843e-09
1	2	4	1	5.4304918e-01	4.5695082e-01	1	8.6312058e-01	9.9657843e-09
1	3	2	1	5.6225854e-01	4.3774146e-01	1	1.2516667e+00	9.9657843e-09
1	4	4	3	5.0337551e-01	4.9662449e-01	1	1.0284905e+00	9.6097923e-01
1	5	4	2	4.6142376e-01	5.3857624e-01	1	5.7256851e-01	1.3456297e+00
1	6	4	3	4.5956485e-01	5.4043515e-01	2	2.8944929e-01	1.0999222e+00
1	7	2	3	5.1826864e-01	4.8173136e-01	2	9.8203598e-01	6.1650040e-01
1	8	2	4	4.7051137e-01	5.2948863e-01	2	6.2661976e-01	1.2170775e+00
1	9	1	2	4.9338025e-01	5.0661975e-01	2	1.2214078e+00	1.3538105e+00
1	10	3	4	5.1738459e-01	4.8261541e-01	2	1.4573016e+00	1.1094695e+00
1	11	3	1	4.7107922e-01	5.2892078e-01	3	8.2865444e-01	1.4077164e+00
1	12	2	4	5.0390389e-01	4.9609611e-01	3	1.1667919e+00	1.0887124e+00
1	13	2	3	4.6617520e-01	5.3382480e-01	3	6.9713291e-01	1.3746637e+00
1	14	4	3	5.2246136e-01	4.7753864e-01	3	1.2427227e+00	7.9319303e-01
1	15	1	2	5.0901451e-01	4.9098549e-01	3	1.4449930e+00	1.2646832e+00
1	16	2	1	4.9258308e-01	5.0741692e-01	4	1.2789137e+00	1.4272630e+00
1	17	4	1	5.2301031e-01	4.7698969e-01	4	1.2729323e+00	8.1240082e-01
1	18	3	4	5.0983700e-01	4.9016300e-01	4	1.4660676e+00	1.2693023e+00
1	19	1	2	5.0393565e-01	4.9606435e-01	4	1.4533825e+00	1.3746678e+00
1	20	4	3	4.9214232e-01	5.0785768e-01	4	1.3330097e+00	1.4901763e+00
1	99	2	1	5.0095561e-01	4.9904439e-01	5	1.4509863e+00	1.4318741e+00
2	1	2	1	5.0000000e-01	5.0000000e-01	1	9.9657843e-09	9.9657843e-09
2	2	2	1	5.0000000e-01	5.0000000e-01	1	9.9657843e-09	9.9657843e-09
2	3	2	1	5.0000000e-01	5.0000000e-01	1	9.9657843e-09	9.9657843e-09
2	4	2	1	5.0000000e-01	5.0000000e-01	1	9.9657843e-09	9.9657843e-09
2	5	2	1	5.0000000e-01	5.0000000e-01	1	9.9657843e-09	9.9657843e-09
2	6	2	1	5.0000000e-01	5.0000000e-01	2	9.9657843e-09	9.9657843e-09
2	7	2	1	5.0000000e-01	5.0000000e-01	2	9.9657843e-09	9.9657843e-09
2	8	2	1	5.0000000e-01	5.0000000e-01	2	9.9657843e-09	9.9657843e-09
2	9	2	1	5.0000000e-01	5.0000000e-01	2	9.9657843e-09	9.9657843e-09
2	10	2	1	5.0000000e-01	5.0000000e-01	2	9.9657843e-09	9.9657843e-09
2	11	2	1	5.0000000e-01	5.0000000e-01	3	9.9657843e-09	9.9657843e-09
2	12	2	1	5.0000000e-01	5.0000000e-01	3	9.9657843e-09	9.9657843e-09
2	13	2	1	5.0000000e-01	5.0000000e-01	3	9.9657843e-09	9.9657843e-09
2	14	2	1	5.0000000e-01	5.0000000e-01	3	9.9657843e-09	9.9657843e-09
2	15	2	1	5.0000000e-01	5.0000000e-01	3	9.9657843e-09	9.9657843e-09
2	16	2	1	5.0000000e-01	5.0000000e-01	4	9.9657843e-09	9.9657843e-09
2	17	2	1	5.0000000e-01	5.0000000e-01	4	9.9657843e-09	9.9657843e-09
2	18	2	1	5.0000000e-01	5.0000000e-01	4	9.9657843e-09	9.9657843e-09
2	19	2	1	5.0000000e-01	5.0000000e-01	4	9.9657843e-09	9.9657843e-09
2	20	2	1	5.0000000e-01	5.0000000e-01	4	9.9657843e-09	9.9657843e-09
2	99	2	3	4.5160446e-01	5.4839554e-01	5	9.9657843e-09	9.7095060e-01
3	1	1	4	5.0000000e-01	5.0000000e-01	1	9.9657843e-09	9.9657843e-09
3	2	1	3	4.5695082e-01	5.4304918e-01	1	9.9657843e-09	8.6312058e-01
3	3	1	2	4.3774146e-01	5.6225854e-01	1	9.9657843e-09	1.2516667e+00
3	4	1	4	4.3895646e-01	5.6104354e-01	1	9.9657843e-09	1.2269914e+00
3	5	1	3	4.3837517e-01	5.6162483e-01	1	9.9657843e-09	1.2387949e+00
3	6	1	2	4.3774146e-01	5.6225854e-01	2	9.9657843e-09	1.2516667e+00
3	7	1	4	4.3781551e-01	5.6218449e-01	2	9.9657843e-09	1.2501623e+00
3	8	1	3	4.3778089e-01	5.6221911e-01	2	9.9657843e-09	1.2508655e+00
3	9	1	4	4.4770974e-01	5.5229026e-01	2	9.9657843e-09	1.0496430e+00
3	10	1	3	4.5168095e-01	5.4831905e-01	2	9.9657843e-09	9.6940639e-01
3	11	1	3	4.7188670e-01	5.2811330e-01	3	9.9657843e-09	5.6285970e-01
3	12	1	2	4.4167692e-01	5.5832308e-01	3	9.9657843e-09	1.1717957e+00
3	13	1	4	4.3426650e-01	5.6573350e-01	3	9.9657843e-09	1.3223235e+00
3	14	1	4	4.6197550e-01	5.3802450e-01	3	9.9657843e-09	7.6196129e-01
3	15	1	3	4.4345137e-01	5.5654863e-01	3	9.9657843e-09	1.1358321e+00
3	16	1	3	4.6584686e-01	5.3415314e-01	4	9.9657843e-09	6.8412814e-01
3	17	1	4	4.5140853e-01	5.4859147e-01	4	9.9657843e-09	9.7490628e-01
3	18	1	3	4.5744624e-01	5.4255376e-01	4	9.9657843e-09	8.5313903e-01
3	19	1	4	4.5586304e-01	5.4413696e-01	4	9.9657843e-09	8.8504289e-01
3	20	1	2	4.3436968e-01	5.6563032e-01	4	9.9657843e-09	1.3202237e+00
3	99	1	2	4.6139035e-01	5.3860965e-01	5	9.9657843e-09	7.7373334e-01
2	1	1	2	5.0000000e-01	5.0000000e-01	1	9.9657843e-09	9.9657843e-09
2	2	1	2	5.0000000e-01	5.0000000e-01	1	9.9657843e-09	9.9657843e-09
2	3	1	2	5.0000000e-01	5.0000000e-01	1	9.9657843e-09	9.9657843e-09
2	4	1	2	5.0000000e-01	5.0000000e-01	1	9.9657843e-09	9.9657843e-09
2	5	1	2	5.0000000e-01	5.0000000e-01	1	9.9657843e-09	9.9657843e-09
2	6	1	2	5.0000000e-01	5.0000000e-01	2	9.9657843e-09	9.9657843e-09
2	7	1	2	5.0000000e-01	5.0000000e-01	2	9.9657843e-09	9.9657843e-09
2	8	1	2	5.0000000e-01	5.0000000e-01	2	9.9657843e-09	9.9657843e-09
2	9	1	2	5.0000000e-01	5.0000000e-01	2	9.9657843e-09	9.9657843e-09
2	10	1	2	5.0000000e-01	5.0000000e-01	2	9.9657843e-09	9.9657843e-09
2	11	1	2	5.0000000e-01	5.0000000e-01	3	9.9657843e-09	9.9657843e-09
2	12	1	2	5.0000000e-01	5.0000000e-01	3	9.9657843e-09	9.9657843e-09
2	13	1	2	5.0000000e-01	5.0000000e-01	3	9.9657843e-09	9.9657843e-09
2	14	1	2	5.0000000e-01	5.0000000e-01	3	9.9657843e-09	9.9657843e-09
2	15	1	2	5.0000000e-01	5.0000000e-01	3	9.9657843e-09	9.9657843e-09
2	16	1	2	5.0000000e-01	5.0000000e-01	4	9.9657843e-09	9.9657843e-09
2	17	1	2	5.0000000e-01	5.0000000e-01	4	9.9657843e-09	9.9657843e-09
2	18	1	2	5.0000000e-01	5.0000000e-01	4	9.9657843e-09	9.9657843e-09
2	19	1	2	5.0000000e-01	5.0000000e-01	4	9.9657843e-09	9.9657843e-09
2	20	1	2	5.0000000e-01	5.0000000e-01	4	9.9657843e-09	9.9657843e-09
2	99	1	4	4.5160446e-01	5.4839554e-01	5	9.9657843e-09	9.7095060e-01
3	1	4	3	5.0000000e-01	5.0000000e-01	1	9.9657843e-09	9.9657843e-09
3	2	4	2	4.5695082e-01	5.4304918e-01	1	9.9657843e-09	8.6312058e-01
3	3	4	1	4.3774146e-01	5.6225854e-01	1	9.9657843e-09	1.2516667e+00
3	4	4	3	4.3895646e-01	5.6104354e-01	1	9.9657843e-09	1.2269914e+00
3	5	4	2	4.3837517e-01	5.6162483e-01	1	9.9657843e-09	1.2387949e+00
3	6	4	2	4.6473035e-01	5.3526965e-01	2	9.9657843e-09	7.0656652e-01
3	7	4	1	4.4282754e-01	5.5717246e-01	2	9.9657843e-09	1.1484722e+00
3	8	4	3	4.3434458e-01	5.6565542e-01	2	9.9657843e-09	1.3207347e+00
3	9	4	3	4.6197329e-01	5.3802671e-01	2	9.9657843e-09	7.6200573e-01
3	10	4	2	4.4329950e-01	5.5670050e-01	2	9.9657843e-09	1.1389090e+00
3	11	4	3	4.5414694e-01	5.4585306e-01	3	9.9657843e-09	9.1964514e-01
3	12	4	2	4.5383135e-01	5.4616865e-01	3	9.9657843e-09	9.2601086e-01
3	13	4	1	4.3448854e-01	5.6551146e-01	3	9.9657843e-09	1.3178050e+00
3	14	4	2	4.4762913e-01	5.5237087e-01	3	9.9657843e-09	1.0512731e+00
3	15	4	3	4.3684661e-01	5.6315339e-01	3	9.9657843e-09	1.2698495e+00
3	16	4	2	4.4883904e-01	5.5116096e-01	4	9.9657843e-09	1.0268127e+00
3	17	4	3	4.5163752e-01	5.4836248e-01	4	9.9657843e-09	9.7028314e-01
3	18	4	2	4.5481632e-01	5.4518368e-01	4	9.9657843e-09	9.0614560e-01
3	19	4	3	4.5577471e-01	5.4422529e-01	4	9.9657843e-09	8.8682335e-01
3	20	4	1	4.3462020e-01	5.6537980e-01	4	9.9657843e-09	1.3151258e+00
3	99	4	1	4.6151297e-01	5.3848703e-01	5	9.9657843e-09	7.7126629e-01
1	1	2	3	5.0000000e-01	5.0000000e-01	1	9.9657843e-09	9.9657843e-09
1	2	2	1	4.5695082e-01	5.4304918e-01	1	9.9657843e-09	8.6312058e-01
1	3	2	4	4.3774146e-01	5.6225854e-01	1	9.9657843e-09	1.2516667e+00
1	4	1	2	4.7597172e-01	5.2402828e-01	1	9.6097923e-01	1.4419152e+00
1	5	4	3	4.9576729e-01	5.0423271e-01	1	1.3456297e+00	1.4302859e+00
1	6	4	1	4.6716880e-01	5.3283120e-01	2	7.7641686e-01	1.4339869e+00
1	7	3	1	5.2372581e-01	4.7627419e-01	2	1.2801739e+00	8.0530107e-01
1	8	4	3	4.9493599e-01	5.0506401e-01	2	9.7770858e-01	1.0789923e+00
1	9	1	2	4.9797513e-01	5.0202487e-01	2	1.3122563e+00	1.3527539e+00
1	10	3	4	4.8924550e-01	5.1075450e-01	2	1.2862900e+00	1.5014132e+00
1	11	2	4	5.3159479e-01	4.6840521e-01	3	1.4784402e+00	8.4570128e-01
1	12	3	1	4.9492437e-01	5.0507563e-01	3	1.1421371e+00	1.2436533e+00
1	13	2	3	4.8043209e-01	5.1956791e-01	3	1.0246743e+00	1.4162324e+00
1	14	1	2	4.9216951e-01	5.0783049e-01	3	1.3308825e+00	1.4875051e+00
1	15	4	3	5.1652690e-01	4.8347310e-01	3	1.4907814e+00	1.1601230e+00
1	16	2	1	5.0016861e-01	4.9983139e-01	4	1.3335324e+00	1.3301603e+00
1	17	4	3	5.0218515e-01	4.9781485e-01	4	1.1009723e+00	1.0572689e+00
1	18	1	4	4.9635190e-01	5.0364810e-01	4	1.3068343e+00	1.3797975e+00
1	19	2	3	5.1009267e-01	4.8990733e-01	4	1.2728399e+00	1.0709591e+00
1	20	1	4	5.0371617e-01	4.9628383e-01	4	1.0701886e+00	9.9586384e-01
1	99	3	2	5.0189630e-01	4.9810370e-01	5	1.3966123e+00	1.3586861e+00
3	1	3	1	5.0000000e-01	5.0000000e-01	1	9.9657843e-09	9.9657843e-09
3	2	3	2	4.5695082e-01	5.4304918e-01	1	9.9657843e-09	8.6312058e-01
3	3	3	4	4.3774146e-01	5.6225854e-01	1	9.9657843e-09	1.2516667e+00
3	4	3	1	4.3895646e-01	5.6104354e-01	1	9.9657843e-09	1.2269914e+00
3	5	3	2	4.3837517e-01	5.6162483e-01	1	9.9657843e-09	1.2387949e+00
3	6	3	2	4.6473035e-01	5.3526965e-01	2	9.9657843e-09	7.0656652e-01
3	7	3	4	4.4282754e-01	5.5717246e-01	2	9.9657843e-09	1.1484722e+00
3	8	3	1	4.3434458e-01	5.6565542e-01	2	9.9657843e-09	1.3207347e+00
3	9	3	2	4.3894109e-01	5.6105891e-01	2	9.9657843e-09	1.2273036e+00
3	10	3	1	4.4762066e-01	5.5237934e-01	2	9.9657843e-09	1.0514444e+00
3	11	3	4	4.3606512e-01	5.6393488e-01	3	9.9657843e-09	1.2857359e+00
3	12	3	1	4.4824588e-01	5.5175412e-01	3	9.9657843e-09	1.0388030e+00
3	13	3	2	4.3657206e-01	5.6342794e-01	3	9.9657843e-09	1.2754300e+00
3	14	3	1	4.4872580e-01	5.5127420e-01	3	9.9657843e-09	1.0291016e+00
3	15	3	2	4.5154603e-01	5.4845397e-01	3	9.9657843e-09	9.7213021e-01
3	16	3	1	4.5477923e-01	5.4522077e-01	4	9.9657843e-09	9.0689355e-01
3	17	3	2	4.5575287e-01	5.4424713e-01	4	9.9657843e-09	8.8726357e-01
3	18	3	2	4.7382405e-01	5.2617595e-01	4	9.9657843e-09	5.2399800e-01
3	19	3	1	4.5302055e-01	5.4697945e-01	4	9.9657843e-09	9.4236865e-01
3	20	3	4	4.3311574e-01	5.6688426e-01	4	9.9657843e-09	1.3457508e+00
3	99	3	4	4.6087451e-01	5.3912549e-01	5	9.9657843e-09	7.8411293e-01
1	1	3	1	5.0000000e-01	5.0000000e-01	1	9.9657843e-09	9.9657843e-09
1	2	2	3	5.0000000e-01	5.0000000e-01	1	8.6312058e-01	8.6312058e-01
1	3	2	1	4.8279631e-01	5.1720369e-01	1	4.7707131e-01	8.2128095e-01
1	4	1	4	4.9338749e-01	5.0661251e-01	1	1.1442874e+00	1.2765453e+00
1	5	3	2	4.9215990e-01	5.0784010e-01	1	1.3130823e+00	1.4698973e+00
1	6	4	3	5.0208737e-01	4.9791263e-01	2	1.4914814e+00	1.4497337e+00
1	7	4	1	4.7039071e-01	5.2960929e-01	2	8.3928456e-01	1.4321641e+00
1	8	2	4	4.9008085e-01	5.0991915e-01	2	1.2408848e+00	1.4392938e+00
1	9	3	2	4.9592912e-01	5.0407088e-01	2	1.3612426e+00	1.4426621e+00
1	10	4	1	4.9567093e-01	5.0432907e-01	2	1.2472585e+00	1.3338420e+00
1	11	2	1	5.2531967e-01	4.7468033e-01	3	1.2581501e+00	7.5132327e-01
1	12	4	1	5.3328174e-01	4.6671826e-01	3	1.0472243e+00	3.8060381e-01
1	13	4	3	4.7403576e-01	5.2596424e-01	3	5.9268738e-01	1.1124397e+00
1	14	3	2	4.8960517e-01	5.1039483e-01	3	1.1574391e+00	1.3653658e+00
1	15	4	1	4.8438055e-01	5.1561945e-01	3	9.1346901e-01	1.2259598e+00
1	16	3	1	5.1183324e-01	4.8816676e-01	4	9.3061987e-01	6.9391085e-01
1	17	2	4	5.0362619e-01	4.9637381e-01	4	1.3188939e+00	1.2463687e+00
1	18	4	3	4.9169519e-01	5.0830481e-01	4	1.2537993e+00	1.4199109e+00
1	19	1	2	4.9917437e-01	5.0082563e-01	4	1.4724566e+00	1.4889692e+00
1	20	3	1	5.0073034e-01	4.9926966e-01	4	1.4433186e+00	1.4287119e+00
1	99	2	3	5.0564187e-01	4.9435813e-01	5	1.4442612e+00	1.3314191e+00
2	1	4	3	5.0000000e-01	5.0000000e-01	1	9.9657843e-09	9.9657843e-09
2	2	4	3	5.0000000e-01	5.0000000e-01	1	9.9657843e-09	9.9657843e-09
2	3	4	3	5.0000000e-01	5.0000000e-01	1	9.9657843e-09	9.9657843e-09
2	4	4	3	5.0000000e-01	5.0000000e-01	1	9.9657843e-09	9.9657843e-09
2	5	4	3	5.0000000e-01	5.0000000e-01	1	9.9657843e-09	9.9657843e-09
2	6	4	3	5.0000000e-01	5.0000000e-01	2	9.9657843e-09	9.9657843e-09
2	7	4	3	5.0000000e-01	5.0000000e-01	2	9.9657843e-09	9.9657843e-09
2	8	4	3	5.0000000e-01	5.0000000e-01	2	9.9657843e-09	9.9657843e-09
2	9	4	3	5.0000000e-01	5.0000000e-01	2	9.9657843e-09	9.9657843e-09
2	10	4	3	5.0000000e-01	5.0000000e-01	2	9.9657843e-09	9.9657843e-09
2	11	4	3	5.0000000e-01	5.0000000e-01	3	9.9657843e-09	9.9657843e-09
2	12	4	3	5.0000000e-01	5.0000000e-01	3	9.9657843e-09	9.9657843e-09
2	13	4	3	5.0000000e-01	5.0000000e-01	3	9.9657843e-09	9.9657843e-09
2	14	4	3	5.0000000e-01	5.0000000e-01	3	9.9657843e-09	9.9657843e-09
2	15	4	3	5.0000000e-01	5.0000000e-01	3	9.9657843e-09	9.9657843e-09
2	16	4	3	5.0000000e-01	5.0000000e-01	4	9.9657843e-09	9.9657843e-09
2	17	4	3	5.0000000e-01	5.0000000e-01	4	9.9657843e-09	9.9657843e-09
2	18	4	3	5.0000000e-01	5.0000000e-01	4	9.9657843e-09	9.9657843e-09
2	19	4	3	5.0000000e-01	5.0000000e-01	4	9.9657843e-09	9.9657843e-09
2	20	4	3	5.0000000e-01	5.0000000e-01	4	9.9657843e-09	9.9657843e-09
2	99	4	1	4.5160446e-01	5.4839554e-01	5	9.9657843e-09	9.7095060e-01
3	1	1	3	5.0000000e-01	5.0000000e-01	1	9.9657843e-09	9.9657843e-09
3	2	1	4	4.5695082e-01	5.4304918e-01	1	9.9657843e-09	8.6312058e-01
3	3	1	2	4.3774146e-01	5.6225854e-01	1	9.9657843e-09	1.2516667e+00
3	4	1	2	4.6516424e-01	5.3483576e-01	1	9.9657843e-09	6.9784574e-01
3	5	1	3	4.4338005e-01	5.5661995e-01	1	9.9657843e-09	1.1372770e+00
3	6	1	3	4.6592687e-01	5.3407313e-01	2	9.9657843e-09	6.8252034e-01
3	7	1	2	4.5144206e-01	5.4855794e-01	2	9.9657843e-09	9.7422932e-01
3	8	1	4	4.3354708e-01	5.6645292e-01	2	9.9657843e-09	1.3369678e+00
3	9	1	3	4.3851719e-01	5.6148281e-01	2	9.9657843e-09	1.2359107e+00
3	10	1	2	4.3821710e-01	5.6178290e-01	2	9.9657843e-09	1.2420051e+00
3	11	1	4	4.3744751e-01	5.6255249e-01	3	9.9657843e-09	1.2576387e+00
3	12	1	3	4.3778841e-01	5.6221159e-01	3	9.9657843e-09	1.2507128e+00
3	13	1	2	4.3777085e-01	5.6222915e-01	3	9.9657843e-09	1.2510695e+00
3	14	1	2	4.6420044e-01	5.3579956e-01	3	9.9657843e-09	7.1721846e-01
3	15	1	3	4.4830177e-01	5.5169823e-01	3	9.9657843e-09	1.0376731e+00
3	16	1	2	4.5634337e-01	5.4365663e-01	4	9.9657843e-09	8.7536164e-01
3	17	1	3	4.5513390e-01	5.4486610e-01	4	9.9657843e-09	8.9974211e-01
3	18	1	2	4.5669787e-01	5.4330213e-01	4	9.9657843e-09	8.6821766e-01
3	19	1	3	4.5660282e-01	5.4339718e-01	4	9.9657843e-09	8.7013291e-01
3	20	1	4	4.3453863e-01	5.6546137e-01	4	9.9657843e-09	1.3167857e+00
3	99	1	4	4.6145053e-01	5.3854947e-01	5	9.9657843e-09	7.7252259e-01
2	1	2	3	5.0000000e-01	5.0000000e-01	1	9.9657843e-09	9.9657843e-09
2	2	2	3	5.0000000e-01	5.0000000e-01	1	9.9657843e-09	9.9657843e-09
2	3	2	3	5.0000000e-01	5.0000000e-01	1	9.9657843e-09	9.9657843e-09
2	4	2	3	5.0000000e-01	5.0000000e-01	1	9.9657843e-09	9.9657843e-09
2	5	2	3	5.0000000e-01	5.0000000e-01	1	9.9657843e-09	9.9657843e-09
2	6	2	3	5.0000000e-01	5.0000000e-01	2	9.9657843e-09	9.9657843e-09
2	7	2	3	5.0000000e-01	5.0000000e-01	2	9.9657843e-09	9.9657843e-09
2	8	2	3	5.0000000e-01	5.0000000e-01	2	9.9657843e-09	9.9657843e-09
2	9	2	3	5.0000000e-01	5.0000000e-01	2	9.9657843e-09	9.9657843e-09
2	10	2	3	5.0000000e-01	5.0000000e-01	2	9.9657843e-09	9.9657843e-09
2	11	2	3	5.0000000e-01	5.0000000e-01	3	9.9657843e-09	9.9657843e-09
2	12	2	3	5.0000000e-01	5.0000000e-01	3	9.9657843e-09	9.9657843e-09
2	13	2	3	5.0000000e-01	5.0000000e-01	3	9.9657843e-09	9.9657843e-09
2	14	2	3	5.0000000e-01	5.0000000e-01	3	9.9657843e-09	9.9657843e-09
2	15	2	3	5.0000000e-01	5.0000000e-01	3	9.9657843e-09	9.9657843e-09
2	16	2	3	5.0000000e-01	5.0000000e-01	4	9.9657843e-09	9.9657843e-09
2	17	2	3	5.0000000e-01	5.0000000e-01	4	9.9657843e-09	9.9657843e-09
2	18	2	3	5.0000000e-01	5.0000000e-01	4	9.9657843e-09	9.9657843e-09
2	19	2	3	5.0000000e-01	5.0000000e-01	4	9.9657843e-09	9.9657843e-09
2	20	2	3	5.0000000e-01	5.0000000e-01	4	9.9657843e-09	9.9657843e-09
2	99	2	1	4.5160446e-01	5.4839554e-01	5	9.9657843e-09	9.7095060e-01
1	1	4	1	5.0000000e-01	5.0000000e-01	1	9.9657843e-09	9.9657843e-09
1	2	3	1	5.4304918e-01	4.5695082e-01	1	8.6312058e-01	9.9657843e-09
1	3	4	3	4.9397291e-01	5.0602709e-01	1	8.2128095e-01	9.4182854e-01
1	4	4	2	4.5717664e-01	5.4282336e-01	1	4.6429340e-01	1.3228641e+00
1	5	3	1	4.8605985e-01	5.1394015e-01	1	9.3845021e-01	1.2173255e+00
1	6	2	3	5.0497089e-01	4.9502911e-01	2	1.3425530e+00	1.2431319e+00
1	7	2	1	4.8705893e-01	5.1294107e-01	2	7.7985986e-01	1.0387391e+00
1	8	2	4	4.5087997e-01	5.4912003e-01	2	4.0022743e-01	1.3858069e+00
1	9	3	1	4.9730655e-01	5.0269345e-01	2	1.0220071e+00	1.0758766e+00
1	10	4	3	5.0277745e-01	4.9722255e-01	2	1.3478841e+00	1.2923344e+00
1	11	4	3	5.0156732e-01	4.9843268e-01	3	7.8240713e-01	7.5106055e-01
1	12	3	1	5.0183561e-01	4.9816439e-01	3	1.0702519e+00	1.0335395e+00
1	13	2	4	4.9965319e-01	5.0034681e-01	3	1.3279046e+00	1.3348408e+00
1	14	4	2	4.8649213e-01	5.1350787e-01	3	1.2337382e+00	1.5039614e+00
1	15	3	1	4.9467397e-01	5.0532603e-01	3	1.2448950e+00	1.3514195e+00
1	16	2	3	4.9055485e-01	5.0944515e-01	4	1.2570053e+00	1.4459309e+00
1	17	2	1	4.7966983e-01	5.2033017e-01	4	7.2103543e-01	1.1278632e+00
1	18	4	3	5.0665689e-01	4.9334311e-01	4	1.1484489e+00	1.0153032e+00
1	19	2	1	4.9955213e-01	5.0044787e-01	4	9.1999330e-01	9.2895075e-01
1	20	4	1	5.1940210e-01	4.8059790e-01	4	9.2849864e-01	5.4026174e-01
1	99	2	3	4.9633847e-01	5.0366153e-01	5	8.7977545e-01	9.5300736e-01
2	1	1	4	5.0000000e-01	5.0000000e-01	1	9.9657843e-09	9.9657843e-09
2	2	1	4	5.0000000e-01	5.0000000e-01	1	9.9657843e-09	9.9657843e-09
2	3	1	4	5.0000000e-01	5.0000000e-01	1	9.9657843e-09	9.9657843e-09
2	4	1	4	5.0000000e-01	5.0000000e-01	1	9.9657843e-09	9.9657843e-09
2	5	1	4	5.0000000e-01	5.0000000e-01	1	9.9657843e-09	9.9657843e-09
2	6	1	4	5.0000000e-01	5.0000000e-01	2	9.9657843e-09	9.9657843e-09
2	7	1	4	5.0000000e-01	5.0000000e-01	2	9.9657843e-09	9.9657843e-09
2	9	1	4	5.0000000e-01	5.0000000e-01	2	9.9657843e-09	9.9657843e-09
2	10	1	4	5.0000000e-01	5.0000000e-01	2	9.9657843e-09	9.9657843e-09
2	11	1	4	5.0000000e-01	5.0000000e-01	3	9.9657843e-09	9.9657843e-09
2	12	1	4	5.0000000e-01	5.0000000e-01	3	9.9657843e-09	9.9657843e-09
2	13	1	4	5.0000000e-01	5.0000000e-01	3	9.9657843e-09	9.9657843e-09
2	14	1	4	5.0000000e-01	5.0000000e-01	3	9.9657843e-09	9.9657843e-09
2	15	1	4	5.0000000e-01	5.0000000e-01	3	9.9657843e-09	9.9657843e-09
2	16	1	4	5.0000000e-01	5.0000000e-01	4	9.9657843e-09	9.9657843e-09
2	17	1	4	5.0000000e-01	5.0000000e-01	4	9.9657843e-09	9.9657843e-09
2	18	1	4	5.0000000e-01	5.0000000e-01	4	9.9657843e-09	9.9657843e-09
2	19	1	4	5.0000000e-01	5.0000000e-01	4	9.9657843e-09	9.9657843e-09
2	20	1	4	5.0000000e-01	5.0000000e-01	4	9.9657843e-09	9.9657843e-09
2	99	1	2	4.5160446e-01	5.4839554e-01	5	9.9657843e-09	9.7095060e-01
1	1	3	1	5.0000000e-01	5.0000000e-01	1	9.9657843e-09	9.9657843e-09
1	2	2	3	5.0000000e-01	5.0000000e-01	1	8.6312058e-01	8.6312058e-01
1	3	2	1	4.8279631e-01	5.1720369e-01	1	4.7707131e-01	8.2128095e-01
1	4	1	2	4.9338749e-01	5.0661251e-01	1	1.1442874e+00	1.2765453e+00
1	5	3	4	4.9215990e-01	5.0784010e-01	1	1.3130823e+00	1.4698973e+00
1	6	4	3	5.0208737e-01	4.9791263e-01	2	1.4914814e+00	1.4497337e+00
1	7	4	1	4.7039071e-01	5.2960929e-01	2	8.3928456e-01	1.4321641e+00
1	8	2	4	4.9537122e-01	5.0462878e-01	2	1.2408848e+00	1.3334630e+00
1	9	1	3	5.0634460e-01	4.9365540e-01	2	1.4174854e+00	1.2905866e+00
1	10	2	4	5.0320758e-01	4.9679242e-01	2	1.1310139e+00	1.0668614e+00
1	11	2	4	5.0144054e-01	4.9855946e-01	3	6.3090944e-01	6.0209861e-01
1	12	3	1	5.0257497e-01	4.9742503e-01	3	1.2125535e+00	1.1610537e+00
1	13	4	1	5.3591744e-01	4.6408256e-01	3	1.4253671e+00	7.0577888e-01
1	14	4	2	4.7807657e-01	5.2192343e-01	3	8.1358763e-01	1.2523376e+00
1	15	1	4	4.9705694e-01	5.0294306e-01	3	1.2731397e+00	1.3320016e+00
1	16	2	1	5.0887224e-01	4.9112776e-01	4	1.4125920e+00	1.2351286e+00
1	17	4	3	4.9038254e-01	5.0961746e-01	4	1.2676312e+00	1.4600042e+00
1	18	1	3	5.2190144e-01	4.7809856e-01	4	1.2679373e+00	8.2962798e-01
1	19	4	2	4.8989375e-01	5.1010625e-01	4	1.0511261e+00	1.2532787e+00
1	20	2	3	5.1592294e-01	4.8407706e-01	4	1.2865164e+00	9.6794980e-01
1	99	4	1	4.8658291e-01	5.1341709e-01	5	1.0365822e+00	1.3049884e+00
3	1	4	2	5.0000000e-01	5.0000000e-01	1	9.9657843e-09	9.9657843e-09
3	2	4	1	4.5695082e-01	5.4304918e-01	1	9.9657843e-09	8.6312058e-01
3	3	4	3	4.3774146e-01	5.6225854e-01	1	9.9657843e-09	1.2516667e+00
3	4	4	2	4.3895646e-01	5.6104354e-01	1	9.9657843e-09	1.2269914e+00
3	5	4	1	4.3837517e-01	5.6162483e-01	1	9.9657843e-09	1.2387949e+00
3	6	4	3	4.3774146e-01	5.6225854e-01	2	9.9657843e-09	1.2516667e+00
3	7	4	1	4.4774379e-01	5.5225621e-01	2	9.9657843e-09	1.0489547e+00
3	8	4	2	4.3629969e-01	5.6370031e-01	2	9.9657843e-09	1.2809668e+00
3	9	4	1	4.4843379e-01	5.5156621e-01	2	9.9657843e-09	1.0350043e+00
3	10	4	2	4.5142683e-01	5.4857317e-01	2	9.9657843e-09	9.7453683e-01
3	11	4	1	4.5470199e-01	5.4529801e-01	3	9.9657843e-09	9.0845115e-01
3	12	4	3	4.3487071e-01	5.6512929e-01	3	9.9657843e-09	1.3100288e+00
3	13	4	2	4.3730165e-01	5.6269835e-01	3	9.9657843e-09	1.2606023e+00
3	14	4	2	4.6413634e-01	5.3586366e-01	3	9.9657843e-09	7.1850713e-01
3	15	4	1	4.4326913e-01	5.5673087e-01	3	9.9657843e-09	1.1395242e+00
3	16	4	1	4.6562244e-01	5.3437756e-01	4	9.9657843e-09	6.8863776e-01
3	17	4	2	4.5144066e-01	5.4855934e-01	4	9.9657843e-09	9.7425758e-01
3	18	4	1	4.5742599e-01	5.4257401e-01	4	9.9657843e-09	8.5354696e-01
3	19	4	2	4.5586988e-01	5.4413012e-01	4	9.9657843e-09	8.8490498e-01
3	20	4	3	4.3437239e-01	5.6562761e-01	4	9.9657843e-09	1.3201686e+00
3	99	4	3	4.6139145e-01	5.3860855e-01	5	9.9657843e-09	7.7371127e-01
1	1	1	3	5.0000000e-01	5.0000000e-01	1	9.9657843e-09	9.9657843e-09
1	2	1	4	4.5695082e-01	5.4304918e-01	1	9.9657843e-09	8.6312058e-01
1	3	1	2	4.3774146e-01	5.6225854e-01	1	9.9657843e-09	1.2516667e+00
1	4	3	4	4.9662449e-01	5.0337551e-01	1	9.6097923e-01	1.0284905e+00
1	5	2	4	5.3857624e-01	4.6142376e-01	1	1.3456297e+00	5.7256851e-01
1	6	3	4	5.4043515e-01	4.5956485e-01	2	1.0999222e+00	2.8944929e-01
1	7	3	2	4.8173136e-01	5.1826864e-01	2	6.1650040e-01	9.8203598e-01
1	8	4	2	5.2948863e-01	4.7051137e-01	2	1.2170775e+00	6.2661976e-01
1	9	2	1	5.0661975e-01	4.9338025e-01	2	1.3538105e+00	1.2214078e+00
1	10	4	3	4.8261541e-01	5.1738459e-01	2	1.1094695e+00	1.4573016e+00
1	11	1	3	5.2892078e-01	4.7107922e-01	3	1.4077164e+00	8.2865444e-01
1	12	4	2	4.9609611e-01	5.0390389e-01	3	1.0887124e+00	1.1667919e+00
1	13	3	2	5.3382480e-01	4.6617520e-01	3	1.3746637e+00	6.9713291e-01
1	14	3	4	4.7753864e-01	5.2246136e-01	3	7.9319303e-01	1.2427227e+00
1	15	2	1	4.9098549e-01	5.0901451e-01	3	1.2646832e+00	1.4449930e+00
1	16	1	2	5.0741692e-01	4.9258308e-01	4	1.4272630e+00	1.2789137e+00
1	17	1	4	4.7698969e-01	5.2301031e-01	4	8.1240082e-01	1.2729323e+00
1	18	4	3	4.9016300e-01	5.0983700e-01	4	1.2693023e+00	1.4660676e+00
1	19	2	1	4.9606435e-01	5.0393565e-01	4	1.3746678e+00	1.4533825e+00
1	20	3	4	5.0785768e-01	4.9214232e-01	4	1.4901763e+00	1.3330097e+00
1	99	1	2	4.9904439e-01	5.0095561e-01	5	1.4318741e+00	1.4509863e+00
2	1	3	1	5.0000000e-01	5.0000000e-01	1	9.9657843e-09	9.9657843e-09
2	2	3	1	5.0000000e-01	5.0000000e-01	1	9.9657843e-09	9.9657843e-09
2	3	3	1	5.0000000e-01	5.0000000e-01	1	9.9657843e-09	9.9657843e-09
2	4	3	1	5.0000000e-01	5.0000000e-01	1	9.9657843e-09	9.9657843e-09
2	5	3	1	5.0000000e-01	5.0000000e-01	1	9.9657843e-09	9.9657843e-09
2	6	3	1	5.0000000e-01	5.0000000e-01	2	9.9657843e-09	9.9657843e-09
2	7	3	1	5.0000000e-01	5.0000000e-01	2	9.9657843e-09	9.9657843e-09
2	8	3	1	5.0000000e-01	5.0000000e-01	2	9.9657843e-09	9.9657843e-09
2	9	3	1	5.0000000e-01	5.0000000e-01	2	9.9657843e-09	9.9657843e-09
2	10	3	1	5.0000000e-01	5.0000000e-01	2	9.9657843e-09	9.9657843e-09
2	11	3	1	5.0000000e-01	5.0000000e-01	3	9.9657843e-09	9.9657843e-09
2	12	3	1	5.0000000e-01	5.0000000e-01	3	9.9657843e-09	9.9657843e-09
2	13	3	1	5.0000000e-01	5.0000000e-01	3	9.9657843e-09	9.9657843e-09
2	14	3	1	5.0000000e-01	5.0000000e-01	3	9.9657843e-09	9.9657843e-09
2	15	3	1	5.0000000e-01	5.0000000e-01	3	9.9657843e-09	9.9657843e-09
2	16	3	1	5.0000000e-01	5.0000000e-01	4	9.9657843e-09	9.9657843e-09
2	17	3	1	5.0000000e-01	5.0000000e-01	4	9.9657843e-09	9.9657843e-09
2	18	3	1	5.0000000e-01	5.0000000e-01	4	9.9657843e-09	9.9657843e-09
2	19	3	1	5.0000000e-01	5.0000000e-01	4	9.9657843e-09	9.9657843e-09
2	20	3	1	5.0000000e-01	5.0000000e-01	4	9.9657843e-09	9.9657843e-09
2	99	3	4	4.5160446e-01	5.4839554e-01	5	9.9657843e-09	9.7095060e-01
3	1	2	4	5.0000000e-01	5.0000000e-01	1	9.9657843e-09	9.9657843e-09
3	2	2	3	4.5695082e-01	5.4304918e-01	1	9.9657843e-09	8.6312058e-01
3	3	2	1	4.3774146e-01	5.6225854e-01	1	9.9657843e-09	1.2516667e+00
3	4	2	1	4.6516424e-01	5.3483576e-01	1	9.9657843e-09	6.9784574e-01
3	5	2	3	4.4866051e-01	5.5133949e-01	1	9.9657843e-09	1.0304214e+00
3	6	2	3	4.6885382e-01	5.3114618e-01	2	9.9657843e-09	6.2373130e-01
3	7	2	1	4.5260415e-01	5.4739585e-01	2	9.9657843e-09	9.5077159e-01
3	8	2	3	4.5809461e-01	5.4190539e-01	2	9.9657843e-09	8.4007842e-01
3	9	2	4	4.3526388e-01	5.6473612e-01	2	9.9657843e-09	1.3020305e+00
3	10	2	1	4.3691553e-01	5.6308447e-01	2	9.9657843e-09	1.2684488e+00
3	11	2	1	4.6388470e-01	5.3611530e-01	3	9.9657843e-09	7.2356621e-01
3	12	2	4	4.4765072e-01	5.5234928e-01	3	9.9657843e-09	1.0508366e+00
3	13	2	3	4.3375728e-01	5.6624272e-01	3	9.9657843e-09	1.3326885e+00
3	14	2	1	4.3870303e-01	5.6129697e-01	3	9.9657843e-09	1.2321371e+00
3	15	2	3	4.4732015e-01	5.5267985e-01	3	9.9657843e-09	1.0575218e+00
3	16	2	3	4.6995125e-01	5.3004875e-01	4	9.9657843e-09	6.0170019e-01
3	17	2	1	4.5075077e-01	5.4924923e-01	4	9.9657843e-09	9.8818871e-01
3	18	2	1	4.6946342e-01	5.3053658e-01	4	9.9657843e-09	6.1149267e-01
3	19	2	3	4.5320658e-01	5.4679342e-01	4	9.9657843e-09	9.3861509e-01
3	20	2	4	4.3332913e-01	5.6667087e-01	4	9.9657843e-09	1.3414055e+00
3	99	2	4	4.6097011e-01	5.3902989e-01	5	9.9657843e-09	7.8218910e-01
2	1	4	3	5.0000000e-01	5.0000000e-01	1	9.9657843e-09	9.9657843e-09
2	2	4	3	5.0000000e-01	5.0000000e-01	1	9.9657843e-09	9.9657843e-09
2	3	4	3	5.0000000e-01	5.0000000e-01	1	9.9657843e-09	9.9657843e-09
2	4	4	3	5.0000000e-01	5.0000000e-01	1	9.9657843e-09	9.9657843e-09
2	5	4	3	5.0000000e-01	5.0000000e-01	1	9.9657843e-09	9.9657843e-09
2	6	4	3	5.0000000e-01	5.0000000e-01	2	9.9657843e-09	9.9657843e-09
2	7	4	3	5.0000000e-01	5.0000000e-01	2	9.9657843e-09	9.9657843e-09
2	8	4	3	5.0000000e-01	5.0000000e-01	2	9.9657843e-09	9.9657843e-09
2	9	4	3	5.0000000e-01	5.0000000e-01	2	9.9657843e-09	9.9657843e-09
2	10	4	3	5.0000000e-01	5.0000000e-01	2	9.9657843e-09	9.9657843e-09
2	11	4	3	5.0000000e-01	5.0000000e-01	3	9.9657843e-09	9.9657843e-09
2	12	4	3	5.0000000e-01	5.0000000e-01	3	9.9657843e-09	9.9657843e-09
2	13	4	3	5.0000000e-01	5.0000000e-01	3	9.9657843e-09	9.9657843e-09
2	14	4	3	5.0000000e-01	5.0000000e-01	3	9.9657843e-09	9.9657843e-09
2	15	4	3	5.0000000e-01	5.0000000e-01	3	9.9657843e-09	9.9657843e-09
2	16	4	3	5.0000000e-01	5.0000000e-01	4	9.9657843e-09	9.9657843e-09
2	17	4	3	5.0000000e-01	5.0000000e-01	4	9.9657843e-09	9.9657843e-09
2	18	4	3	5.0000000e-01	5.0000000e-01	4	9.9657843e-09	9.9657843e-09
2	19	4	3	5.0000000e-01	5.0000000e-01	4	9.9657843e-09	9.9657843e-09
2	20	4	3	5.0000000e-01	5.0000000e-01	4	9.9657843e-09	9.9657843e-09
2	99	4	1	4.5160446e-01	5.4839554e-01	5	9.9657843e-09	9.7095060e-01
3	1	3	1	5.0000000e-01	5.0000000e-01	1	9.9657843e-09	9.9657843e-09
3	2	3	2	4.5695082e-01	5.4304918e-01	1	9.9657843e-09	8.6312058e-01
3	3	3	4	4.3774146e-01	5.6225854e-01	1	9.9657843e-09	1.2516667e+00
3	4	3	1	4.3895646e-01	5.6104354e-01	1	9.9657843e-09	1.2269914e+00
3	5	3	2	4.3837517e-01	5.6162483e-01	1	9.9657843e-09	1.2387949e+00
3	6	3	2	4.6473035e-01	5.3526965e-01	2	9.9657843e-09	7.0656652e-01
3	7	3	4	4.4282754e-01	5.5717246e-01	2	9.9657843e-09	1.1484722e+00
3	8	3	1	4.3434458e-01	5.6565542e-01	2	9.9657843e-09	1.3207347e+00
3	9	3	2	4.3894109e-01	5.6105891e-01	2	9.9657843e-09	1.2273036e+00
3	10	3	1	4.4762066e-01	5.5237934e-01	2	9.9657843e-09	1.0514444e+00
3	11	3	4	4.3606512e-01	5.6393488e-01	3	9.9657843e-09	1.2857359e+00
3	12	3	1	4.4824588e-01	5.5175412e-01	3	9.9657843e-09	1.0388030e+00
3	13	3	2	4.3657206e-01	5.6342794e-01	3	9.9657843e-09	1.2754300e+00
3	14	3	1	4.4872580e-01	5.5127420e-01	3	9.9657843e-09	1.0291016e+00
3	15	3	2	4.5154603e-01	5.4845397e-01	3	9.9657843e-09	9.7213021e-01
3	16	3	1	4.5477923e-01	5.4522077e-01	4	9.9657843e-09	9.0689355e-01
3	17	3	2	4.5575287e-01	5.4424713e-01	4	9.9657843e-09	8.8726357e-01
3	18	3	2	4.7382405e-01	5.2617595e-01	4	9.9657843e-09	5.2399800e-01
3	19	3	1	4.5302055e-01	5.4697945e-01	4	9.9657843e-09	9.4236865e-01
3	20	3	4	4.3311574e-01	5.6688426e-01	4	9.9657843e-09	1.3457508e+00
3	99	3	4	4.6087451e-01	5.3912549e-01	5	9.9657843e-09	7.8411293e-01
1	1	1	3	5.0000000e-01	5.0000000e-01	1	9.9657843e-09	9.9657843e-09
1	2	3	2	5.0000000e-01	5.0000000e-01	1	8.6312058e-01	8.6312058e-01
1	3	1	2	5.1720369e-01	4.8279631e-01	1	8.2128095e-01	4.7707131e-01
1	4	4	1	5.0661251e-01	4.9338749e-01	1	1.2765453e+00	1.1442874e+00
1	5	2	3	5.0784010e-01	4.9215990e-01	1	1.4698973e+00	1.3130823e+00
1	6	3	4	4.9791263e-01	5.0208737e-01	2	1.4497337e+00	1.4914814e+00
1	7	1	4	5.2960929e-01	4.7039071e-01	2	1.4321641e+00	8.3928456e-01
1	8	4	2	5.0991915e-01	4.9008085e-01	2	1.4392938e+00	1.2408848e+00
1	9	2	3	5.0407088e-01	4.9592912e-01	2	1.4426621e+00	1.3612426e+00
1	10	1	4	5.0432907e-01	4.9567093e-01	2	1.3338420e+00	1.2472585e+00
1	11	1	2	4.7468033e-01	5.2531967e-01	3	7.5132327e-01	1.2581501e+00
1	12	1	4	4.6671826e-01	5.3328174e-01	3	3.8060381e-01	1.0472243e+00
1	13	3	4	5.2596424e-01	4.7403576e-01	3	1.1124397e+00	5.9268738e-01
1	14	2	3	5.1039483e-01	4.8960517e-01	3	1.3653658e+00	1.1574391e+00
1	15	1	4	5.1561945e-01	4.8438055e-01	3	1.2259598e+00	9.1346901e-01
1	16	1	3	4.8816676e-01	5.1183324e-01	4	6.9391085e-01	9.3061987e-01
1	17	4	2	4.9637381e-01	5.0362619e-01	4	1.2463687e+00	1.3188939e+00
1	18	3	4	5.0830481e-01	4.9169519e-01	4	1.4199109e+00	1.2537993e+00
1	19	2	1	5.0082563e-01	4.9917437e-01	4	1.4889692e+00	1.4724566e+00
1	20	1	3	4.9926966e-01	5.0073034e-01	4	1.4287119e+00	1.4433186e+00
1	99	3	2	4.9435813e-01	5.0564187e-01	5	1.3314191e+00	1.4442612e+00
2	1	2	3	5.0000000e-01	5.0000000e-01	1	9.9657843e-09	9.9657843e-09
2	2	2	3	5.0000000e-01	5.0000000e-01	1	9.9657843e-09	9.9657843e-09
2	3	2	3	5.0000000e-01	5.0000000e-01	1	9.9657843e-09	9.9657843e-09
2	4	2	3	5.0000000e-01	5.0000000e-01	1	9.9657843e-09	9.9657843e-09
2	5	2	3	5.0000000e-01	5.0000000e-01	1	9.9657843e-09	9.9657843e-09
2	6	2	3	5.0000000e-01	5.0000000e-01	2	9.9657843e-09	9.9657843e-09
2	7	2	3	5.0000000e-01	5.0000000e-01	2	9.9657843e-09	9.9657843e-09
2	8	2	3	5.0000000e-01	5.0000000e-01	2	9.9657843e-09	9.9657843e-09
2	9	2	3	5.0000000e-01	5.0000000e-01	2	9.9657843e-09	9.9657843e-09
2	10	2	3	5.0000000e-01	5.0000000e-01	2	9.9657843e-09	9.9657843e-09
2	11	2	3	5.0000000e-01	5.0000000e-01	3	9.9657843e-09	9.9657843e-09
2	12	2	3	5.0000000e-01	5.0000000e-01	3	9.9657843e-09	9.9657843e-09
2	13	2	3	5.0000000e-01	5.0000000e-01	3	9.9657843e-09	9.9657843e-09
2	14	2	3	5.0000000e-01	5.0000000e-01	3	9.9657843e-09	9.9657843e-09
2	15	2	3	5.0000000e-01	5.0000000e-01	3	9.9657843e-09	9.9657843e-09
2	16	2	3	5.0000000e-01	5.0000000e-01	4	9.9657843e-09	9.9657843e-09
2	17	2	3	5.0000000e-01	5.0000000e-01	4	9.9657843e-09	9.9657843e-09
2	18	2	3	5.0000000e-01	5.0000000e-01	4	9.9657843e-09	9.9657843e-09
2	19	2	3	5.0000000e-01	5.0000000e-01	4	9.9657843e-09	9.9657843e-09
2	20	2	3	5.0000000e-01	5.0000000e-01	4	9.9657843e-09	9.9657843e-09
2	99	2	1	4.5160446e-01	5.4839554e-01	5	9.9657843e-09	9.7095060e-01
1	1	4	1	5.0000000e-01	5.0000000e-01	1	9.9657843e-09	9.9657843e-09
1	2	3	1	5.4304918e-01	4.5695082e-01	1	8.6312058e-01	9.9657843e-09
1	3	4	3	4.9397291e-01	5.0602709e-01	1	8.2128095e-01	9.4182854e-01
1	4	4	2	4.5717664e-01	5.4282336e-01	1	4.6429340e-01	1.3228641e+00
1	5	3	1	4.8605985e-01	5.1394015e-01	1	9.3845021e-01	1.2173255e+00
1	6	2	3	5.0497089e-01	4.9502911e-01	2	1.3425530e+00	1.2431319e+00
1	7	2	1	4.8705893e-01	5.1294107e-01	2	7.7985986e-01	1.0387391e+00
1	8	2	4	4.5087997e-01	5.4912003e-01	2	4.0022743e-01	1.3858069e+00
1	9	3	1	4.9730655e-01	5.0269345e-01	2	1.0220071e+00	1.0758766e+00
1	10	4	3	5.0277745e-01	4.9722255e-01	2	1.3478841e+00	1.2923344e+00
1	11	4	3	5.0156732e-01	4.9843268e-01	3	7.8240713e-01	7.5106055e-01
1	12	3	1	5.0183561e-01	4.9816439e-01	3	1.0702519e+00	1.0335395e+00
1	13	2	4	4.9965319e-01	5.0034681e-01	3	1.3279046e+00	1.3348408e+00
1	14	4	2	4.8649213e-01	5.1350787e-01	3	1.2337382e+00	1.5039614e+00
1	15	3	1	4.9467397e-01	5.0532603e-01	3	1.2448950e+00	1.3514195e+00
1	16	2	3	4.9055485e-01	5.0944515e-01	4	1.2570053e+00	1.4459309e+00
1	17	2	1	4.7966983e-01	5.2033017e-01	4	7.2103543e-01	1.1278632e+00
1	18	4	3	5.0665689e-01	4.9334311e-01	4	1.1484489e+00	1.0153032e+00
1	19	2	1	4.9955213e-01	5.0044787e-01	4	9.1999330e-01	9.2895075e-01
1	20	4	1	5.1940210e-01	4.8059790e-01	4	9.2849864e-01	5.4026174e-01
1	99	2	3	4.9633847e-01	5.0366153e-01	5	8.7977545e-01	9.5300736e-01
3	1	1	3	5.0000000e-01	5.0000000e-01	1	9.9657843e-09	9.9657843e-09
3	2	1	4	4.5695082e-01	5.4304918e-01	1	9.9657843e-09	8.6312058e-01
3	3	1	2	4.3774146e-01	5.6225854e-01	1	9.9657843e-09	1.2516667e+00
3	4	1	2	4.6516424e-01	5.3483576e-01	1	9.9657843e-09	6.9784574e-01
3	5	1	3	4.4338005e-01	5.5661995e-01	1	9.9657843e-09	1.1372770e+00
3	6	1	3	4.6592687e-01	5.3407313e-01	2	9.9657843e-09	6.8252034e-01
3	7	1	2	4.5144206e-01	5.4855794e-01	2	9.9657843e-09	9.7422932e-01
3	8	1	4	4.3354708e-01	5.6645292e-01	2	9.9657843e-09	1.3369678e+00
3	9	1	3	4.3851719e-01	5.6148281e-01	2	9.9657843e-09	1.2359107e+00
3	10	1	2	4.3821710e-01	5.6178290e-01	2	9.9657843e-09	1.2420051e+00
3	11	1	4	4.3744751e-01	5.6255249e-01	3	9.9657843e-09	1.2576387e+00
3	12	1	3	4.3778841e-01	5.6221159e-01	3	9.9657843e-09	1.2507128e+00
3	13	1	2	4.3777085e-01	5.6222915e-01	3	9.9657843e-09	1.2510695e+00
3	14	1	2	4.6420044e-01	5.3579956e-01	3	9.9657843e-09	7.1721846e-01
3	15	1	3	4.4830177e-01	5.5169823e-01	3	9.9657843e-09	1.0376731e+00
3	16	1	2	4.5634337e-01	5.4365663e-01	4	9.9657843e-09	8.7536164e-01
3	17	1	3	4.5513390e-01	5.4486610e-01	4	9.9657843e-09	8.9974211e-01
3	18	1	2	4.5669787e-01	5.4330213e-01	4	9.9657843e-09	8.6821766e-01
3	19	1	3	4.5660282e-01	5.4339718e-01	4	9.9657843e-09	8.7013291e-01
3	20	1	4	4.3453863e-01	5.6546137e-01	4	9.9657843e-09	1.3167857e+00
3	99	1	4	4.6145053e-01	5.3854947e-01	5	9.9657843e-09	7.7252259e-01
1	1	3	1	5.0000000e-01	5.0000000e-01	1	9.9657843e-09	9.9657843e-09
1	2	2	3	5.0000000e-01	5.0000000e-01	1	8.6312058e-01	8.6312058e-01
1	3	2	1	4.8279631e-01	5.1720369e-01	1	4.7707131e-01	8.2128095e-01
1	4	1	2	4.9338749e-01	5.0661251e-01	1	1.1442874e+00	1.2765453e+00
1	5	3	4	4.9215990e-01	5.0784010e-01	1	1.3130823e+00	1.4698973e+00
1	6	4	3	5.0208737e-01	4.9791263e-01	2	1.4914814e+00	1.4497337e+00
1	7	4	1	4.7039071e-01	5.2960929e-01	2	8.3928456e-01	1.4321641e+00
1	8	2	4	4.9537122e-01	5.0462878e-01	2	1.2408848e+00	1.3334630e+00
1	9	1	3	5.0634460e-01	4.9365540e-01	2	1.4174854e+00	1.2905866e+00
1	10	2	4	5.0320758e-01	4.9679242e-01	2	1.1310139e+00	1.0668614e+00
1	11	2	4	5.0144054e-01	4.9855946e-01	3	6.3090944e-01	6.0209861e-01
1	12	3	1	5.0257497e-01	4.9742503e-01	3	1.2125535e+00	1.1610537e+00
1	13	4	1	5.3591744e-01	4.6408256e-01	3	1.4253671e+00	7.0577888e-01
1	14	4	2	4.7807657e-01	5.2192343e-01	3	8.1358763e-01	1.2523376e+00
1	15	1	4	4.9705694e-01	5.0294306e-01	3	1.2731397e+00	1.3320016e+00
1	16	2	1	5.0887224e-01	4.9112776e-01	4	1.4125920e+00	1.2351286e+00
1	17	4	3	4.9038254e-01	5.0961746e-01	4	1.2676312e+00	1.4600042e+00
1	18	1	3	5.2190144e-01	4.7809856e-01	4	1.2679373e+00	8.2962798e-01
1	19	4	2	4.8989375e-01	5.1010625e-01	4	1.0511261e+00	1.2532787e+00
1	20	2	3	5.1592294e-01	4.8407706e-01	4	1.2865164e+00	9.6794980e-01
1	99	4	1	4.8658291e-01	5.1341709e-01	5	1.0365822e+00	1.3049884e+00
3	1	4	2	5.0000000e-01	5.0000000e-01	1	9.9657843e-09	9.9657843e-09
3	2	4	1	4.5695082e-01	5.4304918e-01	1	9.9657843e-09	8.6312058e-01
3	3	4	3	4.3774146e-01	5.6225854e-01	1	9.9657843e-09	1.2516667e+00
3	4	4	2	4.3895646e-01	5.6104354e-01	1	9.9657843e-09	1.2269914e+00
3	5	4	1	4.3837517e-01	5.6162483e-01	1	9.9657843e-09	1.2387949e+00
3	6	4	3	4.3774146e-01	5.6225854e-01	2	9.9657843e-09	1.2516667e+00
3	7	4	1	4.4774379e-01	5.5225621e-01	2	9.9657843e-09	1.0489547e+00
3	8	4	2	4.3629969e-01	5.6370031e-01	2	9.9657843e-09	1.2809668e+00
3	9	4	1	4.4843379e-01	5.5156621e-01	2	9.9657843e-09	1.0350043e+00
3	10	4	2	4.5142683e-01	5.4857317e-01	2	9.9657843e-09	9.7453683e-01
3	11	4	1	4.5470199e-01	5.4529801e-01	3	9.9657843e-09	9.0845115e-01
3	12	4	3	4.3487071e-01	5.6512929e-01	3	9.9657843e-09	1.3100288e+00
3	13	4	2	4.3730165e-01	5.6269835e-01	3	9.9657843e-09	1.2606023e+00
3	14	4	2	4.6413634e-01	5.3586366e-01	3	9.9657843e-09	7.1850713e-01
3	15	4	1	4.4326913e-01	5.5673087e-01	3	9.9657843e-09	1.1395242e+00
3	16	4	1	4.6562244e-01	5.3437756e-01	4	9.9657843e-09	6.8863776e-01
3	17	4	2	4.5144066e-01	5.4855934e-01	4	9.9657843e-09	9.7425758e-01
3	18	4	1	4.5742599e-01	5.4257401e-01	4	9.9657843e-09	8.5354696e-01
3	19	4	2	4.5586988e-01	5.4413012e-01	4	9.9657843e-09	8.8490498e-01
3	20	4	3	4.3437239e-01	5.6562761e-01	4	9.9657843e-09	1.3201686e+00
3	99	4	3	4.6139145e-01	5.3860855e-01	5	9.9657843e-09	7.7371127e-01
2	1	1	4	5.0000000e-01	5.0000000e-01	1	9.9657843e-09	9.9657843e-09
2	2	1	4	5.0000000e-01	5.0000000e-01	1	9.9657843e-09	9.9657843e-09
2	3	1	4	5.0000000e-01	5.0000000e-01	1	9.9657843e-09	9.9657843e-09
2	4	1	4	5.0000000e-01	5.0000000e-01	1	9.9657843e-09	9.9657843e-09
2	5	1	4	5.0000000e-01	5.0000000e-01	1	9.9657843e-09	9.9657843e-09
2	6	1	4	5.0000000e-01	5.0000000e-01	2	9.9657843e-09	9.9657843e-09
2	7	1	4	5.0000000e-01	5.0000000e-01	2	9.9657843e-09	9.9657843e-09
2	8	1	4	5.0000000e-01	5.0000000e-01	2	9.9657843e-09	9.9657843e-09
2	9	1	4	5.0000000e-01	5.0000000e-01	2	9.9657843e-09	9.9657843e-09
2	10	1	4	5.0000000e-01	5.0000000e-01	2	9.9657843e-09	9.9657843e-09
2	11	1	4	5.0000000e-01	5.0000000e-01	3	9.9657843e-09	9.9657843e-09
2	12	1	4	5.0000000e-01	5.0000000e-01	3	9.9657843e-09	9.9657843e-09
2	13	1	4	5.0000000e-01	5.0000000e-01	3	9.9657843e-09	9.9657843e-09
2	14	1	4	5.0000000e-01	5.0000000e-01	3	9.9657843e-09	9.9657843e-09
2	15	1	4	5.0000000e-01	5.0000000e-01	3	9.9657843e-09	9.9657843e-09
2	16	1	4	5.0000000e-01	5.0000000e-01	4	9.9657843e-09	9.9657843e-09
2	17	1	4	5.0000000e-01	5.0000000e-01	4	9.9657843e-09	9.9657843e-09
2	18	1	4	5.0000000e-01	5.0000000e-01	4	9.9657843e-09	9.9657843e-09
2	19	1	4	5.0000000e-01	5.0000000e-01	4	9.9657843e-09	9.9657843e-09
2	20	1	4	5.0000000e-01	5.0000000e-01	4	9.9657843e-09	9.9657843e-09
2	99	1	2	4.5160446e-01	5.4839554e-01	5	9.9657843e-09	9.7095060e-01
3	1	3	1	5.0000000e-01	5.0000000e-01	1	9.9657843e-09	9.9657843e-09
3	2	3	4	4.5695082e-01	5.4304918e-01	1	9.9657843e-09	8.6312058e-01
3	3	3	2	4.3774146e-01	5.6225854e-01	1	9.9657843e-09	1.2516667e+00
3	4	3	1	4.3895646e-01	5.6104354e-01	1	9.9657843e-09	1.2269914e+00
3	5	3	4	4.3837517e-01	5.6162483e-01	1	9.9657843e-09	1.2387949e+00
3	6	3	2	4.3774146e-01	5.6225854e-01	2	9.9657843e-09	1.2516667e+00
3	7	3	4	4.4774379e-01	5.5225621e-01	2	9.9657843e-09	1.0489547e+00
3	8	3	1	4.3629969e-01	5.6370031e-01	2	9.9657843e-09	1.2809668e+00
3	9	3	1	4.6276383e-01	5.3723617e-01	2	9.9657843e-09	7.4610485e-01
3	10	3	4	4.4848026e-01	5.5151974e-01	2	9.9657843e-09	1.0340647e+00
3	11	3	4	4.6865775e-01	5.3134225e-01	3	9.9657843e-09	6.2766795e-01
3	12	3	2	4.4039881e-01	5.5960119e-01	3	9.9657843e-09	1.1977183e+00
3	13	3	1	4.3465700e-01	5.6534300e-01	3	9.9657843e-09	1.3143771e+00
3	14	3	4	4.3907775e-01	5.6092225e-01	3	9.9657843e-09	1.2245290e+00
3	15	3	1	4.4778672e-01	5.5221328e-01	3	9.9657843e-09	1.0480866e+00
3	16	3	1	4.7021379e-01	5.2978621e-01	4	9.9657843e-09	5.9643040e-01
3	17	3	4	4.5085613e-01	5.4914387e-01	4	9.9657843e-09	9.8606082e-01
3	18	3	4	4.6950599e-01	5.3049401e-01	4	9.9657843e-09	6.1063799e-01
3	19	3	1	4.5323369e-01	5.4676631e-01	4	9.9657843e-09	9.3806818e-01
3	20	3	2	4.3332774e-01	5.6667226e-01	4	9.9657843e-09	1.3414338e+00
3	99	3	2	4.6096870e-01	5.3903130e-01	5	9.9657843e-09	7.8221739e-01
1	1	2	3	5.0000000e-01	5.0000000e-01	1	9.9657843e-09	9.9657843e-09
1	2	2	1	4.5695082e-01	5.4304918e-01	1	9.9657843e-09	8.6312058e-01
1	3	2	4	4.3774146e-01	5.6225854e-01	1	9.9657843e-09	1.2516667e+00
1	4	1	3	4.8670253e-01	5.1329747e-01	1	9.6097923e-01	1.2269914e+00
1	5	4	2	4.9476251e-01	5.0523749e-01	1	1.3456297e+00	1.4503833e+00
1	6	4	1	4.6677108e-01	5.3322892e-01	2	7.7641686e-01	1.4419763e+00
1	7	3	1	5.2356677e-01	4.7643323e-01	2	1.2801739e+00	8.0848896e-01
1	8	4	3	4.8964315e-01	5.1035685e-01	2	9.7770858e-01	1.1848752e+00
1	9	1	4	4.9453450e-01	5.0546550e-01	2	1.3122563e+00	1.4215707e+00
1	10	3	2	4.8981948e-01	5.1018052e-01	2	1.2862900e+00	1.4899286e+00
1	11	4	1	4.9055406e-01	5.0944594e-01	3	1.2423188e+00	1.4312601e+00
1	12	4	3	4.6366556e-01	5.3633444e-01	3	7.0958066e-01	1.4375527e+00
1	13	3	1	4.9511022e-01	5.0488978e-01	3	1.0354925e+00	1.1332912e+00
1	14	2	1	5.3763038e-01	4.6236962e-01	3	1.3845426e+00	6.3050920e-01
1	15	4	3	5.1213533e-01	4.8786467e-01	3	1.2524085e+00	1.0096543e+00
1	16	2	4	4.8524407e-01	5.1475593e-01	4	1.0690543e+00	1.3642587e+00
1	17	2	3	4.7557280e-01	5.2442720e-01	4	6.0710960e-01	1.0960429e+00
1	18	2	1	4.5215883e-01	5.4784117e-01	4	3.0985669e-01	1.2696162e+00
1	19	3	4	4.9007172e-01	5.0992828e-01	4	1.0705275e+00	1.2691192e+00
1	20	2	1	4.8935379e-01	5.1064621e-01	4	8.5258482e-01	1.0655411e+00
1	99	3	4	4.9654841e-01	5.0345159e-01	5	9.0794427e-01	9.7697720e-01
2	1	4	1	5.0000000e-01	5.0000000e-01	1	9.9657843e-09	9.9657843e-09
2	2	4	1	5.0000000e-01	5.0000000e-01	1	9.9657843e-09	9.9657843e-09
2	3	4	1	5.0000000e-01	5.0000000e-01	1	9.9657843e-09	9.9657843e-09
2	4	4	1	5.0000000e-01	5.0000000e-01	1	9.9657843e-09	9.9657843e-09
2	5	4	1	5.0000000e-01	5.0000000e-01	1	9.9657843e-09	9.9657843e-09
2	6	4	1	5.0000000e-01	5.0000000e-01	2	9.9657843e-09	9.9657843e-09
2	7	4	1	5.0000000e-01	5.0000000e-01	2	9.9657843e-09	9.9657843e-09
2	8	4	1	5.0000000e-01	5.0000000e-01	2	9.9657843e-09	9.9657843e-09
2	9	4	1	5.0000000e-01	5.0000000e-01	2	9.9657843e-09	9.9657843e-09
2	11	4	1	5.0000000e-01	5.0000000e-01	3	9.9657843e-09	9.9657843e-09
2	12	4	1	5.0000000e-01	5.0000000e-01	3	9.9657843e-09	9.9657843e-09
2	13	4	1	5.0000000e-01	5.0000000e-01	3	9.9657843e-09	9.9657843e-09
2	14	4	1	5.0000000e-01	5.0000000e-01	3	9.9657843e-09	9.9657843e-09
2	15	4	1	5.0000000e-01	5.0000000e-01	3	9.9657843e-09	9.9657843e-09
2	16	4	1	5.0000000e-01	5.0000000e-01	4	9.9657843e-09	9.9657843e-09
2	17	4	1	5.0000000e-01	5.0000000e-01	4	9.9657843e-09	9.9657843e-09
2	18	4	1	5.0000000e-01	5.0000000e-01	4	9.9657843e-09	9.9657843e-09
2	19	4	1	5.0000000e-01	5.0000000e-01	4	9.9657843e-09	9.9657843e-09
2	20	4	1	5.0000000e-01	5.0000000e-01	4	9.9657843e-09	9.9657843e-09
2	99	4	3	4.5160446e-01	5.4839554e-01	5	9.9657843e-09	9.7095060e-01
1	1	4	3	5.0000000e-01	5.0000000e-01	1	9.9657843e-09	9.9657843e-09
1	2	4	1	4.5695082e-01	5.4304918e-01	1	9.9657843e-09	8.6312058e-01
1	3	2	4	4.8451305e-01	5.1548695e-01	1	9.4182854e-01	1.2516667e+00
1	4	2	1	4.7753035e-01	5.2246965e-01	1	5.7879463e-01	1.0284905e+00
1	5	4	3	4.8284844e-01	5.1715156e-01	1	9.2431662e-01	1.2674824e+00
1	6	3	1	5.1553046e-01	4.8446954e-01	2	1.3369345e+00	1.0262252e+00
1	7	2	3	5.1329676e-01	4.8670324e-01	2	1.2353506e+00	9.6935267e-01
1	8	2	1	4.8975142e-01	5.1024858e-01	2	7.0094352e-01	9.0594384e-01
1	9	3	4	4.8658357e-01	5.1341643e-01	2	1.0416490e+00	1.3100420e+00
1	10	1	2	4.9463319e-01	5.0536681e-01	2	1.3875078e+00	1.4948482e+00
1	11	4	3	5.0245473e-01	4.9754527e-01	3	1.5011235e+00	1.4520284e+00
1	12	2	3	5.3095952e-01	4.6904048e-01	3	1.4338733e+00	8.1388967e-01
1	13	2	4	4.8056883e-01	5.1943117e-01	3	8.0368591e-01	1.1925050e+00
1	14	3	4	5.2639839e-01	4.7360161e-01	3	1.2403166e+00	7.1185744e-01
1	15	1	2	5.1056759e-01	4.8943241e-01	3	1.4175572e+00	1.2061739e+00
1	16	3	1	4.8421699e-01	5.1578301e-01	4	1.1321495e+00	1.4479145e+00
1	17	4	1	5.2876426e-01	4.7123574e-01	4	1.4006777e+00	8.2475666e-01
1	18	1	3	5.0250850e-01	4.9749150e-01	4	1.3202080e+00	1.2700375e+00
1	19	2	4	5.0273825e-01	4.9726175e-01	4	1.4681672e+00	1.4134017e+00
1	20	2	1	4.7813682e-01	5.2186318e-01	4	8.3068680e-01	1.2682295e+00
1	99	4	3	4.9656544e-01	5.0343456e-01	5	1.1992287e+00	1.2679209e+00
2	1	3	4	5.0000000e-01	5.0000000e-01	1	9.9657843e-09	9.9657843e-09
2	2	3	4	5.0000000e-01	5.0000000e-01	1	9.9657843e-09	9.9657843e-09
2	3	3	4	5.0000000e-01	5.0000000e-01	1	9.9657843e-09	9.9657843e-09
2	4	3	4	5.0000000e-01	5.0000000e-01	1	9.9657843e-09	9.9657843e-09
2	5	3	4	5.0000000e-01	5.0000000e-01	1	9.9657843e-09	9.9657843e-09
2	6	3	4	5.0000000e-01	5.0000000e-01	2	9.9657843e-09	9.9657843e-09
2	7	3	4	5.0000000e-01	5.0000000e-01	2	9.9657843e-09	9.9657843e-09
2	8	3	4	5.0000000e-01	5.0000000e-01	2	9.9657843e-09	9.9657843e-09
2	9	3	4	5.0000000e-01	5.0000000e-01	2	9.9657843e-09	9.9657843e-09
2	10	3	4	5.0000000e-01	5.0000000e-01	2	9.9657843e-09	9.9657843e-09
2	11	3	4	5.0000000e-01	5.0000000e-01	3	9.9657843e-09	9.9657843e-09
2	12	3	4	5.0000000e-01	5.0000000e-01	3	9.9657843e-09	9.9657843e-09
2	13	3	4	5.0000000e-01	5.0000000e-01	3	9.9657843e-09	9.9657843e-09
2	14	3	4	5.0000000e-01	5.0000000e-01	3	9.9657843e-09	9.9657843e-09
2	15	3	4	5.0000000e-01	5.0000000e-01	3	9.9657843e-09	9.9657843e-09
2	16	3	4	5.0000000e-01	5.0000000e-01	4	9.9657843e-09	9.9657843e-09
2	17	3	4	5.0000000e-01	5.0000000e-01	4	9.9657843e-09	9.9657843e-09
2	18	3	4	5.0000000e-01	5.0000000e-01	4	9.9657843e-09	9.9657843e-09
2	19	3	4	5.0000000e-01	5.0000000e-01	4	9.9657843e-09	9.9657843e-09
2	20	3	4	5.0000000e-01	5.0000000e-01	4	9.9657843e-09	9.9657843e-09
2	99	3	2	4.5160446e-01	5.4839554e-01	5	9.9657843e-09	9.7095060e-01
3	1	2	4	5.0000000e-01	5.0000000e-01	1	9.9657843e-09	9.9657843e-09
3	2	2	3	4.5695082e-01	5.4304918e-01	1	9.9657843e-09	8.6312058e-01
3	3	2	1	4.3774146e-01	5.6225854e-01	1	9.9657843e-09	1.2516667e+00
3	4	2	3	4.4875603e-01	5.5124397e-01	1	9.9657843e-09	1.0284905e+00
3	5	2	4	4.3696309e-01	5.6303691e-01	1	9.9657843e-09	1.2674824e+00
3	6	2	3	4.4886811e-01	5.5113189e-01	2	9.9657843e-09	1.0262252e+00
3	7	2	1	4.3654299e-01	5.6345701e-01	2	9.9657843e-09	1.2760209e+00
3	8	2	4	4.3698215e-01	5.6301785e-01	2	9.9657843e-09	1.2670950e+00
3	9	2	4	4.6384695e-01	5.3615305e-01	2	9.9657843e-09	7.2432505e-01
3	10	2	3	4.4314211e-01	5.5685789e-01	2	9.9657843e-09	1.1420977e+00
3	11	2	1	4.3428265e-01	5.6571735e-01	3	9.9657843e-09	1.3219949e+00
3	12	2	4	4.3890359e-01	5.6109641e-01	3	9.9657843e-09	1.2280649e+00
3	13	2	3	4.3791982e-01	5.6208018e-01	3	9.9657843e-09	1.2480434e+00
3	14	2	4	4.4805018e-01	5.5194982e-01	3	9.9657843e-09	1.0427595e+00
3	15	2	3	4.5178168e-01	5.4821832e-01	3	9.9657843e-09	9.6737276e-01
3	16	2	3	4.7191687e-01	5.2808313e-01	4	9.9657843e-09	5.6225434e-01
3	17	2	4	4.5214746e-01	5.4785254e-01	4	9.9657843e-09	9.5998907e-01
3	18	2	4	4.7013590e-01	5.2986410e-01	4	9.9657843e-09	5.9799384e-01
3	19	2	3	4.5349724e-01	5.4650276e-01	4	9.9657843e-09	9.3275090e-01
3	20	2	1	4.3330467e-01	5.6669533e-01	4	9.9657843e-09	1.3419037e+00
3	99	2	1	4.6095098e-01	5.3904902e-01	5	9.9657843e-09	7.8257409e-01
2	1	2	1	5.0000000e-01	5.0000000e-01	1	9.9657843e-09	9.9657843e-09
2	2	2	1	5.0000000e-01	5.0000000e-01	1	9.9657843e-09	9.9657843e-09
2	3	2	1	5.0000000e-01	5.0000000e-01	1	9.9657843e-09	9.9657843e-09
2	4	2	1	5.0000000e-01	5.0000000e-01	1	9.9657843e-09	9.9657843e-09
2	5	2	1	5.0000000e-01	5.0000000e-01	1	9.9657843e-09	9.9657843e-09
2	6	2	1	5.0000000e-01	5.0000000e-01	2	9.9657843e-09	9.9657843e-09
2	7	2	1	5.0000000e-01	5.0000000e-01	2	9.9657843e-09	9.9657843e-09
2	8	2	1	5.0000000e-01	5.0000000e-01	2	9.9657843e-09	9.9657843e-09
2	9	2	1	5.0000000e-01	5.0000000e-01	2	9.9657843e-09	9.9657843e-09
2	10	2	1	5.0000000e-01	5.0000000e-01	2	9.9657843e-09	9.9657843e-09
2	11	2	1	5.0000000e-01	5.0000000e-01	3	9.9657843e-09	9.9657843e-09
2	12	2	1	5.0000000e-01	5.0000000e-01	3	9.9657843e-09	9.9657843e-09
2	13	2	1	5.0000000e-01	5.0000000e-01	3	9.9657843e-09	9.9657843e-09
2	14	2	1	5.0000000e-01	5.0000000e-01	3	9.9657843e-09	9.9657843e-09
2	15	2	1	5.0000000e-01	5.0000000e-01	3	9.9657843e-09	9.9657843e-09
2	16	2	1	5.0000000e-01	5.0000000e-01	4	9.9657843e-09	9.9657843e-09
2	17	2	1	5.0000000e-01	5.0000000e-01	4	9.9657843e-09	9.9657843e-09
2	18	2	1	5.0000000e-01	5.0000000e-01	4	9.9657843e-09	9.9657843e-09
2	19	2	1	5.0000000e-01	5.0000000e-01	4	9.9657843e-09	9.9657843e-09
2	20	2	1	5.0000000e-01	5.0000000e-01	4	9.9657843e-09	9.9657843e-09
2	99	2	3	4.5160446e-01	5.4839554e-01	5	9.9657843e-09	9.7095060e-01
3	1	1	4	5.0000000e-01	5.0000000e-01	1	9.9657843e-09	9.9657843e-09
3	2	1	3	4.5695082e-01	5.4304918e-01	1	9.9657843e-09	8.6312058e-01
3	3	1	2	4.3774146e-01	5.6225854e-01	1	9.9657843e-09	1.2516667e+00
3	4	1	4	4.3895646e-01	5.6104354e-01	1	9.9657843e-09	1.2269914e+00
3	5	1	3	4.3837517e-01	5.6162483e-01	1	9.9657843e-09	1.2387949e+00
3	6	1	2	4.3774146e-01	5.6225854e-01	2	9.9657843e-09	1.2516667e+00
3	7	1	4	4.3781551e-01	5.6218449e-01	2	9.9657843e-09	1.2501623e+00
3	8	1	3	4.3778089e-01	5.6221911e-01	2	9.9657843e-09	1.2508655e+00
3	9	1	4	4.4770974e-01	5.5229026e-01	2	9.9657843e-09	1.0496430e+00
3	10	1	3	4.5168095e-01	5.4831905e-01	2	9.9657843e-09	9.6940639e-01
3	11	1	3	4.7188670e-01	5.2811330e-01	3	9.9657843e-09	5.6285970e-01
3	12	1	2	4.4167692e-01	5.5832308e-01	3	9.9657843e-09	1.1717957e+00
3	13	1	4	4.3426650e-01	5.6573350e-01	3	9.9657843e-09	1.3223235e+00
3	14	1	4	4.6197550e-01	5.3802450e-01	3	9.9657843e-09	7.6196129e-01
3	15	1	3	4.4345137e-01	5.5654863e-01	3	9.9657843e-09	1.1358321e+00
3	16	1	3	4.6584686e-01	5.3415314e-01	4	9.9657843e-09	6.8412814e-01
3	17	1	4	4.5140853e-01	5.4859147e-01	4	9.9657843e-09	9.7490628e-01
3	18	1	3	4.5744624e-01	5.4255376e-01	4	9.9657843e-09	8.5313903e-01
3	19	1	4	4.5586304e-01	5.4413696e-01	4	9.9657843e-09	8.8504289e-01
3	20	1	2	4.3436968e-01	5.6563032e-01	4	9.9657843e-09	1.3202237e+00
3	99	1	2	4.6139035e-01	5.3860965e-01	5	9.9657843e-09	7.7373334e-01
1	1	3	1	5.0000000e-01	5.0000000e-01	1	9.9657843e-09	9.9657843e-09
1	2	4	1	5.4304918e-01	4.5695082e-01	1	8.6312058e-01	9.9657843e-09
1	3	2	1	5.6225854e-01	4.3774146e-01	1	1.2516667e+00	9.9657843e-09
1	4	4	3	5.0337551e-01	4.9662449e-01	1	1.0284905e+00	9.6097923e-01
1	5	4	2	4.6142376e-01	5.3857624e-01	1	5.7256851e-01	1.3456297e+00
1	6	4	3	4.5956485e-01	5.4043515e-01	2	2.8944929e-01	1.0999222e+00
1	7	2	3	5.1826864e-01	4.8173136e-01	2	9.8203598e-01	6.1650040e-01
1	8	2	4	4.7051137e-01	5.2948863e-01	2	6.2661976e-01	1.2170775e+00
1	9	1	2	4.9338025e-01	5.0661975e-01	2	1.2214078e+00	1.3538105e+00
1	10	3	4	5.1738459e-01	4.8261541e-01	2	1.4573016e+00	1.1094695e+00
1	11	3	1	4.7107922e-01	5.2892078e-01	3	8.2865444e-01	1.4077164e+00
1	12	2	4	5.0390389e-01	4.9609611e-01	3	1.1667919e+00	1.0887124e+00
1	13	2	3	4.6617520e-01	5.3382480e-01	3	6.9713291e-01	1.3746637e+00
1	14	4	3	5.2246136e-01	4.7753864e-01	3	1.2427227e+00	7.9319303e-01
1	15	1	2	5.0901451e-01	4.9098549e-01	3	1.4449930e+00	1.2646832e+00
1	16	2	1	4.9258308e-01	5.0741692e-01	4	1.2789137e+00	1.4272630e+00
1	17	4	1	5.2301031e-01	4.7698969e-01	4	1.2729323e+00	8.1240082e-01
1	18	3	4	5.0983700e-01	4.9016300e-01	4	1.4660676e+00	1.2693023e+00
1	19	1	2	5.0393565e-01	4.9606435e-01	4	1.4533825e+00	1.3746678e+00
1	20	4	3	4.9214232e-01	5.0785768e-01	4	1.3330097e+00	1.4901763e+00
1	99	2	1	5.0095561e-01	4.9904439e-01	5	1.4509863e+00	1.4318741e+00
2	1	1	2	5.0000000e-01	5.0000000e-01	1	9.9657843e-09	9.9657843e-09
2	2	1	2	5.0000000e-01	5.0000000e-01	1	9.9657843e-09	9.9657843e-09
2	3	1	2	5.0000000e-01	5.0000000e-01	1	9.9657843e-09	9.9657843e-09
2	4	1	2	5.0000000e-01	5.0000000e-01	1	9.9657843e-09	9.9657843e-09
2	5	1	2	5.0000000e-01	5.0000000e-01	1	9.9657843e-09	9.9657843e-09
2	6	1	2	5.0000000e-01	5.0000000e-01	2	9.9657843e-09	9.9657843e-09
2	7	1	2	5.0000000e-01	5.0000000e-01	2	9.9657843e-09	9.9657843e-09
2	8	1	2	5.0000000e-01	5.0000000e-01	2	9.9657843e-09	9.9657843e-09
2	9	1	2	5.0000000e-01	5.0000000e-01	2	9.9657843e-09	9.9657843e-09
2	10	1	2	5.0000000e-01	5.0000000e-01	2	9.9657843e-09	9.9657843e-09
2	11	1	2	5.0000000e-01	5.0000000e-01	3	9.9657843e-09	9.9657843e-09
2	12	1	2	5.0000000e-01	5.0000000e-01	3	9.9657843e-09	9.9657843e-09
2	13	1	2	5.0000000e-01	5.0000000e-01	3	9.9657843e-09	9.9657843e-09
2	14	1	2	5.0000000e-01	5.0000000e-01	3	9.9657843e-09	9.9657843e-09
2	15	1	2	5.0000000e-01	5.0000000e-01	3	9.9657843e-09	9.9657843e-09
2	16	1	2	5.0000000e-01	5.0000000e-01	4	9.9657843e-09	9.9657843e-09
2	17	1	2	5.0000000e-01	5.0000000e-01	4	9.9657843e-09	9.9657843e-09
2	18	1	2	5.0000000e-01	5.0000000e-01	4	9.9657843e-09	9.9657843e-09
2	19	1	2	5.0000000e-01	5.0000000e-01	4	9.9657843e-09	9.9657843e-09
2	20	1	2	5.0000000e-01	5.0000000e-01	4	9.9657843e-09	9.9657843e-09
2	99	1	4	4.5160446e-01	5.4839554e-01	5	9.9657843e-09	9.7095060e-01
3	1	4	3	5.0000000e-01	5.0000000e-01	1	9.9657843e-09	9.9657843e-09
3	2	4	2	4.5695082e-01	5.4304918e-01	1	9.9657843e-09	8.6312058e-01
3	3	4	1	4.3774146e-01	5.6225854e-01	1	9.9657843e-09	1.2516667e+00
3	4	4	3	4.3895646e-01	5.6104354e-01	1	9.9657843e-09	1.2269914e+00
3	5	4	2	4.3837517e-01	5.6162483e-01	1	9.9657843e-09	1.2387949e+00
3	6	4	2	4.6473035e-01	5.3526965e-01	2	9.9657843e-09	7.0656652e-01
3	7	4	1	4.4282754e-01	5.5717246e-01	2	9.9657843e-09	1.1484722e+00
3	8	4	3	4.3434458e-01	5.6565542e-01	2	9.9657843e-09	1.3207347e+00
3	9	4	3	4.6197329e-01	5.3802671e-01	2	9.9657843e-09	7.6200573e-01
3	10	4	2	4.4329950e-01	5.5670050e-01	2	9.9657843e-09	1.1389090e+00
3	11	4	3	4.5414694e-01	5.4585306e-01	3	9.9657843e-09	9.1964514e-01
3	12	4	2	4.5383135e-01	5.4616865e-01	3	9.9657843e-09	9.2601086e-01
3	13	4	1	4.3448854e-01	5.6551146e-01	3	9.9657843e-09	1.3178050e+00
3	14	4	2	4.4762913e-01	5.5237087e-01	3	9.9657843e-09	1.0512731e+00
3	15	4	3	4.3684661e-01	5.6315339e-01	3	9.9657843e-09	1.2698495e+00
3	16	4	2	4.4883904e-01	5.5116096e-01	4	9.9657843e-09	1.0268127e+00
3	17	4	3	4.5163752e-01	5.4836248e-01	4	9.9657843e-09	9.7028314e-01
3	18	4	2	4.5481632e-01	5.4518368e-01	4	9.9657843e-09	9.0614560e-01
3	19	4	3	4.5577471e-01	5.4422529e-01	4	9.9657843e-09	8.8682335e-01
3	20	4	1	4.3462020e-01	5.6537980e-01	4	9.9657843e-09	1.3151258e+00
3	99	4	1	4.6151297e-01	5.3848703e-01	5	9.9657843e-09	7.7126629e-01
1	1	2	3	5.0000000e-01	5.0000000e-01	1	9.9657843e-09	9.9657843e-09
1	2	2	1	4.5695082e-01	5.4304918e-01	1	9.9657843e-09	8.6312058e-01
1	3	2	4	4.3774146e-01	5.6225854e-01	1	9.9657843e-09	1.2516667e+00
1	4	1	2	4.7597172e-01	5.2402828e-01	1	9.6097923e-01	1.4419152e+00
1	5	4	3	4.9576729e-01	5.0423271e-01	1	1.3456297e+00	1.4302859e+00
1	6	4	1	4.6716880e-01	5.3283120e-01	2	7.7641686e-01	1.4339869e+00
1	7	3	1	5.2372581e-01	4.7627419e-01	2	1.2801739e+00	8.0530107e-01
1	8	4	3	4.9493599e-01	5.0506401e-01	2	9.7770858e-01	1.0789923e+00
1	9	1	2	4.9797513e-01	5.0202487e-01	2	1.3122563e+00	1.3527539e+00
1	10	3	4	4.8924550e-01	5.1075450e-01	2	1.2862900e+00	1.5014132e+00
1	11	2	4	5.3159479e-01	4.6840521e-01	3	1.4784402e+00	8.4570128e-01
1	12	3	1	4.9492437e-01	5.0507563e-01	3	1.1421371e+00	1.2436533e+00
1	13	2	3	4.8043209e-01	5.1956791e-01	3	1.0246743e+00	1.4162324e+00
1	14	1	2	4.9216951e-01	5.0783049e-01	3	1.3308825e+00	1.4875051e+00
1	15	4	3	5.1652690e-01	4.8347310e-01	3	1.4907814e+00	1.1601230e+00
1	16	2	1	5.0016861e-01	4.9983139e-01	4	1.3335324e+00	1.3301603e+00
1	17	4	3	5.0218515e-01	4.9781485e-01	4	1.1009723e+00	1.0572689e+00
1	18	1	4	4.9635190e-01	5.0364810e-01	4	1.3068343e+00	1.3797975e+00
1	19	2	3	5.1009267e-01	4.8990733e-01	4	1.2728399e+00	1.0709591e+00
1	20	1	4	5.0371617e-01	4.9628383e-01	4	1.0701886e+00	9.9586384e-01
1	99	3	2	5.0189630e-01	4.9810370e-01	5	1.3966123e+00	1.3586861e+00
3	1	3	1	5.0000000e-01	5.0000000e-01	1	9.9657843e-09	9.9657843e-09
3	2	3	2	4.5695082e-01	5.4304918e-01	1	9.9657843e-09	8.6312058e-01
3	3	3	4	4.3774146e-01	5.6225854e-01	1	9.9657843e-09	1.2516667e+00
3	4	3	1	4.3895646e-01	5.6104354e-01	1	9.9657843e-09	1.2269914e+00
3	5	3	2	4.3837517e-01	5.6162483e-01	1	9.9657843e-09	1.2387949e+00
3	6	3	2	4.6473035e-01	5.3526965e-01	2	9.9657843e-09	7.0656652e-01
3	7	3	4	4.4282754e-01	5.5717246e-01	2	9.9657843e-09	1.1484722e+00
3	8	3	1	4.3434458e-01	5.6565542e-01	2	9.9657843e-09	1.3207347e+00
3	9	3	2	4.3894109e-01	5.6105891e-01	2	9.9657843e-09	1.2273036e+00
3	10	3	1	4.4762066e-01	5.5237934e-01	2	9.9657843e-09	1.0514444e+00
3	11	3	4	4.3606512e-01	5.6393488e-01	3	9.9657843e-09	1.2857359e+00
3	12	3	1	4.4824588e-01	5.5175412e-01	3	9.9657843e-09	1.0388030e+00
3	13	3	2	4.3657206e-01	5.6342794e-01	3	9.9657843e-09	1.2754300e+00
3	14	3	1	4.4872580e-01	5.5127420e-01	3	9.9657843e-09	1.0291016e+00
3	15	3	2	4.5154603e-01	5.4845397e-01	3	9.9657843e-09	9.7213021e-01
3	16	3	1	4.5477923e-01	5.4522077e-01	4	9.9657843e-09	9.0689355e-01
3	17	3	2	4.5575287e-01	5.4424713e-01	4	9.9657843e-09	8.8726357e-01
3	18	3	2	4.7382405e-01	5.2617595e-01	4	9.9657843e-09	5.2399800e-01
3	19	3	1	4.5302055e-01	5.4697945e-01	4	9.9657843e-09	9.4236865e-01
3	20	3	4	4.3311574e-01	5.6688426e-01	4	9.9657843e-09	1.3457508e+00
3	99	3	4	4.6087451e-01	5.3912549e-01	5	9.9657843e-09	7.8411293e-01
1	1	3	1	5.0000000e-01	5.0000000e-01	1	9.9657843e-09	9.9657843e-09
1	2	2	3	5.0000000e-01	5.0000000e-01	1	8.6312058e-01	8.6312058e-01
1	3	2	1	4.8279631e-01	5.1720369e-01	1	4.7707131e-01	8.2128095e-01
1	4	1	4	4.9338749e-01	5.0661251e-01	1	1.1442874e+00	1.2765453e+00
1	5	3	2	4.9215990e-01	5.0784010e-01	1	1.3130823e+00	1.4698973e+00
1	6	4	3	5.0208737e-01	4.9791263e-01	2	1.4914814e+00	1.4497337e+00
1	7	4	1	4.7039071e-01	5.2960929e-01	2	8.3928456e-01	1.4321641e+00
1	8	2	4	4.9008085e-01	5.0991915e-01	2	1.2408848e+00	1.4392938e+00
1	9	3	2	4.9592912e-01	5.0407088e-01	2	1.3612426e+00	1.4426621e+00
1	10	4	1	4.9567093e-01	5.0432907e-01	2	1.2472585e+00	1.3338420e+00
1	11	2	1	5.2531967e-01	4.7468033e-01	3	1.2581501e+00	7.5132327e-01
1	12	4	1	5.3328174e-01	4.6671826e-01	3	1.0472243e+00	3.8060381e-01
1	13	4	3	4.7403576e-01	5.2596424e-01	3	5.9268738e-01	1.1124397e+00
1	14	3	2	4.8960517e-01	5.1039483e-01	3	1.1574391e+00	1.3653658e+00
1	15	4	1	4.8438055e-01	5.1561945e-01	3	9.1346901e-01	1.2259598e+00
1	16	3	1	5.1183324e-01	4.8816676e-01	4	9.3061987e-01	6.9391085e-01
1	17	2	4	5.0362619e-01	4.9637381e-01	4	1.3188939e+00	1.2463687e+00
1	18	4	3	4.9169519e-01	5.0830481e-01	4	1.2537993e+00	1.4199109e+00
1	19	1	2	4.9917437e-01	5.0082563e-01	4	1.4724566e+00	1.4889692e+00
1	20	3	1	5.0073034e-01	4.9926966e-01	4	1.4433186e+00	1.4287119e+00
1	99	2	3	5.0564187e-01	4.9435813e-01	5	1.4442612e+00	1.3314191e+00
2	1	4	3	5.0000000e-01	5.0000000e-01	1	9.9657843e-09	9.9657843e-09
2	2	4	3	5.0000000e-01	5.0000000e-01	1	9.9657843e-09	9.9657843e-09
2	3	4	3	5.0000000e-01	5.0000000e-01	1	9.9657843e-09	9.9657843e-09
2	4	4	3	5.0000000e-01	5.0000000e-01	1	9.9657843e-09	9.9657843e-09
2	5	4	3	5.0000000e-01	5.0000000e-01	1	9.9657843e-09	9.9657843e-09
2	6	4	3	5.0000000e-01	5.0000000e-01	2	9.9657843e-09	9.9657843e-09
2	7	4	3	5.0000000e-01	5.0000000e-01	2	9.9657843e-09	9.9657843e-09
2	9	4	3	5.0000000e-01	5.0000000e-01	2	9.9657843e-09	9.9657843e-09
2	10	4	3	5.0000000e-01	5.0000000e-01	2	9.9657843e-09	9.9657843e-09
2	11	4	3	5.0000000e-01	5.0000000e-01	3	9.9657843e-09	9.9657843e-09
2	12	4	3	5.0000000e-01	5.0000000e-01	3	9.9657843e-09	9.9657843e-09
2	13	4	3	5.0000000e-01	5.0000000e-01	3	9.9657843e-09	9.9657843e-09
2	14	4	3	5.0000000e-01	5.0000000e-01	3	9.9657843e-09	9.9657843e-09
2	15	4	3	5.0000000e-01	5.0000000e-01	3	9.9657843e-09	9.9657843e-09
2	16	4	3	5.0000000e-01	5.0000000e-01	4	9.9657843e-09	9.9657843e-09
2	17	4	3	5.0000000e-01	5.0000000e-01	4	9.9657843e-09	9.9657843e-09
2	18	4	3	5.0000000e-01	5.0000000e-01	4	9.9657843e-09	9.9657843e-09
2	19	4	3	5.0000000e-01	5.0000000e-01	4	9.9657843e-09	9.9657843e-09
2	20	4	3	5.0000000e-01	5.0000000e-01	4	9.9657843e-09	9.9657843e-09
2	99	4	1	4.5160446e-01	5.4839554e-01	5	9.9657843e-09	9.7095060e-01
3	1	3	1	5.0000000e-01	5.0000000e-01	1	9.9657843e-09	9.9657843e-09
3	2	3	4	4.5695082e-01	5.4304918e-01	1	9.9657843e-09	8.6312058e-01
3	3	3	2	4.3774146e-01	5.6225854e-01	1	9.9657843e-09	1.2516667e+00
3	4	3	1	4.3895646e-01	5.6104354e-01	1	9.9657843e-09	1.2269914e+00
3	5	3	4	4.3837517e-01	5.6162483e-01	1	9.9657843e-09	1.2387949e+00
3	6	3	2	4.3774146e-01	5.6225854e-01	2	9.9657843e-09	1.2516667e+00
3	7	3	4	4.4774379e-01	5.5225621e-01	2	9.9657843e-09	1.0489547e+00
3	8	3	1	4.3629969e-01	5.6370031e-01	2	9.9657843e-09	1.2809668e+00
3	9	3	1	4.6276383e-01	5.3723617e-01	2	9.9657843e-09	7.4610485e-01
3	10	3	4	4.4848026e-01	5.5151974e-01	2	9.9657843e-09	1.0340647e+00
3	11	3	4	4.6865775e-01	5.3134225e-01	3	9.9657843e-09	6.2766795e-01
3	12	3	2	4.4039881e-01	5.5960119e-01	3	9.9657843e-09	1.1977183e+00
3	13	3	1	4.3465700e-01	5.6534300e-01	3	9.9657843e-09	1.3143771e+00
3	14	3	4	4.3907775e-01	5.6092225e-01	3	9.9657843e-09	1.2245290e+00
3	15	3	1	4.4778672e-01	5.5221328e-01	3	9.9657843e-09	1.0480866e+00
3	16	3	1	4.7021379e-01	5.2978621e-01	4	9.9657843e-09	5.9643040e-01
3	17	3	4	4.5085613e-01	5.4914387e-01	4	9.9657843e-09	9.8606082e-01
3	18	3	4	4.6950599e-01	5.3049401e-01	4	9.9657843e-09	6.1063799e-01
3	19	3	1	4.5323369e-01	5.4676631e-01	4	9.9657843e-09	9.3806818e-01
3	20	3	2	4.3332774e-01	5.6667226e-01	4	9.9657843e-09	1.3414338e+00
3	99	3	2	4.6096870e-01	5.3903130e-01	5	9.9657843e-09	7.8221739e-01
2	1	4	1	5.0000000e-01	5.0000000e-01	1	9.9657843e-09	9.9657843e-09
2	2	4	1	5.0000000e-01	5.0000000e-01	1	9.9657843e-09	9.9657843e-09
2	3	4	1	5.0000000e-01	5.0000000e-01	1	9.9657843e-09	9.9657843e-09
2	4	4	1	5.0000000e-01	5.0000000e-01	1	9.9657843e-09	9.9657843e-09
2	5	4	1	5.0000000e-01	5.0000000e-01	1	9.9657843e-09	9.9657843e-09
2	6	4	1	5.0000000e-01	5.0000000e-01	2	9.9657843e-09	9.9657843e-09
2	7	4	1	5.0000000e-01	5.0000000e-01	2	9.9657843e-09	9.9657843e-09
2	8	4	1	5.0000000e-01	5.0000000e-01	2	9.9657843e-09	9.9657843e-09
2	9	4	1	5.0000000e-01	5.0000000e-01	2	9.9657843e-09	9.9657843e-09
2	10	4	1	5.0000000e-01	5.0000000e-01	2	9.9657843e-09	9.9657843e-09
2	11	4	1	5.0000000e-01	5.0000000e-01	3	9.9657843e-09	9.9657843e-09
2	12	4	1	5.0000000e-01	5.0000000e-01	3	9.9657843e-09	9.9657843e-09
2	13	4	1	5.0000000e-01	5.0000000e-01	3	9.9657843e-09	9.9657843e-09
2	14	4	1	5.0000000e-01	5.0000000e-01	3	9.9657843e-09	9.9657843e-09
2	15	4	1	5.0000000e-01	5.0000000e-01	3	9.9657843e-09	9.9657843e-09
2	16	4	1	5.0000000e-01	5.0000000e-01	4	9.9657843e-09	9.9657843e-09
2	17	4	1	5.0000000e-01	5.0000000e-01	4	9.9657843e-09	9.9657843e-09
2	18	4	1	5.0000000e-01	5.0000000e-01	4	9.9657843e-09	9.9657843e-09
2	19	4	1	5.0000000e-01	5.0000000e-01	4	9.9657843e-09	9.9657843e-09
2	20	4	1	5.0000000e-01	5.0000000e-01	4	9.9657843e-09	9.9657843e-09
2	99	4	3	4.5160446e-01	5.4839554e-01	5	9.9657843e-09	9.7095060e-01
1	1	3	2	5.0000000e-01	5.0000000e-01	1	9.9657843e-09	9.9657843e-09
1	2	1	2	5.4304918e-01	4.5695082e-01	1	8.6312058e-01	9.9657843e-09
1	3	4	2	5.6225854e-01	4.3774146e-01	1	1.2516667e+00	9.9657843e-09
1	4	3	1	5.1329747e-01	4.8670253e-01	1	1.2269914e+00	9.6097923e-01
1	5	2	4	5.0523749e-01	4.9476251e-01	1	1.4503833e+00	1.3456297e+00
1	6	1	4	5.3322892e-01	4.6677108e-01	2	1.4419763e+00	7.7641686e-01
1	7	1	3	4.7643323e-01	5.2356677e-01	2	8.0848896e-01	1.2801739e+00
1	8	3	4	5.1035685e-01	4.8964315e-01	2	1.1848752e+00	9.7770858e-01
1	9	4	1	5.0546550e-01	4.9453450e-01	2	1.4215707e+00	1.3122563e+00
1	10	2	3	5.1018052e-01	4.8981948e-01	2	1.4899286e+00	1.2862900e+00
1	11	1	4	5.0944594e-01	4.9055406e-01	3	1.4312601e+00	1.2423188e+00
1	12	3	4	5.3633444e-01	4.6366556e-01	3	1.4375527e+00	7.0958066e-01
1	13	1	3	5.0488978e-01	4.9511022e-01	3	1.1332912e+00	1.0354925e+00
1	14	1	2	4.6236962e-01	5.3763038e-01	3	6.3050920e-01	1.3845426e+00
1	15	3	4	4.8786467e-01	5.1213533e-01	3	1.0096543e+00	1.2524085e+00
1	16	4	2	5.1475593e-01	4.8524407e-01	4	1.3642587e+00	1.0690543e+00
1	17	3	2	5.2442720e-01	4.7557280e-01	4	1.0960429e+00	6.0710960e-01
1	18	1	2	5.4784117e-01	4.5215883e-01	4	1.2696162e+00	3.0985669e-01
1	19	4	3	5.0992828e-01	4.9007172e-01	4	1.2691192e+00	1.0705275e+00
1	20	1	2	5.1064621e-01	4.8935379e-01	4	1.0655411e+00	8.5258482e-01
1	99	4	3	5.0345159e-01	4.9654841e-01	5	9.7697720e-01	9.0794427e-01
3	1	2	4	5.0000000e-01	5.0000000e-01	1	9.9657843e-09	9.9657843e-09
3	2	2	3	4.5695082e-01	5.4304918e-01	1	9.9657843e-09	8.6312058e-01
3	3	2	1	4.3774146e-01	5.6225854e-01	1	9.9657843e-09	1.2516667e+00
3	4	2	3	4.4875603e-01	5.5124397e-01	1	9.9657843e-09	1.0284905e+00
3	5	2	4	4.3696309e-01	5.6303691e-01	1	9.9657843e-09	1.2674824e+00
3	6	2	3	4.4886811e-01	5.5113189e-01	2	9.9657843e-09	1.0262252e+00
3	7	2	1	4.3654299e-01	5.6345701e-01	2	9.9657843e-09	1.2760209e+00
3	8	2	4	4.3698215e-01	5.6301785e-01	2	9.9657843e-09	1.2670950e+00
3	9	2	4	4.6384695e-01	5.3615305e-01	2	9.9657843e-09	7.2432505e-01
3	10	2	3	4.4314211e-01	5.5685789e-01	2	9.9657843e-09	1.1420977e+00
3	11	2	1	4.3428265e-01	5.6571735e-01	3	9.9657843e-09	1.3219949e+00
3	12	2	4	4.3890359e-01	5.6109641e-01	3	9.9657843e-09	1.2280649e+00
3	13	2	3	4.3791982e-01	5.6208018e-01	3	9.9657843e-09	1.2480434e+00
3	14	2	4	4.4805018e-01	5.5194982e-01	3	9.9657843e-09	1.0427595e+00
3	15	2	3	4.5178168e-01	5.4821832e-01	3	9.9657843e-09	9.6737276e-01
3	16	2	3	4.7191687e-01	5.2808313e-01	4	9.9657843e-09	5.6225434e-01
3	17	2	4	4.5214746e-01	5.4785254e-01	4	9.9657843e-09	9.5998907e-01
3	18	2	4	4.7013590e-01	5.2986410e-01	4	9.9657843e-09	5.9799384e-01
3	19	2	3	4.5349724e-01	5.4650276e-01	4	9.9657843e-09	9.3275090e-01
3	20	2	1	4.3330467e-01	5.6669533e-01	4	9.9657843e-09	1.3419037e+00
3	99	2	1	4.6095098e-01	5.3904902e-01	5	9.9657843e-09	7.8257409e-01
1	1	3	4	5.0000000e-01	5.0000000e-01	1	9.9657843e-09	9.9657843e-09
1	2	1	4	5.4304918e-01	4.5695082e-01	1	8.6312058e-01	9.9657843e-09
1	3	4	2	5.1548695e-01	4.8451305e-01	1	1.2516667e+00	9.4182854e-01
1	4	1	2	5.2246965e-01	4.7753035e-01	1	1.0284905e+00	5.7879463e-01
1	5	3	4	5.1715156e-01	4.8284844e-01	1	1.2674824e+00	9.2431662e-01
1	6	1	3	4.8446954e-01	5.1553046e-01	2	1.0262252e+00	1.3369345e+00
1	7	3	2	4.8670324e-01	5.1329676e-01	2	9.6935267e-01	1.2353506e+00
1	8	1	2	5.1024858e-01	4.8975142e-01	2	9.0594384e-01	7.0094352e-01
1	9	4	3	5.1341643e-01	4.8658357e-01	2	1.3100420e+00	1.0416490e+00
1	10	2	1	5.0536681e-01	4.9463319e-01	2	1.4948482e+00	1.3875078e+00
1	11	3	4	4.9754527e-01	5.0245473e-01	3	1.4520284e+00	1.5011235e+00
1	12	3	2	4.6904048e-01	5.3095952e-01	3	8.1388967e-01	1.4338733e+00
1	13	4	2	5.1943117e-01	4.8056883e-01	3	1.1925050e+00	8.0368591e-01
1	14	4	3	4.7360161e-01	5.2639839e-01	3	7.1185744e-01	1.2403166e+00
1	15	2	1	4.8943241e-01	5.1056759e-01	3	1.2061739e+00	1.4175572e+00
1	16	1	3	5.1578301e-01	4.8421699e-01	4	1.4479145e+00	1.1321495e+00
1	17	1	4	4.7123574e-01	5.2876426e-01	4	8.2475666e-01	1.4006777e+00
1	18	3	1	4.9749150e-01	5.0250850e-01	4	1.2700375e+00	1.3202080e+00
1	19	4	2	4.9726175e-01	5.0273825e-01	4	1.4134017e+00	1.4681672e+00
1	20	1	2	5.2186318e-01	4.7813682e-01	4	1.2682295e+00	8.3068680e-01
1	99	3	4	5.0343456e-01	4.9656544e-01	5	1.2679209e+00	1.1992287e+00
2	1	3	4	5.0000000e-01	5.0000000e-01	1	9.9657843e-09	9.9657843e-09
2	2	3	4	5.0000000e-01	5.0000000e-01	1	9.9657843e-09	9.9657843e-09
2	3	3	4	5.0000000e-01	5.0000000e-01	1	9.9657843e-09	9.9657843e-09
2	4	3	4	5.0000000e-01	5.0000000e-01	1	9.9657843e-09	9.9657843e-09
2	5	3	4	5.0000000e-01	5.0000000e-01	1	9.9657843e-09	9.9657843e-09
2	6	3	4	5.0000000e-01	5.0000000e-01	2	9.9657843e-09	9.9657843e-09
2	7	3	4	5.0000000e-01	5.0000000e-01	2	9.9657843e-09	9.9657843e-09
2	8	3	4	5.0000000e-01	5.0000000e-01	2	9.9657843e-09	9.9657843e-09
2	9	3	4	5.0000000e-01	5.0000000e-01	2	9.9657843e-09	9.9657843e-09
2	10	3	4	5.0000000e-01	5.0000000e-01	2	9.9657843e-09	9.9657843e-09
2	11	3	4	5.0000000e-01	5.0000000e-01	3	9.9657843e-09	9.9657843e-09
2	12	3	4	5.0000000e-01	5.0000000e-01	3	9.9657843e-09	9.9657843e-09
2	13	3	4	5.0000000e-01	5.0000000e-01	3	9.9657843e-09	9.9657843e-09
2	14	3	4	5.0000000e-01	5.0000000e-01	3	9.9657843e-09	9.9657843e-09
2	15	3	4	5.0000000e-01	5.0000000e-01	3	9.9657843e-09	9.9657843e-09
2	16	3	4	5.0000000e-01	5.0000000e-01	4	9.9657843e-09	9.9657843e-09
2	17	3	4	5.0000000e-01	5.0000000e-01	4	9.9657843e-09	9.9657843e-09
2	18	3	4	5.0000000e-01	5.0000000e-01	4	9.9657843e-09	9.9657843e-09
2	19	3	4	5.0000000e-01	5.0000000e-01	4	9.9657843e-09	9.9657843e-09
2	20	3	4	5.0000000e-01	5.0000000e-01	4	9.9657843e-09	9.9657843e-09
2	99	3	2	4.5160446e-01	5.4839554e-01	5	9.9657843e-09	9.7095060e-01
1	1	1	3	5.0000000e-01	5.0000000e-01	1	9.9657843e-09	9.9657843e-09
1	2	1	4	4.5695082e-01	5.4304918e-01	1	9.9657843e-09	8.6312058e-01
1	3	1	2	4.3774146e-01	5.6225854e-01	1	9.9657843e-09	1.2516667e+00
1	4	3	4	4.9662449e-01	5.0337551e-01	1	9.6097923e-01	1.0284905e+00
1	5	2	4	5.3857624e-01	4.6142376e-01	1	1.3456297e+00	5.7256851e-01
1	6	3	4	5.4043515e-01	4.5956485e-01	2	1.0999222e+00	2.8944929e-01
1	7	3	2	4.8173136e-01	5.1826864e-01	2	6.1650040e-01	9.8203598e-01
1	8	4	2	5.2948863e-01	4.7051137e-01	2	1.2170775e+00	6.2661976e-01
1	9	2	1	5.0661975e-01	4.9338025e-01	2	1.3538105e+00	1.2214078e+00
1	10	4	3	4.8261541e-01	5.1738459e-01	2	1.1094695e+00	1.4573016e+00
1	11	1	3	5.2892078e-01	4.7107922e-01	3	1.4077164e+00	8.2865444e-01
1	12	4	2	4.9609611e-01	5.0390389e-01	3	1.0887124e+00	1.1667919e+00
1	13	3	2	5.3382480e-01	4.6617520e-01	3	1.3746637e+00	6.9713291e-01
1	14	3	4	4.7753864e-01	5.2246136e-01	3	7.9319303e-01	1.2427227e+00
1	15	2	1	4.9098549e-01	5.0901451e-01	3	1.2646832e+00	1.4449930e+00
1	16	1	2	5.0741692e-01	4.9258308e-01	4	1.4272630e+00	1.2789137e+00
1	17	1	4	4.7698969e-01	5.2301031e-01	4	8.1240082e-01	1.2729323e+00
1	18	4	3	4.9016300e-01	5.0983700e-01	4	1.2693023e+00	1.4660676e+00
1	19	2	1	4.9606435e-01	5.0393565e-01	4	1.3746678e+00	1.4533825e+00
1	20	3	4	5.0785768e-01	4.9214232e-01	4	1.4901763e+00	1.3330097e+00
1	99	1	2	4.9904439e-01	5.0095561e-01	5	1.4318741e+00	1.4509863e+00
2	1	2	1	5.0000000e-01	5.0000000e-01	1	9.9657843e-09	9.9657843e-09
2	2	2	1	5.0000000e-01	5.0000000e-01	1	9.9657843e-09	9.9657843e-09
2	3	2	1	5.0000000e-01	5.0000000e-01	1	9.9657843e-09	9.9657843e-09
2	4	2	1	5.0000000e-01	5.0000000e-01	1	9.9657843e-09	9.9657843e-09
2	5	2	1	5.0000000e-01	5.0000000e-01	1	9.9657843e-09	9.9657843e-09
2	6	2	1	5.0000000e-01	5.0000000e-01	2	9.9657843e-09	9.9657843e-09
2	7	2	1	5.0000000e-01	5.0000000e-01	2	9.9657843e-09	9.9657843e-09
2	8	2	1	5.0000000e-01	5.0000000e-01	2	9.9657843e-09	9.9657843e-09
2	9	2	1	5.0000000e-01	5.0000000e-01	2	9.9657843e-09	9.9657843e-09
2	10	2	1	5.0000000e-01	5.0000000e-01	2	9.9657843e-09	9.9657843e-09
2	11	2	1	5.0000000e-01	5.0000000e-01	3	9.9657843e-09	9.9657843e-09
2	12	2	1	5.0000000e-01	5.0000000e-01	3	9.9657843e-09	9.9657843e-09
2	13	2	1	5.0000000e-01	5.0000000e-01	3	9.9657843e-09	9.9657843e-09
2	14	2	1	5.0000000e-01	5.0000000e-01	3	9.9657843e-09	9.9657843e-09
2	15	2	1	5.0000000e-01	5.0000000e-01	3	9.9657843e-09	9.9657843e-09
2	16	2	1	5.0000000e-01	5.0000000e-01	4	9.9657843e-09	9.9657843e-09
2	17	2	1	5.0000000e-01	5.0000000e-01	4	9.9657843e-09	9.9657843e-09
2	18	2	1	5.0000000e-01	5.0000000e-01	4	9.9657843e-09	9.9657843e-09
2	19	2	1	5.0000000e-01	5.0000000e-01	4	9.9657843e-09	9.9657843e-09
2	20	2	1	5.0000000e-01	5.0000000e-01	4	9.9657843e-09	9.9657843e-09
2	99	2	3	4.5160446e-01	5.4839554e-01	5	9.9657843e-09	9.7095060e-01
3	1	1	4	5.0000000e-01	5.0000000e-01	1	9.9657843e-09	9.9657843e-09
3	2	1	3	4.5695082e-01	5.4304918e-01	1	9.9657843e-09	8.6312058e-01
3	3	1	2	4.3774146e-01	5.6225854e-01	1	9.9657843e-09	1.2516667e+00
3	4	1	4	4.3895646e-01	5.6104354e-01	1	9.9657843e-09	1.2269914e+00
3	5	1	3	4.3837517e-01	5.6162483e-01	1	9.9657843e-09	1.2387949e+00
3	6	1	2	4.3774146e-01	5.6225854e-01	2	9.9657843e-09	1.2516667e+00
3	7	1	4	4.3781551e-01	5.6218449e-01	2	9.9657843e-09	1.2501623e+00
3	8	1	3	4.3778089e-01	5.6221911e-01	2	9.9657843e-09	1.2508655e+00
3	9	1	4	4.4770974e-01	5.5229026e-01	2	9.9657843e-09	1.0496430e+00
3	10	1	3	4.5168095e-01	5.4831905e-01	2	9.9657843e-09	9.6940639e-01
3	11	1	3	4.7188670e-01	5.2811330e-01	3	9.9657843e-09	5.6285970e-01
3	12	1	2	4.4167692e-01	5.5832308e-01	3	9.9657843e-09	1.1717957e+00
3	13	1	4	4.3426650e-01	5.6573350e-01	3	9.9657843e-09	1.3223235e+00
3	14	1	4	4.6197550e-01	5.3802450e-01	3	9.9657843e-09	7.6196129e-01
3	15	1	3	4.4345137e-01	5.5654863e-01	3	9.9657843e-09	1.1358321e+00
3	16	1	3	4.6584686e-01	5.3415314e-01	4	9.9657843e-09	6.8412814e-01
3	17	1	4	4.5140853e-01	5.4859147e-01	4	9.9657843e-09	9.7490628e-01
3	18	1	3	4.5744624e-01	5.4255376e-01	4	9.9657843e-09	8.5313903e-01
3	19	1	4	4.5586304e-01	5.4413696e-01	4	9.9657843e-09	8.8504289e-01
3	20	1	2	4.3436968e-01	5.6563032e-01	4	9.9657843e-09	1.3202237e+00
3	99	1	2	4.6139035e-01	5.3860965e-01	5	9.9657843e-09	7.7373334e-01
2	1	1	2	5.0000000e-01	5.0000000e-01	1	9.9657843e-09	9.9657843e-09
2	2	1	2	5.0000000e-01	5.0000000e-01	1	9.9657843e-09	9.9657843e-09
2	3	1	2	5.0000000e-01	5.0000000e-01	1	9.9657843e-09	9.9657843e-09
2	4	1	2	5.0000000e-01	5.0000000e-01	1	9.9657843e-09	9.9657843e-09
2	5	1	2	5.0000000e-01	5.0000000e-01	1	9.9657843e-09	9.9657843e-09
2	6	1	2	5.0000000e-01	5.0000000e-01	2	9.9657843e-09	9.9657843e-09
2	7	1	2	5.0000000e-01	5.0000000e-01	2	9.9657843e-09	9.9657843e-09
2	8	1	2	5.0000000e-01	5.0000000e-01	2	9.9657843e-09	9.9657843e-09
2	9	1	2	5.0000000e-01	5.0000000e-01	2	9.9657843e-09	9.9657843e-09
2	10	1	2	5.0000000e-01	5.0000000e-01	2	9.9657843e-09	9.9657843e-09
2	11	1	2	5.0000000e-01	5.0000000e-01	3	9.9657843e-09	9.9657843e-09
2	12	1	2	5.0000000e-01	5.0000000e-01	3	9.9657843e-09	9.9657843e-09
2	13	1	2	5.0000000e-01	5.0000000e-01	3	9.9657843e-09	9.9657843e-09
2	14	1	2	5.0000000e-01	5.0000000e-01	3	9.9657843e-09	9.9657843e-09
2	15	1	2	5.0000000e-01	5.0000000e-01	3	9.9657843e-09	9.9657843e-09
2	16	1	2	5.0000000e-01	5.0000000e-01	4	9.9657843e-09	9.9657843e-09
2	17	1	2	5.0000000e-01	5.0000000e-01	4	9.9657843e-09	9.9657843e-09
2	18	1	2	5.0000000e-01	5.0000000e-01	4	9.9657843e-09	9.9657843e-09
2	19	1	2	5.0000000e-01	5.0000000e-01	4	9.9657843e-09	9.9657843e-09
2	20	1	2	5.0000000e-01	5.0000000e-01	4	9.9657843e-09	9.9657843e-09
2	99	1	4	4.5160446e-01	5.4839554e-01	5	9.9657843e-09	9.7095060e-01
3	1	4	3	5.0000000e-01	5.0000000e-01	1	9.9657843e-09	9.9657843e-09
3	2	4	2	4.5695082e-01	5.4304918e-01	1	9.9657843e-09	8.6312058e-01
3	3	4	1	4.3774146e-01	5.6225854e-01	1	9.9657843e-09	1.2516667e+00
3	4	4	3	4.3895646e-01	5.6104354e-01	1	9.9657843e-09	1.2269914e+00
3	5	4	2	4.3837517e-01	5.6162483e-01	1	9.9657843e-09	1.2387949e+00
3	6	4	2	4.6473035e-01	5.3526965e-01	2	9.9657843e-09	7.0656652e-01
3	7	4	1	4.4282754e-01	5.5717246e-01	2	9.9657843e-09	1.1484722e+00
3	8	4	3	4.3434458e-01	5.6565542e-01	2	9.9657843e-09	1.3207347e+00
3	9	4	3	4.6197329e-01	5.3802671e-01	2	9.9657843e-09	7.6200573e-01
3	10	4	2	4.4329950e-01	5.5670050e-01	2	9.9657843e-09	1.1389090e+00
3	11	4	3	4.5414694e-01	5.4585306e-01	3	9.9657843e-09	9.1964514e-01
3	12	4	2	4.5383135e-01	5.4616865e-01	3	9.9657843e-09	9.2601086e-01
3	13	4	1	4.3448854e-01	5.6551146e-01	3	9.9657843e-09	1.3178050e+00
3	14	4	2	4.4762913e-01	5.5237087e-01	3	9.9657843e-09	1.0512731e+00
3	15	4	3	4.3684661e-01	5.6315339e-01	3	9.9657843e-09	1.2698495e+00
3	16	4	2	4.4883904e-01	5.5116096e-01	4	9.9657843e-09	1.0268127e+00
3	17	4	3	4.5163752e-01	5.4836248e-01	4	9.9657843e-09	9.7028314e-01
3	18	4	2	4.5481632e-01	5.4518368e-01	4	9.9657843e-09	9.0614560e-01
3	19	4	3	4.5577471e-01	5.4422529e-01	4	9.9657843e-09	8.8682335e-01
3	20	4	1	4.3462020e-01	5.6537980e-01	4	9.9657843e-09	1.3151258e+00
3	99	4	1	4.6151297e-01	5.3848703e-01	5	9.9657843e-09	7.7126629e-01
1	1	3	2	5.0000000e-01	5.0000000e-01	1	9.9657843e-09	9.9657843e-09
1	2	1	2	5.4304918e-01	4.5695082e-01	1	8.6312058e-01	9.9657843e-09
1	3	4	2	5.6225854e-01	4.3774146e-01	1	1.2516667e+00	9.9657843e-09
1	4	2	1	5.2402828e-01	4.7597172e-01	1	1.4419152e+00	9.6097923e-01
1	5	3	4	5.0423271e-01	4.9576729e-01	1	1.4302859e+00	1.3456297e+00
1	6	1	4	5.3283120e-01	4.6716880e-01	2	1.4339869e+00	7.7641686e-01
1	7	1	3	4.7627419e-01	5.2372581e-01	2	8.0530107e-01	1.2801739e+00
1	8	3	4	5.0506401e-01	4.9493599e-01	2	1.0789923e+00	9.7770858e-01
1	9	2	1	5.0202487e-01	4.9797513e-01	2	1.3527539e+00	1.3122563e+00
1	10	4	3	5.1075450e-01	4.8924550e-01	2	1.5014132e+00	1.2862900e+00
1	11	4	2	4.6840521e-01	5.3159479e-01	3	8.4570128e-01	1.4784402e+00
1	12	1	3	5.0507563e-01	4.9492437e-01	3	1.2436533e+00	1.1421371e+00
1	13	3	2	5.1956791e-01	4.8043209e-01	3	1.4162324e+00	1.0246743e+00
1	14	2	1	5.0783049e-01	4.9216951e-01	3	1.4875051e+00	1.3308825e+00
1	15	3	4	4.8347310e-01	5.1652690e-01	3	1.1601230e+00	1.4907814e+00
1	16	1	2	4.9983139e-01	5.0016861e-01	4	1.3301603e+00	1.3335324e+00
1	17	3	4	4.9781485e-01	5.0218515e-01	4	1.0572689e+00	1.1009723e+00
1	18	4	1	5.0364810e-01	4.9635190e-01	4	1.3797975e+00	1.3068343e+00
1	19	3	2	4.8990733e-01	5.1009267e-01	4	1.0709591e+00	1.2728399e+00
1	20	4	1	4.9628383e-01	5.0371617e-01	4	9.9586384e-01	1.0701886e+00
1	99	2	3	4.9810370e-01	5.0189630e-01	5	1.3586861e+00	1.3966123e+00
3	1	3	1	5.0000000e-01	5.0000000e-01	1	9.9657843e-09	9.9657843e-09
3	2	3	2	4.5695082e-01	5.4304918e-01	1	9.9657843e-09	8.6312058e-01
3	3	3	4	4.3774146e-01	5.6225854e-01	1	9.9657843e-09	1.2516667e+00
3	4	3	1	4.3895646e-01	5.6104354e-01	1	9.9657843e-09	1.2269914e+00
3	5	3	2	4.3837517e-01	5.6162483e-01	1	9.9657843e-09	1.2387949e+00
3	6	3	2	4.6473035e-01	5.3526965e-01	2	9.9657843e-09	7.0656652e-01
3	7	3	4	4.4282754e-01	5.5717246e-01	2	9.9657843e-09	1.1484722e+00
3	8	3	1	4.3434458e-01	5.6565542e-01	2	9.9657843e-09	1.3207347e+00
3	9	3	2	4.3894109e-01	5.6105891e-01	2	9.9657843e-09	1.2273036e+00
3	10	3	1	4.4762066e-01	5.5237934e-01	2	9.9657843e-09	1.0514444e+00
3	11	3	4	4.3606512e-01	5.6393488e-01	3	9.9657843e-09	1.2857359e+00
3	12	3	1	4.4824588e-01	5.5175412e-01	3	9.9657843e-09	1.0388030e+00
3	13	3	2	4.3657206e-01	5.6342794e-01	3	9.9657843e-09	1.2754300e+00
3	14	3	1	4.4872580e-01	5.5127420e-01	3	9.9657843e-09	1.0291016e+00
3	15	3	2	4.5154603e-01	5.4845397e-01	3	9.9657843e-09	9.7213021e-01
3	16	3	1	4.5477923e-01	5.4522077e-01	4	9.9657843e-09	9.0689355e-01
3	17	3	2	4.5575287e-01	5.4424713e-01	4	9.9657843e-09	8.8726357e-01
3	18	3	2	4.7382405e-01	5.2617595e-01	4	9.9657843e-09	5.2399800e-01
3	19	3	1	4.5302055e-01	5.4697945e-01	4	9.9657843e-09	9.4236865e-01
3	20	3	4	4.3311574e-01	5.6688426e-01	4	9.9657843e-09	1.3457508e+00
3	99	3	4	4.6087451e-01	5.3912549e-01	5	9.9657843e-09	7.8411293e-01
1	1	1	3	5.0000000e-01	5.0000000e-01	1	9.9657843e-09	9.9657843e-09
1	2	3	2	5.0000000e-01	5.0000000e-01	1	8.6312058e-01	8.6312058e-01
1	3	1	2	5.1720369e-01	4.8279631e-01	1	8.2128095e-01	4.7707131e-01
1	4	4	1	5.0661251e-01	4.9338749e-01	1	1.2765453e+00	1.1442874e+00
1	5	2	3	5.0784010e-01	4.9215990e-01	1	1.4698973e+00	1.3130823e+00
1	6	3	4	4.9791263e-01	5.0208737e-01	2	1.4497337e+00	1.4914814e+00
1	7	1	4	5.2960929e-01	4.7039071e-01	2	1.4321641e+00	8.3928456e-01
1	8	4	2	5.0991915e-01	4.9008085e-01	2	1.4392938e+00	1.2408848e+00
1	9	2	3	5.0407088e-01	4.9592912e-01	2	1.4426621e+00	1.3612426e+00
1	10	1	4	5.0432907e-01	4.9567093e-01	2	1.3338420e+00	1.2472585e+00
1	11	1	2	4.7468033e-01	5.2531967e-01	3	7.5132327e-01	1.2581501e+00
1	12	1	4	4.6671826e-01	5.3328174e-01	3	3.8060381e-01	1.0472243e+00
1	13	3	4	5.2596424e-01	4.7403576e-01	3	1.1124397e+00	5.9268738e-01
1	14	2	3	5.1039483e-01	4.8960517e-01	3	1.3653658e+00	1.1574391e+00
1	15	1	4	5.1561945e-01	4.8438055e-01	3	1.2259598e+00	9.1346901e-01
1	16	1	3	4.8816676e-01	5.1183324e-01	4	6.9391085e-01	9.3061987e-01
1	17	4	2	4.9637381e-01	5.0362619e-01	4	1.2463687e+00	1.3188939e+00
1	18	3	4	5.0830481e-01	4.9169519e-01	4	1.4199109e+00	1.2537993e+00
1	19	2	1	5.0082563e-01	4.9917437e-01	4	1.4889692e+00	1.4724566e+00
1	20	1	3	4.9926966e-01	5.0073034e-01	4	1.4287119e+00	1.4433186e+00
1	99	3	2	4.9435813e-01	5.0564187e-01	5	1.3314191e+00	1.4442612e+00
2	1	4	3	5.0000000e-01	5.0000000e-01	1	9.9657843e-09	9.9657843e-09
2	2	4	3	5.0000000e-01	5.0000000e-01	1	9.9657843e-09	9.9657843e-09
2	3	4	3	5.0000000e-01	5.0000000e-01	1	9.9657843e-09	9.9657843e-09
2	4	4	3	5.0000000e-01	5.0000000e-01	1	9.9657843e-09	9.9657843e-09
2	5	4	3	5.0000000e-01	5.0000000e-01	1	9.9657843e-09	9.9657843e-09
2	6	4	3	5.0000000e-01	5.0000000e-01	2	9.9657843e-09	9.9657843e-09
2	7	4	3	5.0000000e-01	5.0000000e-01	2	9.9657843e-09	9.9657843e-09
2	8	4	3	5.0000000e-01	5.0000000e-01	2	9.9657843e-09	9.9657843e-09
2	9	4	3	5.0000000e-01	5.0000000e-01	2	9.9657843e-09	9.9657843e-09
2	10	4	3	5.0000000e-01	5.0000000e-01	2	9.9657843e-09	9.9657843e-09
2	11	4	3	5.0000000e-01	5.0000000e-01	3	9.9657843e-09	9.9657843e-09
2	12	4	3	5.0000000e-01	5.0000000e-01	3	9.9657843e-09	9.9657843e-09
2	13	4	3	5.0000000e-01	5.0000000e-01	3	9.9657843e-09	9.9657843e-09
2	14	4	3	5.0000000e-01	5.0000000e-01	3	9.9657843e-09	9.9657843e-09
2	15	4	3	5.0000000e-01	5.0000000e-01	3	9.9657843e-09	9.9657843e-09
2	16	4	3	5.0000000e-01	5.0000000e-01	4	9.9657843e-09	9.9657843e-09
2	17	4	3	5.0000000e-01	5.0000000e-01	4	9.9657843e-09	9.9657843e-09
2	18	4	3	5.0000000e-01	5.0000000e-01	4	9.9657843e-09	9.9657843e-09
2	19	4	3	5.0000000e-01	5.0000000e-01	4	9.9657843e-09	9.9657843e-09
2	20	4	3	5.0000000e-01	5.0000000e-01	4	9.9657843e-09	9.9657843e-09
2	99	4	1	4.5160446e-01	5.4839554e-01	5	9.9657843e-09	9.7095060e-01
3	1	1	3	5.0000000e-01	5.0000000e-01	1	9.9657843e-09	9.9657843e-09
3	2	1	4	4.5695082e-01	5.4304918e-01	1	9.9657843e-09	8.6312058e-01
3	3	1	2	4.3774146e-01	5.6225854e-01	1	9.9657843e-09	1.2516667e+00
3	4	1	2	4.6516424e-01	5.3483576e-01	1	9.9657843e-09	6.9784574e-01
3	5	1	3	4.4338005e-01	5.5661995e-01	1	9.9657843e-09	1.1372770e+00
3	6	1	3	4.6592687e-01	5.3407313e-01	2	9.9657843e-09	6.8252034e-01
3	7	1	2	4.5144206e-01	5.4855794e-01	2	9.9657843e-09	9.7422932e-01
3	8	1	4	4.3354708e-01	5.6645292e-01	2	9.9657843e-09	1.3369678e+00
3	9	1	3	4.3851719e-01	5.6148281e-01	2	9.9657843e-09	1.2359107e+00
3	10	1	2	4.3821710e-01	5.6178290e-01	2	9.9657843e-09	1.2420051e+00
3	11	1	4	4.3744751e-01	5.6255249e-01	3	9.9657843e-09	1.2576387e+00
3	12	1	3	4.3778841e-01	5.6221159e-01	3	9.9657843e-09	1.2507128e+00
3	13	1	2	4.3777085e-01	5.6222915e-01	3	9.9657843e-09	1.2510695e+00
3	14	1	2	4.6420044e-01	5.3579956e-01	3	9.9657843e-09	7.1721846e-01
3	15	1	3	4.4830177e-01	5.5169823e-01	3	9.9657843e-09	1.0376731e+00
3	16	1	2	4.5634337e-01	5.4365663e-01	4	9.9657843e-09	8.7536164e-01
3	17	1	3	4.5513390e-01	5.4486610e-01	4	9.9657843e-09	8.9974211e-01
3	18	1	2	4.5669787e-01	5.4330213e-01	4	9.9657843e-09	8.6821766e-01
3	19	1	3	4.5660282e-01	5.4339718e-01	4	9.9657843e-09	8.7013291e-01
3	20	1	4	4.3453863e-01	5.6546137e-01	4	9.9657843e-09	1.3167857e+00
3	99	1	4	4.6145053e-01	5.3854947e-01	5	9.9657843e-09	7.7252259e-01
2	1	2	3	5.0000000e-01	5.0000000e-01	1	9.9657843e-09	9.9657843e-09
2	2	2	3	5.0000000e-01	5.0000000e-01	1	9.9657843e-09	9.9657843e-09
2	3	2	3	5.0000000e-01	5.0000000e-01	1	9.9657843e-09	9.9657843e-09
2	4	2	3	5.0000000e-01	5.0000000e-01	1	9.9657843e-09	9.9657843e-09
2	5	2	3	5.0000000e-01	5.0000000e-01	1	9.9657843e-09	9.9657843e-09
2	6	2	3	5.0000000e-01	5.0000000e-01	2	9.9657843e-09	9.9657843e-09
2	7	2	3	5.0000000e-01	5.0000000e-01	2	9.9657843e-09	9.9657843e-09
2	8	2	3	5.0000000e-01	5.0000000e-01	2	9.9657843e-09	9.9657843e-09
2	9	2	3	5.0000000e-01	5.0000000e-01	2	9.9657843e-09	9.9657843e-09
2	10	2	3	5.0000000e-01	5.0000000e-01	2	9.9657843e-09	9.9657843e-09
2	11	2	3	5.0000000e-01	5.0000000e-01	3	9.9657843e-09	9.9657843e-09
2	12	2	3	5.0000000e-01	5.0000000e-01	3	9.9657843e-09	9.9657843e-09
2	13	2	3	5.0000000e-01	5.0000000e-01	3	9.9657843e-09	9.9657843e-09
2	14	2	3	5.0000000e-01	5.0000000e-01	3	9.9657843e-09	9.9657843e-09
2	15	2	3	5.0000000e-01	5.0000000e-01	3	9.9657843e-09	9.9657843e-09
2	16	2	3	5.0000000e-01	5.0000000e-01	4	9.9657843e-09	9.9657843e-09
2	17	2	3	5.0000000e-01	5.0000000e-01	4	9.9657843e-09	9.9657843e-09
2	18	2	3	5.0000000e-01	5.0000000e-01	4	9.9657843e-09	9.9657843e-09
2	19	2	3	5.0000000e-01	5.0000000e-01	4	9.9657843e-09	9.9657843e-09
2	20	2	3	5.0000000e-01	5.0000000e-01	4	9.9657843e-09	9.9657843e-09
2	99	2	1	4.5160446e-01	5.4839554e-01	5	9.9657843e-09	9.7095060e-01
1	1	1	4	5.0000000e-01	5.0000000e-01	1	9.9657843e-09	9.9657843e-09
1	2	1	3	4.5695082e-01	5.4304918e-01	1	9.9657843e-09	8.6312058e-01
1	3	3	4	5.0602709e-01	4.9397291e-01	1	9.4182854e-01	8.2128095e-01
1	4	2	4	5.4282336e-01	4.5717664e-01	1	1.3228641e+00	4.6429340e-01
1	5	1	3	5.1394015e-01	4.8605985e-01	1	1.2173255e+00	9.3845021e-01
1	6	3	2	4.9502911e-01	5.0497089e-01	2	1.2431319e+00	1.3425530e+00
1	7	1	2	5.1294107e-01	4.8705893e-01	2	1.0387391e+00	7.7985986e-01
1	8	4	2	5.4912003e-01	4.5087997e-01	2	1.3858069e+00	4.0022743e-01
1	9	1	3	5.0269345e-01	4.9730655e-01	2	1.0758766e+00	1.0220071e+00
1	10	3	4	4.9722255e-01	5.0277745e-01	2	1.2923344e+00	1.3478841e+00
1	11	3	4	4.9843268e-01	5.0156732e-01	3	7.5106055e-01	7.8240713e-01
1	12	1	3	4.9816439e-01	5.0183561e-01	3	1.0335395e+00	1.0702519e+00
1	13	4	2	5.0034681e-01	4.9965319e-01	3	1.3348408e+00	1.3279046e+00
1	14	2	4	5.1350787e-01	4.8649213e-01	3	1.5039614e+00	1.2337382e+00
1	15	1	3	5.0532603e-01	4.9467397e-01	3	1.3514195e+00	1.2448950e+00
1	16	3	2	5.0944515e-01	4.9055485e-01	4	1.4459309e+00	1.2570053e+00
1	17	1	2	5.2033017e-01	4.7966983e-01	4	1.1278632e+00	7.2103543e-01
1	18	3	4	4.9334311e-01	5.0665689e-01	4	1.0153032e+00	1.1484489e+00
1	19	1	2	5.0044787e-01	4.9955213e-01	4	9.2895075e-01	9.1999330e-01
1	20	1	4	4.8059790e-01	5.1940210e-01	4	5.4026174e-01	9.2849864e-01
1	99	3	2	5.0366153e-01	4.9633847e-01	5	9.5300736e-01	8.7977545e-01
2	1	1	4	5.0000000e-01	5.0000000e-01	1	9.9657843e-09	9.9657843e-09
2	2	1	4	5.0000000e-01	5.0000000e-01	1	9.9657843e-09	9.9657843e-09
2	3	1	4	5.0000000e-01	5.0000000e-01	1	9.9657843e-09	9.9657843e-09
2	4	1	4	5.0000000e-01	5.0000000e-01	1	9.9657843e-09	9.9657843e-09
2	5	1	4	5.0000000e-01	5.0000000e-01	1	9.9657843e-09	9.9657843e-09
2	6	1	4	5.0000000e-01	5.0000000e-01	2	9.9657843e-09	9.9657843e-09
2	7	1	4	5.0000000e-01	5.0000000e-01	2	9.9657843e-09	9.9657843e-09
2	8	1	4	5.0000000e-01	5.0000000e-01	2	9.9657843e-09	9.9657843e-09
2	9	1	4	5.0000000e-01	5.0000000e-01	2	9.9657843e-09	9.9657843e-09
2	10	1	4	5.0000000e-01	5.0000000e-01	2	9.9657843e-09	9.9657843e-09
2	11	1	4	5.0000000e-01	5.0000000e-01	3	9.9657843e-09	9.9657843e-09
2	12	1	4	5.0000000e-01	5.0000000e-01	3	9.9657843e-09	9.9657843e-09
2	13	1	4	5.0000000e-01	5.0000000e-01	3	9.9657843e-09	9.9657843e-09
2	14	1	4	5.0000000e-01	5.0000000e-01	3	9.9657843e-09	9.9657843e-09
2	15	1	4	5.0000000e-01	5.0000000e-01	3	9.9657843e-09	9.9657843e-09
2	16	1	4	5.0000000e-01	5.0000000e-01	4	9.9657843e-09	9.9657843e-09
2	17	1	4	5.0000000e-01	5.0000000e-01	4	9.9657843e-09	9.9657843e-09
2	18	1	4	5.0000000e-01	5.0000000e-01	4	9.9657843e-09	9.9657843e-09
2	19	1	4	5.0000000e-01	5.0000000e-01	4	9.9657843e-09	9.9657843e-09
2	20	1	4	5.0000000e-01	5.0000000e-01	4	9.9657843e-09	9.9657843e-09
2	99	1	2	4.5160446e-01	5.4839554e-01	5	9.9657843e-09	9.7095060e-01
1	1	1	3	5.0000000e-01	5.0000000e-01	1	9.9657843e-09	9.9657843e-09
1	2	3	2	5.0000000e-01	5.0000000e-01	1	8.6312058e-01	8.6312058e-01
1	3	1	2	5.1720369e-01	4.8279631e-01	1	8.2128095e-01	4.7707131e-01
1	4	2	1	5.0661251e-01	4.9338749e-01	1	1.2765453e+00	1.1442874e+00
1	5	4	3	5.0784010e-01	4.9215990e-01	1	1.4698973e+00	1.3130823e+00
1	6	3	4	4.9791263e-01	5.0208737e-01	2	1.4497337e+00	1.4914814e+00
1	7	1	4	5.2960929e-01	4.7039071e-01	2	1.4321641e+00	8.3928456e-01
1	8	4	2	5.0462878e-01	4.9537122e-01	2	1.3334630e+00	1.2408848e+00
1	9	3	1	4.9365540e-01	5.0634460e-01	2	1.2905866e+00	1.4174854e+00
1	10	4	2	4.9679242e-01	5.0320758e-01	2	1.0668614e+00	1.1310139e+00
1	11	4	2	4.9855946e-01	5.0144054e-01	3	6.0209861e-01	6.3090944e-01
1	12	1	3	4.9742503e-01	5.0257497e-01	3	1.1610537e+00	1.2125535e+00
1	13	1	4	4.6408256e-01	5.3591744e-01	3	7.0577888e-01	1.4253671e+00
1	14	2	4	5.2192343e-01	4.7807657e-01	3	1.2523376e+00	8.1358763e-01
1	15	4	1	5.0294306e-01	4.9705694e-01	3	1.3320016e+00	1.2731397e+00
1	16	1	2	4.9112776e-01	5.0887224e-01	4	1.2351286e+00	1.4125920e+00
1	17	3	4	5.0961746e-01	4.9038254e-01	4	1.4600042e+00	1.2676312e+00
1	18	3	1	4.7809856e-01	5.2190144e-01	4	8.2962798e-01	1.2679373e+00
1	19	2	4	5.1010625e-01	4.8989375e-01	4	1.2532787e+00	1.0511261e+00
1	20	3	2	4.8407706e-01	5.1592294e-01	4	9.6794980e-01	1.2865164e+00
1	99	1	4	5.1341709e-01	4.8658291e-01	5	1.3049884e+00	1.0365822e+00
3	1	4	2	5.0000000e-01	5.0000000e-01	1	9.9657843e-09	9.9657843e-09
3	2	4	1	4.5695082e-01	5.4304918e-01	1	9.9657843e-09	8.6312058e-01
3	3	4	3	4.3774146e-01	5.6225854e-01	1	9.9657843e-09	1.2516667e+00
3	4	4	2	4.3895646e-01	5.6104354e-01	1	9.9657843e-09	1.2269914e+00
3	5	4	1	4.3837517e-01	5.6162483e-01	1	9.9657843e-09	1.2387949e+00
3	6	4	3	4.3774146e-01	5.6225854e-01	2	9.9657843e-09	1.2516667e+00
3	7	4	1	4.4774379e-01	5.5225621e-01	2	9.9657843e-09	1.0489547e+00
3	8	4	2	4.3629969e-01	5.6370031e-01	2	9.9657843e-09	1.2809668e+00
3	9	4	1	4.4843379e-01	5.5156621e-01	2	9.9657843e-09	1.0350043e+00
3	10	4	2	4.5142683e-01	5.4857317e-01	2	9.9657843e-09	9.7453683e-01
3	11	4	1	4.5470199e-01	5.4529801e-01	3	9.9657843e-09	9.0845115e-01
3	12	4	3	4.3487071e-01	5.6512929e-01	3	9.9657843e-09	1.3100288e+00
3	13	4	2	4.3730165e-01	5.6269835e-01	3	9.9657843e-09	1.2606023e+00
3	14	4	2	4.6413634e-01	5.3586366e-01	3	9.9657843e-09	7.1850713e-01
3	15	4	1	4.4326913e-01	5.5673087e-01	3	9.9657843e-09	1.1395242e+00
3	16	4	1	4.6562244e-01	5.3437756e-01	4	9.9657843e-09	6.8863776e-01
3	17	4	2	4.5144066e-01	5.4855934e-01	4	9.9657843e-09	9.7425758e-01
3	18	4	1	4.5742599e-01	5.4257401e-01	4	9.9657843e-09	8.5354696e-01
3	19	4	2	4.5586988e-01	5.4413012e-01	4	9.9657843e-09	8.8490498e-01
3	20	4	3	4.3437239e-01	5.6562761e-01	4	9.9657843e-09	1.3201686e+00
3	99	4	3	4.6139145e-01	5.3860855e-01	5	9.9657843e-09	7.7371127e-01

## Sheet: Fig.7D
		LAST TRAINING TRIAL														TEST TRIAL
				DI STABLE														DI STABLE
beta														beta
1	0.0000000e+00	0.0000000e+00	0.0000000e+00	0.0000000e+00	0.0000000e+00	0.0000000e+00	0.0000000e+00	0.0000000e+00	0.0000000e+00	0.0000000e+00	0.0000000e+00			1	0.0000000e+00	-2.4839842e-01	-3.4775042e-01	-4.1426918e-01	-4.5062009e-01	-4.6211716e-01	-4.5061786e-01	-4.1417931e-01	-3.4606291e-01	-2.3029200e-01	0.0000000e+00
0.9	0.0000000e+00	0.0000000e+00	0.0000000e+00	0.0000000e+00	0.0000000e+00	0.0000000e+00	0.0000000e+00	0.0000000e+00	0.0000000e+00	0.0000000e+00	0.0000000e+00			0.9	0.0000000e+00	-2.2444753e-01	-3.1545719e-01	-3.7710341e-01	-4.1109674e-01	-4.2189900e-01	-4.1109464e-01	-3.7701966e-01	-3.1390161e-01	-2.0796941e-01	0.0000000e+00
0.8	0.0000000e+00	0.0000000e+00	0.0000000e+00	0.0000000e+00	0.0000000e+00	0.0000000e+00	0.0000000e+00	0.0000000e+00	0.0000000e+00	0.0000000e+00	0.0000000e+00			0.8	0.0000000e+00	-2.0022236e-01	-2.8241638e-01	-3.3868212e-01	-3.6996494e-01	-3.7994896e-01	-3.6996300e-01	-3.3860529e-01	-2.8100347e-01	-1.8542806e-01	0.0000000e+00
0.7	0.0000000e+00	0.0000000e+00	0.0000000e+00	0.0000000e+00	0.0000000e+00	0.0000000e+00	0.0000000e+00	0.0000000e+00	0.0000000e+00	0.0000000e+00	0.0000000e+00			0.7	0.0000000e+00	-1.7574987e-01	-2.4869163e-01	-2.9909714e-01	-3.2732979e-01	-3.3637554e-01	-3.2732803e-01	-2.9902800e-01	-2.4743139e-01	-1.6268986e-01	0.0000000e+00
0.6	0.0000000e+00	0.0000000e+00	0.0000000e+00	0.0000000e+00	0.0000000e+00	0.0000000e+00	0.0000000e+00	0.0000000e+00	0.0000000e+00	0.0000000e+00	0.0000000e+00			0.6	0.0000000e+00	-1.5105820e-01	-2.1435290e-01	-2.5845523e-01	-2.8331881e-01	-2.9131261e-01	-2.8331726e-01	-2.5839449e-01	-2.1325449e-01	-1.3977754e-01	0.0000000e+00
0.5	0.0000000e+00	0.0000000e+00	0.0000000e+00	0.0000000e+00	0.0000000e+00	0.0000000e+00	0.0000000e+00	0.0000000e+00	0.0000000e+00	0.0000000e+00	0.0000000e+00			0.5	0.0000000e+00	-1.2617658e-01	-1.7947602e-01	-2.1687732e-01	-2.3808122e-01	-2.4491866e-01	-2.3807990e-01	-2.1682563e-01	-1.7854756e-01	-1.1671455e-01	0.0000000e+00
0.4	0.0000000e+00	0.0000000e+00	0.0000000e+00	0.0000000e+00	0.0000000e+00	0.0000000e+00	0.0000000e+00	0.0000000e+00	0.0000000e+00	0.0000000e+00	0.0000000e+00			0.4	0.0000000e+00	-1.0113518e-01	-1.4414206e-01	-1.7449738e-01	-1.9178651e-01	-1.9737532e-01	-1.9178543e-01	-1.7445531e-01	-1.4339057e-01	-9.3524993e-02	0.0000000e+00
0.3	0.0000000e+00	0.0000000e+00	0.0000000e+00	0.0000000e+00	0.0000000e+00	0.0000000e+00	0.0000000e+00	0.0000000e+00	0.0000000e+00	0.0000000e+00	0.0000000e+00			0.3	0.0000000e+00	-7.5964968e-02	-1.0843669e-01	-1.3146093e-01	-1.4462230e-01	-1.4888503e-01	-1.4462147e-01	-1.3142894e-01	-1.0786790e-01	-7.0233514e-02	0.0000000e+00
0.2	0.0000000e+00	0.0000000e+00	0.0000000e+00	0.0000000e+00	0.0000000e+00	0.0000000e+00	0.0000000e+00	0.0000000e+00	0.0000000e+00	0.0000000e+00	0.0000000e+00			0.2	0.0000000e+00	-5.0697566e-02	-7.2449326e-02	-8.7923166e-02	-9.6791641e-02	-9.9667994e-02	-9.6791086e-02	-8.7901638e-02	-7.2067652e-02	-4.6865203e-02	0.0000000e+00
0.1	0.0000000e+00	0.0000000e+00	0.0000000e+00	0.0000000e+00	0.0000000e+00	0.0000000e+00	0.0000000e+00	0.0000000e+00	0.0000000e+00	0.0000000e+00	0.0000000e+00			0.1	0.0000000e+00	-2.5365092e-02	-3.6272323e-02	-4.4046874e-02	-4.8509705e-02	-4.9958375e-02	-4.8509425e-02	-4.4036047e-02	-3.6080735e-02	-2.3445482e-02	0.0000000e+00
0	0.0000000e+00	0.0000000e+00	0.0000000e+00	0.0000000e+00	0.0000000e+00	0.0000000e+00	0.0000000e+00	0.0000000e+00	0.0000000e+00	0.0000000e+00	0.0000000e+00			0	0.0000000e+00	0.0000000e+00	0.0000000e+00	0.0000000e+00	0.0000000e+00	0.0000000e+00	0.0000000e+00	0.0000000e+00	0.0000000e+00	0.0000000e+00	0.0000000e+00
-0.1'	0.0000000e+00	0.0000000e+00	0.0000000e+00	0.0000000e+00	0.0000000e+00	0.0000000e+00	0.0000000e+00	0.0000000e+00	0.0000000e+00	0.0000000e+00	0.0000000e+00			-0.1'	0.0000000e+00	2.5365092e-02	3.6272323e-02	4.4046874e-02	4.8509705e-02	4.9958375e-02	4.8509425e-02	4.4036047e-02	3.6080735e-02	2.3445482e-02	0.0000000e+00
-0.2'	0.0000000e+00	0.0000000e+00	0.0000000e+00	0.0000000e+00	0.0000000e+00	0.0000000e+00	0.0000000e+00	0.0000000e+00	0.0000000e+00	0.0000000e+00	0.0000000e+00			-0.2'	0.0000000e+00	5.0697566e-02	7.2449326e-02	8.7923166e-02	9.6791641e-02	9.9667994e-02	9.6791086e-02	8.7901638e-02	7.2067652e-02	4.6865203e-02	0.0000000e+00
-0.3'	0.0000000e+00	0.0000000e+00	0.0000000e+00	0.0000000e+00	0.0000000e+00	0.0000000e+00	0.0000000e+00	0.0000000e+00	0.0000000e+00	0.0000000e+00	0.0000000e+00			-0.3'	0.0000000e+00	7.5964968e-02	1.0843669e-01	1.3146093e-01	1.4462230e-01	1.4888503e-01	1.4462147e-01	1.3142894e-01	1.0786790e-01	7.0233514e-02	0.0000000e+00
-0.4'	0.0000000e+00	0.0000000e+00	0.0000000e+00	0.0000000e+00	0.0000000e+00	0.0000000e+00	0.0000000e+00	0.0000000e+00	0.0000000e+00	0.0000000e+00	0.0000000e+00			-0.4'	0.0000000e+00	1.0113518e-01	1.4414206e-01	1.7449738e-01	1.9178651e-01	1.9737532e-01	1.9178543e-01	1.7445531e-01	1.4339057e-01	9.3524993e-02	0.0000000e+00
-0.5'	0.0000000e+00	0.0000000e+00	0.0000000e+00	0.0000000e+00	0.0000000e+00	0.0000000e+00	0.0000000e+00	0.0000000e+00	0.0000000e+00	0.0000000e+00	0.0000000e+00			-0.5'	0.0000000e+00	1.2617658e-01	1.7947602e-01	2.1687732e-01	2.3808122e-01	2.4491866e-01	2.3807990e-01	2.1682563e-01	1.7854756e-01	1.1671455e-01	0.0000000e+00
-0.6'	0.0000000e+00	0.0000000e+00	0.0000000e+00	0.0000000e+00	0.0000000e+00	0.0000000e+00	0.0000000e+00	0.0000000e+00	0.0000000e+00	0.0000000e+00	0.0000000e+00			-0.6'	0.0000000e+00	1.5105820e-01	2.1435290e-01	2.5845523e-01	2.8331881e-01	2.9131261e-01	2.8331726e-01	2.5839449e-01	2.1325449e-01	1.3977754e-01	0.0000000e+00
-0.7'	0.0000000e+00	0.0000000e+00	0.0000000e+00	0.0000000e+00	0.0000000e+00	0.0000000e+00	0.0000000e+00	0.0000000e+00	0.0000000e+00	0.0000000e+00	0.0000000e+00			-0.7'	0.0000000e+00	1.7574987e-01	2.4869163e-01	2.9909714e-01	3.2732979e-01	3.3637554e-01	3.2732803e-01	2.9902800e-01	2.4743139e-01	1.6268986e-01	0.0000000e+00
-0.8'	0.0000000e+00	0.0000000e+00	0.0000000e+00	0.0000000e+00	0.0000000e+00	0.0000000e+00	0.0000000e+00	0.0000000e+00	0.0000000e+00	0.0000000e+00	0.0000000e+00			-0.8'	0.0000000e+00	2.0022236e-01	2.8241638e-01	3.3868212e-01	3.6996494e-01	3.7994896e-01	3.6996300e-01	3.3860529e-01	2.8100347e-01	1.8542806e-01	0.0000000e+00
-0.9'	0.0000000e+00	0.0000000e+00	0.0000000e+00	0.0000000e+00	0.0000000e+00	0.0000000e+00	0.0000000e+00	0.0000000e+00	0.0000000e+00	0.0000000e+00	0.0000000e+00			-0.9'	0.0000000e+00	2.2444753e-01	3.1545719e-01	3.7710341e-01	4.1109674e-01	4.2189900e-01	4.1109464e-01	3.7701966e-01	3.1390161e-01	2.0796941e-01	0.0000000e+00
-1	0.0000000e+00	0.0000000e+00	0.0000000e+00	0.0000000e+00	0.0000000e+00	0.0000000e+00	0.0000000e+00	0.0000000e+00	0.0000000e+00	0.0000000e+00	0.0000000e+00			-1	0.0000000e+00	2.4839842e-01	3.4775042e-01	4.1426918e-01	4.5062009e-01	4.6211716e-01	4.5061786e-01	4.1417931e-01	3.4606291e-01	2.3029200e-01	0.0000000e+00
alpha	0	0.1	0.2	0.3	0.4	0.5	0.6	0.7	0.8	0.9	1			alpha	0	0.1	0.2	0.3	0.4	0.5	0.6	0.7	0.8	0.9	1
				DI OVERLAP														DI OVERLAP
beta														beta
1	0.0000000e+00	-6.4401711e-01	-6.5250716e-01	-6.5788088e-01	-6.5097967e-01	-6.2689516e-01	-5.8171000e-01	-5.1013688e-01	-4.0429724e-01	-2.5159567e-01	0.0000000e+00			1	0.0000000e+00	-6.5855529e-01	-6.5525682e-01	-6.2609329e-01	-5.6719991e-01	-4.8004920e-01	-3.7037105e-01	-2.4952325e-01	-1.3389934e-01	-4.2632495e-02	0.0000000e+00
0.9	0.0000000e+00	-5.9702209e-01	-6.0543769e-01	-6.1077828e-01	-6.0392270e-01	-5.8013060e-01	-5.3601173e-01	-4.6731171e-01	-3.6781874e-01	-2.2736024e-01	0.0000000e+00			0.9	0.0000000e+00	-6.1144906e-01	-6.0816897e-01	-5.7934011e-01	-5.2197271e-01	-4.3880041e-01	-3.3634731e-01	-2.2547223e-01	-1.2064693e-01	-3.8373664e-02	0.0000000e+00
0.8	0.0000000e+00	-5.4553800e-01	-5.5371431e-01	-5.5891593e-01	-5.5224156e-01	-5.2920016e-01	-4.8693959e-01	-4.2217467e-01	-3.3017179e-01	-2.0283986e-01	0.0000000e+00			0.8	0.0000000e+00	-5.5956975e-01	-5.5637320e-01	-5.2843612e-01	-4.7360654e-01	-3.9561534e-01	-3.0142215e-01	-2.0114317e-01	-1.0735138e-01	-3.4113439e-02	0.0000000e+00
0.7	0.0000000e+00	-4.8957854e-01	-4.9733342e-01	-5.0227834e-01	-4.9593586e-01	-4.7414708e-01	-4.3458717e-01	-3.7484201e-01	-2.9144415e-01	-1.7806242e-01	0.0000000e+00			0.7	0.0000000e+00	-5.0290034e-01	-4.9985993e-01	-4.7342591e-01	-4.2220433e-01	-3.5060682e-01	-2.6566889e-01	-1.7656338e-01	-9.4017323e-02	-2.9851974e-02	0.0000000e+00
0.6	0.0000000e+00	-4.2927303e-01	-4.3641339e-01	-4.4097604e-01	-4.3512598e-01	-4.1511789e-01	-3.7912256e-01	-3.2547058e-01	-2.5173685e-01	-1.5305711e-01	0.0000000e+00			0.6	0.0000000e+00	-4.4155032e-01	-4.3874361e-01	-4.1445677e-01	-3.6793546e-01	-3.0391808e-01	-2.2916951e-01	-1.5176136e-01	-8.0649446e-02	-2.5589423e-02	0.0000000e+00
0.5	0.0000000e+00	-3.6488040e-01	-3.7121068e-01	-3.7526321e-01	-3.7006885e-01	-3.5237283e-01	-3.2079235e-01	-2.7425787e-01	-2.1116344e-01	-1.2785425e-01	0.0000000e+00			0.5	0.0000000e+00	-3.7577356e-01	-3.7327960e-01	-3.5178898e-01	-3.1103846e-01	-2.5572223e-01	-1.9201401e-01	-1.2676673e-01	-6.7252491e-02	-2.1325942e-02	0.0000000e+00
0.4	0.0000000e+00	-2.9679703e-01	-3.0212942e-01	-3.0554848e-01	-3.0116724e-01	-2.8629080e-01	-2.5992222e-01	-2.2144041e-01	-1.6984896e-01	-1.0248518e-01	0.0000000e+00			0.4	0.0000000e+00	-3.0597928e-01	-3.0387439e-01	-2.8580060e-01	-2.5182084e-01	-2.0622068e-01	-1.5429971e-01	-1.0161006e-01	-5.3831241e-02	-1.7061685e-02	0.0000000e+00
0.3	0.0000000e+00	-2.2555641e-01	-2.2972201e-01	-2.3239633e-01	-2.2897016e-01	-2.1736754e-01	-1.9691328e-01	-1.6729067e-01	-1.2792860e-01	-7.6982090e-02	0.0000000e+00			0.3	0.0000000e+00	-2.3273342e-01	-2.3108655e-01	-2.1698561e-01	-1.9065533e-01	-1.5564048e-01	-1.1613027e-01	-7.6322747e-02	-4.0390512e-02	-1.2796807e-02	0.0000000e+00
0.2	0.0000000e+00	-1.5181899e-01	-1.5467905e-01	-1.5651690e-01	-1.5416273e-01	-1.4620587e-01	-1.3223418e-01	-1.1211220e-01	-8.5546046e-02	-5.1377858e-02	0.0000000e+00			0.2	0.0000000e+00	-1.5674861e-01	-1.5561661e-01	-1.4594415e-01	-1.2797261e-01	-1.0423066e-01	-7.7614667e-02	-5.0936861e-02	-2.6935149e-02	-8.5314633e-03	0.0000000e+00
0.1	0.0000000e+00	-7.6352027e-02	-7.7807743e-02	-7.8743704e-02	-7.7544913e-02	-7.3497912e-02	-6.6408751e-02	-5.6233401e-02	-4.2851575e-02	-2.5705905e-02	0.0000000e+00			0.1	0.0000000e+00	-7.8861731e-02	-7.8285161e-02	-7.3364854e-02	-6.4250466e-02	-5.2257666e-02	-3.8865962e-02	-2.5484973e-02	-1.3470018e-02	-4.2658093e-03	0.0000000e+00
0	0.0000000e+00	0.0000000e+00	0.0000000e+00	0.0000000e+00	0.0000000e+00	0.0000000e+00	0.0000000e+00	0.0000000e+00	0.0000000e+00	0.0000000e+00	0.0000000e+00			0	0.0000000e+00	0.0000000e+00	0.0000000e+00	0.0000000e+00	0.0000000e+00	0.0000000e+00	0.0000000e+00	0.0000000e+00	0.0000000e+00	0.0000000e+00	0.0000000e+00
-0.1'	0.0000000e+00	7.6352027e-02	7.7807743e-02	7.8743704e-02	7.7544913e-02	7.3497912e-02	6.6408751e-02	5.6233401e-02	4.2851575e-02	2.5705905e-02	0.0000000e+00			-0.1'	0.0000000e+00	7.8861731e-02	7.8285161e-02	7.3364854e-02	6.4250466e-02	5.2257666e-02	3.8865962e-02	2.5484973e-02	1.3470018e-02	4.2658093e-03	0.0000000e+00
-0.2'	0.0000000e+00	1.5181899e-01	1.5467905e-01	1.5651690e-01	1.5416273e-01	1.4620587e-01	1.3223418e-01	1.1211220e-01	8.5546046e-02	5.1377858e-02	0.0000000e+00			-0.2'	0.0000000e+00	1.5674861e-01	1.5561661e-01	1.4594415e-01	1.2797261e-01	1.0423066e-01	7.7614667e-02	5.0936861e-02	2.6935149e-02	8.5314633e-03	0.0000000e+00
-0.3'	0.0000000e+00	2.2555641e-01	2.2972201e-01	2.3239633e-01	2.2897016e-01	2.1736754e-01	1.9691328e-01	1.6729067e-01	1.2792860e-01	7.6982090e-02	0.0000000e+00			-0.3'	0.0000000e+00	2.3273342e-01	2.3108655e-01	2.1698561e-01	1.9065533e-01	1.5564048e-01	1.1613027e-01	7.6322747e-02	4.0390512e-02	1.2796807e-02	0.0000000e+00
-0.4'	0.0000000e+00	2.9679703e-01	3.0212942e-01	3.0554848e-01	3.0116724e-01	2.8629080e-01	2.5992222e-01	2.2144041e-01	1.6984896e-01	1.0248518e-01	0.0000000e+00			-0.4'	0.0000000e+00	3.0597928e-01	3.0387439e-01	2.8580060e-01	2.5182084e-01	2.0622068e-01	1.5429971e-01	1.0161006e-01	5.3831241e-02	1.7061685e-02	0.0000000e+00
-0.5'	0.0000000e+00	3.6488040e-01	3.7121068e-01	3.7526321e-01	3.7006885e-01	3.5237283e-01	3.2079235e-01	2.7425787e-01	2.1116344e-01	1.2785425e-01	0.0000000e+00			-0.5'	0.0000000e+00	3.7577356e-01	3.7327960e-01	3.5178898e-01	3.1103846e-01	2.5572223e-01	1.9201401e-01	1.2676673e-01	6.7252491e-02	2.1325942e-02	0.0000000e+00
-0.6'	0.0000000e+00	4.2927303e-01	4.3641339e-01	4.4097604e-01	4.3512598e-01	4.1511789e-01	3.7912256e-01	3.2547058e-01	2.5173685e-01	1.5305711e-01	0.0000000e+00			-0.6'	0.0000000e+00	4.4155032e-01	4.3874361e-01	4.1445677e-01	3.6793546e-01	3.0391808e-01	2.2916951e-01	1.5176136e-01	8.0649446e-02	2.5589423e-02	0.0000000e+00
-0.7'	0.0000000e+00	4.8957854e-01	4.9733342e-01	5.0227834e-01	4.9593586e-01	4.7414708e-01	4.3458717e-01	3.7484201e-01	2.9144415e-01	1.7806242e-01	0.0000000e+00			-0.7'	0.0000000e+00	5.0290034e-01	4.9985993e-01	4.7342591e-01	4.2220433e-01	3.5060682e-01	2.6566889e-01	1.7656338e-01	9.4017323e-02	2.9851974e-02	0.0000000e+00
-0.8'	0.0000000e+00	5.4553800e-01	5.5371431e-01	5.5891593e-01	5.5224156e-01	5.2920016e-01	4.8693959e-01	4.2217467e-01	3.3017179e-01	2.0283986e-01	0.0000000e+00			-0.8'	0.0000000e+00	5.5956975e-01	5.5637320e-01	5.2843612e-01	4.7360654e-01	3.9561534e-01	3.0142215e-01	2.0114317e-01	1.0735138e-01	3.4113439e-02	0.0000000e+00
-0.9'	0.0000000e+00	5.9702209e-01	6.0543769e-01	6.1077828e-01	6.0392270e-01	5.8013060e-01	5.3601173e-01	4.6731171e-01	3.6781874e-01	2.2736024e-01	0.0000000e+00			-0.9'	0.0000000e+00	6.1144906e-01	6.0816897e-01	5.7934011e-01	5.2197271e-01	4.3880041e-01	3.3634731e-01	2.2547223e-01	1.2064693e-01	3.8373664e-02	0.0000000e+00
-1	0.0000000e+00	6.4401711e-01	6.5250716e-01	6.5788088e-01	6.5097967e-01	6.2689516e-01	5.8171000e-01	5.1013688e-01	4.0429724e-01	2.5159567e-01	0.0000000e+00			-1	0.0000000e+00	6.5855529e-01	6.5525682e-01	6.2609329e-01	5.6719991e-01	4.8004920e-01	3.7037105e-01	2.4952325e-01	1.3389934e-01	4.2632495e-02	0.0000000e+00
alpha	0	0.1	0.2	0.3	0.4	0.5	0.6	0.7	0.8	0.9	1			alpha	0	0.1	0.2	0.3	0.4	0.5	0.6	0.7	0.8	0.9	1
