# Supplementary material for: The object space task shows cumulative memory expression in both mice and rats
Source: PLoS Biol. 2019 Jun 17;17(6):e3000322. doi: 10.1371/journal.pbio.3000322 (PMC6597117; doi:10.1371/journal.pbio.3000322)
Supplement: S10 Data — (TXT) [file pbio.3000322.s013.txt]

# Trial 0 - POSITION_Mouse_c57bl6_calcium_1_t0032_raw.txt
170 234 255 
171 235 253 
172 233 258 
173 233 268 
174 229 274 
175 226 278 
176 221 283 
177 212 287 
178 204 288 
179 197 287 
180 195 288 
181 190 288 
182 187 289 
183 177 288 
184 165 288 
185 160 289 
186 160 289 
187 157 290 
188 149 288 
189 143 288 
190 132 289 
191 123 288 
192 114 289 
193 98 289 
194 86 289 
195 77 288 
196 66 286 
197 64 286 
198 64 285 
199 64 285 
200 64 285 
201 66 284 
202 65 281 
203 66 281 
204 67 280 
205 67 281 
206 66 283 
207 64 286 
208 61 287 
209 59 287 
210 54 285 
211 53 285 
212 52 285 
213 52 285 
214 52 284 
215 51 284 
216 51 284 
217 50 284 
218 55 289 
219 49 289 
220 47 290 
221 41 289 
222 35 290 
223 13 277 
224 12 274 
225 12 269 
226 14 265 
227 16 258 
228 19 253 
229 20 251 
230 22 249 
231 22 246 
232 25 243 
233 27 240 
234 27 239 
235 27 237 
236 24 234 
237 22 229 
238 23 222 
239 25 213 
240 25 210 
241 22 208 
242 19 205 
243 15 188 
244 13 171 
245 12 161 
246 11 149 
247 10 134 
248 11 122 
249 11 107 
250 12 89 
251 13 80 
252 14 75 
253 16 71 
254 19 70 
255 24 63 
256 31 58 
257 36 57 
258 37 56 
259 41 54 
260 46 53 
261 48 53 
262 49 53 
263 48 53 
264 50 52 
265 48 53 
266 49 52 
267 50 52 
268 51 51 
269 57 48 
270 57 48 
271 54 48 
272 54 49 
273 58 47 
274 69 46 
275 75 42 
277 128 20 
278 141 16 
279 156 12 
280 173 12 
281 184 12 
282 202 14 
283 215 16 
284 224 19 
285 228 22 
286 227 21 
287 230 22 
288 230 24 
289 230 25 
290 232 28 
291 233 28 
292 237 32 
293 239 35 
294 242 41 
295 243 43 
296 244 44 
297 244 44 
298 243 43 
299 244 43 
300 243 44 
301 243 43 
302 243 44 
303 244 45 
304 244 45 
305 244 45 
306 244 44 
307 243 44 
308 244 44 
309 244 44 
310 243 46 
311 244 46 
312 243 45 
313 244 44 
314 244 44 
315 244 44 
316 244 46 
317 243 44 
318 243 45 
319 244 45 
320 243 44 
321 242 42 
322 244 47 
323 245 48 
324 245 48 
325 246 48 
326 247 48 
327 246 48 
328 245 48 
329 245 45 
330 245 46 
331 246 48 
332 246 47 
333 246 46 
334 246 46 
335 247 48 
336 245 48 
337 246 48 
338 246 48 
339 246 47 
340 245 48 
341 245 48 
342 246 48 
343 244 48 
344 245 48 
345 245 49 
346 244 50 
347 245 50 
348 245 50 
349 244 49 
350 243 49 
351 241 50 
352 239 48 
353 239 51 
354 236 51 
355 235 51 
356 234 52 
357 234 53 
358 234 53 
359 235 54 
360 235 54 
361 235 54 
362 235 53 
363 235 54 
364 235 53 
365 235 53 
366 235 54 
367 234 54 
368 234 53 
369 234 53 
370 234 54 
371 235 55 
372 237 57 
373 237 57 
374 238 58 
375 238 57 
376 238 60 
377 240 57 
378 241 56 
379 242 55 
380 246 56 
381 247 53 
382 246 50 
383 247 49 
384 249 50 
385 249 51 
386 249 52 
387 249 53 
388 247 53 
389 248 53 
390 249 53 
391 250 55 
392 250 56 
393 247 54 
394 242 54 
395 239 55 
396 238 55 
397 238 55 
398 238 57 
399 238 56 
400 238 56 
401 238 57 
402 237 58 
403 238 57 
404 238 57 
405 238 57 
406 238 57 
407 238 57 
408 238 57 
409 238 57 
410 238 57 
411 238 56 
412 238 54 
413 237 54 
414 236 54 
415 235 55 
416 234 56 
417 234 56 
418 231 56 
419 230 56 
420 228 58 
421 226 58 
422 226 59 
423 226 61 
424 226 61 
425 227 62 
426 224 65 
427 223 65 
428 224 63 
429 227 60 
430 225 57 
431 227 54 
432 227 53 
433 226 51 
434 225 50 
435 223 48 
436 225 49 
437 227 51 
438 230 54 
439 232 55 
440 232 55 
441 232 55 
442 232 54 
443 232 55 
444 232 56 
445 231 56 
446 229 58 
447 229 59 
448 227 62 
449 224 65 
450 223 68 
451 221 71 
452 221 74 
453 222 78 
454 226 80 
455 227 79 
456 229 82 
457 234 84 
458 240 88 
459 249 94 
460 259 99 
461 267 105 
462 273 116 
463 277 127 
464 278 136 
465 278 140 
466 279 147 
467 277 152 
468 276 166 
469 271 175 
470 270 192 
471 267 205 
472 269 218 
473 268 226 
474 268 231 
475 268 231 
476 269 232 
477 272 237 
478 275 247 
479 277 256 
480 276 267 
481 273 278 
482 270 273 
483 274 266 
484 273 266 
485 272 269 
486 254 268 
487 254 267 
488 253 265 
489 248 280 
490 267 268 
491 266 271 
493 196 277 
494 189 278 
495 185 281 
496 182 282 
497 170 284 
498 161 285 
499 157 285 
500 155 285 
501 150 286 
502 136 287 
503 118 287 
504 102 288 
505 87 285 
506 77 283 
507 71 281 
508 68 280 
509 69 279 
510 71 277 
511 73 276 
512 75 274 
513 77 273 
514 79 274 
515 76 268 
516 78 266 
517 77 266 
518 77 267 
519 77 269 
520 77 270 
521 76 270 
522 74 269 
523 74 270 
524 74 269 
525 74 269 
526 74 271 
527 72 271 
528 72 272 
529 70 270 
530 68 270 
531 65 272 
532 65 274 
533 62 274 
534 60 274 
535 54 271 
536 52 270 
537 51 271 
538 50 269 
539 48 268 
540 48 268 
541 50 268 
542 49 267 
543 50 266 
544 48 265 
545 47 263 
546 45 262 
547 45 262 
548 45 260 
549 42 256 
550 37 253 
551 35 249 
552 33 245 
553 32 240 
554 32 237 
555 32 236 
556 34 235 
557 34 233 
558 35 228 
559 38 227 
560 39 227 
561 39 229 
562 41 228 
563 41 227 
564 41 226 
565 42 224 
566 41 222 
567 41 224 
568 42 224 
569 40 225 
570 40 226 
571 42 226 
572 44 229 
573 46 231 
574 45 230 
575 45 229 
576 46 233 
577 45 234 
578 47 234 
579 48 232 
580 47 232 
581 46 231 
582 46 234 
583 46 234 
584 49 232 
585 48 232 
586 50 233 
587 47 235 
588 48 235 
589 50 234 
590 53 233 
591 56 232 
592 57 234 
593 57 236 
594 57 236 
595 57 236 
596 58 237 
597 58 240 
598 57 242 
599 56 242 
600 57 244 
601 57 244 
602 57 246 
603 56 246 
604 56 247 
605 56 249 
606 56 251 
607 57 252 
608 58 254 
609 59 255 
610 60 253 
611 62 254 
612 65 258 
613 68 265 
614 71 271 
615 74 272 
616 74 271 
617 73 272 
618 70 271 
619 66 271 
620 64 270 
621 61 271 
622 55 276 
623 46 282 
624 42 284 
625 36 289 
626 32 279 
627 19 290 
628 18 290 
629 20 290 
630 19 290 
631 19 290 
632 18 290 
633 16 290 
634 16 290 
635 19 290 
636 16 290 
637 16 290 
638 16 290 
639 5 289 
640 14 276 
641 16 272 
642 20 269 
643 21 267 
644 21 265 
645 22 261 
646 23 260 
647 23 259 
648 24 258 
649 24 257 
650 23 254 
651 24 251 
652 22 248 
653 24 248 
654 21 247 
655 22 247 
656 20 249 
657 17 245 
658 15 241 
659 16 238 
660 16 235 
661 15 236 
662 15 236 
663 16 234 
664 17 234 
665 18 234 
666 17 233 
667 18 233 
668 18 233 
669 18 233 
670 18 232 
671 18 229 
672 18 229 
673 18 229 
674 18 230 
675 18 230 
676 18 231 
677 19 230 
678 20 232 
679 22 232 
680 23 233 
681 26 233 
682 26 233 
683 27 234 
684 29 239 
685 33 240 
686 36 240 
687 36 240 
688 37 240 
689 36 241 
690 37 242 
691 36 243 
692 39 246 
693 41 249 
694 45 252 
695 45 254 
696 45 255 
697 46 255 
698 47 255 
699 49 256 
700 49 255 
701 51 253 
702 53 253 
703 55 255 
704 59 256 
705 61 257 
706 60 259 
707 58 259 
708 57 255 
709 57 252 
710 59 249 
711 61 249 
712 61 248 
713 63 246 
714 64 246 
715 63 246 
716 63 244 
717 62 243 
718 62 243 
719 61 242 
720 61 240 
721 60 239 
722 59 240 
723 58 241 
724 56 240 
725 56 239 
726 56 237 
727 55 237 
728 55 240 
729 54 242 
730 55 241 
731 53 242 
732 53 242 
733 51 243 
734 48 245 
735 47 245 
736 47 245 
737 42 248 
738 41 251 
739 44 251 
740 43 252 
741 42 253 
742 44 251 
743 41 252 
744 42 252 
745 41 253 
746 42 253 
747 43 253 
748 43 254 
749 41 255 
750 41 253 
751 41 253 
752 41 252 
753 41 253 
754 41 253 
755 41 253 
756 41 253 
757 42 253 
758 41 253 
759 42 252 
760 41 252 
761 41 253 
762 41 254 
763 39 255 
764 39 256 
765 38 255 
766 38 255 
767 36 257 
768 33 257 
769 32 259 
770 30 261 
771 26 263 
772 20 268 
773 19 267 
774 17 270 
775 16 270 
776 17 270 
777 18 270 
778 18 270 
779 19 271 
780 18 272 
781 19 273 
782 20 273 
783 20 274 
784 20 274 
785 20 274 
786 20 273 
787 22 272 
788 22 271 
789 27 270 
790 34 267 
791 35 265 
792 35 266 
793 34 265 
794 35 264 
795 36 262 
796 33 265 
797 33 265 
798 36 264 
799 32 267 
800 38 265 
801 42 261 
802 42 260 
803 37 261 
804 36 263 
805 37 263 
806 36 264 
807 37 263 
808 39 261 
809 42 261 
810 42 262 
811 43 261 
812 45 260 
813 47 258 
814 48 258 
815 47 257 
816 47 257 
817 48 256 
818 48 256 
819 49 255 
820 50 255 
821 51 256 
822 52 256 
823 53 254 
824 53 253 
825 53 252 
826 53 251 
827 55 249 
828 58 245 
829 59 241 
830 61 237 
831 65 233 
832 65 227 
833 65 226 
834 63 227 
835 63 228 
836 62 229 
837 58 225 
838 54 212 
839 50 203 
840 48 196 
841 48 189 
842 42 175 
844 30 139 
845 49 194 
846 56 202 
848 36 74 
849 38 71 
850 39 65 
851 38 63 
852 36 57 
853 36 51 
854 39 43 
855 34 37 
856 28 33 
857 25 25 
858 22 22 
859 20 19 
860 20 17 
861 17 14 
862 19 15 
863 19 14 
864 17 14 
865 17 14 
866 17 13 
867 17 13 
868 17 13 
869 18 14 
870 17 15 
871 16 15 
872 16 14 
873 17 14 
874 17 14 
875 17 15 
876 18 14 
877 18 15 
878 15 14 
879 17 14 
880 17 14 
881 18 14 
882 19 14 
883 19 14 
884 20 16 
885 20 14 
886 26 14 
887 32 18 
888 34 18 
889 33 16 
890 35 15 
891 41 12 
892 45 13 
893 50 13 
894 50 14 
895 49 14 
896 51 13 
897 61 11 
898 77 11 
899 94 12 
900 113 13 
901 102 13 
902 72 13 
904 78 48 
906 227 12 
907 237 13 
908 251 13 
909 257 14 
910 255 13 
911 255 14 
912 251 14 
913 250 14 
914 251 16 
915 252 18 
916 252 19 
917 253 22 
918 253 21 
919 251 23 
920 253 23 
921 252 24 
922 253 24 
923 253 25 
924 255 28 
925 256 36 
926 255 40 
927 253 45 
928 253 47 
929 251 48 
930 251 48 
931 252 49 
932 253 50 
933 254 52 
934 256 51 
935 257 52 
936 257 54 
937 257 57 
938 256 61 
939 260 67 
940 268 78 
941 271 91 
942 276 102 
943 280 113 
944 283 123 
945 284 129 
946 284 129 
947 282 129 
948 280 130 
949 279 129 
950 279 133 
951 275 140 
952 268 150 
953 262 161 
954 259 169 
955 259 182 
956 260 192 
957 262 210 
958 263 222 
959 263 233 
960 263 245 
961 263 253 
962 265 259 
963 265 216 
965 268 285 
966 272 286 
967 264 284 
968 260 282 
969 262 285 
970 246 274 
971 238 282 
972 232 274 
973 226 272 
974 221 273 
975 213 275 
976 204 274 
977 197 273 
978 191 274 
979 181 275 
980 176 276 
981 170 276 
982 169 277 
983 166 282 
984 163 282 
985 161 282 
986 154 281 
987 151 277 
988 148 277 
989 141 279 
990 128 283 
991 111 285 
992 105 284 
993 88 287 
994 82 286 
995 71 287 
996 61 288 
997 50 287 
998 38 289 
999 40 287 
1000 33 277 
1001 19 290 
1002 6 293 
1003 9 292 
1004 13 293 
1005 14 293 
1006 15 293 
1007 15 293 
1008 16 293 
1009 18 293 
1010 24 293 
1011 28 292 
1012 33 279 
1013 37 289 
1014 37 284 
1015 34 284 
1016 36 289 
1017 39 286 
1018 38 282 
1019 39 285 
1020 41 266 
1021 42 263 
1022 43 260 
1023 43 262 
1024 45 265 
1025 48 269 
1026 48 276 
1027 49 279 
1028 50 280 
1029 53 281 
1030 61 279 
1031 68 278 
1032 71 279 
1033 73 278 
1034 74 280 
1035 75 280 
1036 76 279 
1037 76 279 
1038 76 278 
1039 75 280 
1040 75 279 
1041 75 279 
1042 75 278 
1043 75 278 
1044 74 278 
1045 75 278 
1046 75 278 
1047 75 278 
1048 75 279 
1049 76 280 
1050 82 281 
1051 87 283 
1052 91 281 
1053 93 282 
1054 97 283 
1055 99 283 
1056 108 282 
1057 122 280 
1058 135 280 
1059 139 283 
1060 143 283 
1061 155 285 
1062 159 285 
1063 163 286 
1064 164 287 
1065 165 287 
1066 167 286 
1067 167 286 
1068 171 285 
1069 174 285 
1070 180 284 
1071 182 285 
1072 181 286 
1073 185 286 
1074 188 288 
1075 201 289 
1076 210 289 
1078 255 289 
1079 274 288 
1080 281 286 
1081 283 287 
1082 282 288 
1083 281 289 
1084 282 289 
1085 282 289 
1086 283 288 
1087 282 288 
1088 282 287 
1089 281 287 
1090 277 287 
1091 265 284 
1092 264 284 
1093 263 283 
1094 261 281 
1095 257 280 
1096 257 280 
1097 256 277 
1098 248 273 
1099 257 277 
1100 265 274 
1101 262 278 
1102 251 277 
1103 250 274 
1104 260 277 
1105 248 274 
1106 258 276 
1107 258 275 
1108 258 275 
1109 248 272 
1110 250 273 
1111 258 274 
1112 249 278 
1113 248 280 
1114 254 273 
1115 244 273 
1116 252 271 
1118 204 253 
1119 193 252 
1120 178 253 
1121 163 256 
1122 145 259 
1123 127 263 
1124 107 263 
1125 95 263 
1126 77 263 
1127 69 261 
1128 65 264 
1129 63 263 
1130 54 260 
1131 52 259 
1132 51 258 
1133 48 260 
1134 45 261 
1135 43 262 
1136 40 262 
1137 35 262 
1138 34 262 
1139 33 262 
1140 34 260 
1141 35 261 
1142 30 261 
1143 21 263 
1144 15 264 
1145 14 264 
1146 13 264 
1147 13 265 
1148 13 264 
1149 13 263 
1150 13 263 
1151 12 260 
1152 12 259 
1153 12 258 
1154 13 257 
1155 14 255 
1156 15 253 
1157 15 251 
1158 16 253 
1159 15 253 
1160 14 251 
1161 12 248 
1162 13 247 
1163 15 248 
1164 17 248 
1165 18 248 
1166 19 245 
1167 23 237 
1168 27 226 
1169 26 211 
1170 26 193 
1172 19 148 
1173 18 133 
1174 14 117 
1175 12 104 
1176 14 98 
1177 14 95 
1178 14 92 
1179 16 93 
1180 14 92 
1181 15 90 
1182 17 88 
1183 22 86 
1184 26 78 
1185 30 73 
1186 34 64 
1187 35 61 
1188 40 56 
1189 38 60 
1190 40 59 
1191 38 56 
1192 34 47 
1193 33 37 
1194 33 28 
1195 37 23 
1196 39 17 
1197 39 18 
1198 39 17 
1199 40 18 
1200 42 17 
1201 43 17 
1202 43 17 
1203 42 20 
1204 43 17 
1205 44 19 
1206 45 21 
1207 47 22 
1208 49 24 
1209 64 20 
1210 77 20 
1211 87 24 
1212 103 26 
1213 121 29 
1214 140 30 
1215 158 27 
1217 203 16 
1218 222 15 
1219 240 13 
1220 247 14 
1221 256 14 
1222 266 15 
1223 271 15 
1224 274 14 
1225 279 14 
1226 275 14 
1227 279 16 
1228 281 16 
1229 285 15 
1230 284 15 
1231 282 15 
1232 285 15 
1233 284 15 
1234 283 16 
1235 282 16 
1236 284 18 
1237 285 17 
1238 284 17 
1239 284 17 
1240 283 18 
1241 281 16 
1242 281 16 
1243 281 16 
1244 282 16 
1245 283 15 
1246 283 15 
1247 282 15 
1248 281 15 
1249 281 16 
1250 281 16 
1251 280 16 
1252 281 15 
1253 281 14 
1254 280 15 
1255 280 15 
1256 280 15 
1257 280 16 
1258 280 15 
1259 279 15 
1260 279 14 
1261 279 14 
1262 279 14 
1263 279 15 
1264 279 15 
1265 279 16 
1266 279 15 
1267 280 15 
1268 280 15 
1269 280 15 
1270 280 15 
1271 281 16 
1272 281 16 
1273 281 16 
1274 281 15 
1275 281 15 
1276 281 16 
1277 280 15 
1278 281 16 
1279 283 17 
1280 283 15 
1281 283 14 
1282 283 14 
1283 282 15 
1284 282 15 
1285 281 16 
1286 281 17 
1287 282 20 
1288 283 20 
1289 284 20 
1290 282 21 
1291 281 21 
1292 281 22 
1293 279 25 
1294 273 26 
1295 274 27 
1296 274 27 
1297 272 28 
1298 271 27 
1299 268 32 
1300 266 35 
1301 264 37 
1302 260 42 
1303 258 44 
1304 257 45 
1305 253 56 
1306 254 60 
1307 251 62 
1308 249 66 
1309 248 67 
1310 247 67 
1311 246 69 
1312 246 71 
1313 244 70 
1314 243 70 
1315 242 66 
1316 239 67 
1317 236 71 
1318 232 73 
1319 230 73 
1320 231 73 
1321 231 74 
1322 230 76 
1323 231 77 
1324 225 87 
1325 220 99 
1326 219 107 
1327 219 115 
1328 221 127 
1329 223 138 
1330 228 156 
1331 230 169 
1332 234 184 
1333 239 199 
1334 244 213 
1335 246 227 
1336 249 241 
1337 249 249 
1338 253 261 
1339 252 257 
1340 250 251 
1341 254 250 
1342 254 267 
1343 254 266 
1344 254 267 
1345 254 267 
1346 254 266 
1347 253 266 
1348 253 266 
1349 254 266 
1350 254 266 
1351 253 265 
1352 253 267 
1353 253 266 
1354 253 267 
1355 254 275 
1356 246 274 
1358 205 282 
1359 197 282 
1360 187 282 
1361 184 282 
1362 176 280 
1363 179 278 
1364 175 280 
1365 171 279 
1366 167 280 
1367 157 278 
1368 146 280 
1369 138 280 
1370 129 283 
1371 116 285 
1372 102 287 
1373 92 286 
1374 86 286 
1375 82 285 
1376 78 287 
1377 79 286 
1378 82 286 
1379 83 287 
1380 82 288 
1381 83 287 
1382 83 287 
1383 84 286 
1384 86 286 
1385 86 287 
1386 87 286 
1387 87 287 
1388 87 284 
1389 89 282 
1390 88 278 
1391 89 280 
1392 92 278 
1393 94 281 
1394 97 282 
1395 96 282 
1396 91 281 
1397 88 277 
1398 87 274 
1399 87 265 
1400 83 259 
1401 80 257 
1402 78 260 
1403 75 258 
1404 72 256 
1405 69 256 
1406 56 251 
1407 55 249 
1408 51 247 
1409 48 246 
1410 48 246 
1411 48 245 
1412 44 243 
1413 46 243 
1414 42 242 
1415 38 242 
1416 42 243 
1417 40 243 
1418 37 245 
1419 27 245 
1420 21 246 
1421 18 250 
1422 16 251 
1423 13 255 
1424 11 259 
1425 7 271 
1426 6 276 
1427 6 276 
1428 6 277 
1429 6 277 
1430 6 277 
1431 6 277 
1432 6 277 
1433 6 279 
1434 6 278 
1435 6 278 
1436 7 273 
1437 6 278 
1438 6 278 
1439 6 279 
1440 6 278 
1441 6 277 
1442 6 277 
1443 6 278 
1444 6 275 
1445 6 275 
1446 6 273 
1447 6 273 
1448 6 275 
1449 6 274 
1450 7 274 
1451 7 272 
1452 7 272 
1453 8 272 
1454 8 273 
1455 10 274 
1456 10 274 
1457 12 276 
1458 12 276 
1459 12 276 
1460 13 276 
1461 14 275 
1462 14 277 
1463 30 285 
1464 38 283 
1465 42 283 
1466 47 281 
1467 50 282 
1468 54 279 
1469 60 275 
1470 63 274 
1471 64 272 
1472 68 269 
1473 68 268 
1474 68 267 
1475 68 268 
1476 67 269 
1477 66 268 
1478 66 269 
1479 69 269 
1480 70 269 
1481 70 271 
1482 72 270 
1483 76 271 
1484 78 270 
1485 77 269 
1486 78 268 
1487 78 267 
1488 78 267 
1489 77 268 
1490 78 268 
1491 78 270 
1492 79 270 
1493 79 270 
1494 77 270 
1495 76 271 
1496 76 271 
1497 76 270 
1498 73 270 
1499 74 269 
1500 73 268 
1501 71 265 
1502 68 264 
1503 64 261 
1504 63 260 
1505 57 261 
1506 54 263 
1507 41 258 
1508 39 258 
1509 36 258 
1510 36 258 
1511 38 258 
1512 40 259 
1513 41 260 
1514 39 261 
1515 37 261 
1516 38 260 
1517 38 260 
1518 40 259 
1519 40 259 
1520 42 259 
1521 42 258 
1522 44 259 
1523 44 260 
1524 45 260 
1525 45 259 
1526 46 257 
1527 45 255 
1528 46 255 
1529 48 253 
1530 49 253 
1531 51 255 
1532 53 256 
1533 53 255 
1534 52 253 
1535 52 252 
1536 54 247 
1537 57 243 
1538 59 239 
1539 61 233 
1540 62 233 
1541 63 232 
1542 63 231 
1543 66 225 
1544 72 217 
1545 77 204 
1546 75 197 
1547 73 185 
1548 69 166 
1549 66 206 
1550 71 210 
1551 71 209 
1553 39 63 
1554 39 60 
1555 39 58 
1556 40 57 
1557 41 58 
1558 42 59 
1559 41 59 
1560 41 60 
1561 39 59 
1562 37 60 
1563 36 59 
1564 34 60 
1565 33 62 
1566 34 59 
1567 31 51 
1568 26 39 
1569 23 27 
1570 20 23 
1571 21 21 
1572 20 18 
1573 16 15 
1574 16 15 
1575 17 16 
1576 18 16 
1577 20 18 
1578 20 18 
1579 21 20 
1580 22 18 
1581 23 17 
1582 24 18 
1583 24 20 
1584 25 17 
1585 25 17 
1586 25 17 
1587 23 19 
1588 25 19 
1589 29 20 
1590 27 21 
1591 27 19 
1592 23 22 
1593 22 21 
1594 23 17 
1595 21 17 
1596 20 19 
1597 19 19 
1598 18 22 
1599 19 20 
1600 17 15 
1601 18 16 
1602 17 15 
1603 17 17 
1604 17 18 
1605 16 19 
1606 19 19 
1607 16 17 
1608 17 16 
1609 18 16 
1610 20 15 
1611 20 16 
1612 19 15 
1613 18 16 
1614 18 14 
1615 19 13 
1616 20 14 
1617 18 14 
1618 18 16 
1619 19 15 
1620 17 16 
1621 17 16 
1622 18 17 
1623 18 20 
1624 19 22 
1625 14 32 
1626 16 38 
1627 18 50 
1628 25 58 
1629 27 58 
1630 33 59 
1631 38 58 
1632 39 60 
1633 42 61 
1634 44 59 
1635 50 63 
1636 51 63 
1637 56 66 
1638 57 67 
1639 57 66 
1640 57 67 
1641 56 66 
1642 57 67 
1643 61 73 
1644 61 74 
1645 59 72 
1646 58 74 
1647 60 76 
1648 57 74 
1649 63 86 
1650 61 81 
1651 65 90 
1652 65 91 
1653 65 91 
1654 67 93 
1655 68 94 
1656 67 96 
1657 67 95 
1658 66 96 
1659 67 97 
1660 66 98 
1661 67 97 
1662 67 97 
1663 66 95 
1664 67 96 
1665 67 96 
1666 66 97 
1667 67 97 
1668 66 97 
1669 67 97 
1670 67 96 
1671 67 96 
1672 67 96 
1673 67 97 
1674 66 98 
1675 67 97 
1676 67 96 
1677 66 97 
1678 66 97 
1679 66 96 
1680 65 96 
1681 66 98 
1682 65 98 
1683 65 98 
1684 66 98 
1685 64 97 
1686 65 97 
1687 67 98 
1688 66 99 
1689 67 98 
1690 67 96 
1691 66 96 
1692 67 96 
1693 66 97 
1694 66 92 
1695 67 93 
1696 67 92 
1697 67 90 
1698 67 91 
1699 66 90 
1700 67 91 
1701 67 90 
1702 67 90 
1703 67 90 
1704 67 91 
1705 67 92 
1706 67 93 
1707 68 93 
1708 68 93 
1709 68 93 
1710 68 94 
1711 69 92 
1712 69 94 
1713 68 94 
1714 67 91 
1715 67 91 
1716 67 91 
1717 68 90 
1718 67 91 
1719 67 92 
1720 67 92 
1721 66 90 
1722 67 89 
1723 67 88 
1724 67 87 
1725 66 87 
1726 63 86 
1727 63 85 
1728 64 84 
1729 66 87 
1730 66 91 
1731 66 92 
1732 66 93 
1733 67 94 
1734 67 95 
1735 66 94 
1736 66 93 
1737 67 95 
1738 65 90 
1739 65 92 
1740 66 94 
1741 65 92 
1742 67 96 
1743 67 94 
1744 67 93 
1745 65 90 
1746 65 91 
1747 66 94 
1748 65 95 
1749 65 94 
1750 65 93 
1751 65 95 
1752 63 91 
1753 64 93 
1754 64 94 
1755 65 95 
1756 65 94 
1757 64 94 
1758 64 92 
1759 65 94 
1760 65 93 
1761 64 93 
1762 65 96 
1763 65 94 
1764 65 94 
1765 64 92 
1766 66 93 
1767 67 94 
1768 65 93 
1769 66 95 
1770 66 94 
1771 65 91 
1772 67 94 
1773 66 91 
1774 65 91 
1775 65 94 
1776 64 94 
1777 64 93 
1778 63 93 
1779 62 94 
1780 64 95 
1781 64 96 
1782 63 96 
1783 63 95 
1784 63 94 
1785 65 95 
1786 66 96 
1787 67 92 
1788 71 93 
1789 76 91 
1790 84 89 
1791 92 84 
1792 111 80 
1793 128 75 
1794 146 70 
1795 96 84 
1796 186 57 
1797 202 55 
1798 205 55 
1799 203 56 
1800 203 57 
1801 205 58 
1802 203 59 
1803 203 60 
1804 203 61 
1805 198 60 
1806 198 61 
1807 200 62 
1808 200 61 
1809 199 61 
1810 197 62 
1811 201 67 
1812 202 72 
1813 204 79 
1814 206 81 
1815 209 88 
1816 213 95 
1817 220 99 
1818 231 108 
1819 242 111 
1820 254 117 
1821 260 118 
1822 272 123 
1823 279 125 
1824 282 127 
1825 281 127 
1826 282 130 
1827 282 129 
1828 280 129 
1829 275 129 
1830 276 133 
1831 274 134 
1832 272 133 
1833 271 135 
1834 270 137 
1835 270 134 
1836 269 140 
1837 268 140 
1838 267 139 
1839 268 140 
1840 267 140 
1841 268 142 
1842 268 142 
1843 268 140 
1844 268 138 
1845 268 140 
1846 268 141 
1847 268 141 
1848 269 138 
1849 268 137 
1850 268 139 
1851 268 138 
1852 269 141 
1853 269 140 
1854 269 142 
1855 270 140 
1856 269 141 
1857 270 138 
1858 269 138 
1859 271 140 
1860 269 139 
1861 269 141 
1862 268 141 
1863 269 139 
1864 269 140 
1865 269 139 
1866 269 141 
1867 265 142 
1868 262 148 
1869 258 156 
1870 252 164 
1871 245 181 
1872 239 193 
1873 236 202 
1874 230 217 
1875 223 232 
1876 221 242 
1877 220 244 
1878 218 242 
1879 218 241 
1880 219 242 
1881 218 237 
1882 218 234 
1883 218 233 
1884 217 231 
1885 219 231 
1886 218 231 
1887 218 234 
1888 219 232 
1889 219 231 
1890 219 231 
1891 219 231 
1892 219 231 
1893 218 232 
1894 220 232 
1895 219 232 
1896 219 232 
1897 219 231 
1898 219 231 
1899 219 231 
1900 217 232 
1901 219 235 
1902 220 235 
1903 220 237 
1904 222 240 
1905 224 242 
1906 224 241 
1907 226 242 
1908 225 241 
1909 225 240 
1910 224 241 
1911 223 239 
1912 223 242 
1913 224 242 
1914 224 246 
1915 223 253 
1916 222 259 
1917 222 260 
1918 222 260 
1919 220 264 
1920 219 265 
1921 219 265 
1922 221 263 
1923 222 262 
1924 225 262 
1925 226 259 
1926 226 260 
1927 227 261 
1928 227 262 
1929 230 266 
1930 231 265 
1931 231 259 
1932 224 266 
1933 225 266 
1935 282 287 
1936 283 287 
1937 282 288 
1938 282 287 
1939 281 287 
1940 280 286 
1941 278 286 
1942 276 286 
1943 272 286 
1944 269 284 
1945 264 283 
1946 262 282 
1947 265 282 
1948 265 280 
1949 266 280 
1950 267 279 
1951 267 280 
1952 265 279 
1953 266 282 
1954 266 281 
1955 255 265 
1956 246 276 
1957 247 276 
1958 246 276 
1959 251 271 
1960 252 269 
1961 251 271 
1962 251 271 
1963 251 271 
1964 250 271 
1965 251 271 
1966 252 269 
1967 251 271 
1968 246 276 
1969 247 276 
1970 261 263 
1971 260 263 
1972 260 263 
1973 261 263 
1974 259 263 
1975 259 263 
1976 260 262 
1977 260 263 
1978 260 263 
1979 260 263 
1980 260 263 
1981 258 262 
1982 259 262 
1983 260 264 
1984 260 263 
1985 260 263 
1986 259 263 
1987 260 263 
1988 259 262 
1989 260 263 
1990 259 263 
1991 259 263 
1992 260 262 
1993 260 263 
1994 259 262 
1995 259 261 
1996 260 262 
1997 259 263 
1998 260 263 
1999 259 263 
2000 260 263 
2001 259 262 
2002 259 263 
2003 259 263 
2004 247 276 
2005 247 276 
2006 245 277 
2007 245 277 
2008 245 277 
2009 245 278 
2010 245 278 
2011 245 277 
2012 250 270 
2013 251 268 
2014 251 269 
2015 250 269 
2016 250 270 
2017 251 269 
2018 251 269 
2019 251 267 
2020 251 268 
2021 251 270 
2022 251 269 
2023 251 269 
2024 250 269 
2025 252 268 
2026 251 269 
2027 251 270 
2028 251 269 
2029 250 269 
2030 251 269 
2031 251 270 
2032 251 269 
2033 252 268 
2034 250 269 
2035 251 269 
2036 252 267 
2037 251 268 
2038 253 266 
2039 251 268 
2040 251 267 
2041 252 268 
2042 252 267 
2043 253 267 
2044 252 269 
2045 257 263 
2046 254 267 
2047 257 264 
2048 257 265 
2049 250 271 
2050 250 271 
2051 250 271 
2052 251 271 
2053 257 264 
2054 257 263 
2055 257 263 
2056 253 268 
2057 257 263 
2058 252 269 
2059 253 268 
2060 257 264 
2061 253 268 
2062 253 269 
2063 253 268 
2064 260 262 
2065 261 262 
2066 262 262 
2067 261 262 
2068 262 262 
2069 262 262 
2070 263 261 
2071 264 262 
2072 266 262 
2073 265 262 
2074 265 262 
2075 267 262 
2076 269 260 
2077 270 261 
2078 268 262 
2079 265 261 
2080 264 262 
2081 263 263 
2082 263 263 
2083 266 264 
2084 271 271 
2085 274 271 
2086 277 272 
2087 278 273 
2088 278 274 
2089 279 273 
2090 277 275 
2091 276 273 
2092 277 272 
2093 279 274 
2094 276 271 
2095 275 269 
2096 274 269 
2097 274 269 
2098 275 269 
2099 274 268 
2100 274 269 
2101 274 268 
2102 274 268 
2103 275 269 
2104 274 269 
2105 275 269 
2106 275 268 
2107 276 269 
2108 274 267 
2109 275 268 
2110 274 270 
2111 274 269 
2112 275 269 
2113 274 267 
2114 274 268 
2115 275 269 
2116 275 269 
2117 274 268 
2118 274 269 
2119 275 267 
2120 275 268 
2121 276 268 
2122 277 268 
2123 275 269 
2124 274 268 
2125 276 267 
2126 275 267 
2127 275 266 
2128 275 265 
2129 274 267 
2130 275 267 
2131 275 267 
2132 275 267 
2133 277 267 
2134 276 266 
2135 278 269 
2136 277 267 
2137 276 267 
2138 274 268 
2139 273 268 
2140 273 266 
2141 273 265 
2142 273 266 
2143 273 268 
2144 273 267 
2145 273 267 
2146 274 267 
2147 274 265 
2148 274 266 
2149 275 266 
2150 274 266 
2151 274 268 
2152 274 266 
2153 274 268 
2154 275 268 
2155 275 268 
2156 274 267 
2157 274 267 
2158 275 268 
2159 274 267 
2160 274 267 
2161 275 267 
2162 275 266 
2163 275 268 
2164 274 267 
2165 274 268 
2166 275 267 
2167 276 267 
2168 278 266 
2169 279 267 
2170 279 268 
2171 278 269 
2172 277 268 
2173 276 268 
2174 276 267 
2175 276 269 
2176 277 268 
2177 277 268 
2178 276 267 
2179 276 269 
2180 276 268 
2181 276 268 
2182 277 268 
2183 278 268 
2184 279 269 
2185 278 269 
2186 277 269 
2187 275 269 
2188 276 268 
2189 276 268 
2190 277 269 
2191 276 268 
2192 275 269 
2193 275 269 
2194 275 268 
2195 275 269 
2196 276 269 
2197 276 270 
2198 276 269 
2199 275 270 
2200 276 270 
2201 276 269 
2202 277 267 
2203 276 267 
2204 277 268 
2205 276 269 
2206 274 270 
2207 274 270 
2208 275 269 
2209 275 269 
2210 276 268 
2211 277 267 
2212 276 268 
2213 276 267 
2214 275 267 
2215 276 269 
2216 275 268 
2217 276 267 
2218 277 267 
2219 275 268 
2220 275 268 
2221 275 268 
2222 275 267 
2223 275 267 
2224 276 266 
2225 274 264 
2226 272 263 
2227 273 261 
2228 273 261 
2229 274 261 
2230 275 260 
2231 275 260 
2232 278 260 
2233 275 262 
2234 275 262 
2235 273 262 
2236 273 262 
2237 272 262 
2238 273 261 
2239 272 263 
2240 273 265 
2241 272 264 
2242 273 263 
2243 274 262 
2244 274 264 
2245 272 264 
2246 272 265 
2247 272 265 
2248 272 265 
2249 272 263 
2250 272 262 
2251 273 263 
2252 272 264 
2253 274 262 
2254 271 265 
2255 273 262 
2256 273 262 
2257 274 261 
2258 273 262 
2259 273 263 
2260 273 263 
2261 273 264 
2262 272 263 
2263 272 264 
2264 275 261 
2265 274 261 
2266 276 260 
2267 277 261 
2268 274 263 
2269 273 263 
2270 273 262 
2271 273 262 
2272 274 262 
2273 274 262 
2274 274 263 
2275 274 263 
2276 274 263 
2277 275 263 
2278 274 263 
2279 274 263 
2280 276 262 
2281 276 263 
2282 275 262 
2283 275 263 
2284 275 261 
2285 273 262 
2286 273 263 
2287 272 263 
2288 273 263 
2289 273 264 
2290 273 263 
2291 274 264 
2292 272 264 
2293 273 264 
2294 272 263 
2295 273 265 
2296 272 265 
2297 273 266 
2298 273 263 
2299 273 265 
2300 272 262 
2301 274 263 
2302 276 262 
2303 274 264 
2304 275 261 
2305 275 261 
2306 276 261 
2307 276 261 
2308 277 261 
2309 278 258 
2310 281 246 
2312 286 126 
2314 283 85 
2315 279 70 
2316 279 68 
2317 277 64 
2318 276 62 
2319 278 66 
2320 276 64 
2321 275 63 
2322 275 63 
2323 275 66 
2324 274 65 
2325 274 67 
2326 275 66 
2327 275 66 
2328 274 65 
2329 275 67 
2330 276 66 
2331 277 66 
2332 278 66 
2333 278 61 
2334 278 59 
2335 282 54 
2336 281 43 
2337 281 36 
2338 280 25 
2339 280 22 
2340 281 22 
2341 281 21 
2342 282 21 
2343 282 21 
2344 282 20 
2345 284 20 
2346 284 21 
2347 284 21 
2348 283 20 
2349 284 21 
2350 284 22 
2351 284 21 
2352 283 20 
2353 283 21 
2354 282 20 
2355 283 20 
2356 283 20 
2357 283 18 
2358 284 17 
2359 283 16 
2360 283 16 
2361 283 17 
2362 283 18 
2363 283 21 
2364 281 21 
2365 278 20 
2366 276 21 
2367 275 19 
2368 271 17 
2369 270 17 
2370 266 15 
2371 266 14 
2372 264 13 
2373 263 14 
2374 266 14 
2375 265 14 
2376 263 16 
2377 263 16 
2378 264 15 
2379 264 15 
2380 263 14 
2381 263 14 
2382 264 15 
2383 266 15 
2384 268 21 
2385 266 25 
2386 263 26 
2387 267 27 
2388 263 37 
2389 261 41 
2390 263 39 
2391 259 42 
2392 256 51 
2393 253 50 
2394 252 50 
2395 251 50 
2396 248 50 
2397 245 52 
2398 243 53 
2399 242 55 
2400 242 55 
2401 242 55 
2402 241 56 
2403 241 55 
2404 242 55 
2405 241 56 
2406 240 57 
2407 239 57 
2408 240 56 
2409 239 56 
2410 240 55 
2411 240 55 
2412 239 55 
2413 239 53 
2414 238 53 
2415 238 53 
2416 239 52 
2417 239 52 
2418 239 52 
2419 240 52 
2420 241 52 
2421 241 52 
2422 241 50 
2423 242 49 
2424 242 50 
2425 243 50 
2426 242 50 
2427 242 51 
2428 243 49 
2429 242 50 
2430 241 50 
2431 242 50 
2432 242 51 
2433 243 50 
2434 242 51 
2435 242 50 
2436 242 52 
2437 242 54 
2438 241 57 
2439 240 59 
2440 239 60 
2441 238 64 
2442 235 68 
2443 234 71 
2444 233 71 
2445 233 71 
2446 233 69 
2447 230 69 
2448 227 66 
2449 225 68 
2450 224 66 
2451 222 66 
2452 216 65 
2453 217 63 
2454 212 62 
2455 212 62 
2456 213 63 
2457 214 61 
2458 217 60 
2459 220 60 
2460 222 59 
2461 226 60 
2462 228 59 
2463 228 59 
2464 229 56 
2465 229 58 
2466 231 58 
2467 233 55 
2468 234 49 
2469 232 42 
2470 234 40 
2471 234 38 
2472 234 39 
2473 234 39 
2474 233 40 
2475 233 38 
2476 235 33 
2477 233 37 
2478 234 31 
2479 235 30 
2480 235 30 
2481 235 29 
2482 237 30 
2483 236 32 
2484 237 30 
2485 236 28 
2486 236 28 
2487 236 28 
2488 238 29 
2489 239 30 
2490 239 31 
2491 234 32 
2492 236 29 
2493 237 31 
2494 238 30 
2495 238 30 
2496 240 29 
2497 240 27 
2498 239 27 
2499 238 27 
2500 237 28 
2501 237 27 
2502 238 27 
2503 237 27 
2504 237 28 
2505 235 29 
2506 235 30 
2507 235 33 
2508 234 34 
2509 238 36 
2510 240 35 
2511 244 35 
2512 244 35 
2513 242 33 
2514 246 35 
2515 247 36 
2516 247 36 
2517 245 35 
2518 245 36 
2519 246 36 
2520 246 37 
2521 246 38 
2522 246 37 
2523 247 37 
2524 250 39 
2525 254 46 
2526 254 48 
2527 255 50 
2528 252 49 
2529 250 50 
2530 252 53 
2531 254 56 
2532 254 57 
2533 254 66 
2534 251 75 
2535 249 85 
2536 247 97 
2537 246 112 
2539 242 159 
2540 240 177 
2541 239 189 
2542 239 192 
2543 239 192 
2544 239 193 
2545 238 192 
2546 239 191 
2547 238 192 
2548 239 191 
2549 239 192 
2550 239 193 
2551 239 192 
2552 239 191 
2553 239 192 
2554 239 191 
2555 239 190 
2556 236 186 
2557 235 185 
2558 229 186 
2559 217 193 
2560 201 203 
2561 185 215 
2562 170 228 
2564 199 290 
2566 112 271 
2567 97 277 
2568 86 282 
2569 76 286 
2570 69 286 
2571 66 287 
2572 62 287 
2573 62 287 
2574 63 286 
2575 64 286 
2576 60 288 
2577 55 288 
2578 50 288 
2579 48 286 
2580 48 285 
2581 45 285 
2582 45 285 
2583 46 284 
2584 46 285 
2585 46 285 
2586 47 285 
2587 47 286 
2588 48 282 
2589 48 282 
2590 48 282 
2591 50 280 
2592 52 280 
2593 55 280 
2594 55 278 
2595 58 280 
2596 55 279 
2597 56 281 
2598 58 281 
2599 59 276 
2600 61 274 
2601 66 274 
2602 67 270 
2603 68 271 
2604 70 271 
2605 71 271 
2606 74 271 
2607 74 273 
2608 73 273 
2609 72 274 
2610 71 274 
2611 68 274 
2612 67 272 
2613 66 271 
2614 66 271 
2615 67 272 
2616 67 272 
2617 66 273 
2618 63 271 
2619 61 270 
2620 60 270 
2621 56 268 
2622 54 266 
2623 52 267 
2624 53 267 
2625 48 265 
2626 47 264 
2627 48 264 
2628 48 263 
2629 48 263 
2630 47 263 
2631 45 263 
2632 42 263 
2633 31 265 
2634 22 265 
2635 18 264 
2636 17 262 
2637 17 261 
2638 19 258 
2639 21 255 
2640 23 252 
2641 23 247 
2642 20 243 
2643 21 240 
2644 24 238 
2645 25 237 
2646 26 235 
2647 31 231 
2648 33 231 
2649 34 229 
2650 34 228 
2651 35 224 
2652 35 225 
2653 36 225 
2654 37 223 
2655 36 224 
2656 35 226 
2657 36 225 
2658 36 225 
2659 36 224 
2660 37 223 
2661 35 225 
2662 35 226 
2663 33 231 
2664 33 233 
2665 35 233 
2666 37 234 
2667 36 236 
2668 40 238 
2669 43 238 
2670 42 239 
2671 46 239 
2672 44 239 
2673 45 240 
2674 45 240 
2675 44 240 
2676 43 240 
2677 42 239 
2678 43 239 
2679 44 238 
2680 46 237 
2681 49 236 
2682 55 237 
2683 58 239 
2684 62 239 
2685 68 236 
2686 72 237 
2687 75 236 
2688 81 232 
2689 90 232 
2690 95 231 
2691 100 228 
2692 105 226 
2693 113 225 
2694 116 224 
2695 119 222 
2696 120 222 
2697 119 224 
2698 118 226 
2699 122 228 
2700 123 234 
2701 134 239 
2702 135 243 
2703 144 253 
2704 140 251 
2705 143 257 
2706 139 258 
2707 134 255 
2708 131 255 
2709 129 259 
2710 127 257 
2711 125 265 
2712 125 265 
2713 125 265 
2714 128 268 
2715 131 269 
2716 131 270 
2717 129 271 
2718 128 270 
2719 117 269 
2720 115 266 
2721 113 264 
2722 115 260 
2723 113 256 
2724 105 255 
2725 100 252 
2726 91 251 
2727 87 251 
2728 84 252 
2729 80 253 
2730 75 254 
2731 68 259 
2732 56 264 
2733 51 266 
2734 49 265 
2735 48 265 
2736 47 264 
2737 46 266 
2738 40 265 
2739 32 268 
2740 20 273 
2741 18 274 
2742 18 274 
2743 16 275 
2744 15 275 
2745 15 275 
2746 15 275 
2747 14 275 
2748 14 275 
2749 13 276 
2750 4 292 
2751 5 293 
2752 5 292 
2753 6 293 
2754 6 293 
2755 8 291 
2756 15 291 
2757 16 291 
2758 11 276 
2759 14 283 
2760 17 284 
2761 10 287 
2762 10 286 
2763 12 286 
2764 12 285 
2765 15 285 
2772 16 285 
2782 13 285 
2783 13 284 
2786 32 268 
2787 33 266 
2788 38 262 
2789 42 260 
2790 41 260 
2791 39 262 
2792 39 263 
2793 38 265 
2794 41 267 
2795 47 270 
2796 51 271 
2797 53 268 
2798 55 270 
2799 56 272 
2800 58 272 
2801 63 271 
2802 69 270 
2803 77 270 
2804 91 268 
2805 105 268 
2806 121 270 
2807 136 271 
2808 142 271 
2809 159 262 
2810 168 264 
2811 186 263 
2812 197 268 
2813 211 268 
2814 222 266 
2815 227 269 
2816 228 269 
2817 237 272 
2819 267 275 
2820 268 271 
2821 270 273 
2822 269 273 
2823 270 273 
2824 269 275 
2825 268 277 
2826 268 277 
2827 267 281 
# Trial 1 - POSITION_Mouse_c57bl6_calcium_1_t0039_raw.txt
153 38 282 
154 148 288 
155 164 288 
156 176 290 
157 184 289 
158 191 289 
159 198 289 
160 205 288 
161 210 287 
162 218 287 
163 225 287 
164 239 283 
165 249 280 
166 254 280 
167 280 266 
168 286 258 
169 289 241 
170 288 229 
171 289 213 
172 288 198 
173 287 184 
174 287 170 
175 286 155 
176 285 139 
177 284 125 
178 282 108 
179 282 111 
180 283 111 
181 286 111 
182 286 111 
183 285 109 
184 284 108 
185 285 107 
186 284 108 
187 286 109 
188 286 104 
189 288 103 
190 287 102 
191 287 104 
192 288 102 
193 288 103 
194 287 102 
195 287 102 
196 287 106 
197 287 105 
198 287 104 
199 288 105 
200 287 104 
201 288 104 
202 287 103 
203 288 105 
204 286 104 
205 287 103 
206 288 101 
207 287 101 
208 287 102 
209 287 103 
210 286 105 
211 284 104 
212 285 104 
213 284 102 
214 283 100 
215 283 101 
216 284 101 
217 286 100 
218 288 101 
219 289 100 
220 289 93 
221 286 82 
222 285 94 
223 284 93 
225 266 43 
226 255 39 
227 252 34 
228 245 34 
229 244 33 
230 242 32 
231 242 31 
232 240 32 
233 237 29 
234 237 30 
235 246 27 
236 240 33 
237 246 29 
238 240 35 
239 240 35 
240 239 35 
241 238 35 
242 238 34 
243 238 33 
244 234 34 
245 233 33 
246 234 34 
247 235 34 
248 234 33 
249 235 34 
250 234 33 
251 235 34 
252 235 35 
253 238 33 
254 235 35 
255 234 35 
256 234 35 
257 234 35 
258 235 34 
259 240 36 
260 242 39 
261 242 38 
262 243 39 
263 245 43 
264 247 43 
265 248 41 
266 247 40 
267 247 40 
268 247 40 
269 248 41 
270 248 43 
271 248 43 
272 248 43 
273 250 45 
274 256 48 
275 260 54 
276 263 56 
277 265 64 
278 267 68 
279 268 68 
280 267 69 
281 266 69 
282 267 70 
283 266 69 
284 266 70 
285 266 69 
286 267 69 
287 270 66 
288 273 66 
289 276 67 
290 272 68 
291 275 70 
292 276 73 
293 277 74 
294 278 75 
295 278 74 
296 279 74 
297 279 74 
298 279 74 
299 280 74 
300 280 75 
301 279 75 
302 279 76 
303 279 76 
304 280 74 
305 280 74 
306 278 74 
307 277 72 
308 274 73 
309 274 74 
310 274 72 
311 271 72 
312 270 72 
313 269 71 
314 267 70 
315 268 65 
316 264 68 
317 265 63 
318 258 66 
319 258 65 
320 257 65 
321 257 65 
322 257 64 
323 257 63 
324 255 60 
325 254 60 
326 252 58 
327 251 53 
328 248 50 
329 245 47 
330 245 47 
331 245 48 
332 247 49 
333 246 49 
334 246 48 
335 245 48 
336 245 46 
337 244 46 
338 243 45 
339 243 44 
340 243 41 
341 242 39 
342 229 29 
343 221 25 
344 206 24 
345 197 20 
346 183 17 
347 164 16 
348 145 15 
349 127 15 
350 110 16 
351 99 17 
352 81 21 
353 79 23 
354 75 24 
355 74 21 
356 66 25 
357 67 21 
358 64 22 
359 60 24 
360 54 24 
361 47 29 
362 35 36 
363 33 38 
364 32 50 
365 31 51 
366 31 50 
367 32 50 
368 32 50 
369 30 52 
370 27 61 
371 27 74 
372 31 89 
373 32 62 
375 43 118 
376 45 120 
377 45 121 
378 47 120 
379 51 118 
380 53 115 
381 55 114 
382 61 112 
383 51 115 
384 51 113 
385 47 111 
386 50 115 
387 53 105 
388 54 108 
389 53 112 
390 51 111 
391 79 103 
392 81 98 
393 80 97 
394 78 98 
395 77 98 
396 79 93 
397 77 98 
398 77 93 
399 75 90 
400 75 91 
401 73 89 
402 74 90 
403 73 90 
404 70 85 
405 67 82 
406 67 81 
407 66 81 
408 66 81 
409 64 79 
410 60 76 
411 58 75 
412 71 84 
413 74 86 
414 75 90 
415 76 88 
416 76 88 
417 77 89 
418 78 91 
419 75 91 
420 75 89 
421 75 88 
422 75 88 
423 74 83 
424 73 83 
425 74 84 
426 73 82 
427 74 83 
428 75 83 
429 75 87 
430 75 87 
431 74 83 
432 72 77 
433 77 71 
434 78 66 
435 79 62 
436 80 52 
437 80 46 
438 78 40 
439 74 34 
440 73 31 
441 70 30 
442 60 21 
443 47 31 
444 50 27 
445 46 33 
446 46 34 
447 45 35 
448 45 36 
449 46 39 
450 46 56 
451 48 59 
452 47 57 
453 48 59 
454 47 59 
455 46 58 
456 46 59 
457 46 61 
458 46 63 
459 47 68 
460 47 69 
461 46 70 
462 45 70 
463 45 71 
464 48 76 
465 46 72 
466 47 72 
467 48 71 
468 48 71 
469 48 72 
470 46 72 
471 46 72 
472 45 76 
473 44 73 
474 43 77 
475 41 77 
476 40 77 
477 39 79 
478 40 87 
479 42 102 
480 46 99 
481 51 101 
482 55 100 
483 58 96 
484 66 96 
485 68 95 
486 69 95 
487 66 93 
488 65 91 
489 63 90 
490 65 89 
491 61 91 
492 59 92 
493 65 91 
494 65 89 
495 66 89 
496 68 90 
497 69 91 
498 71 89 
499 73 90 
500 71 93 
501 71 94 
503 43 230 
505 164 121 
506 176 119 
507 190 113 
508 205 103 
510 228 87 
511 231 87 
512 227 84 
513 235 83 
514 234 83 
515 231 84 
516 232 85 
517 234 83 
518 234 85 
519 242 86 
520 244 87 
521 245 90 
522 243 87 
523 239 84 
524 237 83 
525 237 83 
526 238 83 
527 238 84 
528 241 79 
529 240 83 
530 237 84 
531 240 77 
532 239 80 
533 239 80 
534 241 81 
535 239 85 
536 237 84 
537 238 83 
538 238 84 
539 238 84 
540 236 86 
541 234 86 
542 233 87 
543 232 87 
544 233 88 
545 232 89 
546 231 86 
547 229 86 
548 230 86 
549 228 87 
550 230 87 
551 232 87 
552 231 88 
553 229 86 
554 230 86 
555 231 85 
556 231 85 
557 234 88 
558 231 84 
559 231 84 
560 231 86 
561 233 88 
562 235 87 
563 237 89 
564 237 89 
565 237 89 
566 235 89 
567 234 88 
568 232 88 
569 233 89 
570 234 88 
571 233 89 
572 233 90 
573 233 91 
574 234 92 
575 231 91 
576 229 90 
577 227 88 
578 228 89 
579 226 89 
580 213 88 
581 227 89 
582 229 88 
583 226 88 
585 206 127 
586 219 95 
587 222 90 
588 222 90 
590 109 80 
591 107 80 
592 107 78 
593 100 78 
594 98 77 
595 102 75 
596 95 76 
597 95 74 
598 93 72 
599 93 72 
600 92 71 
601 93 71 
602 92 71 
603 92 70 
604 91 69 
605 91 69 
606 92 68 
607 92 68 
608 92 69 
609 92 68 
610 91 67 
611 90 66 
612 86 62 
613 89 58 
614 86 55 
615 83 55 
616 86 54 
617 83 53 
618 85 53 
619 82 35 
620 79 34 
621 78 34 
622 72 31 
623 78 48 
625 40 44 
626 41 45 
627 41 46 
628 38 48 
629 37 49 
630 37 49 
631 37 47 
632 36 47 
633 36 46 
634 35 49 
635 37 48 
636 37 49 
637 35 51 
638 40 51 
639 41 52 
641 28 136 
643 28 189 
645 33 223 
646 33 233 
647 33 235 
648 37 239 
649 26 234 
650 26 231 
651 30 181 
653 62 262 
654 65 261 
655 64 261 
656 65 262 
657 67 261 
658 70 260 
659 77 266 
660 77 269 
661 78 269 
662 78 270 
663 76 267 
664 79 264 
665 79 263 
666 82 263 
667 86 267 
668 86 279 
669 89 282 
670 88 283 
671 95 286 
672 99 285 
673 101 285 
674 100 284 
675 105 285 
676 112 287 
677 120 287 
678 134 286 
679 131 285 
680 129 284 
681 138 279 
682 144 277 
683 149 275 
684 148 276 
685 153 277 
686 162 274 
687 173 267 
689 92 287 
691 218 215 
692 224 203 
693 162 255 
695 238 143 
696 240 131 
697 241 119 
698 237 123 
699 236 124 
700 237 121 
701 235 117 
702 235 113 
703 234 111 
704 236 111 
705 238 108 
706 240 109 
707 243 109 
708 244 111 
709 241 109 
710 242 105 
711 245 106 
712 245 102 
713 246 98 
714 246 96 
715 247 96 
716 248 99 
717 245 95 
718 244 93 
719 242 88 
720 243 87 
721 242 84 
722 242 86 
723 241 86 
724 242 86 
725 242 88 
726 241 91 
727 240 89 
728 240 88 
729 237 89 
730 232 90 
731 220 89 
732 209 87 
733 202 83 
734 193 77 
735 176 68 
736 162 58 
737 152 53 
738 140 48 
739 124 41 
740 116 34 
741 103 27 
742 94 23 
743 86 21 
744 77 20 
745 69 22 
746 69 20 
747 65 19 
748 66 17 
749 56 16 
750 54 15 
751 52 15 
752 51 16 
753 36 17 
754 28 17 
755 24 16 
756 23 15 
757 24 14 
758 25 15 
759 24 14 
760 24 14 
761 25 12 
762 21 12 
763 20 11 
764 18 11 
765 19 11 
766 18 11 
767 19 9 
768 19 9 
769 17 10 
770 26 13 
771 31 13 
772 33 12 
773 36 13 
774 39 14 
775 44 16 
776 55 14 
777 67 15 
778 80 17 
779 89 16 
780 95 10 
781 61 14 
782 56 14 
783 56 14 
784 58 14 
785 59 15 
787 237 16 
788 240 19 
789 242 26 
790 242 34 
791 245 37 
792 250 45 
793 252 50 
794 252 51 
795 252 51 
796 249 51 
797 246 50 
798 245 50 
799 245 51 
800 246 50 
801 246 50 
802 244 49 
803 242 50 
804 237 52 
805 234 53 
806 233 51 
807 235 46 
808 235 46 
809 235 45 
810 236 47 
811 240 47 
812 236 51 
813 238 52 
814 236 53 
815 227 66 
816 225 66 
817 224 68 
818 224 67 
819 224 69 
820 223 72 
821 223 72 
822 223 73 
823 222 72 
824 222 71 
825 221 76 
826 220 75 
827 217 74 
828 216 74 
829 215 77 
830 212 82 
831 206 90 
832 202 95 
833 193 109 
834 182 123 
835 202 93 
836 203 90 
838 119 203 
839 110 212 
840 92 220 
841 76 228 
842 65 232 
843 59 233 
844 54 233 
845 44 239 
846 25 244 
847 20 245 
848 19 240 
849 17 239 
850 16 237 
851 16 239 
852 14 239 
853 14 241 
854 14 240 
855 11 243 
856 11 246 
857 10 251 
858 7 268 
859 5 273 
860 4 275 
861 4 273 
862 4 273 
863 5 270 
864 3 278 
865 3 277 
866 4 277 
867 3 282 
868 2 281 
869 3 276 
870 5 264 
871 9 277 
872 9 279 
873 36 288 
874 43 289 
875 45 288 
876 44 287 
877 42 288 
878 39 289 
879 38 290 
880 32 292 
881 29 292 
882 29 293 
883 30 291 
884 32 288 
885 34 286 
886 36 287 
887 39 286 
888 40 284 
889 35 285 
890 35 284 
891 33 283 
893 70 224 
894 77 216 
895 83 209 
896 91 195 
897 94 191 
898 96 191 
899 98 182 
900 100 184 
901 101 183 
902 101 184 
903 103 184 
904 99 185 
905 105 179 
906 105 178 
907 103 179 
908 97 177 
909 92 172 
910 85 163 
911 75 148 
912 67 133 
913 60 116 
914 57 105 
915 53 97 
916 52 94 
917 51 94 
918 52 94 
919 51 94 
920 49 89 
921 50 88 
922 50 88 
923 51 88 
924 50 89 
925 49 87 
926 49 90 
927 47 85 
928 46 83 
929 50 85 
930 49 83 
931 40 55 
932 39 53 
933 40 51 
934 45 62 
935 44 63 
936 44 61 
937 43 50 
938 45 56 
939 47 54 
940 51 49 
942 82 48 
943 82 50 
944 80 51 
945 82 54 
946 82 54 
947 83 55 
948 91 72 
949 94 78 
950 95 73 
951 95 81 
952 95 85 
953 94 91 
954 91 94 
955 85 108 
956 83 112 
957 77 122 
958 70 140 
960 63 177 
961 59 188 
962 60 207 
963 61 221 
964 61 235 
965 61 253 
966 67 253 
967 72 260 
968 79 261 
969 83 263 
970 86 266 
971 90 268 
972 94 271 
973 95 273 
974 97 276 
975 112 282 
976 120 285 
977 123 286 
978 126 286 
979 134 285 
980 144 283 
981 156 282 
982 169 283 
983 176 283 
984 134 281 
986 231 266 
987 247 255 
988 259 243 
989 269 234 
990 281 225 
991 285 220 
992 286 213 
993 286 207 
994 284 192 
995 284 183 
996 281 166 
997 281 153 
998 277 137 
999 274 124 
1000 273 109 
1001 272 110 
1002 272 106 
1003 274 110 
1004 273 107 
1005 276 103 
1006 279 105 
1007 281 105 
1008 284 104 
1009 284 100 
1010 284 93 
1011 285 92 
1012 286 84 
1013 285 77 
1014 281 67 
1015 280 59 
1016 277 45 
1017 279 42 
1018 277 30 
1019 279 23 
1020 279 19 
1021 280 18 
1022 279 17 
1023 279 18 
1024 280 18 
1025 279 18 
1026 284 18 
1027 284 16 
1028 284 15 
1029 283 16 
1030 283 16 
1031 282 17 
1032 282 17 
1033 282 16 
1034 283 15 
1035 283 15 
1036 284 15 
1037 285 15 
1038 286 14 
1039 286 14 
1040 285 14 
1041 285 14 
1042 284 14 
1043 284 14 
1044 285 15 
1045 284 15 
1046 284 14 
1047 283 16 
1048 284 17 
1049 284 17 
1050 284 18 
1051 284 17 
1052 284 17 
1053 283 19 
1054 284 19 
1055 284 25 
1056 284 31 
1057 285 37 
1058 285 34 
1059 285 31 
1060 284 31 
1061 285 29 
1062 284 24 
1063 284 22 
1064 284 22 
1065 283 23 
1066 283 22 
1067 285 21 
1068 285 20 
1069 284 23 
1070 283 26 
1071 281 30 
1072 278 32 
1073 278 31 
1074 276 29 
1075 278 28 
1076 275 33 
1077 260 29 
1078 246 27 
1079 237 26 
1080 227 22 
1081 215 19 
1082 206 18 
1083 195 16 
1084 188 13 
1085 188 14 
1086 187 16 
1087 187 13 
1088 192 16 
1089 194 15 
1090 196 12 
1091 198 13 
1092 199 12 
1093 196 13 
1094 192 14 
1095 195 14 
1096 196 14 
1097 198 19 
1098 207 30 
1099 211 37 
1100 217 42 
1101 222 55 
1102 223 60 
1103 225 62 
1104 226 61 
1105 226 61 
1106 228 63 
1107 227 62 
1108 226 61 
1109 226 62 
1110 226 61 
1111 227 59 
1112 225 58 
1113 230 56 
1114 231 57 
1115 236 60 
1116 244 70 
1117 243 73 
1118 243 75 
1119 243 78 
1120 243 81 
1121 244 84 
1122 245 88 
1124 247 113 
1125 247 119 
1126 245 137 
1127 243 155 
1128 245 174 
1129 248 193 
1130 254 209 
1132 286 270 
1133 284 277 
1134 285 280 
1135 286 283 
1136 286 284 
1137 286 282 
1138 286 284 
1139 286 284 
1140 285 284 
1141 286 285 
1142 286 284 
1143 286 285 
1144 286 284 
1145 286 284 
1146 286 284 
1147 285 284 
1148 286 285 
1149 286 284 
1150 286 285 
1151 286 284 
1152 285 284 
1153 286 285 
1154 286 284 
1155 286 284 
1156 285 284 
1157 284 285 
1158 285 285 
1159 284 286 
1160 284 286 
1161 284 283 
1162 285 283 
1163 286 283 
1164 285 281 
1165 287 281 
1166 288 281 
1167 288 281 
1168 288 282 
1169 288 283 
1170 288 284 
1171 284 282 
1172 284 283 
1173 286 284 
1174 286 284 
1175 285 285 
1176 286 285 
1177 285 284 
1178 285 284 
1179 284 283 
1180 282 283 
1181 276 281 
1182 267 285 
1183 256 287 
1184 246 287 
1185 236 288 
1186 234 287 
1187 223 288 
1188 218 287 
1189 216 286 
1190 218 286 
1191 219 286 
1192 218 287 
1193 217 286 
1194 216 286 
1195 217 287 
1196 217 286 
1197 216 285 
1198 217 286 
1199 217 287 
1200 216 288 
1201 216 287 
1202 216 286 
1203 217 286 
1204 216 286 
1205 217 287 
1206 216 286 
1207 217 285 
1208 218 284 
1209 218 285 
1210 218 285 
1211 217 285 
1212 217 285 
1213 216 285 
1214 215 285 
1215 215 286 
1216 215 286 
1217 216 286 
1218 216 286 
1219 215 286 
1220 214 286 
1221 209 287 
1222 214 283 
1223 219 279 
1224 213 279 
1225 208 280 
1226 195 281 
1227 185 280 
1228 178 277 
1229 176 278 
1230 171 279 
1231 197 282 
1233 71 286 
1234 66 285 
1235 61 279 
1236 57 267 
1237 54 260 
1239 54 205 
1240 53 187 
1242 48 143 
1243 46 125 
1244 43 114 
1245 43 105 
1246 42 97 
1247 38 93 
1248 40 91 
1249 41 94 
1250 43 93 
1251 42 93 
1252 54 86 
1253 59 85 
1254 60 85 
1255 61 85 
1256 56 87 
1257 58 87 
1258 61 86 
1259 58 84 
1260 47 89 
1261 49 93 
1262 52 91 
1263 67 81 
1264 69 79 
1265 72 79 
1266 77 78 
1267 79 78 
1268 81 76 
1269 88 74 
1270 94 77 
1271 96 80 
1272 101 80 
1273 103 79 
1274 103 80 
1275 102 82 
1276 102 83 
1277 102 84 
1278 102 84 
1279 106 87 
1280 106 90 
1281 108 90 
1282 103 83 
1283 109 88 
1284 110 85 
1285 110 87 
1286 109 87 
1287 108 86 
1288 105 81 
1289 103 83 
1290 104 83 
1291 105 85 
1292 106 84 
1293 106 84 
1294 109 86 
1295 107 88 
1296 106 89 
1297 107 89 
1298 107 90 
1299 108 88 
1300 107 86 
1301 107 88 
1302 107 88 
1303 106 87 
1304 106 87 
1305 107 86 
1306 107 85 
1307 107 86 
1308 107 86 
1309 108 89 
1310 110 92 
1311 111 92 
1312 113 92 
1313 113 92 
1314 113 95 
1315 114 95 
1316 112 96 
1317 112 95 
1318 111 95 
1319 110 91 
1320 112 89 
1321 108 89 
1322 107 94 
1323 103 101 
1324 96 114 
1325 85 127 
1327 58 164 
1328 50 182 
1329 40 197 
1330 24 196 
1332 13 229 
1333 15 227 
1334 20 222 
1335 15 226 
1336 15 223 
1337 15 222 
1338 16 221 
1339 17 222 
1340 13 214 
1341 14 212 
1342 13 208 
1343 12 204 
1344 11 202 
1345 11 200 
1346 13 196 
1347 11 191 
1348 11 183 
1349 10 175 
1350 10 139 
1351 9 128 
1352 10 115 
1353 10 107 
1354 10 99 
1355 10 93 
1356 12 81 
1357 13 76 
1358 15 74 
1359 18 70 
1360 18 70 
1361 14 67 
1362 12 65 
1363 14 57 
1364 14 48 
1365 15 41 
1366 16 40 
1367 14 42 
1368 12 44 
1369 14 41 
1370 12 40 
1371 11 34 
1372 12 36 
1373 12 35 
1374 11 33 
1375 11 30 
1376 13 34 
1377 14 34 
1378 14 35 
1379 13 32 
1380 13 26 
1381 13 14 
1382 12 16 
1383 11 16 
1384 11 17 
1385 10 14 
1386 11 14 
1387 11 14 
1388 12 15 
1389 11 15 
1390 12 14 
1391 11 13 
1392 11 14 
1393 11 14 
1394 12 16 
1395 12 15 
1396 11 13 
1397 11 13 
1398 13 14 
1399 13 14 
1400 14 13 
1401 13 18 
1402 11 12 
1403 12 14 
1404 12 14 
1405 12 13 
1406 13 15 
1407 13 15 
1408 14 16 
1409 18 19 
1410 21 19 
1411 35 19 
1412 41 20 
1413 49 21 
1414 63 24 
1415 82 30 
1416 91 34 
1417 98 35 
1418 103 40 
1419 104 40 
1420 105 40 
1421 107 39 
1422 108 40 
1423 110 42 
1424 114 41 
1425 122 40 
1426 128 40 
1427 127 39 
1428 128 39 
1429 132 38 
1430 148 41 
1431 154 40 
1432 155 41 
1433 156 42 
1434 158 43 
1435 159 42 
1436 164 41 
1437 172 41 
1438 178 41 
1439 183 40 
1440 202 43 
1441 211 42 
1442 211 42 
1443 211 42 
1444 213 43 
1445 208 52 
1446 223 59 
1447 222 59 
1448 223 58 
1449 222 60 
1450 222 60 
1451 222 61 
1452 222 61 
1453 223 61 
1454 223 60 
1455 222 59 
1456 222 59 
1457 223 59 
1458 223 59 
1459 229 57 
1460 247 53 
1461 250 50 
1462 261 58 
1463 264 57 
1464 269 62 
1465 270 63 
1466 273 66 
1467 276 73 
1468 278 76 
1469 280 76 
1470 281 77 
1471 282 80 
1472 284 80 
1473 282 77 
1474 282 75 
1475 282 78 
1476 282 78 
1477 281 74 
1478 283 76 
1479 283 79 
1480 285 78 
1481 285 78 
1482 282 74 
1483 279 71 
1484 276 71 
1485 275 67 
1486 275 65 
1487 275 60 
1488 276 59 
1489 276 61 
1490 278 61 
1491 276 61 
1492 275 61 
1493 273 61 
1494 275 60 
1495 274 60 
1496 274 62 
1497 275 62 
1498 274 61 
1499 274 62 
1500 275 62 
1501 274 61 
1502 274 62 
1503 274 62 
1504 275 61 
1505 274 61 
1506 274 60 
1507 274 61 
1508 272 63 
1509 271 63 
1510 267 61 
1511 263 60 
1512 262 60 
1513 262 57 
1514 261 50 
1515 258 47 
1516 254 45 
1517 252 43 
1518 254 42 
1519 253 43 
1520 253 44 
1521 252 44 
1522 253 44 
1523 253 46 
1524 249 46 
1525 247 45 
1526 247 44 
1527 250 42 
1528 255 42 
1529 256 40 
1530 256 40 
1531 257 41 
1532 260 48 
1533 261 47 
1534 263 45 
1535 266 41 
1536 267 38 
1537 268 38 
1538 267 39 
1539 268 39 
1540 267 40 
1541 268 40 
1542 267 41 
1543 273 35 
1544 276 29 
1545 277 30 
1546 279 27 
1547 280 25 
1548 282 20 
1549 283 18 
1550 284 19 
1551 285 15 
1552 286 16 
1553 285 15 
1554 284 17 
1555 285 17 
1556 284 19 
1557 284 18 
1558 283 21 
1559 284 18 
1560 283 18 
1561 285 18 
1562 282 18 
1563 281 19 
1564 282 19 
1565 282 20 
1566 281 21 
1568 93 38 
1569 82 34 
1570 75 37 
1571 75 37 
1572 76 36 
1573 76 34 
1574 71 36 
1575 73 37 
1576 72 36 
1577 71 26 
1578 89 36 
1579 76 37 
1580 73 37 
1581 72 38 
1582 72 37 
1583 72 38 
1584 71 38 
1585 71 39 
1586 31 55 
1587 32 55 
1588 30 56 
1589 33 56 
1590 34 56 
1591 35 58 
1592 36 59 
1593 35 59 
1594 34 61 
1595 32 63 
1596 31 63 
1597 29 64 
1598 29 72 
1599 30 86 
1601 31 165 
1602 33 87 
1604 39 208 
1605 38 211 
1606 38 208 
1607 36 207 
1608 34 205 
1609 18 205 
1610 18 204 
1611 19 201 
1612 18 199 
1613 18 197 
1614 20 198 
1615 14 195 
1616 12 189 
1617 12 186 
1618 14 181 
1619 11 162 
1620 11 149 
1621 12 142 
1622 11 126 
1623 11 120 
1624 11 109 
1625 11 102 
1627 17 72 
1628 18 74 
1629 19 72 
1630 18 76 
1631 18 77 
1632 17 75 
1633 22 70 
1634 36 60 
1635 38 61 
1636 45 65 
1637 46 66 
1638 47 66 
1639 50 68 
1640 51 69 
1641 53 70 
1642 53 70 
1643 55 71 
1644 49 68 
1645 51 68 
1646 52 68 
1647 53 68 
1648 52 67 
1649 52 66 
1650 51 65 
1652 189 43 
1653 198 39 
1654 205 38 
1655 214 36 
1656 213 34 
1657 215 33 
1658 215 32 
1659 215 32 
1660 213 33 
1661 215 31 
1662 217 31 
1663 229 28 
1664 241 23 
1666 229 234 
1667 223 239 
1668 222 89 
1670 281 35 
1671 281 35 
1672 282 35 
1673 280 32 
1674 279 30 
1675 277 26 
1676 277 27 
1677 276 28 
1678 280 28 
1679 282 23 
1680 285 20 
1681 284 17 
1682 283 16 
1683 284 17 
1684 283 17 
1685 285 18 
1686 284 17 
1687 284 17 
1688 284 18 
1689 284 16 
1690 286 16 
1691 286 17 
1692 286 15 
1693 285 15 
1694 284 16 
1695 286 15 
1696 286 15 
1697 286 15 
1698 285 15 
1699 285 15 
1700 286 14 
1701 286 16 
1702 287 15 
1703 286 15 
1704 287 14 
1705 287 15 
1706 284 17 
1707 285 16 
1708 283 16 
1709 283 17 
1710 281 16 
1711 281 17 
1712 281 16 
1713 282 17 
1714 282 17 
1715 280 17 
1716 279 18 
1717 281 19 
1718 281 19 
1719 281 15 
1720 281 16 
1721 282 14 
1722 283 15 
1723 285 16 
1724 286 14 
1725 285 14 
1726 281 18 
1727 282 20 
1728 276 22 
1729 276 25 
1730 272 32 
1731 267 47 
1732 265 53 
1733 263 59 
1734 263 63 
1735 263 65 
1736 265 69 
1737 266 70 
1738 266 71 
1739 265 71 
1740 266 71 
1741 266 71 
1742 266 71 
1743 267 72 
1744 267 73 
1745 269 74 
1746 272 83 
1747 272 82 
1748 273 81 
1749 275 84 
1750 276 87 
1751 277 90 
1752 280 94 
1753 283 101 
1754 282 102 
1755 283 105 
1756 284 124 
1758 287 159 
1759 287 171 
1760 288 181 
1761 287 195 
1762 288 203 
1763 288 216 
1764 288 221 
1765 287 226 
1766 285 227 
1767 287 225 
1768 287 225 
1769 288 223 
1770 287 224 
1771 286 223 
1772 287 226 
1773 287 227 
1774 288 229 
1775 286 231 
1776 287 230 
1777 286 228 
1778 283 230 
1779 281 228 
1780 277 233 
1781 270 238 
1782 263 243 
1783 261 242 
1784 261 240 
1785 262 238 
1786 261 240 
1787 261 239 
1788 260 239 
1789 252 244 
1790 238 254 
1791 263 246 
1793 165 278 
1794 160 278 
1795 151 280 
1796 136 283 
1797 119 285 
1798 127 285 
1799 187 266 
1801 48 273 
1802 41 271 
1803 40 271 
1804 41 270 
1805 43 269 
1806 43 269 
1807 48 253 
1809 52 210 
1810 66 256 
1812 56 138 
1813 57 122 
1814 58 113 
1815 61 107 
1816 61 99 
1817 61 96 
1818 66 87 
1819 63 91 
1820 68 84 
1821 69 83 
1822 68 82 
1823 69 83 
1824 68 82 
1825 67 82 
1826 69 82 
1827 68 83 
1828 68 83 
1829 68 81 
1830 68 82 
1831 68 81 
1832 68 81 
1833 70 83 
1834 71 85 
1835 71 85 
1836 71 90 
1837 71 89 
1838 67 91 
1839 68 90 
1840 66 91 
1841 65 92 
1842 60 91 
1843 57 88 
1844 57 86 
1845 54 86 
1846 54 85 
1847 54 85 
1848 54 84 
1849 54 84 
1850 53 83 
1851 52 82 
1852 55 82 
1853 59 83 
1854 63 85 
1855 68 89 
1856 66 84 
1857 67 80 
1858 59 80 
1859 58 80 
1860 58 79 
1861 57 77 
1863 80 20 
1864 79 16 
1865 79 13 
1866 80 15 
1867 81 14 
1868 88 15 
1869 89 14 
1870 88 15 
1871 86 14 
1872 86 15 
1873 84 17 
1874 84 16 
1875 81 15 
1876 78 14 
1877 60 10 
1878 50 9 
1879 36 9 
1880 32 7 
1881 23 9 
1882 21 9 
1883 21 9 
1884 21 8 
1885 19 9 
1886 18 10 
1887 15 16 
1888 12 23 
1889 12 35 
1890 13 42 
1891 16 50 
1892 17 48 
1893 20 53 
1894 23 52 
1895 24 51 
1896 24 57 
1897 21 57 
1898 18 63 
1899 18 61 
1900 18 58 
1901 20 54 
1902 17 57 
1903 17 58 
1904 18 59 
1905 18 58 
1906 17 55 
1907 18 54 
1908 10 50 
1909 11 48 
1910 11 48 
1911 11 49 
1912 11 49 
1913 11 50 
1914 11 52 
1915 12 48 
1916 11 52 
1917 11 52 
1918 11 57 
1919 10 55 
1920 11 56 
1921 12 56 
1922 12 60 
1923 13 65 
1924 15 69 
1925 13 69 
1926 12 69 
1927 13 68 
1928 13 69 
1929 14 68 
1930 14 68 
1931 13 68 
1932 14 66 
1933 13 57 
1934 12 46 
1935 18 57 
1936 24 67 
1937 17 85 
1938 17 88 
1939 16 90 
1940 15 91 
1941 15 91 
1942 14 94 
1943 14 94 
1944 13 93 
1945 13 92 
1946 13 88 
1947 17 90 
1948 17 89 
1949 16 90 
1950 17 89 
1951 17 74 
1952 23 61 
1953 28 51 
1954 28 44 
1955 33 34 
1956 34 28 
1957 36 29 
1958 39 22 
1959 38 25 
1960 40 25 
1961 57 26 
1962 76 34 
1963 94 42 
1964 110 44 
1965 127 45 
1966 138 43 
1967 147 47 
1968 151 46 
1969 154 47 
1970 161 53 
1971 169 60 
1972 174 62 
1973 175 63 
1974 177 62 
1975 175 60 
1976 181 65 
1977 188 67 
1978 190 68 
1979 188 69 
1980 193 73 
1981 192 71 
1982 189 73 
1983 190 74 
1984 191 75 
1985 189 72 
1986 189 72 
1987 189 71 
1988 189 74 
1989 189 75 
1990 189 74 
1991 190 73 
1992 192 73 
1993 190 74 
1994 189 76 
1995 187 70 
1996 189 77 
1997 188 77 
1998 187 78 
1999 187 79 
2000 187 85 
2001 186 92 
2002 186 83 
2004 185 159 
2005 184 166 
2006 183 167 
2007 184 166 
2008 184 165 
2009 185 164 
2010 185 163 
2011 186 164 
2012 185 164 
2013 185 164 
2014 186 163 
2015 185 164 
2016 184 163 
2017 184 165 
2018 185 163 
2019 185 164 
2020 185 164 
2021 185 164 
2022 182 167 
2023 184 166 
2024 184 164 
2025 184 164 
2026 184 163 
2027 184 163 
2028 184 164 
2029 184 165 
2030 185 164 
2031 185 164 
2032 184 164 
2033 184 163 
2034 185 164 
2035 185 163 
2036 185 164 
2037 185 163 
2038 185 163 
2039 185 163 
2040 185 164 
2041 185 165 
2042 186 165 
2043 185 166 
2044 183 167 
2045 184 167 
2046 182 168 
2047 179 169 
2048 172 173 
2049 159 181 
2050 144 190 
2051 127 200 
2052 112 210 
2054 93 222 
2055 94 222 
2056 94 225 
2057 92 235 
2058 90 246 
2059 89 259 
2060 89 268 
2061 90 274 
2062 93 277 
2063 87 280 
2064 91 284 
2065 91 282 
2066 91 283 
2067 91 281 
2068 93 280 
2069 93 279 
2070 93 279 
2071 92 279 
2072 94 281 
2073 93 284 
2074 90 285 
2075 89 286 
2076 90 284 
2077 92 280 
2078 91 279 
2079 92 280 
2080 92 280 
2081 92 280 
2082 92 279 
2083 93 278 
2084 92 279 
2085 91 279 
2086 91 279 
2087 86 272 
2088 86 272 
2089 88 260 
2090 83 253 
2091 74 243 
2092 64 234 
2093 66 247 
2094 49 223 
2095 50 222 
2096 52 221 
2097 53 222 
2098 55 222 
2099 55 223 
2100 55 224 
2101 52 223 
2102 50 226 
2103 44 228 
2104 34 226 
2105 25 227 
2106 22 227 
2107 24 227 
2108 27 228 
2109 29 227 
2110 30 227 
2111 32 227 
2112 31 225 
2113 31 223 
2114 50 226 
2116 78 230 
2117 83 233 
2118 94 235 
2119 112 240 
2120 128 243 
2121 139 242 
2123 224 251 
2124 233 256 
2125 241 257 
2126 250 259 
2127 260 263 
2128 274 270 
2129 281 277 
2130 281 277 
2131 280 280 
2132 280 280 
2133 282 282 
2134 283 284 
2135 282 283 
2136 285 286 
2137 285 285 
2138 285 285 
2139 284 284 
2140 281 284 
2141 280 282 
2142 278 282 
2143 279 280 
2144 280 282 
2145 278 282 
2146 277 279 
2147 274 275 
2148 273 277 
2149 266 277 
2150 258 274 
2151 257 270 
2152 256 270 
2153 256 268 
2154 255 268 
2155 247 264 
2156 232 251 
2157 215 246 
2158 198 241 
2159 183 237 
2160 166 237 
2163 68 243 
2164 57 243 
2165 59 244 
2167 17 245 
2168 12 248 
2169 10 253 
2170 6 269 
2171 5 271 
2172 4 273 
2173 5 273 
2174 5 273 
2175 2 278 
2176 3 278 
2177 2 278 
2178 2 278 
2179 2 280 
2180 3 281 
2181 3 276 
2182 3 274 
2183 5 272 
2184 4 270 
2185 5 268 
2186 6 264 
2187 6 261 
2188 7 256 
2189 7 252 
2190 8 242 
2191 9 233 
2192 8 235 
2193 8 237 
2194 8 238 
2195 8 238 
2196 8 241 
2197 8 239 
2198 9 242 
2199 13 239 
2200 9 241 
2201 9 242 
2202 9 244 
2203 9 246 
2204 9 248 
2205 9 248 
2206 10 248 
2207 10 248 
2208 10 252 
2209 8 257 
2210 7 267 
2211 12 253 
2212 10 253 
2213 13 254 
2214 11 255 
2215 11 256 
2216 13 256 
2217 13 256 
2218 11 257 
2219 13 258 
2220 12 259 
2221 13 260 
2222 15 258 
2223 16 258 
2224 13 259 
2225 15 261 
2226 15 261 
2227 15 262 
2228 15 261 
2229 17 262 
2230 7 294 
2231 16 292 
2232 18 291 
2233 20 290 
2234 20 290 
2235 19 290 
2236 20 290 
2237 20 290 
2238 19 291 
2239 19 291 
2240 18 292 
2241 16 292 
2242 16 292 
2243 16 292 
2244 16 292 
2245 16 292 
2246 16 292 
2247 16 292 
2248 16 292 
2249 14 293 
2250 5 288 
2251 16 290 
2252 2 278 
2253 3 275 
2254 5 268 
2255 7 264 
2256 15 266 
2257 17 264 
2258 19 262 
2259 20 262 
2260 13 277 
2261 15 269 
2280 47 231 
2282 74 154 
2283 73 135 
2284 73 120 
2285 73 113 
2286 71 95 
2287 72 93 
2288 72 93 
2289 72 92 
2290 72 85 
2291 71 92 
2292 71 92 
2293 72 84 
2294 70 83 
2295 70 78 
2296 72 89 
2297 72 89 
2305 69 87 
2308 106 200 
2309 77 111 
2310 74 102 
2311 74 103 
2312 74 103 
2315 75 102 
2316 74 104 
2317 74 104 
2318 75 108 
2319 75 107 
2320 76 109 
2321 76 112 
2322 73 107 
2323 73 106 
# Trial 2 - POSITION_mouse_training_OS_calcium_1_t0004_raw.txt
129 280 72 
130 283 64 
131 283 55 
132 283 46 
133 282 35 
134 279 26 
135 276 22 
136 269 20 
137 259 17 
138 250 14 
139 238 13 
140 226 14 
141 216 14 
142 206 15 
143 205 12 
144 199 13 
145 194 14 
146 189 14 
147 182 14 
148 173 14 
149 162 15 
150 152 15 
151 141 14 
152 131 14 
153 122 12 
154 115 13 
155 108 13 
156 102 12 
157 97 12 
158 95 12 
159 95 12 
160 91 13 
161 88 12 
162 81 14 
163 76 13 
164 73 14 
165 69 15 
166 67 17 
167 64 17 
168 63 19 
169 64 20 
170 63 22 
171 62 20 
172 61 20 
173 59 17 
174 56 17 
175 51 17 
176 46 18 
177 42 18 
178 37 17 
179 35 15 
180 35 15 
181 35 15 
182 35 15 
183 34 14 
184 34 14 
185 34 15 
186 35 15 
187 34 15 
188 34 15 
189 32 15 
190 29 13 
191 26 13 
192 25 12 
193 21 12 
194 20 12 
195 20 12 
196 20 12 
197 20 13 
198 18 13 
199 19 13 
200 18 14 
201 17 15 
202 18 14 
203 15 15 
204 15 15 
205 15 16 
206 15 18 
207 14 20 
208 14 21 
209 15 21 
210 16 18 
211 16 18 
212 15 19 
213 15 19 
214 15 19 
215 15 20 
216 16 20 
217 15 21 
218 16 20 
219 17 19 
220 16 19 
221 16 18 
222 13 19 
223 17 19 
224 16 19 
225 15 20 
226 15 19 
227 16 20 
228 16 20 
229 17 22 
230 17 25 
231 17 28 
232 18 36 
233 25 38 
234 30 45 
235 34 45 
236 35 50 
237 35 51 
238 37 53 
239 36 55 
240 36 57 
241 35 59 
242 35 62 
243 36 66 
244 37 68 
245 38 71 
246 39 76 
247 40 79 
248 41 83 
249 43 83 
250 42 84 
251 42 85 
252 44 85 
253 43 85 
254 45 85 
255 46 86 
256 46 84 
257 47 85 
258 47 85 
259 48 85 
260 50 83 
261 51 81 
262 51 80 
263 52 81 
264 51 81 
265 53 82 
266 54 83 
267 59 82 
268 63 82 
269 64 83 
270 63 83 
271 65 81 
272 66 82 
273 67 80 
274 68 80 
275 69 83 
276 71 88 
277 72 91 
278 74 95 
279 78 99 
280 81 104 
281 86 111 
282 92 117 
283 99 126 
284 107 133 
285 112 140 
286 120 149 
287 127 158 
288 133 168 
289 140 175 
290 144 183 
291 149 191 
292 155 199 
293 162 205 
294 171 209 
295 173 210 
296 176 213 
297 182 215 
298 190 217 
299 193 216 
300 189 214 
301 191 215 
302 195 214 
303 199 213 
304 202 211 
305 200 210 
306 208 209 
307 208 210 
308 209 210 
309 208 210 
310 212 209 
311 214 209 
312 215 210 
313 214 210 
314 215 211 
315 213 211 
316 212 211 
317 217 211 
318 219 211 
319 220 211 
320 221 210 
321 224 210 
322 226 209 
323 228 207 
324 224 208 
325 229 208 
326 232 207 
327 242 207 
328 245 206 
329 248 206 
330 253 207 
331 254 208 
332 258 209 
333 259 210 
334 261 211 
335 268 212 
336 272 215 
337 276 221 
338 281 229 
339 280 227 
340 280 228 
341 279 227 
342 277 230 
343 275 232 
344 277 230 
345 274 236 
346 273 236 
347 272 238 
348 270 239 
349 270 237 
350 272 237 
351 268 241 
352 268 241 
353 268 241 
354 268 242 
355 268 241 
356 268 241 
357 267 240 
358 267 240 
359 266 241 
360 267 241 
361 267 241 
362 266 241 
363 266 241 
364 266 240 
365 266 241 
366 266 240 
367 267 240 
368 269 241 
369 268 242 
370 274 239 
371 274 239 
372 273 239 
373 273 240 
374 273 240 
375 274 239 
376 274 237 
377 271 240 
378 271 243 
379 270 247 
380 268 250 
381 267 252 
382 263 258 
383 267 255 
384 267 260 
385 267 265 
386 266 269 
387 264 275 
388 262 279 
389 260 282 
390 256 284 
391 250 286 
392 247 286 
393 235 286 
394 228 286 
395 224 287 
396 220 287 
397 218 286 
398 210 284 
399 208 283 
400 201 283 
401 197 285 
402 196 283 
403 193 284 
404 193 284 
405 190 282 
406 186 283 
407 180 283 
408 176 283 
409 162 285 
410 154 286 
411 146 286 
412 134 288 
413 126 287 
414 118 287 
415 109 288 
416 101 286 
417 93 287 
418 90 285 
419 81 282 
420 72 280 
421 64 278 
422 58 274 
423 53 274 
424 50 271 
425 41 268 
426 34 268 
427 25 266 
428 26 267 
429 20 264 
430 18 267 
431 15 264 
432 14 262 
433 13 260 
434 14 258 
435 13 252 
436 12 248 
437 12 241 
438 11 232 
439 12 222 
440 11 213 
441 12 202 
442 11 194 
443 12 188 
444 11 186 
445 12 177 
446 11 177 
447 10 172 
448 8 165 
449 9 164 
450 8 158 
451 9 158 
452 11 152 
453 11 152 
454 12 154 
455 15 148 
456 15 148 
457 18 147 
458 7 142 
459 13 149 
460 13 147 
461 14 145 
463 19 80 
464 17 72 
465 17 63 
466 16 60 
467 19 57 
468 23 53 
469 26 51 
470 29 47 
471 33 45 
472 37 44 
473 40 41 
474 39 40 
475 41 37 
476 47 33 
477 54 32 
478 59 31 
479 62 31 
480 64 30 
481 63 30 
482 62 29 
483 63 30 
484 65 31 
485 66 32 
486 71 31 
487 76 31 
488 78 32 
489 79 34 
490 77 35 
491 78 35 
492 79 36 
493 80 36 
494 83 33 
495 85 37 
496 86 40 
497 87 40 
498 87 41 
499 87 43 
500 89 42 
501 89 44 
502 91 45 
503 91 47 
504 92 47 
505 94 44 
506 95 48 
507 96 48 
508 93 51 
509 87 44 
510 86 44 
511 78 43 
512 77 42 
513 77 41 
514 77 37 
515 75 40 
516 77 42 
517 76 41 
518 76 42 
519 75 40 
520 75 40 
521 75 40 
522 75 40 
523 75 39 
524 75 40 
525 75 40 
526 75 40 
527 75 40 
528 75 40 
529 75 40 
530 76 41 
531 77 42 
532 76 41 
533 76 41 
534 76 41 
535 73 37 
536 72 37 
537 73 38 
538 71 35 
539 72 35 
540 73 35 
541 74 32 
542 76 33 
543 77 36 
544 75 35 
545 75 35 
546 78 42 
547 93 48 
548 84 44 
549 79 42 
550 73 38 
551 68 34 
552 65 31 
553 56 30 
554 48 31 
555 41 28 
556 33 28 
557 24 26 
558 23 21 
559 18 21 
560 17 22 
561 18 23 
562 15 26 
563 17 28 
564 17 30 
565 17 30 
566 15 36 
567 15 44 
568 16 50 
569 15 53 
570 15 52 
571 15 50 
572 14 51 
573 13 57 
574 13 62 
575 12 71 
576 13 72 
577 12 74 
578 12 73 
579 11 73 
580 12 70 
581 13 69 
582 13 70 
583 13 74 
584 13 77 
585 14 79 
586 15 84 
587 15 90 
588 20 94 
589 25 99 
590 28 101 
591 30 103 
592 34 103 
593 37 102 
594 41 99 
595 44 95 
596 48 92 
597 50 89 
598 52 88 
599 52 88 
600 51 89 
601 51 89 
602 51 89 
603 51 90 
604 51 90 
605 51 91 
606 51 90 
607 51 89 
608 52 88 
609 53 86 
610 55 83 
611 57 81 
612 61 82 
613 63 82 
614 67 79 
615 72 77 
616 76 76 
617 84 76 
618 62 78 
620 104 46 
621 102 38 
622 99 35 
623 94 28 
624 91 26 
625 91 21 
626 87 18 
627 79 17 
628 78 17 
629 73 15 
630 67 16 
631 61 16 
632 55 15 
633 48 15 
634 39 15 
635 31 15 
636 24 15 
637 21 16 
638 20 14 
639 19 14 
640 22 15 
641 21 16 
642 18 19 
643 17 20 
644 14 24 
645 15 27 
646 16 27 
647 14 29 
648 12 35 
649 12 35 
650 13 37 
651 13 38 
652 12 41 
653 14 42 
654 14 48 
655 14 54 
656 13 55 
657 13 62 
658 12 70 
659 11 77 
660 10 85 
661 9 91 
662 9 95 
663 9 97 
664 9 97 
665 9 95 
666 9 98 
667 8 99 
668 8 99 
669 9 106 
670 8 112 
671 7 117 
672 7 126 
673 7 128 
674 7 130 
675 7 131 
676 9 131 
677 10 121 
679 14 166 
680 13 167 
681 13 172 
682 13 176 
683 12 181 
684 14 185 
685 15 191 
686 15 195 
687 15 196 
688 15 196 
689 14 196 
690 13 196 
691 14 198 
692 13 201 
693 14 203 
694 13 209 
695 13 209 
696 14 210 
697 14 213 
698 13 216 
699 13 216 
700 13 217 
701 14 219 
702 14 220 
703 14 217 
704 13 214 
705 13 213 
706 12 212 
707 13 214 
708 13 213 
709 13 214 
710 13 217 
711 13 216 
712 13 214 
713 14 216 
714 13 216 
715 13 217 
716 13 217 
717 12 219 
718 12 219 
719 13 219 
720 13 220 
721 13 220 
722 14 216 
723 14 214 
724 14 215 
725 15 212 
726 19 211 
727 23 210 
728 22 208 
729 23 211 
730 25 212 
731 26 210 
732 26 210 
733 27 209 
734 36 213 
735 42 213 
736 48 214 
737 56 214 
738 64 214 
739 72 216 
740 83 215 
741 90 213 
742 104 211 
743 118 211 
744 128 210 
745 143 209 
746 148 210 
747 152 209 
748 155 208 
749 166 209 
750 168 210 
751 165 208 
752 168 211 
753 167 210 
754 176 213 
755 178 213 
756 178 214 
757 179 215 
758 177 216 
759 179 216 
760 179 217 
761 178 219 
762 177 221 
763 176 218 
764 180 225 
765 180 226 
766 182 225 
767 182 226 
768 181 231 
769 183 234 
770 185 234 
771 186 233 
772 189 232 
773 193 231 
774 198 233 
775 196 232 
776 202 235 
777 210 236 
778 212 237 
779 213 240 
780 214 242 
781 214 242 
782 214 242 
783 213 241 
784 213 241 
785 214 241 
786 215 241 
787 215 241 
788 215 241 
789 218 243 
790 219 243 
791 218 243 
792 216 243 
793 216 245 
794 214 246 
795 218 248 
796 221 251 
797 223 253 
798 226 254 
799 228 254 
800 230 255 
801 233 255 
802 235 254 
803 234 254 
804 238 258 
805 247 260 
806 244 260 
807 253 260 
808 253 262 
809 260 262 
810 263 261 
811 263 260 
812 259 258 
813 258 255 
814 257 253 
815 259 252 
816 260 251 
817 260 251 
818 260 251 
819 261 251 
820 261 245 
821 262 247 
822 263 247 
823 266 251 
824 269 250 
825 265 246 
826 265 247 
827 266 247 
828 265 246 
829 263 243 
830 263 242 
831 264 243 
832 264 243 
833 264 244 
834 262 245 
835 261 246 
836 260 247 
837 259 246 
838 260 247 
839 258 245 
840 257 245 
841 258 245 
842 259 246 
843 259 246 
844 260 245 
845 263 245 
846 262 244 
847 261 243 
848 261 243 
849 259 242 
850 257 242 
851 259 244 
852 258 243 
853 260 244 
854 261 244 
855 260 243 
856 264 243 
857 264 241 
858 264 241 
859 264 243 
860 262 242 
861 259 239 
862 256 235 
863 259 237 
864 257 232 
865 251 229 
866 243 221 
867 246 226 
868 240 221 
869 239 221 
870 238 220 
871 233 218 
872 228 218 
873 225 218 
874 222 216 
875 210 217 
876 202 217 
877 199 218 
878 196 217 
879 197 221 
880 197 223 
881 198 224 
882 198 226 
883 203 230 
884 204 234 
885 207 237 
886 213 246 
887 217 248 
888 219 250 
889 224 252 
890 225 252 
891 230 258 
892 237 264 
893 243 267 
894 246 272 
895 246 268 
896 249 273 
897 249 271 
898 248 273 
899 248 273 
900 247 272 
901 246 274 
902 245 275 
903 245 275 
904 245 275 
905 245 275 
906 244 275 
907 245 273 
908 246 272 
909 247 270 
910 250 271 
911 251 270 
912 256 272 
913 262 276 
914 266 280 
915 276 282 
916 275 282 
917 277 283 
918 280 285 
919 282 285 
920 281 282 
921 280 279 
922 278 276 
923 275 275 
924 275 274 
925 278 270 
926 281 263 
927 281 258 
928 281 252 
929 282 243 
930 282 237 
931 282 225 
932 283 214 
933 282 203 
934 284 195 
935 285 183 
936 285 174 
937 285 163 
938 283 158 
939 281 148 
940 278 141 
941 275 141 
942 271 134 
943 266 126 
944 260 119 
945 256 115 
946 250 111 
947 244 108 
948 238 102 
949 232 96 
950 228 93 
951 223 86 
952 220 79 
953 213 74 
954 205 72 
955 197 70 
956 188 68 
957 177 64 
958 168 63 
959 157 60 
960 145 61 
961 134 59 
962 122 62 
963 115 62 
964 107 62 
965 103 63 
966 102 63 
967 99 61 
968 100 59 
969 102 62 
970 105 59 
971 105 58 
972 111 61 
974 74 36 
975 73 31 
976 74 34 
977 71 30 
978 67 31 
979 66 32 
980 67 34 
981 67 32 
982 67 32 
983 67 29 
984 71 38 
985 66 29 
986 70 31 
987 73 37 
988 71 31 
989 68 30 
990 69 30 
991 67 32 
992 67 32 
993 64 26 
994 66 31 
995 65 30 
996 66 33 
997 62 27 
998 60 26 
999 59 26 
1000 57 25 
1001 57 25 
1002 57 26 
1003 54 25 
1004 55 26 
1005 53 28 
1006 64 25 
1007 54 30 
1008 53 31 
1009 62 23 
1010 53 30 
1011 54 29 
1012 52 29 
1013 52 25 
1014 55 23 
1015 57 23 
1016 58 23 
1017 59 24 
1018 59 23 
1019 57 21 
1020 58 23 
1021 57 21 
1022 58 22 
1023 61 31 
1024 58 23 
1025 57 22 
1026 55 22 
1027 57 24 
1028 58 24 
1029 63 23 
1030 59 22 
1031 59 22 
1032 59 23 
1033 59 23 
1034 56 24 
1035 55 26 
1036 55 27 
1037 56 28 
1038 55 28 
1039 55 27 
1040 56 27 
1041 64 25 
1042 54 27 
1043 55 26 
1044 57 26 
1045 57 26 
1046 63 24 
1047 56 26 
1048 67 26 
1049 65 25 
1050 66 25 
1051 66 25 
1052 64 25 
1053 55 26 
1054 54 25 
1055 54 26 
1056 64 25 
1057 65 25 
1058 65 25 
1059 65 25 
1060 65 26 
1061 66 26 
1062 66 26 
1063 52 23 
1064 52 22 
1065 56 22 
1066 59 24 
1067 65 25 
1068 64 25 
1069 64 25 
1070 64 25 
1071 64 25 
1072 65 25 
1073 64 24 
1074 64 25 
1075 64 24 
1076 64 25 
1077 60 24 
1078 62 24 
1079 58 24 
1080 59 24 
1081 61 25 
1082 60 25 
1083 60 24 
1084 62 24 
1085 61 24 
1086 60 24 
1087 60 23 
1088 59 23 
1089 59 24 
1090 58 24 
1091 56 24 
1092 59 25 
1093 60 24 
1094 61 25 
1095 64 25 
1096 64 25 
1097 64 24 
1098 61 24 
1099 59 24 
1100 59 24 
1101 61 25 
1102 64 24 
1103 64 24 
1104 64 24 
1105 63 24 
1106 63 24 
1107 57 25 
1108 57 24 
1109 56 22 
1110 57 23 
1111 61 23 
1112 63 24 
1113 62 23 
1114 62 23 
1115 62 23 
1116 63 24 
1117 62 24 
1118 63 24 
1119 63 24 
1120 62 23 
1121 63 24 
1122 63 23 
1123 64 24 
1124 63 24 
1125 64 24 
1126 63 24 
1127 60 24 
1128 59 22 
1129 59 21 
1130 57 21 
1131 56 23 
1132 56 23 
1133 57 23 
1134 57 22 
1135 57 23 
1136 59 24 
1137 62 23 
1138 61 22 
1139 62 22 
1140 62 23 
1141 62 23 
1142 62 23 
1143 61 22 
1144 62 22 
1145 65 30 
1146 64 23 
1147 63 23 
1148 62 23 
1149 64 32 
1150 64 32 
1151 65 32 
1152 62 24 
1153 64 31 
1154 62 23 
1155 62 22 
1156 62 22 
1157 62 22 
1158 62 22 
1159 61 22 
1160 64 32 
1161 62 22 
1162 62 22 
1163 62 23 
1164 62 23 
1165 64 32 
1166 66 33 
1167 65 33 
1168 64 26 
1169 66 34 
1170 64 25 
1171 65 32 
1172 65 32 
1173 61 22 
1174 61 22 
1175 61 21 
1176 59 20 
1177 58 20 
1178 58 21 
1179 58 20 
1180 58 19 
1181 61 29 
1182 55 18 
1183 52 18 
1184 65 27 
1185 59 25 
1186 57 19 
1187 56 18 
1188 60 28 
1189 60 28 
1190 63 29 
1191 61 28 
1192 60 28 
1193 60 28 
1194 61 28 
1195 61 29 
1196 63 30 
1197 63 31 
1198 63 33 
1199 69 41 
1200 66 45 
1201 66 43 
1202 63 45 
1203 67 45 
1204 68 42 
1205 66 41 
1206 62 42 
1207 64 43 
1208 66 41 
1209 65 41 
1210 65 42 
1211 65 42 
1212 66 40 
1213 62 31 
1214 63 27 
1215 65 45 
1216 70 35 
1217 74 42 
1218 73 39 
1219 72 37 
1220 71 33 
1221 73 38 
1222 72 37 
1223 72 38 
1224 73 38 
1225 73 38 
1226 72 38 
1227 72 38 
1228 72 38 
1229 72 38 
1230 72 38 
1231 72 38 
1232 73 37 
1233 80 39 
1234 84 39 
1235 88 37 
1236 89 35 
1237 87 35 
1238 79 35 
1239 74 38 
1240 74 39 
1241 71 37 
1242 69 37 
1243 64 36 
1244 63 34 
1245 59 34 
1246 62 34 
1247 61 36 
1248 57 40 
1249 53 45 
1250 52 47 
1251 53 44 
1252 55 37 
1253 52 42 
1254 53 43 
1255 53 44 
1256 52 44 
1257 53 40 
1258 52 41 
1259 52 37 
1260 54 36 
1261 54 34 
1262 53 36 
1263 52 37 
1264 52 35 
1265 52 34 
1266 53 33 
1267 54 32 
1268 55 30 
1269 54 28 
1270 53 27 
1271 52 23 
1272 53 25 
1273 53 23 
1274 53 24 
1275 52 22 
1276 52 29 
1277 51 33 
1278 52 35 
1279 52 37 
1280 51 44 
1281 51 47 
1282 50 48 
1283 50 49 
1284 52 51 
1285 52 53 
1286 51 55 
1287 51 62 
1288 50 65 
1289 50 66 
1290 50 66 
1291 50 66 
1292 49 67 
1293 50 66 
1294 50 66 
1295 50 66 
1296 49 66 
1297 50 66 
1298 50 65 
1299 49 65 
1300 49 67 
1301 49 67 
1302 49 66 
1303 48 65 
1304 48 64 
1305 48 64 
1306 48 65 
1307 48 65 
1308 49 66 
1309 49 66 
1310 49 65 
1311 48 66 
1312 48 64 
1313 49 62 
1314 49 63 
1315 48 64 
1316 48 64 
1317 48 67 
1318 49 68 
1319 50 71 
1320 50 74 
1321 51 74 
1322 51 77 
1323 52 80 
1324 53 82 
1325 54 88 
1326 55 94 
1327 55 96 
1328 56 96 
1329 54 99 
1330 53 104 
1331 51 109 
1332 49 115 
1333 49 121 
1334 48 123 
1335 47 124 
1336 48 131 
1337 47 133 
1338 46 133 
1339 44 134 
1340 46 134 
1341 45 135 
1342 43 133 
1343 44 135 
1344 42 137 
1345 34 145 
1346 28 149 
1347 24 152 
1348 20 154 
1349 17 155 
1350 15 154 
1351 14 157 
1352 14 161 
1353 14 166 
1354 13 168 
1355 13 171 
1356 15 172 
1357 14 170 
1358 13 170 
1359 12 170 
1360 11 171 
1361 10 170 
1362 10 172 
1363 9 171 
1364 10 172 
1365 10 172 
1366 11 171 
1367 8 171 
1368 8 168 
1369 8 168 
1370 9 168 
1371 9 168 
1372 8 168 
1373 9 168 
1374 9 168 
1375 9 168 
1376 9 168 
1377 13 166 
1378 14 167 
1379 16 167 
1380 22 166 
1381 26 167 
1382 29 164 
1383 32 164 
1384 34 163 
1385 37 161 
1386 39 156 
1387 40 153 
1388 43 151 
1389 44 148 
1390 47 142 
1391 51 137 
1392 55 132 
1393 58 125 
1394 60 118 
1395 61 114 
1396 62 108 
1397 64 100 
1398 65 93 
1399 67 89 
1400 69 86 
1401 70 83 
1402 72 82 
1403 73 80 
1404 77 74 
1405 82 56 
1406 97 48 
1407 95 45 
1408 94 42 
1409 92 39 
1410 89 37 
1411 87 36 
1412 89 37 
1413 91 40 
1414 91 37 
1415 92 37 
1416 92 37 
1417 92 38 
1418 92 37 
1419 93 38 
1420 92 35 
1421 90 35 
1422 86 32 
1423 82 30 
1424 78 30 
1425 78 30 
1426 73 25 
1427 71 20 
1428 70 18 
1429 71 17 
1430 71 16 
1431 69 18 
1432 65 18 
1433 60 17 
1434 56 17 
1435 50 14 
1436 46 14 
1437 41 15 
1438 41 14 
1439 31 13 
1440 26 12 
1441 23 13 
1442 22 13 
1443 21 13 
1444 21 14 
1445 24 13 
1446 23 13 
1447 23 14 
1448 21 17 
1449 19 19 
1450 18 20 
1451 19 21 
1452 19 21 
1453 19 21 
1454 18 20 
1455 16 19 
1456 17 19 
1457 19 21 
1458 16 27 
1459 15 30 
1460 17 32 
1461 15 35 
1462 14 33 
1463 14 33 
1464 13 32 
1465 14 34 
1466 13 35 
1467 14 37 
1468 16 37 
1469 14 35 
1470 14 33 
1471 13 33 
1472 13 29 
1473 12 32 
1474 12 32 
1475 14 33 
1476 14 35 
1477 14 34 
1478 14 33 
1479 15 34 
1480 15 29 
1481 15 29 
1482 15 28 
1483 15 28 
1484 13 36 
1485 13 35 
1486 13 31 
1487 15 35 
1488 15 33 
1489 15 34 
1490 18 34 
1491 18 36 
1492 19 38 
1493 20 38 
1494 22 41 
1495 25 42 
1496 23 47 
1497 26 50 
1498 28 56 
1499 30 61 
1500 29 71 
1501 32 78 
1502 36 91 
1503 38 97 
1504 40 104 
1505 44 113 
1506 48 121 
1507 53 129 
1508 55 131 
1509 65 141 
1510 75 148 
1511 86 151 
1512 95 156 
1513 103 160 
1514 111 161 
1515 116 163 
1516 115 162 
1517 122 165 
1518 122 164 
1519 123 165 
1520 123 165 
1521 124 166 
1522 126 165 
1523 129 164 
1524 133 164 
1525 141 164 
1526 143 161 
1527 157 159 
1528 166 157 
1529 182 156 
1530 190 153 
1531 198 152 
1532 206 153 
1533 199 152 
1534 200 155 
1535 204 156 
1536 202 157 
1537 205 156 
1538 202 155 
1539 203 156 
1540 206 157 
1541 212 157 
1542 216 158 
1543 219 160 
1544 223 160 
1545 228 159 
1546 231 159 
1547 236 161 
1548 239 161 
1549 242 159 
1550 247 156 
1551 248 155 
1552 258 154 
1553 264 153 
1554 267 154 
1555 277 156 
1556 281 157 
1557 277 154 
1558 280 155 
1559 282 157 
1560 282 158 
1561 282 156 
1562 282 155 
1563 282 153 
1564 282 151 
1565 284 150 
1566 284 147 
1567 286 147 
1568 286 148 
1569 285 146 
1570 285 143 
1571 284 140 
1572 282 141 
1573 286 134 
1574 286 130 
1575 287 120 
1576 287 112 
1577 287 107 
1578 287 108 
1579 287 108 
1580 287 108 
1581 287 110 
1582 287 110 
1583 287 109 
1584 286 110 
1585 286 110 
1586 286 108 
1587 287 107 
1588 287 109 
1589 287 110 
1590 287 109 
1591 288 109 
1592 287 110 
1593 287 110 
1594 287 109 
1595 287 110 
1596 287 109 
1597 287 109 
1598 287 110 
1599 287 109 
1600 287 111 
1601 287 111 
1602 287 113 
1603 287 112 
1604 287 112 
1605 287 112 
1606 287 112 
1607 287 111 
1608 287 112 
1609 287 112 
1610 287 111 
1611 287 111 
1612 287 111 
1613 287 111 
1614 287 111 
1615 287 110 
1616 287 111 
1617 287 112 
1618 287 112 
1619 287 113 
1620 287 113 
1621 287 113 
1622 287 112 
1623 286 110 
1624 287 111 
1625 287 111 
1626 287 111 
1627 287 113 
1628 287 112 
1629 287 112 
1630 287 113 
1631 287 112 
1632 287 111 
1633 287 110 
1634 287 109 
1635 287 110 
1636 287 111 
1637 287 110 
1638 287 111 
1639 287 111 
1640 287 111 
1641 287 110 
1642 287 111 
1643 287 110 
1644 287 110 
1645 287 110 
1646 287 111 
1647 287 111 
1648 286 109 
1649 286 109 
1650 285 109 
1651 286 111 
1652 286 111 
1653 287 111 
1654 286 111 
1655 287 111 
1656 288 111 
1657 287 109 
1658 287 108 
1659 287 108 
1660 286 107 
1661 286 106 
1662 286 105 
1663 286 107 
1664 286 109 
1665 286 109 
1666 286 111 
1667 285 109 
1668 285 110 
1669 285 109 
1670 286 109 
1671 286 108 
1672 287 108 
1673 288 108 
1674 287 110 
1675 287 109 
1676 287 111 
1677 287 110 
1678 287 109 
1679 287 111 
1680 287 109 
1681 287 109 
1682 287 110 
1683 287 110 
1684 287 111 
1685 286 111 
1686 286 112 
1687 286 110 
1688 286 111 
1689 286 109 
1690 287 110 
1691 287 109 
1692 287 111 
1693 287 112 
1694 287 111 
1695 286 111 
1696 285 111 
1697 284 111 
1698 282 111 
1699 281 112 
1700 281 113 
1701 281 114 
1702 280 116 
1703 279 116 
1704 279 116 
1705 279 116 
1706 280 115 
1707 280 115 
1708 279 115 
1709 279 117 
1710 279 115 
1711 280 116 
1712 280 117 
1713 279 116 
1714 279 116 
1715 280 116 
1716 279 115 
1717 278 113 
1718 278 114 
1719 277 114 
1720 278 114 
1721 278 115 
1722 278 115 
1723 277 114 
1724 279 115 
1725 279 114 
1726 276 114 
1727 275 113 
1728 275 114 
1729 274 114 
1730 274 115 
1731 277 117 
1732 274 114 
1733 277 116 
1734 277 117 
1735 277 117 
1736 276 116 
1737 274 115 
1738 274 116 
1739 275 119 
1740 274 122 
1741 271 124 
1742 268 125 
1743 260 130 
1744 261 129 
1745 256 134 
1746 255 139 
1747 253 145 
1748 250 153 
1749 252 156 
1750 255 164 
1751 254 179 
1752 255 184 
1753 254 194 
1754 252 200 
1755 249 199 
1756 249 205 
1757 248 209 
1758 247 209 
1759 244 209 
1760 242 208 
1761 240 210 
1762 239 210 
1763 239 212 
1764 238 212 
1765 237 212 
1766 236 212 
1767 232 212 
1768 230 211 
1769 230 212 
1770 230 213 
1771 228 214 
1772 221 216 
1773 218 217 
1774 216 219 
1775 214 221 
1776 212 220 
1777 212 221 
1778 212 221 
1779 213 221 
1780 213 222 
1781 213 223 
1782 212 224 
1783 211 224 
1784 211 226 
1785 213 227 
1786 215 230 
1787 219 231 
1788 219 234 
1789 218 234 
1790 219 237 
1791 219 237 
1792 217 238 
1793 217 239 
1794 221 245 
1795 224 248 
1796 224 249 
1797 224 249 
1798 224 250 
1799 224 249 
1800 228 255 
1801 229 256 
1802 229 256 
1803 231 255 
1804 231 253 
1805 231 253 
1806 231 253 
1807 230 253 
1808 229 252 
1809 227 252 
1810 226 251 
1811 225 250 
1812 224 248 
1813 224 248 
1814 224 248 
1815 223 248 
1816 225 248 
1817 226 249 
1818 226 249 
1819 227 250 
1820 226 249 
1821 227 250 
1822 222 249 
1823 224 249 
1824 221 248 
1825 220 249 
1826 223 249 
1827 224 250 
1828 225 250 
1829 223 250 
1830 225 251 
1831 226 253 
1832 230 255 
1833 236 256 
1834 233 256 
1835 240 258 
1836 242 259 
1837 239 262 
1838 236 266 
1839 232 266 
1840 235 263 
1841 234 262 
1842 234 261 
1843 230 262 
1844 232 256 
1845 230 257 
1846 227 257 
1847 230 253 
1848 231 253 
1849 231 254 
1850 233 252 
1851 234 251 
1852 234 251 
1853 234 248 
1854 239 238 
1855 239 237 
1856 238 240 
1857 238 240 
1858 239 240 
1859 240 237 
1860 240 239 
1861 242 236 
1862 244 237 
1863 245 237 
1864 246 238 
1865 246 239 
1866 247 239 
1867 248 240 
1868 247 242 
1869 248 243 
1870 250 244 
1871 251 244 
1872 253 244 
1873 250 245 
1874 253 245 
1875 251 244 
1876 251 242 
1877 249 241 
1878 247 241 
1879 247 240 
1880 245 240 
1881 246 240 
1882 249 238 
1883 250 238 
1884 247 240 
1885 249 239 
1886 247 239 
1887 248 238 
1888 250 238 
1889 251 239 
1890 248 240 
1891 250 237 
1892 247 239 
1893 249 237 
1894 246 239 
1895 247 239 
1896 249 239 
1897 252 237 
1898 250 239 
1899 252 236 
1900 252 236 
1901 252 235 
1902 252 234 
1903 255 234 
1904 254 235 
1905 256 234 
1906 256 233 
1907 259 231 
1908 263 231 
1909 264 230 
1910 268 231 
1911 274 232 
1912 277 231 
1913 280 230 
1914 282 230 
1915 283 228 
1916 284 226 
1917 283 226 
1918 284 226 
1919 285 229 
1920 285 229 
1921 286 230 
1922 285 230 
1923 285 230 
1924 284 231 
1925 282 232 
1926 282 233 
1927 280 235 
1928 282 239 
1929 283 241 
1930 283 246 
1931 284 247 
1932 284 251 
1933 284 254 
1934 282 253 
1935 282 254 
1936 282 254 
1937 284 251 
1938 284 247 
1939 285 248 
1940 283 250 
1941 282 250 
1942 281 249 
1943 278 254 
1944 277 256 
1945 275 257 
1946 272 259 
1947 262 262 
1948 254 264 
1949 248 267 
1950 238 268 
1951 232 270 
1952 226 272 
1953 218 275 
1954 214 275 
1955 210 277 
1956 200 279 
1957 197 277 
1958 193 281 
1959 190 283 
1960 184 286 
1961 182 285 
1962 178 286 
1963 169 286 
1964 161 284 
1965 156 284 
1966 151 286 
1967 142 286 
1968 138 288 
1969 137 287 
1970 133 287 
1971 133 288 
1972 129 287 
1973 124 285 
1974 118 284 
1975 114 283 
1976 111 281 
1977 112 278 
1978 107 268 
1979 101 258 
1980 97 248 
1981 93 237 
1982 90 231 
1983 86 223 
1984 83 217 
1985 81 213 
1986 78 207 
1987 78 203 
1988 76 200 
1989 75 196 
1990 73 189 
1991 72 183 
1992 71 181 
1993 71 181 
1994 71 182 
1995 71 182 
1996 69 181 
1997 67 178 
1998 64 174 
1999 60 166 
2000 56 158 
2001 52 152 
2002 46 139 
2003 41 129 
2004 35 118 
2005 30 112 
2006 24 103 
2007 18 93 
2008 13 88 
2009 11 82 
2010 10 78 
2011 11 74 
2012 12 71 
2013 10 71 
2014 10 69 
2015 10 66 
2016 10 65 
2017 10 62 
2018 9 64 
2019 10 58 
2020 9 54 
2021 9 52 
2022 9 54 
2023 10 51 
2024 10 52 
2025 11 51 
2026 12 50 
2027 14 48 
2028 15 43 
2029 18 38 
2030 22 32 
2031 24 25 
2032 28 21 
2033 33 18 
2034 33 17 
2035 34 17 
2036 41 16 
2037 52 13 
2038 63 12 
2039 71 11 
2040 82 10 
2041 95 11 
2042 108 11 
2043 120 12 
2044 133 13 
2045 144 14 
2046 155 13 
2047 160 14 
2048 167 13 
2049 170 12 
2050 177 13 
2051 182 12 
2052 190 13 
2053 194 12 
2054 202 13 
2055 214 12 
2056 224 11 
2057 236 11 
2058 247 11 
2059 254 10 
2060 265 10 
2061 271 11 
2062 276 11 
2063 280 12 
2064 282 13 
2065 282 14 
2066 281 14 
2067 283 15 
2068 284 18 
2069 287 23 
2070 289 26 
2071 288 26 
2072 288 30 
2073 287 32 
2074 287 37 
2075 288 44 
2076 287 54 
2077 287 63 
2078 286 71 
2079 285 79 
2080 285 93 
2081 286 102 
2082 285 116 
2083 285 123 
2084 285 129 
2085 287 139 
2086 288 147 
2087 288 160 
2088 288 168 
2089 289 179 
2090 289 187 
2091 288 196 
2092 289 209 
2093 288 213 
2094 288 223 
2095 287 228 
2096 285 226 
2097 281 236 
2098 277 239 
2099 277 239 
2100 270 241 
2101 273 240 
2102 270 242 
2103 269 241 
2104 269 242 
2105 268 242 
2106 268 242 
2107 266 242 
2108 265 243 
2109 265 240 
2110 264 241 
2111 265 241 
2112 265 241 
2113 264 240 
2114 264 241 
2115 265 240 
2116 264 241 
2117 265 241 
2118 266 242 
2119 266 242 
2120 267 242 
2121 269 240 
2122 274 240 
2123 272 240 
2124 271 241 
2125 264 243 
2126 271 240 
2127 270 240 
2128 270 240 
2129 269 241 
2130 270 240 
2131 271 239 
2132 269 238 
2133 262 239 
2134 261 238 
2135 260 238 
2136 260 239 
2137 258 239 
2138 262 239 
2139 262 237 
2140 265 238 
2141 265 237 
2142 263 236 
2143 260 234 
2144 260 231 
2145 257 226 
2146 250 223 
2147 248 221 
2148 238 216 
2149 235 213 
2150 228 210 
2151 220 211 
2152 213 210 
2153 212 211 
2154 212 214 
2155 212 216 
2156 215 218 
2157 208 223 
2158 203 230 
2159 207 235 
2160 209 240 
2161 211 247 
2162 215 252 
2163 218 255 
2164 220 261 
2165 224 264 
2166 227 269 
2167 231 277 
2168 234 279 
2169 237 281 
2170 242 283 
2171 241 282 
2172 244 285 
2173 244 284 
2174 245 284 
2175 244 283 
2176 245 283 
2177 243 285 
2178 243 285 
2179 244 283 
2180 249 285 
2181 250 286 
2182 250 286 
2183 248 285 
2184 246 286 
2185 244 285 
2186 242 286 
2187 243 287 
2188 243 286 
2189 243 287 
2190 242 286 
2191 242 286 
2192 242 286 
2193 242 287 
2194 243 285 
2195 245 283 
2196 247 283 
2197 250 283 
2198 252 282 
2199 260 281 
2200 259 277 
2201 261 278 
2202 266 276 
2203 267 277 
2204 275 274 
2205 279 278 
2206 280 277 
2207 281 274 
2208 282 274 
2209 284 276 
2210 284 277 
2211 283 279 
2212 283 280 
2213 282 281 
2214 284 280 
2215 285 281 
2216 284 281 
2217 283 282 
2218 283 283 
2219 282 284 
2220 283 282 
2221 283 282 
2222 283 281 
2223 283 281 
2224 284 281 
2225 284 282 
2226 284 282 
2227 284 283 
2228 284 282 
2229 284 281 
2230 283 277 
2231 284 276 
2232 284 276 
2233 285 274 
2234 285 276 
2235 285 276 
2236 286 277 
2237 284 277 
2238 285 277 
2239 282 276 
2240 278 274 
2241 278 274 
2242 281 274 
2243 280 272 
2244 281 273 
2245 280 277 
2246 279 277 
2247 279 278 
2248 277 278 
2249 277 278 
2250 278 278 
2251 277 277 
2252 278 277 
2253 278 277 
2254 278 278 
2255 277 276 
2256 278 278 
2257 278 277 
2258 278 279 
2259 278 278 
2260 277 276 
2261 277 276 
2262 274 275 
2263 276 275 
2264 274 277 
2265 274 277 
2266 276 277 
2267 275 277 
2268 277 276 
2269 276 278 
2270 275 275 
2271 274 275 
2272 274 276 
2273 272 277 
2274 273 277 
2275 273 276 
2276 273 278 
2277 271 277 
2278 269 277 
2279 269 277 
2280 267 277 
2281 266 277 
2282 266 277 
2283 265 280 
2284 265 279 
2285 264 279 
2286 265 279 
2287 266 279 
2288 266 278 
2289 266 278 
2290 267 277 
2291 267 278 
2292 266 278 
2293 266 278 
2294 266 279 
2295 266 278 
2296 263 278 
2297 264 278 
2298 263 277 
2299 264 277 
2300 264 276 
2301 264 277 
2302 265 277 
2303 263 278 
2304 264 277 
2305 262 277 
2306 262 277 
2307 262 276 
2308 262 273 
2309 262 276 
2310 262 276 
2311 262 275 
2312 262 276 
2313 262 277 
2314 262 276 
2315 262 276 
2316 263 276 
2317 264 273 
2318 262 274 
2319 263 274 
2320 264 274 
2321 262 274 
2322 260 274 
2323 259 274 
2324 258 273 
2325 254 272 
2326 253 271 
2327 252 268 
2328 252 270 
2329 251 267 
2330 252 270 
2331 251 269 
2332 252 272 
2333 251 270 
2334 251 269 
2335 251 269 
2336 250 268 
2337 252 273 
2338 249 269 
2339 248 272 
2340 240 269 
2341 238 272 
2342 233 273 
2343 221 269 
2344 221 268 
2345 214 268 
2346 203 261 
2347 200 259 
2348 196 259 
2349 190 253 
2350 177 242 
2351 172 239 
2352 159 227 
2353 154 225 
2354 149 223 
2355 145 221 
2356 142 219 
2357 136 218 
2358 131 215 
2359 126 214 
2360 125 215 
2361 116 211 
2362 103 206 
2363 92 202 
2364 86 200 
2365 79 199 
2366 73 198 
2367 71 196 
2368 73 199 
2369 65 197 
2370 68 197 
2371 66 195 
2372 63 195 
2373 55 190 
2374 51 184 
2375 50 182 
2376 44 176 
2377 40 170 
2378 36 163 
2379 29 155 
2380 26 152 
2381 22 148 
2382 41 168 
2384 7 112 
2385 8 105 
2386 9 95 
2387 11 89 
2388 12 84 
2389 12 79 
2390 12 77 
2391 12 75 
2392 12 74 
2393 14 75 
2394 15 75 
2395 17 71 
2396 21 65 
2397 26 58 
2398 28 54 
2399 31 49 
2400 34 44 
2401 37 37 
2402 42 28 
2403 48 23 
2404 53 19 
2405 59 17 
2406 64 16 
2407 69 14 
2408 75 14 
2409 78 13 
2410 82 15 
2411 85 17 
2412 85 18 
2413 83 21 
2414 88 26 
2415 87 23 
2416 89 22 
2417 87 21 
2418 87 21 
2419 89 23 
2420 91 26 
2421 90 28 
2422 95 36 
2423 100 40 
2424 105 48 
2425 108 53 
2426 112 57 
2427 116 62 
2428 122 67 
2429 129 72 
2430 136 79 
2431 144 83 
2432 151 85 
2433 162 88 
2434 170 90 
2435 178 91 
2436 185 92 
2437 187 91 
2438 190 90 
2439 196 91 
2440 201 92 
2441 205 95 
2442 212 100 
2443 218 104 
2444 227 107 
2445 233 110 
2446 236 113 
2447 237 114 
2448 238 115 
2449 237 115 
2450 238 117 
2451 238 121 
2452 240 124 
2453 242 126 
2454 244 128 
2455 247 134 
2456 252 141 
2457 256 144 
2458 261 154 
2459 265 159 
2460 272 166 
2461 274 167 
2462 278 170 
2463 280 170 
2464 282 171 
2465 281 171 
2466 280 173 
2467 280 173 
2468 282 173 
2469 279 169 
2470 279 166 
2471 282 168 
2472 281 165 
2473 283 165 
2474 283 165 
2475 284 165 
2476 284 164 
2477 282 165 
2478 282 163 
2479 283 162 
2480 283 160 
2481 283 158 
2482 285 157 
2483 284 158 
2484 285 158 
2485 285 159 
2486 284 158 
2487 284 159 
2488 283 158 
2489 282 156 
2490 281 154 
2491 278 155 
2492 276 158 
2493 276 160 
2494 275 160 
2495 274 160 
2496 275 162 
2497 272 162 
2498 267 159 
2499 256 159 
2500 253 158 
2501 239 159 
2502 232 160 
2503 224 162 
2504 208 164 
2505 195 165 
2506 182 162 
2507 170 162 
2508 158 157 
2509 149 153 
2510 137 147 
2511 123 141 
2512 111 136 
2513 99 129 
2514 91 125 
2515 83 122 
2516 81 118 
2517 74 112 
2518 66 108 
2519 58 102 
2520 50 98 
2521 47 97 
2522 40 91 
2523 33 87 
2524 29 85 
2525 24 82 
2526 24 84 
2527 22 83 
2528 23 84 
2529 23 82 
2530 26 83 
2531 27 84 
2532 26 81 
2533 24 75 
2534 21 66 
2535 21 59 
2536 24 54 
2537 25 50 
2538 24 48 
2539 26 41 
2540 27 36 
2541 27 31 
2542 27 28 
2543 27 27 
2544 27 28 
2545 29 28 
2546 31 34 
2547 31 34 
2548 36 26 
2549 43 23 
2550 49 20 
2551 57 19 
2552 64 20 
2553 69 23 
2554 72 30 
2555 74 33 
2556 75 34 
2557 77 34 
2558 77 37 
2559 77 37 
2560 77 37 
2561 78 38 
2562 78 36 
2563 80 32 
2564 79 35 
2565 77 36 
2566 76 36 
2567 76 37 
2568 74 35 
2569 75 31 
2570 68 32 
2571 67 33 
2572 70 37 
2573 69 36 
2574 68 35 
2575 67 34 
2576 67 32 
2577 67 29 
2578 68 31 
2579 71 31 
2580 74 32 
2581 76 36 
2582 77 38 
2583 76 38 
2584 76 37 
2585 76 32 
2586 76 35 
2587 76 33 
2588 78 35 
2589 80 36 
2590 80 37 
2591 81 36 
2592 81 38 
2593 79 38 
2594 80 37 
2595 81 36 
2596 87 30 
2597 92 32 
2598 80 38 
2599 82 39 
2600 83 39 
2602 155 109 
2603 167 120 
2604 178 129 
2605 190 137 
2606 198 139 
2607 207 144 
2608 207 142 
2609 216 145 
2610 218 147 
2611 220 155 
2612 227 159 
2613 235 168 
2614 244 180 
2615 250 189 
2616 258 200 
2617 260 204 
2618 263 213 
2619 263 215 
2620 261 219 
2621 259 219 
2622 260 223 
2623 261 229 
2624 263 228 
2625 265 227 
2626 264 231 
2627 266 230 
2628 260 234 
2629 259 235 
2630 261 235 
2631 256 238 
2632 255 240 
2633 256 241 
2634 260 241 
2635 256 240 
2636 254 239 
2637 252 240 
2638 252 240 
2639 254 238 
2640 254 239 
2641 252 239 
2642 254 238 
2643 254 238 
2644 254 238 
2645 252 238 
2646 252 239 
2647 252 239 
2648 253 238 
2649 252 239 
2650 252 239 
2651 252 238 
2652 251 236 
2653 252 238 
2654 252 238 
2655 252 239 
2656 252 239 
2657 252 239 
2658 251 239 
2659 251 239 
2660 253 239 
2661 252 239 
2662 253 239 
2663 252 239 
2664 253 239 
2665 253 240 
2666 253 240 
2667 254 240 
2668 253 240 
2669 254 240 
2670 249 235 
2671 253 238 
2672 252 239 
2673 251 239 
2674 250 239 
2675 249 240 
2676 247 240 
2677 245 240 
2678 244 240 
2679 244 239 
2680 244 239 
2681 246 239 
2682 248 240 
2683 251 239 
2684 250 240 
2685 251 241 
2686 249 243 
2687 250 244 
2688 249 244 
2689 252 244 
2690 253 242 
2691 254 242 
2692 253 244 
2693 254 245 
2694 256 241 
2695 255 243 
2696 256 238 
2697 251 239 
2698 252 238 
2699 252 238 
2700 253 238 
2701 252 237 
2702 252 237 
2703 252 238 
2704 252 238 
2705 252 238 
2706 252 238 
2707 253 238 
2708 254 238 
2709 253 238 
2710 253 239 
2711 256 239 
2712 253 240 
2713 249 241 
2714 248 241 
2715 246 241 
2716 248 240 
2717 248 240 
2718 249 241 
2719 249 242 
2720 249 243 
2721 250 244 
2722 251 244 
2723 257 239 
2724 250 244 
2725 249 243 
2726 249 243 
2727 249 244 
2728 250 244 
2729 250 245 
2730 252 245 
2731 252 245 
2732 252 245 
2733 252 246 
2734 254 244 
2735 256 242 
2736 255 243 
2737 255 242 
2738 255 243 
2739 255 242 
2740 255 243 
2741 252 246 
2742 251 245 
2743 250 245 
2744 249 243 
2745 248 242 
2746 246 243 
2747 246 243 
2748 246 243 
2749 245 244 
2750 245 244 
2751 244 244 
2752 244 242 
2753 242 244 
2754 242 245 
2755 242 244 
2756 242 244 
2757 241 246 
2758 239 248 
2759 239 248 
2760 238 248 
2761 239 248 
2762 239 248 
2763 239 247 
2764 239 247 
2765 238 247 
2766 238 247 
2767 237 247 
2768 238 248 
2769 235 249 
2770 234 250 
2771 231 252 
2772 229 252 
2773 230 253 
2774 227 254 
2775 228 256 
2776 223 258 
2777 221 258 
2778 223 259 
2779 219 260 
2780 213 262 
2781 211 264 
2782 211 265 
2783 204 269 
2784 203 271 
2785 198 270 
2786 197 271 
2787 197 274 
2788 195 274 
2789 194 271 
2790 197 271 
2791 194 274 
2792 194 274 
2793 194 276 
2794 195 276 
2795 194 276 
2796 194 277 
2797 193 279 
2798 196 279 
2799 196 277 
2800 197 275 
2801 197 275 
2802 195 274 
2803 194 273 
2804 192 273 
2805 191 273 
2806 191 275 
2807 188 273 
2808 189 273 
2809 190 269 
2810 191 269 
2811 194 269 
2812 193 267 
2813 191 265 
2814 190 258 
2815 190 250 
2816 192 247 
2817 193 247 
2818 195 243 
2819 199 244 
2820 205 240 
2821 208 235 
2822 210 236 
2823 212 239 
2824 213 241 
2825 216 242 
2826 218 244 
2827 219 245 
2828 217 247 
2829 218 247 
2830 215 245 
2831 215 242 
2832 216 240 
2833 215 241 
2834 218 236 
2835 221 234 
2836 221 233 
2837 221 234 
2838 220 234 
2839 221 232 
2840 222 232 
2841 222 232 
2842 222 233 
2843 222 233 
2844 221 233 
2845 223 232 
2846 222 233 
2847 219 234 
2848 220 234 
2849 220 232 
2850 219 232 
2851 218 234 
2852 215 235 
2853 213 236 
2854 213 235 
2855 210 233 
2856 209 229 
2857 204 219 
2858 198 218 
2859 192 209 
2860 189 206 
2861 186 204 
2862 178 199 
2863 173 198 
2864 167 197 
2865 168 199 
2866 157 194 
2867 157 195 
2868 145 191 
2869 143 192 
2870 138 190 
2871 136 189 
2872 128 186 
2873 127 186 
2874 118 185 
2875 115 186 
2876 107 185 
2877 106 188 
2878 103 189 
2879 95 189 
2880 89 191 
2881 87 194 
2882 90 193 
2883 83 195 
2884 85 196 
2885 76 198 
2886 75 198 
2887 77 200 
2888 76 199 
2889 77 199 
2890 75 198 
2891 75 199 
2892 75 200 
2893 75 198 
2894 74 197 
2895 74 196 
2896 76 197 
2897 75 197 
2898 74 197 
2899 73 196 
2900 72 199 
2901 70 203 
2902 68 207 
2903 67 209 
2904 59 218 
2905 56 223 
2906 48 234 
2907 45 242 
2908 41 253 
2909 39 262 
2910 34 271 
2911 25 281 
2912 24 284 
2913 24 284 
2914 18 288 
2915 18 287 
2916 20 287 
2917 19 287 
2918 18 287 
2919 18 287 
2920 17 288 
2921 17 287 
2922 20 285 
2923 19 285 
2924 13 290 
2925 13 289 
2926 13 289 
2927 15 285 
2928 14 285 
2929 14 285 
2930 12 288 
2931 13 289 
2932 13 289 
2933 20 288 
2934 22 287 
2935 25 286 
2936 24 286 
2937 27 284 
2938 27 284 
2939 29 282 
2940 29 284 
2941 30 283 
2942 31 282 
2943 32 282 
2944 30 281 
2945 28 281 
2946 27 281 
2947 27 280 
2948 29 280 
2949 31 278 
2950 32 278 
2951 32 279 
2952 30 280 
2953 27 282 
2954 29 280 
2955 29 281 
2956 29 282 
2957 32 278 
2958 32 279 
2959 31 280 
2960 31 280 
2961 32 281 
2962 35 278 
2963 40 273 
2964 45 269 
2965 47 267 
2966 48 265 
2967 48 265 
2968 47 264 
2969 46 263 
2970 47 264 
2971 49 263 
2972 50 261 
2973 52 258 
2974 53 257 
2975 56 251 
2976 54 252 
2977 58 247 
2978 57 243 
2979 55 242 
2980 56 231 
2981 56 223 
2982 56 214 
2983 59 199 
2984 59 188 
2985 61 175 
2986 60 164 
2987 58 150 
2988 58 137 
2989 54 124 
2990 49 114 
2991 44 101 
2992 38 89 
2993 33 78 
2994 29 69 
2995 24 62 
2996 17 55 
2997 15 52 
2998 13 48 
2999 12 47 
3000 12 46 
3001 12 47 
3002 14 49 
3003 14 47 
3004 15 49 
3005 15 48 
3006 15 47 
3007 18 45 
3008 20 42 
3009 24 37 
3010 29 33 
3011 34 32 
3012 38 30 
3013 40 27 
3014 46 23 
3015 49 20 
3016 52 17 
3017 54 17 
3018 62 14 
3019 66 13 
3020 71 12 
3021 75 13 
3022 78 13 
3023 85 12 
3024 93 12 
3025 99 13 
3026 105 12 
3027 109 12 
3028 110 12 
3029 121 12 
3030 127 12 
3031 133 12 
3032 141 13 
3033 149 12 
3034 154 13 
3035 163 13 
3036 173 13 
3037 176 12 
3038 182 12 
3039 183 11 
3040 189 12 
3041 198 13 
3042 203 13 
3043 206 12 
3044 218 12 
3045 221 12 
3046 220 11 
3047 225 11 
3048 237 11 
3049 243 11 
3050 246 11 
3051 246 11 
3052 246 12 
3053 245 12 
3054 245 11 
3055 244 12 
3056 243 11 
3057 246 12 
3058 244 11 
3059 247 12 
3060 246 13 
3061 247 14 
3062 246 13 
3063 245 13 
3064 247 12 
3065 247 12 
3066 247 12 
3067 248 13 
3068 250 13 
3069 252 14 
3070 258 16 
3071 265 18 
3072 272 20 
3073 278 22 
3074 280 23 
3075 286 30 
3076 287 32 
3077 286 30 
3078 286 31 
3079 286 30 
3080 286 29 
3081 281 24 
3082 281 23 
3083 282 23 
3084 282 22 
3085 282 21 
3086 282 21 
3087 282 22 
3088 283 21 
3089 286 19 
3090 285 20 
3091 287 19 
3092 286 17 
3093 285 21 
3094 287 18 
3095 287 18 
3096 287 20 
3097 287 19 
3098 287 18 
3099 287 19 
3100 287 19 
3101 287 17 
3102 287 17 
3103 287 17 
3104 287 18 
3105 287 17 
3106 287 20 
3107 287 18 
3108 287 19 
3109 287 18 
3110 287 18 
3111 286 17 
3112 287 16 
3113 287 18 
3114 287 17 
3115 287 18 
3116 286 19 
3117 286 19 
3118 285 19 
3119 284 17 
3120 284 17 
3121 284 18 
3122 281 15 
3123 282 15 
3124 282 15 
3125 282 15 
3126 279 16 
3127 276 18 
3128 275 18 
3129 274 18 
3130 271 19 
3131 268 20 
3132 265 22 
3133 264 22 
3134 264 23 
3135 265 23 
3136 267 24 
3137 266 23 
3138 266 21 
3139 267 22 
3140 266 24 
3141 263 25 
3142 261 26 
3143 266 24 
3144 261 25 
3145 265 25 
3146 265 24 
3147 263 23 
3148 264 24 
3149 262 23 
3150 264 25 
3151 264 24 
3152 261 26 
3153 264 25 
3154 264 26 
3155 264 25 
3156 261 25 
3157 264 23 
3158 264 23 
3159 261 25 
3160 262 25 
3161 261 25 
3162 263 24 
3163 262 26 
3164 261 26 
3165 264 25 
3166 264 24 
3167 264 23 
3168 262 24 
3169 264 24 
3170 262 26 
3171 260 29 
3172 259 31 
3173 262 26 
3174 260 26 
3175 261 27 
3176 264 25 
3177 265 24 
3178 263 26 
3179 264 26 
3180 265 27 
3181 265 29 
3182 266 28 
3183 266 28 
3184 266 28 
3185 267 26 
3186 268 26 
3187 266 27 
3188 266 27 
3189 266 28 
3190 265 28 
3191 265 28 
3192 266 28 
3193 266 26 
3194 266 27 
3195 266 26 
3196 265 26 
3197 265 28 
3198 264 28 
3199 267 27 
3200 264 27 
3201 263 30 
3202 266 26 
3203 266 27 
3204 265 27 
3205 266 25 
3206 263 28 
3207 262 30 
3208 265 28 
3209 263 30 
3210 265 28 
3211 263 28 
3212 263 27 
3213 265 26 
3214 265 26 
3215 265 28 
3216 265 27 
3217 262 30 
3218 262 30 
3219 262 30 
3220 262 30 
3221 262 30 
3222 264 28 
3223 263 28 
3224 264 25 
3225 264 29 
3226 264 31 
3227 265 30 
3228 265 30 
3229 265 30 
3230 265 30 
3231 265 29 
3232 265 28 
3233 265 29 
3234 265 28 
3235 265 29 
3236 264 29 
3237 265 31 
3238 265 30 
3239 264 31 
3240 265 30 
3241 265 29 
3242 265 29 
3243 265 28 
3244 266 29 
3245 263 32 
3246 263 31 
3247 264 31 
3248 265 31 
3249 266 30 
3250 267 27 
3251 267 29 
3252 268 29 
3253 270 25 
3254 269 30 
3255 267 30 
3256 265 29 
3257 267 28 
3258 267 28 
3259 269 25 
3260 267 24 
3261 268 23 
3262 268 22 
3263 269 21 
3264 269 22 
3265 269 25 
3266 271 26 
3267 271 26 
3268 268 24 
3269 267 24 
3270 268 23 
3271 267 22 
3272 268 23 
3273 268 24 
3274 268 24 
3275 268 25 
3276 267 26 
3277 267 25 
3278 267 24 
3279 267 23 
3280 268 23 
3281 267 23 
3282 267 24 
3283 267 22 
3284 266 24 
3285 266 24 
3286 267 25 
3287 267 25 
3288 266 23 
3289 267 23 
3290 267 23 
3291 268 22 
3292 267 23 
3293 268 22 
3294 265 22 
3295 266 23 
3296 266 23 
3297 267 23 
3298 266 22 
3299 266 24 
3300 266 24 
3301 268 25 
3302 268 26 
3303 268 26 
3304 268 26 
3305 268 27 
3306 268 25 
3307 268 24 
3308 269 24 
3309 270 24 
3310 269 26 
3311 269 24 
3312 268 26 
3313 269 27 
3314 269 27 
3315 269 27 
3316 269 25 
3317 269 25 
3318 268 25 
3319 269 24 
3320 269 25 
3321 269 27 
3322 268 28 
3323 269 27 
3324 268 27 
3325 268 26 
3326 268 26 
3327 269 26 
3328 269 26 
3329 267 28 
3330 267 27 
3331 267 30 
3332 266 31 
3333 268 29 
3334 267 28 
3335 267 28 
3336 266 28 
3337 268 27 
3338 267 26 
3339 267 29 
3340 266 30 
3341 264 32 
3342 263 34 
3343 264 33 
3344 264 31 
3345 265 29 
3346 263 31 
3347 259 32 
3348 259 34 
3349 259 35 
3350 260 38 
3351 262 36 
3352 259 34 
3353 259 31 
3354 259 28 
3355 258 27 
3356 262 27 
3357 258 22 
3358 258 20 
3359 256 17 
3360 258 19 
3361 256 18 
3362 255 18 
3363 253 20 
3364 254 19 
3365 253 19 
3366 252 20 
3367 252 21 
3368 254 22 
3369 252 24 
3370 252 22 
3371 255 23 
3372 255 21 
3373 255 23 
3374 258 22 
3375 260 22 
3376 260 22 
3377 259 22 
3378 258 23 
3379 258 26 
3380 258 27 
3381 260 29 
3382 261 31 
3383 263 36 
3384 265 47 
3385 267 53 
3386 268 60 
3387 272 64 
3388 274 74 
3389 276 79 
3390 280 87 
3391 282 95 
3392 282 95 
3393 281 97 
3394 282 96 
3395 283 99 
3396 284 98 
3397 284 100 
3398 284 106 
3399 284 106 
3400 284 107 
3401 284 107 
3402 284 108 
3403 285 107 
3404 285 107 
3405 284 109 
3406 284 107 
3407 285 109 
3408 284 109 
3409 285 111 
3410 286 109 
3411 286 108 
3412 286 108 
3413 286 109 
3414 286 111 
3415 286 111 
3416 287 112 
3417 287 112 
3418 287 113 
3419 286 115 
3420 286 114 
3421 288 115 
3422 288 119 
3423 288 126 
3424 288 130 
3425 288 133 
3426 288 135 
3427 287 138 
3428 286 140 
3429 283 143 
3430 285 141 
3431 285 149 
3432 288 147 
3433 288 152 
3434 288 158 
3435 287 162 
3436 287 166 
3437 289 171 
3438 289 178 
3439 289 185 
3440 289 186 
3441 289 190 
3442 286 194 
3443 286 193 
3444 286 194 
3445 288 194 
3446 288 197 
3447 287 202 
3448 287 210 
3449 287 215 
3450 287 213 
3451 287 214 
3452 287 215 
3453 286 214 
3454 286 216 
3455 286 219 
3456 285 221 
3457 287 221 
3458 288 222 
3459 289 222 
3460 289 224 
3461 290 228 
3462 288 234 
3463 288 244 
3464 288 250 
3465 289 251 
3466 288 257 
3467 289 268 
3468 289 271 
3469 288 274 
3470 288 277 
3471 288 278 
3472 288 278 
3473 288 279 
3474 288 276 
3475 289 275 
3476 289 278 
3477 289 277 
3478 289 278 
3479 288 278 
3480 288 279 
3481 288 278 
3482 287 277 
3483 287 277 
3484 286 274 
3485 284 280 
3486 282 283 
3487 280 283 
3488 278 285 
3489 275 286 
3490 272 287 
3491 270 288 
3492 263 287 
3493 260 287 
3494 257 288 
3495 255 289 
3496 253 288 
3497 247 286 
3498 244 285 
3499 240 286 
3500 234 285 
3501 225 283 
3502 218 283 
3503 211 280 
3504 209 279 
3505 200 271 
3506 199 272 
3507 193 266 
3508 189 262 
3509 190 262 
3510 183 255 
3511 182 251 
3512 179 246 
3513 179 244 
3514 180 244 
3515 180 244 
3516 181 241 
3517 182 238 
3518 183 234 
3519 182 236 
3520 184 235 
3521 185 236 
3522 188 235 
3523 191 234 
3524 195 232 
3525 195 235 
3526 204 231 
3527 207 230 
3528 213 226 
3529 216 225 
3530 217 224 
3531 214 222 
3532 222 220 
3533 225 220 
3534 227 220 
3535 221 220 
3536 227 219 
3537 226 220 
3538 225 222 
3539 224 226 
3540 224 227 
3541 223 227 
3542 219 229 
3543 215 228 
3544 215 230 
3545 215 231 
3546 217 232 
3547 221 235 
3548 217 234 
3549 219 239 
3550 219 241 
3551 223 245 
3552 230 251 
3553 228 248 
3554 229 250 
3555 236 254 
3556 245 257 
3557 246 257 
3558 248 259 
3559 256 258 
3560 262 252 
3561 263 249 
3562 267 246 
3563 272 239 
3564 276 238 
3565 281 233 
3566 281 231 
3567 285 225 
3568 285 223 
3569 286 219 
3570 287 213 
3571 289 211 
3572 290 207 
3573 288 207 
3574 286 203 
3575 285 202 
3576 283 203 
3577 280 201 
3578 278 199 
3579 278 201 
3580 278 201 
3581 275 199 
3582 271 197 
3583 265 193 
3584 254 189 
3585 248 183 
3586 242 177 
3587 237 174 
3588 235 173 
3589 231 169 
3590 232 169 
3591 235 171 
3592 233 170 
3593 235 171 
3594 238 170 
3595 231 161 
3596 227 157 
3597 221 152 
3598 220 148 
3599 215 135 
3600 209 127 
3601 207 122 
3602 203 117 
3603 197 113 
3604 194 111 
3605 189 106 
3606 185 104 
3607 181 100 
3608 179 94 
3609 174 87 
3610 170 86 
3611 167 86 
3612 160 82 
3613 148 79 
3614 135 76 
3615 124 75 
3616 116 77 
3617 108 75 
3618 106 76 
3619 104 77 
3620 104 73 
3621 100 71 
3622 100 72 
3623 102 74 
3624 103 75 
3625 98 73 
3626 101 74 
3627 99 75 
3628 99 73 
3629 99 73 
3630 99 72 
3631 99 71 
3632 105 74 
3633 108 77 
3634 105 79 
3635 100 73 
3636 105 78 
3637 101 73 
3638 105 79 
3639 105 78 
3640 105 74 
3641 107 69 
3642 109 68 
3643 108 67 
3644 108 70 
3645 107 71 
3646 98 73 
3647 103 71 
3648 99 73 
3649 98 73 
3650 99 73 
3651 99 70 
3652 89 72 
3653 95 68 
3654 104 70 
3655 105 68 
3656 103 57 
3657 62 38 
3658 54 36 
3659 44 34 
3660 39 37 
3661 36 39 
3662 34 41 
3663 33 45 
3664 32 47 
3665 32 51 
3666 30 51 
3667 22 57 
3668 18 61 
3669 14 68 
3670 14 71 
3671 13 73 
3672 13 73 
3673 12 74 
3674 13 74 
3675 13 73 
3676 12 74 
3677 12 75 
3678 12 76 
3679 11 78 
3680 11 82 
3681 12 79 
3682 11 85 
3683 11 91 
3684 10 94 
3685 9 101 
3686 8 111 
3687 9 113 
3688 9 117 
3689 9 117 
3690 9 117 
3691 9 117 
3692 9 118 
3693 10 121 
3694 9 123 
3695 8 127 
3696 10 131 
3697 12 133 
3699 8 159 
3700 9 161 
3701 12 169 
3702 13 174 
3703 13 178 
3704 14 181 
3705 14 184 
3706 13 189 
3707 13 191 
3708 14 196 
3709 14 200 
3710 14 204 
3711 15 204 
3712 17 205 
3713 17 208 
3714 17 211 
3715 18 221 
3716 18 232 
3717 18 236 
3718 21 239 
3719 19 245 
3720 18 246 
3721 15 250 
3722 16 249 
3723 15 256 
3724 13 260 
3725 13 259 
3726 13 259 
3727 13 260 
3728 12 259 
3729 13 259 
3730 12 258 
3731 13 258 
3732 12 258 
3733 13 258 
3734 12 260 
3735 12 262 
3736 10 269 
3737 10 272 
3738 10 273 
3739 10 274 
3740 10 275 
3741 10 275 
3742 10 274 
3743 10 275 
3744 10 274 
3745 11 274 
3746 13 275 
3747 14 273 
3748 13 275 
3749 14 282 
3750 15 282 
3751 15 282 
3752 15 283 
3753 15 283 
3754 15 283 
3755 15 284 
3756 15 285 
3757 15 285 
3758 15 286 
3759 15 285 
3760 15 285 
3761 15 285 
3762 15 285 
3763 15 285 
3764 15 285 
3765 15 285 
3766 15 283 
3767 15 282 
3768 15 281 
3769 15 281 
3770 14 282 
3771 15 281 
3772 15 281 
3773 15 281 
3774 15 282 
3775 15 283 
3776 15 283 
3777 15 283 
3778 15 283 
3779 15 284 
3780 12 287 
3781 15 284 
3782 15 285 
3783 14 285 
3784 14 285 
3785 14 285 
3786 11 289 
3787 11 289 
3788 11 289 
3789 11 289 
3790 11 289 
3791 14 285 
3792 15 284 
3793 12 288 
3794 12 289 
3795 14 288 
3796 17 287 
3797 21 287 
3798 23 284 
3799 22 284 
3800 24 281 
3801 28 277 
3802 27 276 
3803 28 275 
3804 26 275 
3805 25 274 
3806 24 271 
3807 24 265 
3808 21 255 
3809 17 250 
3810 14 245 
3811 13 242 
3812 13 237 
3813 12 230 
3814 12 223 
3815 11 218 
3816 10 208 
3817 10 204 
3818 9 200 
3819 10 195 
3820 10 191 
3821 10 185 
3822 9 183 
3823 9 181 
3824 10 172 
3825 9 169 
3826 8 166 
3827 12 167 
3828 9 158 
3829 10 158 
3830 10 158 
3831 10 158 
3832 10 157 
3833 11 155 
3834 11 153 
3835 10 158 
3836 11 157 
3837 6 147 
3838 6 145 
3839 7 143 
3840 9 150 
3841 9 148 
3843 8 99 
3844 8 95 
3845 9 92 
3846 9 94 
3847 9 96 
3848 9 96 
3849 9 98 
3850 9 100 
3851 9 102 
3852 9 103 
3853 9 104 
3854 11 107 
3855 11 109 
3856 11 111 
3857 11 112 
3858 11 116 
3859 9 120 
3860 11 126 
3861 11 129 
3862 10 130 
3863 13 134 
3864 14 121 
3865 12 122 
3866 13 123 
3867 11 125 
3872 11 124 
3873 12 124 
3874 11 127 
3876 12 129 
3878 14 26 
3879 14 18 
3880 13 96 
3882 24 7 
3883 12 83 
3884 13 91 
3885 14 90 
3886 14 85 
3887 14 83 
3888 15 71 
3889 15 73 
3891 25 146 
3892 27 145 
3893 28 144 
3894 30 142 
3895 30 137 
3896 31 136 
3897 31 134 
3898 33 132 
3899 33 131 
3900 36 130 
3901 37 126 
3902 39 124 
3903 42 121 
3904 44 116 
3905 47 114 
3906 51 112 
3907 55 108 
3908 58 105 
3909 66 101 
3910 71 96 
3911 78 92 
3912 78 87 
3913 78 80 
3914 96 73 
3915 97 74 
3916 97 75 
3917 98 75 
3918 98 75 
3919 99 73 
3920 98 74 
3921 87 78 
3922 89 77 
3923 89 75 
3924 88 71 
3925 90 71 
3926 90 71 
3927 89 71 
3928 88 70 
3929 87 69 
3930 85 68 
# Trial 3 - POSITION_mouse_training_OS_calcium_1_t0040_raw.txt
268 100 262 
269 111 264 
270 130 262 
271 143 261 
272 158 261 
273 168 258 
274 173 257 
275 177 255 
276 185 249 
277 190 248 
278 197 243 
279 201 239 
280 204 236 
281 206 235 
282 207 236 
283 209 234 
284 209 234 
285 212 234 
286 216 228 
287 217 227 
288 218 227 
289 222 227 
290 224 227 
291 222 225 
292 223 222 
293 224 220 
294 228 221 
295 237 221 
296 244 219 
297 249 215 
298 257 219 
299 263 220 
300 268 220 
301 273 227 
302 279 234 
303 283 235 
304 285 240 
305 285 248 
306 286 257 
307 286 265 
308 282 272 
309 279 277 
310 279 280 
311 274 281 
312 272 280 
313 264 281 
314 259 281 
315 256 280 
316 252 277 
317 251 275 
318 251 275 
319 247 274 
320 244 274 
321 237 273 
322 235 270 
323 232 269 
324 231 269 
325 229 269 
326 232 273 
327 231 272 
328 230 270 
329 228 270 
330 227 269 
331 230 270 
332 225 268 
333 227 270 
334 227 270 
335 227 270 
336 226 270 
337 226 269 
338 225 269 
339 226 269 
340 226 269 
341 224 268 
342 226 268 
343 223 266 
344 221 262 
345 220 262 
346 221 261 
347 222 261 
348 222 265 
349 220 262 
350 218 256 
351 220 259 
352 218 262 
353 217 258 
354 217 261 
355 219 263 
356 221 266 
357 221 268 
358 222 268 
359 223 270 
360 223 270 
361 226 272 
362 227 271 
363 226 269 
364 227 271 
365 228 272 
366 228 272 
367 230 275 
368 229 273 
369 228 271 
370 228 271 
371 227 271 
372 220 269 
373 217 264 
374 217 265 
375 219 265 
376 219 263 
377 219 263 
378 221 264 
379 224 267 
380 231 269 
381 248 267 
382 257 262 
383 260 258 
384 263 254 
385 265 250 
386 263 246 
387 262 244 
388 262 242 
389 263 241 
390 263 242 
391 265 244 
392 267 248 
393 269 250 
394 270 252 
395 269 252 
396 271 256 
397 271 258 
398 272 262 
399 271 263 
400 270 262 
401 271 264 
402 271 263 
403 271 264 
404 271 263 
405 270 263 
406 271 262 
407 271 262 
408 271 261 
409 272 263 
410 271 264 
411 271 265 
412 271 266 
413 271 267 
414 272 267 
415 272 265 
416 270 258 
417 270 253 
418 267 246 
419 265 242 
420 262 238 
421 261 234 
422 260 233 
423 249 222 
424 247 222 
425 239 218 
426 233 219 
427 230 222 
428 229 222 
429 229 223 
430 228 224 
431 227 223 
432 225 223 
433 228 219 
434 222 220 
435 218 220 
436 213 223 
437 210 225 
438 208 227 
439 204 229 
440 201 229 
441 196 231 
442 190 235 
443 182 240 
444 174 248 
445 164 254 
446 155 261 
447 146 270 
448 134 277 
449 126 281 
450 122 282 
451 114 283 
452 108 285 
453 102 286 
454 96 286 
455 91 286 
456 83 286 
457 71 286 
458 61 286 
459 49 285 
460 38 286 
461 31 286 
462 24 283 
463 19 281 
464 15 279 
465 13 275 
466 14 271 
467 13 268 
468 13 261 
469 14 251 
470 15 246 
471 17 239 
472 21 234 
473 22 232 
474 18 227 
475 16 219 
477 11 169 
478 11 154 
479 10 138 
480 10 127 
481 9 115 
482 10 105 
483 11 91 
484 11 85 
485 12 75 
486 11 70 
487 10 66 
488 11 59 
489 11 54 
490 12 49 
491 13 45 
492 13 41 
493 11 41 
494 20 36 
495 27 34 
496 34 33 
497 36 32 
498 38 32 
499 39 32 
500 39 33 
501 40 34 
502 41 34 
503 41 33 
504 42 31 
505 43 30 
506 44 28 
507 48 27 
508 54 26 
509 60 25 
510 64 25 
511 70 27 
512 74 28 
513 76 29 
514 78 28 
515 79 26 
516 79 25 
517 81 28 
518 79 29 
519 80 32 
520 80 32 
521 81 34 
522 82 36 
523 84 38 
524 85 40 
525 83 38 
526 85 44 
527 85 46 
528 85 48 
529 85 53 
530 85 54 
531 87 61 
532 87 61 
533 86 66 
534 85 69 
535 85 70 
536 86 69 
537 87 74 
538 87 77 
539 87 78 
540 86 80 
541 86 82 
542 85 82 
543 84 82 
544 83 82 
545 81 83 
546 80 83 
547 79 81 
548 78 82 
549 75 81 
550 73 83 
551 73 81 
552 69 84 
553 67 83 
554 67 82 
555 67 84 
556 63 84 
557 63 84 
558 61 84 
559 59 85 
560 59 85 
561 57 85 
562 56 84 
563 56 84 
564 56 84 
565 57 84 
566 60 86 
567 64 88 
568 64 90 
569 63 90 
570 61 90 
571 64 90 
572 61 88 
573 60 87 
574 55 88 
575 54 89 
576 53 90 
577 49 95 
578 46 99 
579 43 106 
580 41 114 
581 46 118 
582 48 129 
583 53 138 
584 57 143 
585 61 151 
586 67 161 
587 74 170 
588 81 180 
589 85 185 
590 89 191 
591 94 196 
592 95 197 
593 101 201 
594 107 201 
595 117 205 
596 130 209 
597 139 212 
598 153 214 
599 165 216 
600 176 218 
601 184 219 
602 196 221 
603 202 219 
604 211 218 
605 218 219 
606 225 218 
607 227 217 
608 230 218 
609 225 218 
610 230 218 
611 231 219 
612 233 220 
613 233 217 
614 235 220 
615 236 223 
616 238 223 
617 235 222 
618 238 225 
619 237 224 
620 238 225 
621 238 225 
622 237 226 
623 236 222 
624 237 225 
625 236 224 
626 236 225 
627 237 225 
628 237 225 
629 238 223 
630 237 221 
631 239 221 
632 241 221 
633 247 224 
634 256 225 
635 260 228 
636 265 236 
637 271 245 
638 277 250 
639 277 264 
640 280 271 
641 279 277 
642 277 280 
643 272 282 
644 271 284 
645 264 285 
646 262 283 
647 257 283 
648 254 281 
649 251 280 
650 248 278 
651 250 277 
652 246 277 
653 243 278 
654 240 276 
655 239 275 
656 235 271 
657 232 270 
658 230 267 
659 229 268 
660 225 268 
661 226 268 
662 225 267 
663 223 266 
664 220 264 
665 218 261 
666 217 261 
667 215 257 
668 217 258 
669 215 259 
670 216 255 
671 218 257 
672 219 260 
673 219 258 
674 218 257 
675 218 257 
676 217 258 
677 219 259 
678 218 258 
679 218 257 
680 218 256 
681 218 255 
682 218 256 
683 217 255 
684 217 256 
685 217 255 
686 217 255 
687 219 255 
688 218 255 
689 218 257 
690 220 260 
691 222 263 
692 224 266 
693 225 267 
694 226 267 
695 226 268 
696 225 267 
697 225 267 
698 224 266 
699 220 259 
700 214 256 
701 212 253 
702 211 248 
703 210 248 
704 209 247 
705 208 247 
706 213 242 
707 219 228 
708 219 225 
709 219 219 
710 219 221 
711 221 209 
712 219 199 
713 217 186 
714 214 170 
715 213 158 
716 212 144 
717 226 144 
718 228 139 
719 222 175 
720 221 175 
721 222 171 
722 222 167 
723 223 163 
724 224 160 
725 223 159 
726 219 161 
727 221 162 
728 223 163 
729 223 164 
730 223 166 
731 222 167 
732 222 166 
733 222 167 
734 220 166 
735 221 166 
736 222 165 
737 222 167 
738 222 167 
739 224 163 
740 224 161 
741 223 168 
742 222 168 
743 222 168 
744 223 168 
746 164 93 
747 149 104 
748 131 100 
749 117 106 
750 105 97 
751 102 115 
752 102 114 
753 102 113 
754 143 119 
755 137 115 
757 66 9 
758 61 9 
759 59 9 
760 59 9 
761 59 9 
762 60 9 
763 61 9 
764 59 9 
765 56 9 
766 50 9 
767 44 9 
768 43 7 
769 45 6 
770 50 6 
771 49 4 
772 48 4 
773 48 4 
774 48 4 
775 48 5 
776 49 5 
777 43 6 
778 42 6 
779 48 5 
780 43 6 
781 41 6 
782 40 6 
783 39 6 
784 39 6 
785 38 6 
786 38 7 
787 37 7 
788 35 7 
789 35 7 
790 34 7 
791 33 7 
792 32 7 
793 31 7 
794 31 7 
795 30 7 
796 30 7 
797 29 8 
798 28 8 
799 27 7 
800 27 8 
801 27 8 
802 26 8 
803 26 9 
804 27 10 
805 28 11 
806 30 12 
807 30 13 
808 30 14 
809 9 56 
810 9 60 
811 10 65 
812 10 70 
813 9 73 
814 10 74 
815 10 74 
816 10 73 
817 10 73 
818 10 75 
819 10 75 
820 11 78 
821 10 79 
822 11 82 
823 12 86 
824 13 92 
825 12 99 
826 13 110 
827 14 122 
828 14 133 
829 13 144 
830 12 153 
831 11 162 
832 11 168 
833 10 166 
834 10 169 
835 11 166 
836 13 167 
837 12 171 
838 12 170 
839 11 171 
840 11 170 
841 11 170 
842 11 170 
843 11 170 
844 11 172 
845 12 173 
846 13 173 
847 12 180 
848 11 186 
849 11 197 
850 11 213 
851 12 226 
852 13 236 
853 12 247 
854 12 261 
855 13 271 
856 13 277 
857 14 277 
858 14 280 
859 13 280 
860 13 280 
861 14 279 
862 14 279 
863 14 278 
864 14 279 
865 15 278 
866 15 278 
867 15 278 
868 15 279 
869 14 279 
870 15 278 
871 14 277 
872 14 278 
873 15 279 
874 15 278 
875 14 278 
876 14 276 
877 15 276 
878 15 275 
879 15 277 
880 14 277 
881 14 278 
882 14 278 
883 15 277 
884 14 278 
885 13 277 
886 14 277 
887 14 277 
888 15 277 
889 15 276 
890 15 277 
891 14 277 
892 15 278 
893 14 277 
894 15 277 
895 15 276 
896 15 276 
897 15 275 
898 14 276 
899 15 276 
900 15 276 
901 15 277 
902 15 276 
903 14 276 
904 14 275 
905 15 274 
906 15 274 
907 15 276 
908 14 276 
909 14 276 
910 15 277 
911 14 276 
912 14 275 
913 14 274 
914 14 275 
915 14 275 
916 14 276 
917 15 275 
918 15 277 
919 14 277 
920 14 276 
921 14 276 
922 13 276 
923 13 276 
924 14 277 
925 14 276 
926 14 277 
927 14 277 
928 14 278 
929 14 277 
930 13 277 
931 14 276 
932 14 277 
933 13 276 
934 14 277 
935 14 276 
936 14 277 
937 14 277 
938 15 277 
939 14 276 
940 13 277 
941 14 276 
942 14 276 
943 15 275 
944 15 276 
945 14 277 
946 16 278 
947 16 278 
948 16 277 
949 16 278 
950 16 278 
951 17 277 
952 16 277 
953 16 277 
954 17 279 
955 17 279 
956 18 279 
957 16 279 
958 15 278 
959 16 278 
960 16 278 
961 16 277 
962 16 277 
963 17 278 
964 16 278 
965 17 279 
966 16 278 
967 16 279 
968 15 278 
969 15 278 
970 15 280 
971 16 280 
972 17 279 
973 17 278 
974 18 280 
975 19 282 
976 20 282 
977 19 282 
978 18 281 
979 18 280 
980 16 279 
981 16 279 
982 15 279 
983 14 279 
984 13 280 
985 14 282 
986 13 278 
987 15 279 
988 16 279 
989 16 281 
990 17 281 
991 17 280 
992 17 281 
993 16 281 
994 16 281 
995 16 279 
996 16 280 
997 17 279 
998 16 280 
999 16 279 
1000 16 280 
1001 17 279 
1002 17 277 
1003 16 279 
1004 16 279 
1005 16 279 
1006 16 279 
1007 16 279 
1008 16 280 
1009 16 279 
1010 17 278 
1011 17 278 
1012 16 278 
1013 16 277 
1014 15 277 
1015 16 277 
1016 16 278 
1017 16 278 
1018 16 280 
1019 16 279 
1020 16 280 
1021 16 280 
1022 17 280 
1023 17 280 
1024 17 278 
1025 17 280 
1026 17 280 
1027 17 280 
1028 16 280 
1029 17 280 
1030 17 280 
1031 17 280 
1032 16 280 
1033 17 279 
1034 16 279 
1035 17 280 
1036 17 280 
1037 16 280 
1038 16 281 
1039 16 280 
1040 17 280 
1041 17 279 
1042 17 280 
1043 18 278 
1044 18 279 
1045 18 280 
1046 17 281 
1047 16 281 
1048 15 281 
1049 16 279 
1050 16 278 
1051 17 278 
1052 17 278 
1053 17 277 
1054 16 278 
1055 16 278 
1056 16 278 
1057 16 278 
1058 15 279 
1059 17 279 
1060 16 281 
1061 16 279 
1062 15 279 
1063 16 279 
1064 14 282 
1065 15 282 
1066 14 283 
1067 15 282 
1068 14 282 
1069 15 282 
1070 14 281 
1071 15 281 
1072 16 281 
1073 16 282 
1074 17 282 
1075 18 282 
1076 18 281 
1077 18 282 
1078 18 281 
1079 17 281 
1080 18 282 
1081 20 282 
1082 21 283 
1083 20 284 
1084 19 283 
1085 17 283 
1086 16 282 
1087 15 281 
1088 15 281 
1089 15 282 
1090 15 281 
1091 15 281 
1092 15 282 
1093 15 282 
1094 15 282 
1095 15 283 
1096 15 282 
1097 15 282 
1098 15 282 
1099 15 283 
1100 15 283 
1101 16 281 
1102 15 283 
1103 17 281 
1104 16 284 
1105 15 283 
1106 14 282 
1107 15 283 
1108 16 282 
1109 15 283 
1110 15 283 
1111 15 284 
1112 15 283 
1113 16 283 
1114 16 283 
1115 15 283 
1116 15 283 
1117 15 283 
1118 17 282 
1119 16 283 
1120 17 283 
1121 17 282 
1122 16 283 
1123 15 284 
1124 15 284 
1125 15 283 
1126 16 282 
1127 15 282 
1128 16 282 
1129 17 282 
1130 16 284 
1131 16 283 
1132 16 283 
1133 16 283 
1134 16 283 
1135 16 282 
1136 16 283 
1137 16 282 
1138 16 284 
1139 15 284 
1140 17 285 
1141 14 285 
1142 14 284 
1143 14 284 
1144 14 283 
1145 15 283 
1146 15 283 
1147 16 283 
1148 15 284 
1149 15 283 
1150 15 282 
1151 14 279 
1152 15 277 
1153 16 276 
1154 16 276 
1155 15 277 
1156 15 276 
1157 16 277 
1158 18 277 
1159 19 277 
1160 20 275 
1161 20 274 
1162 21 272 
1163 23 274 
1164 24 274 
1165 30 272 
1166 32 270 
1167 35 264 
1168 36 262 
1169 39 262 
1170 42 262 
1171 43 262 
1172 43 263 
1173 44 260 
1174 46 255 
1175 45 255 
1176 46 253 
1177 46 254 
1178 48 250 
1179 50 250 
1180 50 251 
1181 50 249 
1182 51 246 
1183 50 244 
1184 50 245 
1185 50 246 
1186 49 245 
1187 50 245 
1188 51 245 
1189 54 243 
1190 60 240 
1191 65 237 
1192 72 234 
1193 82 230 
1194 90 225 
1195 95 226 
1196 108 227 
1197 118 226 
1198 127 226 
1199 141 225 
1200 154 223 
1201 168 220 
1202 184 218 
1203 196 217 
1204 208 213 
1205 217 213 
1206 232 211 
1207 241 210 
1208 252 209 
1209 256 205 
1210 266 204 
1211 275 202 
1212 279 200 
1213 281 199 
1214 280 202 
1215 283 200 
1216 281 201 
1217 282 199 
1218 280 198 
1219 281 195 
1220 279 192 
1221 282 184 
1222 284 170 
1223 285 157 
1224 285 144 
1225 284 134 
1226 287 124 
1227 285 110 
1228 287 104 
1229 287 90 
1230 288 90 
1231 287 86 
1232 288 88 
1233 288 85 
1234 288 85 
1235 288 84 
1236 288 83 
1237 288 80 
1238 287 78 
1239 287 76 
1240 288 73 
1241 289 69 
1242 289 69 
1243 288 60 
1244 288 49 
1245 289 45 
1246 288 38 
1247 287 36 
1248 288 36 
1249 287 29 
1250 288 30 
1251 288 30 
1252 289 30 
1253 288 24 
1254 289 25 
1255 288 23 
1256 287 22 
1257 288 26 
1258 288 20 
1259 287 19 
1260 287 20 
1261 287 23 
1262 287 21 
1263 286 18 
1264 287 18 
1265 287 18 
1266 286 18 
1267 286 17 
1268 287 19 
1269 287 20 
1270 288 20 
1271 289 20 
1272 288 16 
1273 287 16 
1274 288 17 
1275 288 19 
1276 289 21 
1277 288 20 
1278 288 22 
1279 287 16 
1280 287 17 
1281 287 15 
1282 287 17 
1283 287 17 
1284 287 17 
1285 287 17 
1286 287 20 
1287 287 20 
1288 287 20 
1289 287 21 
1290 287 18 
1291 286 20 
1292 286 18 
1293 286 17 
1294 287 17 
1295 287 17 
1296 287 17 
1297 287 17 
1298 287 16 
1299 287 16 
1300 286 16 
1301 287 15 
1302 287 16 
1303 286 17 
1304 287 16 
1305 287 17 
1306 288 16 
1307 287 17 
1308 287 16 
1309 286 17 
1310 286 15 
1311 285 15 
1312 286 16 
1313 285 16 
1314 286 17 
1315 286 15 
1316 286 15 
1317 286 15 
1318 286 14 
1319 286 15 
1320 286 15 
1321 286 16 
1322 286 16 
1323 286 18 
1324 286 17 
1325 286 18 
1326 285 17 
1327 285 18 
1328 286 17 
1329 285 18 
1330 285 17 
1331 286 18 
1332 286 19 
1333 285 19 
1334 284 22 
1335 286 20 
1336 284 20 
1337 284 19 
1338 282 20 
1339 282 20 
1340 283 19 
1341 283 20 
1342 283 18 
1343 283 16 
1344 283 16 
1345 283 17 
1346 283 20 
1347 282 21 
1348 280 20 
1349 276 18 
1350 273 17 
1351 266 18 
1352 256 19 
1353 247 22 
1354 238 24 
1355 229 27 
1356 216 31 
1357 208 35 
1358 194 40 
1359 234 28 
1360 243 29 
1361 241 30 
1363 112 58 
1364 108 58 
1365 110 55 
1366 102 53 
1367 93 57 
1368 91 58 
1369 94 60 
1370 94 60 
1371 94 61 
1372 92 61 
1373 90 61 
1374 88 61 
1375 85 64 
1376 85 64 
1377 84 64 
1378 84 64 
1379 82 65 
1380 81 67 
1381 79 66 
1382 78 66 
1383 79 67 
1384 80 65 
1385 82 64 
1386 83 61 
1387 85 58 
1388 86 57 
1389 86 55 
1390 84 51 
1391 80 46 
1392 79 43 
1393 75 37 
1394 63 32 
1395 66 32 
1396 61 31 
1397 61 30 
1398 62 30 
1399 62 31 
1400 63 32 
1401 64 32 
1402 66 32 
1403 67 32 
1404 66 32 
1405 66 32 
1406 65 32 
1407 64 33 
1408 63 33 
1409 65 33 
1410 66 33 
1411 73 34 
1412 74 35 
1413 77 35 
1414 77 35 
1415 78 34 
1416 79 34 
1417 84 34 
1418 84 32 
1419 79 36 
1420 81 39 
1421 80 44 
1422 82 51 
1423 85 51 
1424 83 63 
1425 79 67 
1426 77 70 
1427 83 66 
1428 80 70 
1429 81 70 
1430 80 70 
1431 79 70 
1432 78 71 
1433 77 72 
1434 74 74 
1435 73 74 
1436 73 74 
1437 72 75 
1438 71 75 
1439 69 75 
1440 71 72 
1441 71 72 
1442 72 71 
1443 71 71 
1444 65 78 
1445 67 78 
1446 65 78 
1447 67 77 
1448 67 78 
1449 69 76 
1450 66 76 
1451 71 63 
1452 65 77 
1453 67 78 
1454 68 77 
1455 65 77 
1456 67 77 
1457 63 77 
1458 67 79 
1459 66 77 
1460 69 69 
1461 68 76 
1462 70 76 
1463 67 77 
1464 72 81 
1465 71 77 
1466 69 75 
1467 71 74 
1468 68 75 
1469 69 75 
1470 72 76 
1471 69 74 
1472 69 74 
1473 69 74 
1474 69 74 
1475 72 74 
1476 70 76 
1477 77 84 
1478 69 77 
1479 70 74 
1480 76 80 
1481 66 76 
1482 70 74 
1483 71 74 
1484 71 77 
1485 71 77 
1486 69 75 
1487 73 78 
1488 70 74 
1489 76 79 
1490 76 79 
1491 68 75 
1492 72 74 
1493 72 74 
1494 75 71 
1495 71 74 
1496 71 74 
1497 73 73 
1498 75 70 
1499 73 72 
1500 72 73 
1501 73 72 
1502 73 73 
1503 70 76 
1504 62 78 
1505 64 78 
1506 68 76 
1507 65 77 
1508 71 74 
1509 70 74 
1510 71 69 
1511 69 77 
1512 75 81 
1513 69 79 
1514 63 77 
1515 65 76 
1516 67 74 
1517 68 74 
1518 57 67 
1519 49 59 
1520 30 58 
1521 30 54 
1522 30 54 
1523 28 52 
1524 29 52 
1525 35 46 
1526 35 45 
1527 35 45 
1528 36 46 
1529 36 46 
1530 38 46 
1531 38 46 
1532 39 46 
1533 39 45 
1534 38 45 
1535 38 45 
1536 39 45 
1537 40 44 
1538 41 43 
1539 38 44 
1540 37 45 
1541 35 48 
1542 32 50 
1543 31 51 
1544 31 52 
1545 31 53 
1546 33 54 
1547 34 55 
1548 33 56 
1549 34 55 
1550 34 55 
1551 34 55 
1552 34 55 
1553 35 54 
1554 35 56 
1555 35 56 
1556 35 56 
1557 34 56 
1558 35 56 
1559 35 57 
1560 35 56 
1561 35 56 
1562 35 56 
1563 35 56 
1564 35 57 
1565 34 60 
1566 36 63 
1567 37 65 
1568 39 66 
1569 42 68 
1570 43 69 
1571 43 70 
1572 44 70 
1573 44 69 
1574 44 70 
1575 45 71 
1576 46 71 
1577 47 71 
1578 48 72 
1579 50 75 
1580 53 76 
1581 52 76 
1582 52 76 
1583 53 76 
1584 53 75 
1585 54 75 
1586 55 75 
1587 58 76 
1588 59 76 
1589 60 76 
1590 60 76 
1591 56 77 
1592 64 77 
1593 64 77 
1594 66 77 
1595 68 76 
1596 66 77 
1597 77 74 
1598 77 74 
1599 78 74 
1600 81 66 
1601 82 67 
1602 82 70 
1603 82 68 
1604 82 70 
1605 81 71 
1606 80 71 
1607 79 75 
1608 79 76 
1609 77 72 
1610 75 72 
1611 75 72 
1612 76 71 
1613 76 72 
1614 75 73 
1615 75 73 
1616 75 74 
1617 75 74 
1618 74 74 
1619 76 74 
1620 78 75 
1621 78 77 
1622 78 78 
1623 76 79 
1624 76 79 
1625 71 79 
1626 70 81 
1627 60 81 
1628 51 82 
1629 48 83 
1630 45 83 
1631 37 84 
1632 37 88 
1633 28 91 
1634 21 90 
1635 17 92 
1636 19 91 
1637 17 89 
1638 17 87 
1639 15 85 
1640 17 85 
1641 15 85 
1642 15 83 
1643 15 83 
1644 14 83 
1645 14 83 
1646 14 82 
1647 13 81 
1648 14 80 
1649 14 78 
1650 14 77 
1651 8 67 
1652 10 71 
1653 11 67 
1654 9 60 
1655 9 58 
1656 10 55 
1657 10 57 
1658 10 58 
1659 10 57 
1660 10 57 
1661 10 57 
1662 9 55 
1663 10 56 
1664 10 56 
1665 10 57 
1666 10 57 
1667 12 58 
1668 13 60 
1669 14 65 
1670 16 65 
1671 16 64 
1672 16 62 
1673 16 63 
1674 17 63 
1675 18 63 
1676 18 64 
1677 16 66 
1678 16 64 
1679 16 64 
1680 16 62 
1681 20 58 
1682 25 55 
1683 26 53 
1684 28 52 
1685 30 51 
1686 31 50 
1687 31 50 
1688 31 50 
1689 33 50 
1690 32 49 
1691 32 48 
1692 32 48 
1693 32 48 
1694 33 48 
1695 32 48 
1696 33 48 
1697 33 48 
1698 33 47 
1699 33 47 
1700 33 47 
1701 33 48 
1702 34 47 
1703 35 45 
1704 38 41 
1705 41 39 
1706 41 38 
1707 39 39 
1708 39 40 
1709 38 42 
1710 36 44 
1711 34 45 
1712 33 46 
1713 32 47 
1714 32 47 
1715 34 47 
1716 33 48 
1717 34 48 
1718 33 48 
1719 33 49 
1720 33 51 
1721 34 52 
1722 35 51 
1723 37 49 
1724 37 49 
1725 35 51 
1726 35 53 
1727 36 53 
1728 36 53 
1729 36 53 
1730 35 52 
1731 31 57 
1732 30 57 
1733 30 58 
1734 35 53 
1735 31 58 
1736 32 57 
1737 32 58 
1738 32 58 
1739 32 58 
1740 32 59 
1741 32 58 
1742 32 59 
1743 32 59 
1744 32 61 
1745 32 60 
1746 31 60 
1747 30 60 
1748 30 61 
1749 30 61 
1750 34 56 
1751 34 56 
1752 34 56 
1753 31 61 
1754 31 61 
1755 32 61 
1756 31 61 
1757 32 61 
1758 32 61 
1759 31 60 
1760 32 61 
1761 32 60 
1762 32 61 
1763 32 61 
1764 32 61 
1765 32 61 
1766 32 61 
1767 32 60 
1768 32 61 
1769 31 62 
1770 31 62 
1771 34 59 
1772 34 59 
1773 31 63 
1774 32 61 
1775 32 60 
1776 32 60 
1777 32 60 
1778 32 60 
1779 32 60 
1780 32 60 
1781 32 61 
1782 32 60 
1783 31 60 
1784 32 60 
1785 32 60 
1786 33 60 
1787 33 60 
1788 32 60 
1789 32 61 
1790 31 61 
1791 31 60 
1792 34 56 
1793 34 56 
1794 34 57 
1795 30 63 
1796 31 64 
1797 32 64 
1798 32 65 
1799 32 65 
1800 32 65 
1801 32 65 
1802 32 65 
1803 31 65 
1804 32 65 
1805 32 64 
1806 32 65 
1807 32 64 
1808 32 64 
1809 32 65 
1810 32 64 
1811 32 63 
1812 32 62 
1813 31 62 
1814 32 64 
1815 31 64 
1816 32 64 
1817 31 64 
1818 31 65 
1819 33 66 
1820 36 66 
1821 37 66 
1822 37 67 
1823 38 67 
1824 38 67 
1825 39 68 
1826 40 68 
1827 40 68 
1828 41 69 
1829 42 69 
1831 44 110 
1832 44 73 
1833 45 74 
1834 46 74 
1835 64 80 
1836 63 80 
1837 64 82 
1838 64 82 
1839 65 85 
1840 66 89 
1841 68 97 
1842 66 109 
1843 65 126 
1844 63 142 
1845 63 158 
1846 61 176 
1847 61 189 
1848 60 205 
1849 59 220 
1850 57 233 
1851 57 245 
1852 56 249 
1853 58 257 
1854 63 263 
1855 68 269 
1856 72 274 
1857 78 281 
1858 81 282 
1859 84 282 
1860 92 283 
1861 101 283 
1862 111 283 
1863 126 283 
1864 138 282 
1865 152 283 
1866 164 283 
1867 175 284 
1868 189 283 
1869 200 283 
1870 209 282 
1871 217 282 
1872 218 281 
1873 224 279 
1874 226 278 
1875 228 276 
1876 230 275 
1877 232 275 
1878 234 273 
1879 241 272 
1880 242 273 
1881 242 273 
1882 245 271 
1883 244 271 
1884 242 272 
1885 240 273 
1886 242 272 
1887 243 273 
1888 241 276 
1889 244 273 
1890 242 275 
1891 244 272 
1892 244 271 
1893 245 270 
1894 245 270 
1895 244 272 
1896 246 270 
1897 246 271 
1898 245 271 
1899 246 270 
1900 246 273 
1901 247 272 
1902 249 271 
1903 250 271 
1904 249 271 
1905 249 273 
1906 247 278 
1907 250 274 
1908 248 275 
1909 248 275 
1910 248 275 
1911 250 279 
1912 250 277 
1913 252 281 
1914 252 280 
1915 252 280 
1916 251 279 
1917 253 281 
1918 252 281 
1919 252 280 
1920 251 280 
1921 249 277 
1922 250 280 
1923 251 280 
1924 251 280 
1925 251 280 
1926 249 280 
1927 249 278 
1928 250 275 
1929 250 274 
1930 248 273 
1931 252 270 
1932 251 270 
1933 251 271 
1934 251 271 
1935 248 272 
1936 249 272 
1937 249 272 
1938 250 273 
1939 248 274 
1940 246 274 
1941 245 274 
1942 242 273 
1943 238 270 
1944 225 264 
1945 224 266 
1946 222 264 
1947 222 268 
1948 223 270 
1949 226 273 
1950 225 275 
1951 228 275 
1952 230 274 
1953 229 273 
1954 227 273 
1955 230 274 
1956 230 273 
1957 230 274 
1958 231 274 
1959 231 273 
1960 232 275 
1961 232 275 
1962 231 273 
1963 229 273 
1964 228 273 
1965 223 271 
1966 223 270 
1967 223 268 
1968 222 267 
1969 221 267 
1970 229 266 
1971 235 268 
1972 240 270 
1973 232 288 
1974 232 270 
1975 232 270 
1976 231 274 
1977 235 268 
1978 234 269 
1979 264 262 
1980 267 258 
1981 267 254 
1982 269 251 
1983 273 245 
1984 274 236 
1985 276 230 
1986 279 224 
1987 281 216 
1988 281 214 
1989 281 213 
1990 280 215 
1991 280 218 
1992 277 213 
1993 277 214 
1994 275 212 
1995 277 217 
1996 272 213 
1997 273 216 
1998 269 218 
1999 270 221 
2000 265 223 
2001 262 223 
2002 261 223 
2003 262 222 
2004 261 223 
2005 262 222 
2006 263 223 
2007 263 224 
2008 263 224 
2009 261 225 
2010 261 225 
2011 262 224 
2012 261 224 
2013 262 224 
2014 262 224 
2015 261 225 
2016 261 225 
2017 260 226 
2018 260 230 
2019 260 232 
2020 260 235 
2021 261 236 
2022 262 238 
2023 264 243 
2024 264 246 
2025 265 248 
2026 266 248 
2027 266 248 
2028 266 251 
2029 266 252 
2030 267 253 
2031 267 254 
2032 266 253 
2033 265 253 
2034 266 253 
2035 267 246 
2036 266 245 
2037 264 240 
2038 264 239 
2039 261 234 
2040 261 235 
2041 262 236 
2042 264 244 
2043 267 242 
2044 266 248 
2045 267 252 
2046 267 262 
2047 271 264 
2048 277 267 
2049 280 274 
2050 280 278 
2051 282 280 
2052 284 281 
2053 284 279 
2054 284 282 
2055 285 281 
2056 285 281 
2057 285 281 
2058 285 282 
2059 284 282 
2060 285 281 
2061 285 282 
2062 284 281 
2063 284 281 
2064 283 281 
2065 282 280 
2066 282 281 
2067 281 283 
2068 281 284 
2069 279 284 
2070 278 284 
2071 279 285 
2072 278 284 
2073 276 285 
2074 275 284 
2075 275 284 
2076 274 285 
2077 273 285 
2078 273 285 
2079 272 286 
2080 274 286 
2081 273 285 
2082 274 285 
2083 273 284 
2084 271 282 
2085 267 282 
2086 264 281 
2087 262 280 
2088 259 279 
2089 256 277 
2090 256 276 
2091 253 275 
2092 252 274 
2093 253 273 
2094 252 272 
2095 259 275 
2096 252 273 
2097 253 273 
2098 253 273 
2099 252 273 
2100 252 273 
2101 252 272 
2102 253 273 
2103 254 274 
2104 253 274 
2105 250 272 
2106 242 270 
2107 236 270 
2108 232 270 
2109 230 270 
2110 224 268 
2111 222 268 
2112 221 268 
2113 221 267 
2114 218 264 
2115 217 261 
2116 216 258 
2117 214 255 
2118 214 252 
2119 213 250 
2120 215 250 
2121 215 250 
2122 214 248 
2123 213 247 
2124 212 247 
2125 213 247 
2126 213 245 
2127 213 245 
2128 213 243 
2129 213 242 
2130 213 242 
2131 215 240 
2132 216 238 
2133 218 234 
2134 217 235 
2135 218 230 
2136 220 230 
2137 221 230 
2138 222 228 
2139 225 227 
2140 228 226 
2141 225 228 
2142 229 224 
2143 230 225 
2144 229 224 
2145 227 225 
2146 229 225 
2147 230 224 
2148 229 224 
2149 229 223 
2150 232 222 
2151 230 221 
2152 230 219 
2153 235 219 
2154 236 220 
2155 235 221 
2156 236 222 
2157 237 223 
2158 238 224 
2159 234 218 
2160 237 221 
2161 238 221 
2162 238 221 
2163 240 225 
2164 240 224 
2165 238 224 
2166 238 222 
2167 238 222 
2168 234 218 
2169 235 214 
2170 237 213 
2171 236 210 
2172 238 203 
2173 239 193 
2174 239 178 
2175 238 165 
2176 235 150 
2177 233 137 
2178 231 120 
2179 231 114 
2180 229 104 
2181 229 101 
2182 223 93 
2183 216 93 
2184 207 88 
2185 195 82 
2186 186 80 
2187 175 76 
2188 160 72 
2189 142 70 
2190 128 68 
2191 110 70 
2192 103 67 
2193 94 64 
2194 91 64 
2195 98 64 
2196 91 66 
2197 92 68 
2198 88 73 
2199 88 74 
2200 82 73 
2201 74 84 
2202 71 89 
2203 67 95 
2204 65 100 
2206 46 140 
2207 40 157 
2208 35 174 
2210 27 215 
2211 26 231 
2212 26 241 
2213 29 254 
2214 30 263 
2215 31 273 
2216 32 274 
2217 31 276 
2218 25 277 
2219 22 279 
2220 21 280 
2221 20 282 
2222 19 282 
2223 20 282 
2224 18 284 
2225 17 283 
2226 18 281 
2227 15 284 
2228 16 284 
2229 16 283 
2230 16 284 
2231 16 284 
2232 15 283 
2233 15 285 
2234 15 283 
2235 14 283 
2236 13 284 
2237 14 283 
2238 15 282 
2239 16 282 
2240 17 282 
2241 16 284 
2242 16 283 
2243 15 283 
2244 15 283 
2245 14 283 
2246 17 281 
2247 14 284 
2248 17 283 
2249 15 285 
2250 15 285 
2251 15 285 
2252 15 285 
2253 14 285 
2254 15 285 
2255 14 284 
2256 14 284 
2257 13 284 
2258 13 283 
2259 14 284 
2260 15 284 
2261 14 285 
2262 13 285 
2263 14 285 
2264 14 284 
2265 13 284 
2266 15 283 
2267 16 283 
2268 17 283 
2269 19 283 
2270 16 283 
2271 17 282 
2272 17 282 
2273 18 282 
2274 18 281 
2275 17 281 
2276 16 281 
2277 16 280 
2278 17 280 
2279 15 280 
2280 16 280 
2281 14 277 
2282 14 277 
2283 13 275 
2284 13 273 
2285 14 275 
2286 14 276 
2287 14 274 
2288 14 273 
2289 14 273 
2290 14 273 
2291 14 273 
2292 16 272 
2293 18 272 
2294 19 271 
2295 18 268 
2296 18 264 
2297 18 263 
2298 17 264 
2299 17 263 
2300 17 264 
2301 17 266 
2302 17 266 
2303 17 266 
2304 18 266 
2305 17 265 
2306 19 264 
2307 18 264 
2308 17 264 
2309 18 266 
2310 17 269 
2311 17 267 
2312 16 266 
2313 16 265 
2314 18 263 
2315 16 266 
2316 17 265 
2317 17 264 
2318 17 266 
2319 17 265 
2320 17 267 
2321 17 265 
2322 16 266 
2323 17 265 
2324 17 265 
2325 18 264 
2326 17 265 
2327 17 266 
2328 17 266 
2329 17 266 
2330 16 267 
2331 16 267 
2332 16 264 
2333 17 264 
2334 17 266 
2335 17 266 
2336 17 266 
2337 18 268 
2338 17 267 
2339 16 267 
2340 15 266 
2341 16 267 
2342 17 265 
2343 16 264 
2344 17 265 
2345 17 265 
2346 18 267 
2347 17 268 
2348 16 266 
2349 17 266 
2350 17 265 
2351 17 264 
2352 17 265 
2353 18 265 
2354 17 266 
2355 17 266 
2356 17 265 
2357 17 266 
2358 17 266 
2359 18 264 
2360 19 264 
2361 18 265 
2362 17 264 
2363 18 265 
2364 18 266 
2365 17 266 
2366 18 266 
2367 18 266 
2368 18 266 
2369 17 264 
2370 17 264 
2371 18 264 
2372 17 266 
2373 17 267 
2374 17 266 
2375 18 266 
2376 19 268 
2377 17 265 
2378 18 266 
2379 18 264 
2380 18 263 
2381 18 265 
2382 18 265 
2383 18 265 
2384 18 267 
2385 18 267 
2386 18 265 
2387 19 265 
2388 19 264 
2389 19 265 
2390 18 265 
2391 18 266 
2392 19 266 
2393 18 266 
2394 18 265 
2395 19 264 
2396 18 263 
2397 19 265 
2398 20 265 
2399 20 266 
2400 19 267 
2401 17 267 
2402 18 265 
2403 20 264 
2404 19 263 
2405 19 263 
2406 18 264 
2407 19 264 
2408 18 266 
2409 18 267 
2410 17 267 
2411 17 265 
2412 18 263 
2413 19 261 
2414 18 261 
2415 17 263 
2416 17 263 
2417 17 264 
2418 17 264 
2419 17 263 
2420 17 263 
2421 18 261 
2422 18 261 
2423 18 262 
2424 17 262 
2425 17 262 
2426 17 261 
2427 17 259 
2428 16 258 
2429 16 256 
2430 16 252 
2431 15 249 
2432 13 248 
2433 14 243 
2434 13 236 
2435 13 233 
2436 13 228 
2437 13 224 
2438 12 222 
2439 10 219 
2440 10 212 
2441 10 208 
2442 10 200 
2443 9 196 
2444 9 196 
2445 10 196 
2446 12 191 
2447 11 185 
2448 12 183 
2449 11 181 
2450 10 175 
2451 10 174 
2452 13 170 
2453 11 166 
2454 10 165 
2455 10 164 
2456 11 165 
2457 10 165 
2458 11 167 
2459 11 166 
2460 11 168 
2461 11 169 
2462 10 169 
2463 10 169 
2464 9 167 
2465 10 167 
2466 12 167 
2467 11 166 
2468 11 167 
2469 11 167 
2470 11 166 
2471 11 165 
2472 12 165 
2473 12 165 
2474 12 165 
2475 13 163 
2476 12 162 
2477 14 162 
2478 13 160 
2479 13 160 
2480 11 143 
2481 11 136 
2482 10 130 
2483 10 123 
2484 11 114 
2485 10 114 
2486 11 107 
2487 11 107 
2488 11 106 
2489 11 101 
2490 11 95 
2491 9 91 
2492 9 79 
2493 8 77 
2494 8 72 
2495 10 72 
2496 10 66 
2497 10 63 
2498 10 64 
2499 11 62 
2500 11 62 
2501 12 61 
2502 11 60 
2503 11 60 
2504 11 61 
2505 11 61 
2506 11 62 
2507 12 65 
2508 12 64 
2509 11 64 
2510 11 63 
2511 10 64 
2512 10 61 
2513 10 63 
2514 10 63 
2515 11 63 
2516 12 64 
2517 12 64 
2518 12 66 
2519 12 64 
2520 14 70 
2521 15 69 
2522 16 70 
2523 15 70 
2524 14 70 
2525 15 69 
2526 12 70 
2527 11 70 
2528 11 71 
2529 11 70 
2530 11 71 
2531 11 73 
2532 11 74 
2533 12 78 
2534 11 80 
2535 11 82 
2536 11 83 
2537 12 85 
2538 13 87 
2539 13 88 
2540 13 90 
2541 12 93 
2542 14 99 
2543 20 106 
2544 21 113 
2545 22 116 
2546 24 117 
2547 24 117 
2548 25 119 
2549 25 119 
2550 25 118 
2551 25 118 
2552 25 117 
2553 26 119 
2554 25 118 
2555 27 120 
2556 27 121 
2557 28 121 
2558 36 125 
2559 47 130 
2560 52 134 
2561 65 143 
2562 75 150 
2563 86 161 
2564 93 170 
2565 100 180 
2566 108 187 
2567 112 192 
2568 114 192 
2569 111 191 
2570 118 193 
2571 119 196 
2572 121 199 
2573 120 201 
2574 128 211 
2575 134 216 
2576 141 219 
2577 149 223 
2578 162 225 
2579 174 228 
2580 183 227 
2581 195 229 
2582 202 227 
2583 208 225 
2584 208 226 
2585 215 225 
2586 218 223 
2587 220 219 
2588 225 216 
2589 233 212 
2590 235 206 
2591 238 202 
2592 242 196 
2593 244 191 
2594 251 179 
2595 258 165 
2596 264 154 
2597 270 142 
2598 277 127 
2599 281 115 
2600 284 104 
2601 285 94 
2602 283 83 
2603 281 72 
2604 279 65 
2605 279 59 
2606 276 45 
2607 274 35 
2608 274 26 
2609 272 28 
2610 273 28 
2611 274 28 
2612 276 26 
2613 276 24 
2614 276 19 
2615 277 20 
2616 276 17 
2617 277 17 
2618 277 17 
2619 277 18 
2620 278 19 
2621 278 18 
2622 278 17 
2623 277 17 
2624 277 17 
2625 276 18 
2626 276 18 
2627 277 19 
2628 277 21 
2629 277 19 
2630 277 19 
2631 278 18 
2632 277 19 
2633 276 19 
2634 276 18 
2635 275 18 
2636 272 20 
2637 270 21 
2638 270 23 
2639 268 23 
2640 267 21 
2641 266 24 
2642 266 20 
2643 267 20 
2644 269 18 
2645 268 19 
2646 269 18 
2647 266 16 
2648 267 16 
2649 267 18 
2650 266 17 
2651 267 16 
2652 268 17 
2653 267 16 
2654 269 19 
2655 266 17 
2656 265 17 
2657 263 14 
2658 259 12 
2659 257 13 
2660 251 13 
2661 246 13 
2662 240 12 
2663 237 12 
2664 234 12 
2665 231 11 
2666 229 10 
2667 230 8 
2668 225 10 
2669 214 11 
2670 206 12 
2671 198 12 
2672 188 11 
2673 181 11 
2674 171 10 
2675 164 12 
2676 166 8 
2677 163 9 
2678 158 11 
2679 144 12 
2680 138 11 
2681 124 12 
2682 118 10 
2683 105 10 
2684 97 9 
2685 90 9 
2686 84 10 
2687 75 10 
2688 70 9 
2689 71 10 
2690 78 10 
2691 77 10 
2692 73 11 
2693 72 10 
2694 69 10 
2695 69 9 
2696 70 9 
2697 69 8 
2698 69 8 
2699 67 8 
2700 64 8 
2701 65 8 
2702 66 8 
2703 67 8 
2704 67 8 
2705 67 8 
2706 68 7 
2707 68 8 
2708 68 8 
2709 68 8 
2710 67 8 
2711 67 7 
2712 67 7 
2713 67 8 
2714 67 7 
2715 66 9 
2716 65 9 
2717 64 10 
2718 62 10 
2719 56 9 
2720 49 8 
2721 45 10 
2722 42 10 
2723 39 6 
2724 48 8 
2725 49 8 
2726 53 8 
2727 50 9 
2728 45 9 
2729 43 9 
2730 41 9 
2731 40 9 
2732 39 9 
2733 38 8 
2734 38 8 
2735 38 8 
2736 37 8 
2737 36 8 
2738 35 8 
2739 34 8 
2740 33 8 
2741 32 8 
2742 31 8 
2743 31 8 
2744 30 8 
2745 29 8 
2746 29 8 
2747 28 8 
2748 9 5 
2749 6 5 
2750 5 4 
2751 5 4 
2752 5 5 
2753 5 5 
2754 4 5 
2755 4 4 
2756 4 4 
2757 4 4 
2758 3 4 
2759 3 4 
2760 3 4 
2761 4 4 
2762 4 4 
2763 4 4 
2764 4 4 
2765 4 4 
2766 4 4 
2767 4 3 
2768 4 4 
2769 4 4 
2770 4 4 
2771 5 3 
2772 5 3 
2773 6 3 
2774 7 4 
2775 7 4 
2776 11 3 
2777 11 3 
2778 14 5 
2779 16 4 
2780 17 5 
2781 16 5 
2782 18 3 
2783 21 3 
2784 23 3 
2785 22 3 
2786 21 3 
2787 25 3 
2788 24 3 
2789 25 3 
2790 26 4 
2791 26 3 
2792 27 4 
2793 27 4 
2794 28 4 
2795 29 4 
2796 28 4 
2797 28 4 
2798 26 4 
2799 22 3 
2800 21 3 
2801 21 3 
2802 21 3 
2803 21 3 
2804 22 3 
2805 22 3 
2806 23 4 
2807 22 4 
2808 23 4 
2809 30 6 
2810 43 15 
2811 45 18 
2812 47 20 
2813 50 20 
2814 50 20 
2815 52 19 
2816 56 18 
2817 59 15 
2818 62 15 
2819 63 14 
2820 68 13 
2821 71 13 
2822 73 11 
2823 75 11 
2824 75 11 
2825 77 10 
2826 80 10 
2827 81 10 
2828 83 11 
2829 84 13 
2830 84 11 
2831 84 13 
2832 81 10 
2833 81 11 
2834 82 11 
2835 84 11 
2836 85 13 
2837 84 12 
2838 87 11 
2839 87 12 
2840 85 11 
2841 84 12 
2842 80 11 
2843 80 12 
2844 83 13 
2845 82 12 
2846 86 12 
2847 84 12 
2848 83 12 
2849 79 14 
2850 77 11 
2851 77 11 
2852 76 12 
2853 75 12 
2854 75 13 
2855 74 15 
2856 71 13 
2857 71 11 
2858 71 12 
2859 69 11 
2860 68 10 
2861 68 11 
2862 67 12 
2863 67 12 
2864 66 12 
2865 64 11 
2866 62 14 
2867 58 12 
2868 49 10 
2869 48 9 
2870 42 10 
2871 50 10 
2872 42 12 
2873 42 13 
2874 42 12 
2875 42 12 
2876 42 13 
2877 42 12 
2878 41 13 
2879 41 13 
2880 42 12 
2881 41 13 
2882 42 12 
2883 42 12 
2884 43 11 
2885 43 12 
2886 43 12 
2887 42 12 
2888 42 12 
2889 40 13 
2890 42 11 
2891 43 11 
2892 43 12 
2893 41 17 
2894 38 21 
2895 36 24 
2896 37 22 
2897 38 21 
2898 42 15 
2899 42 15 
2900 42 14 
2901 39 20 
2902 38 21 
2903 36 24 
2904 33 29 
2905 37 23 
2906 41 14 
2907 40 14 
2908 34 28 
2909 35 28 
2910 38 22 
2911 39 22 
2912 38 22 
2913 38 22 
2914 38 21 
2915 38 22 
2916 39 20 
2917 38 22 
2918 37 23 
2919 38 22 
2920 41 15 
2921 41 15 
2922 41 15 
2923 38 21 
2924 36 23 
2925 33 27 
2926 41 15 
2927 44 11 
2928 40 17 
2929 41 19 
2930 41 20 
2931 38 24 
2932 35 31 
2933 33 35 
2934 33 34 
2935 33 36 
2936 33 35 
2937 33 35 
2938 34 34 
2939 33 34 
2940 34 34 
2941 34 34 
2942 35 34 
2943 34 34 
2944 34 35 
2945 34 34 
2946 34 34 
2947 34 34 
2948 34 34 
2949 35 34 
2950 36 34 
2951 36 34 
2952 35 34 
2953 35 34 
2954 34 34 
2955 34 34 
2956 35 34 
2957 36 34 
2958 36 34 
2959 36 34 
2960 36 34 
2961 36 34 
2962 35 34 
2963 35 34 
2964 36 34 
2965 36 34 
2966 37 34 
2967 37 34 
2968 36 34 
2969 36 34 
2970 36 34 
2971 34 34 
2972 35 34 
2973 36 34 
2974 37 34 
2975 37 34 
2976 36 34 
2977 36 34 
2978 36 34 
2979 36 34 
2980 35 34 
2981 36 34 
2982 37 34 
2983 37 34 
2984 36 35 
2985 36 35 
2986 36 35 
2987 35 35 
2988 35 35 
2989 35 34 
2990 36 35 
2991 37 35 
2992 36 36 
2993 36 36 
2994 36 36 
2995 36 36 
2996 36 36 
2997 36 36 
2998 36 37 
2999 36 37 
3000 36 37 
3001 35 37 
3002 35 37 
3003 35 38 
3004 35 37 
3005 35 38 
3006 35 38 
3007 35 39 
3008 35 39 
3009 34 38 
3010 36 35 
3011 37 35 
3012 37 35 
3013 37 36 
3014 38 37 
3015 38 37 
3016 38 37 
3017 38 37 
3018 38 37 
3019 38 37 
3020 38 37 
3021 38 37 
3022 38 37 
3023 38 37 
3024 38 37 
3025 38 37 
3026 38 38 
3027 38 37 
3028 37 38 
3029 38 38 
3030 37 39 
3031 37 39 
3032 37 39 
3033 38 39 
3034 38 39 
3035 37 39 
3036 37 39 
3037 38 39 
3038 38 38 
3039 38 37 
3040 38 37 
3041 38 37 
3042 39 36 
3043 39 37 
3044 39 37 
3045 40 37 
3046 39 38 
3047 38 36 
3048 39 35 
3049 39 35 
3050 38 35 
3051 38 36 
3052 39 36 
3053 38 36 
3054 38 36 
3055 37 37 
3056 37 37 
3057 37 37 
3058 37 37 
3059 37 37 
3060 38 37 
3061 39 37 
3062 38 37 
3063 40 36 
3064 40 36 
3065 39 37 
3066 40 36 
3067 40 36 
3068 40 36 
3069 40 37 
3070 40 38 
3071 40 38 
3072 40 38 
3073 40 38 
3074 40 39 
3075 40 39 
3076 40 39 
3077 39 39 
3078 39 40 
3079 38 40 
3080 38 39 
3081 38 38 
3082 38 38 
3083 37 39 
3084 37 38 
3085 36 39 
3086 36 38 
3087 37 39 
3088 37 38 
3089 38 38 
3090 39 36 
3091 40 37 
3092 41 37 
3093 41 37 
3094 42 37 
3095 43 37 
3096 45 36 
3097 46 36 
3098 46 35 
3099 45 36 
3100 44 36 
3101 44 36 
3102 44 37 
3103 44 36 
3104 45 36 
3105 46 37 
3106 48 36 
3107 48 36 
3108 53 37 
3109 56 40 
3110 56 37 
3111 56 37 
3112 49 39 
3113 47 40 
3114 46 40 
3115 46 40 
3116 45 40 
3117 44 43 
3118 42 44 
3119 42 44 
3120 42 45 
3121 47 41 
3122 47 42 
3123 48 41 
3124 47 44 
3125 48 45 
3126 48 46 
3127 48 46 
3128 48 46 
3129 49 47 
3130 49 47 
3131 50 47 
3132 51 48 
3133 51 48 
3134 51 48 
3135 52 49 
3136 52 50 
3137 53 50 
3138 53 51 
3139 58 70 
3140 61 67 
3141 63 65 
3142 61 67 
3143 58 59 
3145 36 80 
3146 36 81 
3147 36 80 
3148 37 80 
3149 37 80 
3150 36 81 
3151 36 81 
3152 35 80 
3153 36 80 
3154 36 80 
3155 33 82 
3156 31 74 
3157 30 70 
3158 26 72 
3159 30 64 
3160 29 63 
3161 29 62 
3162 29 61 
3163 29 60 
3164 29 61 
3165 30 66 
3166 32 66 
3167 32 64 
3168 31 61 
3169 31 60 
3170 31 62 
3171 31 61 
3172 30 62 
3173 31 65 
3174 31 66 
3175 32 67 
3176 33 67 
3177 34 69 
3178 37 75 
3179 34 66 
3180 38 54 
3181 38 53 
3182 37 55 
3183 35 56 
3184 30 61 
3185 30 59 
3186 29 57 
3187 29 57 
3188 28 59 
3189 28 62 
3190 26 63 
3191 26 64 
3192 26 65 
3193 26 65 
3194 24 67 
3195 28 65 
3196 28 65 
3197 29 63 
3198 29 63 
3199 30 64 
3200 30 63 
3201 30 62 
3202 30 61 
3203 29 60 
3204 29 61 
3205 28 61 
3206 29 62 
3207 30 62 
3208 27 65 
3209 28 63 
3210 30 60 
3211 31 58 
3212 40 44 
3213 44 38 
3214 46 38 
3215 47 38 
3216 47 38 
3217 46 38 
3218 42 43 
3219 42 45 
3220 48 37 
3221 46 39 
3222 47 40 
3223 53 37 
3224 56 36 
3225 58 36 
3226 59 36 
3227 60 36 
3228 61 35 
3229 60 35 
3230 59 35 
3231 52 39 
3232 51 40 
3233 54 36 
3234 48 38 
3235 47 37 
3236 34 48 
3237 30 53 
3238 29 53 
3239 28 53 
3240 28 52 
3241 30 51 
3242 40 41 
3243 42 37 
3244 41 38 
3245 43 37 
3246 43 37 
3247 42 39 
3248 42 41 
3249 41 42 
3250 39 43 
3251 39 44 
3252 40 48 
3253 33 60 
3254 33 60 
3255 33 60 
3256 33 59 
3257 33 60 
3258 33 61 
3259 33 59 
3260 37 53 
3261 37 54 
3262 37 56 
3263 36 57 
3264 36 56 
3265 36 56 
3267 95 148 
3268 98 137 
3269 97 156 
3270 98 138 
3271 60 96 
3272 60 89 
3273 71 78 
3274 69 80 
3275 67 82 
3276 64 85 
3277 61 84 
3278 59 85 
3279 58 85 
3280 61 84 
3281 63 82 
3282 66 81 
3283 69 79 
3284 71 76 
3285 72 75 
3286 72 74 
3287 73 76 
3288 70 76 
3289 68 79 
3290 66 83 
3291 65 81 
3292 58 87 
3293 56 88 
3294 56 87 
3295 54 88 
3296 56 86 
3297 54 87 
3298 53 88 
3299 54 84 
3300 53 83 
3301 54 82 
3302 54 82 
3303 54 84 
3304 55 84 
3305 55 84 
3306 55 83 
3307 55 83 
3308 56 82 
3309 56 82 
3310 57 83 
3311 58 85 
3312 59 87 
3313 60 91 
3314 61 98 
3315 61 105 
3316 61 116 
3317 63 125 
3318 63 137 
3319 64 150 
3320 62 166 
3321 63 180 
3322 62 196 
3323 62 207 
3324 63 214 
3325 64 221 
3326 70 229 
3327 75 236 
3328 80 243 
3329 85 251 
3330 89 259 
3331 96 268 
3332 99 272 
3333 102 278 
3334 102 278 
3335 105 280 
3336 105 280 
3337 106 279 
3338 108 279 
3339 109 278 
3340 112 278 
3341 123 280 
3342 132 279 
3343 146 280 
3344 162 281 
3345 177 282 
3347 213 282 
3348 224 281 
3349 229 282 
3350 236 280 
3351 241 279 
3352 251 276 
3353 264 272 
3354 274 270 
3355 279 270 
3356 281 273 
3357 282 275 
3358 281 275 
3359 282 276 
3360 282 275 
3361 280 272 
3362 279 272 
3363 280 271 
3364 279 268 
3365 281 266 
3366 280 264 
3367 284 260 
3368 285 254 
3369 285 251 
3370 285 248 
3371 286 251 
3372 285 248 
3373 287 246 
3374 286 247 
3375 286 248 
3376 286 247 
3377 286 246 
3378 287 247 
3379 287 247 
3380 287 246 
3381 287 247 
3382 286 247 
3383 287 247 
3384 287 247 
3385 286 246 
3386 286 247 
3387 286 247 
3388 287 247 
3389 287 248 
3390 286 248 
3391 286 247 
3392 287 247 
3393 286 248 
3394 285 248 
3395 286 248 
3396 286 248 
3397 286 249 
3398 286 248 
3399 287 249 
3400 285 248 
3401 286 248 
3402 285 247 
3403 285 247 
3404 285 248 
3405 285 248 
3406 284 249 
3407 285 247 
3408 285 247 
3409 285 246 
3410 285 247 
3411 285 247 
3412 285 247 
3413 285 248 
3414 285 249 
3415 284 250 
3416 285 249 
3417 285 249 
3418 285 249 
3419 285 249 
3420 285 248 
3421 285 248 
3422 284 247 
3423 284 248 
3424 284 249 
3425 285 248 
3426 285 248 
3427 285 248 
3428 286 247 
3429 286 249 
3430 285 248 
3431 285 248 
3432 285 248 
3433 285 248 
3434 285 247 
3435 284 248 
3436 286 248 
3437 287 248 
3438 286 252 
3439 286 251 
3440 286 252 
3441 286 251 
3442 286 251 
3443 284 251 
3444 285 253 
3445 284 254 
3446 285 255 
3447 285 255 
3448 286 254 
3449 286 252 
3450 286 253 
3451 285 253 
3452 286 253 
3453 284 254 
3454 286 252 
3455 285 254 
3456 285 252 
3457 285 249 
3458 284 248 
3459 283 246 
3460 283 244 
3461 283 241 
3462 283 233 
3463 282 224 
3464 281 217 
3465 282 211 
3466 283 203 
3467 283 197 
3468 284 191 
3469 285 189 
3470 284 186 
3471 283 184 
3472 283 185 
3473 283 183 
3474 283 174 
3475 281 172 
3476 280 167 
3477 280 165 
3478 279 156 
3479 277 151 
3480 273 141 
3481 271 132 
3482 267 124 
3483 266 118 
3484 259 106 
3485 255 101 
3486 251 95 
3487 246 93 
3488 243 91 
3489 248 90 
3490 236 88 
3491 239 88 
3492 239 86 
3493 241 87 
3494 243 88 
3495 243 87 
3496 240 86 
3497 240 86 
3498 239 86 
3499 238 84 
3500 235 78 
3501 232 70 
3502 233 66 
3503 233 58 
3504 227 47 
3505 229 44 
3506 229 37 
3507 221 22 
3508 218 19 
3509 216 18 
3510 216 20 
3511 217 22 
3512 218 23 
3513 219 24 
3514 219 22 
3515 218 21 
3516 217 22 
3517 217 22 
3518 217 24 
3519 217 25 
3520 217 26 
3521 220 31 
3522 218 27 
3523 217 25 
3524 217 27 
3525 217 29 
3526 215 35 
3527 212 32 
3528 210 36 
3529 204 34 
3530 199 34 
3531 195 38 
3532 190 41 
3533 184 43 
3534 180 48 
3535 185 45 
3536 179 55 
3537 185 50 
3538 183 61 
3539 184 63 
3540 189 65 
3541 194 65 
3542 197 63 
3543 197 58 
3544 202 61 
3545 206 59 
3546 209 59 
3547 217 60 
3548 213 60 
3549 216 57 
3550 224 59 
3551 226 57 
3552 230 56 
3553 234 53 
3554 236 52 
3555 240 51 
3556 236 51 
3557 236 50 
3558 242 45 
3559 242 45 
3560 241 45 
3561 239 44 
3562 237 43 
3563 234 42 
3564 232 46 
3565 233 38 
3566 233 32 
3567 230 26 
3568 230 23 
3569 231 23 
3570 231 24 
3571 232 25 
3572 233 27 
3573 234 26 
3574 234 25 
3575 235 25 
3576 234 25 
3577 232 23 
3578 231 19 
3579 230 17 
3580 230 16 
3581 230 16 
3582 231 18 
3583 228 15 
3584 227 14 
3585 228 14 
3586 228 13 
3587 229 17 
3588 227 18 
3589 225 21 
3590 222 22 
3591 221 23 
3592 219 16 
3593 216 17 
3594 208 15 
3595 201 13 
3596 194 13 
3597 192 13 
3598 186 15 
3599 182 13 
3600 172 12 
3601 174 13 
3602 165 14 
3603 165 13 
3604 165 14 
3605 163 14 
3606 162 16 
3607 164 16 
3608 160 18 
3609 159 17 
3610 160 19 
3611 153 22 
3612 150 21 
3613 143 27 
3614 142 25 
3615 142 29 
3616 137 30 
3617 137 30 
3618 137 29 
3619 137 24 
3620 137 23 
3621 135 26 
3622 136 23 
3623 133 24 
3624 133 20 
3625 140 24 
3626 131 26 
3627 132 28 
3628 132 24 
3629 132 23 
3630 132 24 
3631 133 29 
3632 132 29 
3633 131 28 
3634 130 28 
3635 130 26 
3636 130 25 
3637 130 25 
3638 131 25 
3639 131 25 
3640 132 26 
3641 132 31 
3642 132 28 
3643 132 28 
3644 132 29 
3645 132 24 
3646 132 23 
3647 132 23 
3648 132 22 
3649 131 26 
3650 132 24 
3651 132 27 
3652 133 29 
3653 133 28 
3654 133 23 
3655 133 24 
3656 133 23 
3657 132 24 
3658 132 24 
3659 132 24 
3660 132 29 
3661 131 25 
3662 131 25 
3663 131 26 
3664 131 31 
3665 131 25 
3666 130 25 
3667 129 26 
3668 128 25 
3669 128 24 
3670 126 29 
3671 126 24 
3672 125 24 
3673 123 24 
3674 124 24 
3675 125 22 
3676 124 23 
3677 122 23 
3678 119 23 
3679 121 24 
3680 117 21 
3681 117 22 
3682 118 22 
3683 118 21 
3684 115 22 
3685 114 21 
3686 111 24 
3687 112 26 
3688 105 27 
3689 105 27 
3690 99 24 
3691 94 27 
3692 92 26 
3693 86 28 
3694 84 30 
3695 83 31 
3696 82 31 
3697 80 31 
3698 78 31 
3699 76 30 
3700 74 29 
3701 70 30 
3702 69 30 
3703 69 30 
3704 67 29 
3705 64 29 
3706 62 29 
3707 61 29 
3708 61 29 
3709 61 29 
3710 61 30 
3711 60 30 
3712 61 30 
3713 63 30 
3714 62 31 
3715 63 31 
3716 63 31 
3717 63 31 
3718 64 31 
3719 66 31 
3720 65 30 
3721 65 30 
3722 64 30 
3723 61 30 
3724 61 29 
3725 50 28 
3726 50 28 
3727 49 29 
3728 48 27 
3729 41 28 
3730 33 29 
3731 30 30 
3732 29 30 
3733 28 30 
3734 27 30 
3735 38 28 
3736 36 28 
3737 39 27 
3738 39 30 
3739 36 31 
3740 37 31 
3741 36 32 
3742 36 32 
3743 36 33 
3744 37 35 
3745 37 38 
3746 36 31 
3747 35 37 
3748 38 38 
3749 36 33 
3750 35 33 
3751 35 33 
3752 35 33 
3753 35 33 
3754 35 34 
3755 35 34 
3756 35 34 
3757 36 39 
3758 36 39 
3759 34 34 
3760 34 34 
3761 34 34 
3763 34 34 
3764 34 34 
3765 34 34 
3766 34 34 
3767 34 35 
3771 34 35 
3772 34 35 
3791 3 247 
3792 6 236 
3793 6 242 
3794 5 233 
3807 23 126 
3808 22 119 
3809 22 122 
3810 22 129 
3811 22 138 
3812 21 149 
3813 20 157 
3814 18 166 
3815 20 162 
3816 21 155 
3817 22 146 
3818 24 140 
3819 24 142 
3820 24 147 
3821 24 149 
3823 3 27 
3824 23 127 
3825 22 133 
3826 22 137 
3828 23 136 
3829 23 129 
3830 23 127 
3831 23 124 
3832 22 120 
3833 22 125 
3834 22 119 
3835 23 121 
3837 20 48 
3838 21 56 
3839 14 49 
3840 9 47 
3841 22 89 
3842 21 92 
3843 21 91 
3844 21 88 
3845 20 84 
3846 20 85 
3847 19 79 
3848 19 76 
3849 19 80 
3850 19 81 
3855 20 84 
3856 34 107 
3859 21 89 
3863 21 90 
3864 20 89 
3865 20 88 
3866 20 89 
3867 13 96 
3868 21 89 
3869 21 93 
3870 21 91 
3871 22 94 
3872 28 97 
3873 36 88 
3874 40 86 
3875 31 99 
3876 28 114 
3879 29 30 
3880 25 80 
3881 25 86 
3882 25 87 
3883 26 90 
3885 30 5 
3886 26 5 
3887 23 4 
3888 22 3 
3889 27 5 
3890 26 44 
3891 32 27 
3892 32 27 
3893 25 33 
3894 19 44 
3895 25 25 
3896 39 33 
3897 30 16 
3898 24 22 
3899 24 22 
3900 24 24 
3901 24 25 
3902 24 24 
3903 23 23 
3904 22 23 
3905 22 22 
3906 22 20 
3908 22 20 
3909 20 19 
3910 20 20 
3912 21 21 
3914 21 61 
3921 29 142 
3922 23 48 
3929 23 40 
3930 24 38 
# Trial 4 - POSITION_mouse_training_OS_calcium_1_t0150_raw.txt
139 253 286 
140 239 288 
141 221 291 
142 199 288 
143 184 288 
144 168 287 
145 149 287 
146 131 286 
147 112 285 
148 93 285 
149 77 285 
150 61 285 
151 48 286 
152 36 284 
153 26 280 
154 20 275 
155 22 273 
156 23 272 
157 23 265 
158 23 268 
159 23 261 
160 21 264 
161 25 258 
162 25 257 
163 25 258 
164 25 258 
165 27 256 
166 25 256 
167 29 249 
168 30 246 
169 29 245 
170 31 239 
171 32 238 
172 32 237 
173 32 237 
174 34 235 
175 34 233 
176 36 230 
177 36 232 
178 38 232 
179 38 235 
180 38 234 
181 39 234 
182 38 234 
183 40 232 
184 44 230 
185 46 230 
186 47 229 
187 45 230 
188 42 231 
189 35 231 
190 37 230 
191 38 230 
192 36 230 
193 37 229 
194 36 229 
195 36 230 
196 36 229 
197 36 231 
198 36 230 
199 38 230 
200 41 230 
201 42 230 
202 43 229 
203 45 228 
204 47 229 
205 48 229 
206 49 229 
207 49 229 
208 49 229 
209 52 229 
210 55 228 
211 54 229 
212 55 228 
213 55 228 
214 56 227 
215 57 228 
216 58 228 
217 58 212 
218 59 213 
219 55 225 
220 61 212 
221 57 223 
222 55 222 
223 54 222 
224 51 221 
225 53 221 
226 51 220 
227 52 219 
228 51 219 
229 52 220 
230 51 220 
231 55 220 
232 52 220 
233 49 219 
234 47 220 
235 49 220 
236 47 220 
237 48 220 
238 48 219 
239 48 219 
240 46 220 
241 47 219 
242 46 219 
243 44 219 
244 44 219 
245 44 219 
246 44 220 
247 45 219 
248 42 219 
249 44 219 
250 42 219 
251 42 219 
252 42 219 
253 40 219 
254 42 219 
255 41 219 
256 40 219 
257 42 219 
258 39 219 
259 40 219 
260 38 219 
261 39 219 
262 38 219 
263 39 219 
264 38 220 
265 39 220 
266 40 220 
267 37 220 
268 37 221 
269 37 224 
270 37 224 
271 37 225 
272 37 226 
273 37 226 
274 37 227 
275 37 227 
276 37 227 
277 38 229 
278 35 230 
279 35 230 
280 36 231 
281 34 232 
282 36 232 
283 35 233 
284 34 233 
285 35 233 
286 34 233 
287 34 234 
288 34 234 
289 35 234 
290 34 235 
291 34 235 
292 34 235 
293 33 237 
294 33 235 
295 33 236 
296 33 236 
297 34 236 
298 35 236 
299 34 237 
300 33 239 
301 32 239 
302 32 240 
303 34 240 
304 33 240 
305 32 241 
306 33 241 
307 34 241 
308 33 241 
309 33 241 
310 32 241 
311 33 242 
312 33 242 
313 32 242 
314 32 242 
315 32 242 
316 32 243 
317 33 243 
318 31 243 
319 32 243 
320 31 243 
321 31 244 
322 32 243 
323 32 244 
324 32 244 
325 32 245 
326 30 245 
327 34 245 
328 29 245 
329 31 245 
330 30 244 
331 32 246 
332 30 246 
333 30 246 
334 30 246 
335 30 245 
336 31 245 
337 30 245 
338 29 245 
339 30 245 
341 58 225 
342 31 244 
343 32 242 
344 33 242 
345 32 242 
347 57 231 
348 57 231 
349 57 231 
350 53 232 
351 41 238 
352 42 238 
353 43 238 
354 42 238 
355 44 237 
356 45 237 
357 50 231 
358 52 229 
359 56 226 
360 52 228 
361 53 227 
362 50 228 
363 53 228 
364 52 226 
365 53 225 
366 52 225 
367 51 224 
368 51 222 
369 52 221 
370 50 220 
371 48 221 
372 44 224 
373 42 225 
374 39 225 
375 33 223 
376 23 220 
377 18 218 
378 14 213 
379 13 209 
380 11 203 
381 11 191 
382 11 176 
383 10 161 
384 11 146 
386 9 73 
387 10 57 
388 10 45 
389 10 29 
390 10 22 
391 10 21 
392 10 22 
393 11 20 
394 11 19 
395 10 21 
396 10 23 
397 10 21 
398 11 20 
399 12 19 
400 14 16 
401 13 15 
402 13 17 
403 14 18 
404 14 18 
405 12 17 
406 10 17 
407 10 18 
408 10 18 
409 9 17 
410 10 17 
411 10 17 
412 10 19 
413 11 16 
414 9 20 
415 10 16 
416 11 15 
417 11 15 
418 11 15 
419 11 16 
420 11 19 
421 10 19 
422 10 19 
423 10 19 
424 11 20 
425 12 18 
426 11 21 
427 11 21 
428 13 19 
429 12 21 
430 13 22 
431 14 23 
432 16 24 
433 16 22 
434 15 21 
435 14 20 
436 13 20 
437 13 20 
438 11 22 
439 11 23 
440 11 24 
441 10 26 
442 10 29 
443 10 31 
444 10 40 
445 10 42 
446 9 44 
447 9 44 
448 9 46 
449 9 45 
450 8 46 
451 10 44 
452 10 44 
453 11 40 
454 11 43 
455 12 42 
456 14 39 
457 16 39 
458 19 39 
459 24 37 
460 27 36 
461 30 37 
462 32 36 
463 35 38 
464 39 41 
465 38 46 
466 36 50 
467 39 58 
468 36 57 
469 34 60 
470 35 64 
471 33 70 
472 33 80 
473 36 90 
474 38 93 
475 41 96 
476 44 97 
477 46 98 
478 51 101 
479 55 100 
480 57 102 
481 58 102 
482 64 104 
483 76 109 
484 83 110 
485 99 113 
486 113 115 
487 124 118 
488 131 120 
489 143 120 
490 156 116 
491 169 112 
492 180 105 
493 192 97 
494 205 91 
495 207 87 
496 202 89 
497 210 86 
498 210 85 
499 211 86 
500 211 86 
501 207 86 
502 210 83 
503 212 81 
504 213 76 
505 214 73 
506 215 70 
507 218 65 
508 216 64 
509 216 61 
510 220 58 
511 219 58 
512 220 57 
513 221 58 
514 220 60 
515 221 60 
516 215 61 
517 221 60 
518 221 60 
519 222 60 
520 222 59 
521 223 59 
522 223 59 
523 222 60 
524 222 60 
525 222 60 
526 223 60 
527 223 59 
528 222 59 
529 222 59 
530 223 59 
531 223 59 
532 227 59 
533 227 59 
534 228 59 
535 227 59 
536 229 61 
537 228 61 
538 215 65 
539 228 60 
540 226 61 
541 222 61 
542 222 62 
543 226 62 
544 228 62 
545 229 62 
546 230 63 
547 227 63 
548 223 63 
549 220 63 
550 225 63 
551 240 62 
552 238 61 
553 232 63 
554 233 64 
555 233 64 
556 235 64 
557 231 64 
558 230 64 
559 228 64 
560 227 64 
561 234 64 
562 235 64 
563 236 64 
564 236 65 
565 239 72 
566 239 69 
567 237 66 
568 242 75 
569 242 87 
570 244 92 
571 242 71 
572 242 72 
573 242 73 
574 241 76 
575 242 76 
576 243 78 
577 243 79 
578 243 81 
579 243 84 
580 245 86 
581 248 86 
582 251 85 
583 256 85 
584 257 85 
585 256 85 
586 255 83 
587 257 82 
588 260 79 
589 261 74 
590 265 68 
591 269 61 
592 274 50 
593 277 43 
594 277 37 
595 279 31 
596 279 23 
597 279 19 
598 280 18 
599 279 20 
600 276 24 
601 275 30 
602 273 31 
603 272 31 
604 270 30 
605 272 31 
606 274 32 
607 275 33 
608 275 33 
609 273 34 
610 270 35 
611 270 36 
612 270 36 
613 270 37 
614 272 39 
615 271 42 
616 271 50 
617 272 54 
618 269 62 
619 266 68 
620 266 71 
621 260 78 
622 257 78 
623 252 82 
624 253 80 
625 248 81 
626 245 81 
627 242 82 
628 241 83 
629 241 82 
630 247 82 
631 250 80 
632 251 79 
633 254 80 
634 255 81 
635 249 74 
636 249 72 
637 249 74 
638 250 71 
639 247 82 
640 246 79 
641 250 77 
642 240 60 
643 243 77 
644 244 75 
645 244 74 
646 242 75 
647 244 75 
648 243 75 
649 243 75 
650 245 77 
651 246 78 
652 250 82 
653 246 73 
654 247 73 
656 248 117 
657 246 85 
658 236 68 
659 247 58 
660 255 60 
661 248 71 
663 253 26 
664 260 29 
665 258 26 
666 258 23 
667 259 28 
668 259 29 
669 260 29 
670 261 30 
671 262 30 
672 258 31 
673 258 31 
674 257 31 
675 255 30 
676 254 30 
677 254 31 
678 255 31 
679 256 31 
680 258 31 
681 259 31 
682 258 31 
683 258 32 
684 260 31 
685 262 32 
686 264 33 
687 263 34 
688 263 34 
689 265 35 
690 266 34 
691 267 35 
692 267 37 
693 270 45 
694 272 48 
695 276 54 
696 280 60 
697 282 61 
698 283 60 
699 282 66 
700 283 64 
701 282 63 
702 284 63 
703 283 58 
704 283 56 
705 285 59 
706 286 60 
707 286 58 
708 287 56 
709 287 55 
710 286 54 
711 285 55 
712 285 54 
713 283 56 
714 283 58 
715 281 57 
716 279 54 
717 279 56 
718 278 60 
719 281 59 
720 281 60 
721 281 62 
722 282 61 
723 280 60 
724 280 61 
725 280 61 
726 280 61 
727 279 58 
728 278 57 
729 280 57 
730 280 57 
731 280 57 
732 281 58 
733 280 62 
734 282 60 
735 281 61 
736 277 62 
737 278 64 
738 277 66 
739 277 68 
740 275 67 
741 272 68 
742 269 68 
743 259 73 
744 257 74 
745 251 77 
746 242 80 
747 237 83 
748 233 85 
749 229 85 
750 223 87 
751 213 88 
752 209 89 
753 196 92 
754 184 98 
755 173 104 
756 157 113 
757 141 124 
758 192 101 
760 105 164 
761 99 181 
762 93 198 
763 91 205 
764 88 213 
765 87 213 
766 86 213 
767 86 213 
768 86 212 
769 86 212 
770 87 212 
771 87 213 
772 86 213 
773 86 214 
774 86 214 
775 86 214 
776 86 214 
777 86 215 
778 87 215 
779 86 214 
780 86 216 
781 86 215 
782 86 215 
783 86 216 
784 86 215 
785 86 214 
786 86 215 
787 85 219 
788 84 223 
789 83 228 
790 83 234 
791 80 240 
792 79 241 
793 79 240 
794 78 240 
795 77 240 
796 75 244 
797 71 244 
798 70 243 
799 82 238 
800 83 230 
801 71 240 
802 70 241 
803 69 241 
804 70 240 
805 71 242 
806 71 243 
807 72 242 
808 70 242 
809 72 241 
810 72 241 
811 74 241 
812 72 242 
813 68 243 
814 71 243 
815 69 244 
816 79 237 
817 71 243 
818 76 242 
819 73 242 
820 77 242 
821 73 242 
822 74 243 
823 73 242 
824 73 242 
825 73 242 
826 79 243 
827 73 242 
828 71 241 
829 68 222 
830 67 223 
831 68 222 
832 72 236 
833 72 238 
834 68 238 
835 69 238 
836 70 238 
837 68 237 
838 69 237 
839 70 236 
840 69 235 
841 68 238 
842 64 240 
843 69 241 
844 65 241 
845 67 241 
846 64 239 
847 61 227 
848 66 237 
849 66 239 
850 67 239 
851 64 240 
852 62 240 
853 60 240 
854 62 240 
855 64 239 
856 63 239 
857 62 239 
858 62 238 
859 59 239 
860 58 239 
861 56 239 
862 56 239 
863 56 239 
864 55 239 
865 54 239 
866 60 229 
867 56 238 
868 60 230 
869 58 237 
870 61 229 
871 60 228 
872 59 227 
873 61 224 
874 59 225 
875 63 221 
876 59 230 
877 57 230 
878 53 230 
879 54 230 
880 64 220 
881 57 227 
882 53 228 
883 55 228 
884 53 229 
885 53 229 
886 51 229 
887 53 230 
888 51 230 
889 50 230 
890 50 230 
891 51 230 
892 49 232 
893 48 232 
894 49 232 
895 47 234 
896 46 235 
897 47 236 
898 47 236 
899 48 236 
900 46 237 
901 44 237 
902 44 238 
903 44 239 
904 44 239 
905 45 240 
906 42 241 
907 42 241 
908 41 242 
909 43 242 
910 42 243 
911 42 243 
912 41 244 
913 40 244 
914 40 244 
915 40 244 
916 40 245 
917 39 245 
918 38 246 
919 39 246 
920 38 247 
921 39 248 
922 39 248 
923 37 248 
924 37 248 
925 37 248 
926 36 248 
927 35 247 
928 36 248 
929 35 249 
930 36 249 
931 35 250 
932 37 250 
933 37 249 
934 37 249 
935 34 249 
936 34 249 
937 34 250 
938 35 250 
939 34 250 
940 33 250 
941 34 250 
942 34 250 
943 35 250 
944 34 250 
945 33 251 
946 33 250 
947 33 250 
948 33 250 
949 34 250 
950 33 250 
951 32 249 
952 32 250 
953 33 250 
954 33 251 
955 33 250 
956 32 250 
957 33 249 
958 33 248 
959 33 248 
960 33 248 
961 34 247 
962 31 248 
963 33 247 
964 31 247 
965 32 247 
967 32 249 
969 32 248 
970 32 248 
971 30 248 
972 32 247 
973 44 246 
974 35 246 
975 32 246 
976 33 247 
977 32 247 
978 31 247 
979 34 247 
980 46 246 
981 35 248 
982 34 247 
983 34 246 
984 35 246 
985 34 245 
986 34 246 
987 35 246 
988 33 246 
989 35 246 
990 34 246 
991 35 246 
992 34 246 
993 33 246 
994 34 245 
995 33 245 
996 33 246 
997 33 245 
998 33 246 
999 33 245 
1000 33 246 
1001 32 245 
1002 33 246 
1003 32 245 
1004 33 244 
1005 32 244 
1006 31 245 
1007 31 246 
1008 32 245 
1009 32 245 
1010 32 245 
1011 39 252 
1012 46 242 
1013 56 239 
1014 35 244 
1015 34 244 
1016 35 245 
1017 36 245 
1018 37 245 
1019 36 244 
1020 51 242 
1021 47 244 
1022 38 245 
1023 40 243 
1024 38 243 
1025 36 245 
1026 36 244 
1027 38 244 
1028 39 244 
1029 36 243 
1030 38 243 
1031 38 242 
1032 37 242 
1033 38 241 
1034 37 241 
1035 37 240 
1036 37 239 
1037 36 239 
1038 36 238 
1039 36 238 
1040 35 238 
1041 36 237 
1042 35 236 
1044 66 219 
1045 67 217 
1046 66 218 
1047 65 218 
1048 65 219 
1049 65 219 
1050 63 223 
1051 63 222 
1052 63 222 
1053 62 222 
1054 63 221 
1055 59 227 
1056 59 226 
1057 60 224 
1058 61 224 
1059 61 223 
1060 64 221 
1061 67 220 
1062 70 218 
1063 70 218 
1064 71 218 
1065 73 219 
1066 73 219 
1067 71 220 
1068 73 219 
1069 72 218 
1070 73 219 
1071 74 220 
1072 74 220 
1073 75 220 
1074 73 219 
1075 72 219 
1076 71 218 
1077 72 218 
1078 73 218 
1079 74 219 
1080 75 219 
1081 75 220 
1082 75 221 
1083 75 221 
1084 75 220 
1085 74 220 
1086 74 220 
1087 74 219 
1088 75 220 
1089 75 220 
1090 73 219 
1091 73 219 
1092 72 219 
1093 70 218 
1094 66 220 
1095 66 219 
1096 63 219 
1097 64 220 
1098 67 219 
1099 67 219 
1100 67 219 
1101 67 218 
1102 68 217 
1103 68 215 
1104 66 216 
1105 67 213 
1106 65 214 
1107 65 214 
1108 64 213 
1109 64 213 
1110 63 213 
1111 62 213 
1112 62 213 
1113 62 213 
1114 61 213 
1115 62 213 
1116 59 213 
1117 58 215 
1118 56 216 
1119 51 216 
1120 49 214 
1121 46 213 
1122 48 215 
1123 48 216 
1124 47 218 
1125 50 218 
1126 53 217 
1127 51 217 
1128 49 218 
1129 47 219 
1130 44 221 
1131 41 227 
1132 36 236 
1133 33 239 
1134 27 248 
1135 20 255 
1136 17 263 
1137 15 269 
1138 15 272 
1139 13 276 
1140 13 276 
1141 12 276 
1142 13 275 
1143 12 276 
1144 13 276 
1145 12 277 
1146 13 278 
1147 13 278 
1148 13 278 
1149 13 279 
1150 13 278 
1151 13 278 
1152 13 278 
1153 13 279 
1154 13 279 
1155 13 280 
1156 14 280 
1157 14 282 
1158 14 282 
1159 14 281 
1160 14 280 
1161 14 282 
1162 14 281 
1163 14 281 
1164 14 281 
1165 14 282 
1166 14 283 
1167 14 284 
1168 14 285 
1169 14 283 
1170 14 282 
1171 15 283 
1172 14 281 
1173 15 283 
1174 15 282 
1175 15 283 
1176 16 282 
1177 16 282 
1178 15 280 
1179 16 280 
1180 16 280 
1181 17 280 
1182 17 281 
1183 19 282 
1184 17 282 
1185 15 282 
1186 14 280 
1187 13 280 
1188 13 279 
1189 13 280 
1190 13 280 
1191 13 281 
1192 13 281 
1193 13 281 
1194 12 280 
1195 12 280 
1196 12 279 
1197 13 280 
1198 13 280 
1199 13 280 
1200 13 280 
1201 12 279 
1202 12 279 
1203 12 279 
1204 14 278 
1205 16 278 
1206 17 279 
1207 18 279 
1208 18 279 
1209 19 280 
1210 19 280 
1211 20 280 
1212 22 282 
1213 23 281 
1214 23 281 
1215 25 282 
1216 24 284 
1217 27 285 
1218 28 286 
1219 30 286 
1220 32 285 
1221 34 285 
1222 37 285 
1223 44 284 
1224 47 285 
1225 52 285 
1226 54 286 
1227 56 286 
1228 57 285 
1229 58 285 
1230 59 284 
1231 58 283 
1232 56 282 
1233 58 280 
1234 62 278 
1235 62 274 
1236 63 274 
1237 62 276 
1238 64 275 
1239 64 276 
1240 63 277 
1241 63 277 
1242 62 277 
1243 62 277 
1244 62 277 
1245 62 277 
1246 62 278 
1247 63 277 
1248 63 277 
1249 63 277 
1250 64 277 
1251 63 278 
1252 63 278 
1253 64 276 
1254 65 275 
1255 64 276 
1256 64 274 
1257 63 277 
1258 64 277 
1259 63 277 
1260 64 277 
1261 64 276 
1262 65 274 
1263 64 276 
1264 65 272 
1265 65 274 
1266 65 272 
1267 63 276 
1268 63 275 
1269 63 276 
1270 65 272 
1271 64 274 
1272 65 272 
1273 64 273 
1274 65 274 
1275 64 274 
1276 62 276 
1277 63 275 
1278 62 277 
1279 62 277 
1280 63 275 
1281 64 273 
1282 64 275 
1283 64 275 
1284 63 276 
1285 63 277 
1286 64 276 
1287 65 275 
1288 66 274 
1289 65 276 
1290 65 275 
1291 65 275 
1292 65 276 
1293 65 277 
1294 63 278 
1295 61 279 
1296 60 279 
1297 59 278 
1298 60 278 
1299 59 278 
1300 60 279 
1301 60 279 
1302 58 280 
1303 58 281 
1304 57 280 
1305 57 280 
1306 57 280 
1307 55 281 
1308 55 281 
1309 55 280 
1310 56 281 
1311 56 279 
1312 54 278 
1313 53 277 
1314 49 277 
1315 42 271 
1316 43 276 
1317 38 271 
1318 35 269 
1319 36 271 
1320 35 272 
1321 33 272 
1322 31 272 
1323 34 276 
1324 34 276 
1325 36 282 
1326 32 278 
1327 32 277 
1328 32 281 
1329 32 281 
1330 30 279 
1331 32 283 
1332 34 283 
1333 34 279 
1334 35 281 
1335 34 279 
1336 34 277 
1337 37 280 
1338 35 281 
1339 36 281 
1340 35 278 
1341 34 279 
1342 42 276 
1343 44 277 
1344 43 278 
1345 47 277 
1346 47 278 
1347 46 277 
1348 46 277 
1349 47 276 
1350 48 277 
1351 48 276 
1352 48 277 
1353 48 275 
1354 47 275 
1355 46 276 
1356 46 277 
1357 48 277 
1358 52 275 
1359 53 273 
1360 53 274 
1361 53 275 
1362 56 277 
1363 59 277 
1364 56 275 
1365 54 273 
1366 56 272 
1367 58 271 
1368 60 269 
1369 59 269 
1370 60 267 
1371 67 262 
1372 68 259 
1373 68 257 
1374 69 259 
1375 75 248 
1376 77 245 
1377 78 243 
1378 79 241 
1379 79 242 
1380 81 238 
1381 84 230 
1382 91 220 
1383 93 214 
1384 95 203 
1385 96 189 
1386 94 172 
1387 89 155 
1388 79 137 
1390 54 101 
1391 43 87 
1392 32 74 
1394 13 43 
1395 11 33 
1396 10 29 
1397 11 25 
1398 11 22 
1399 11 22 
1400 11 19 
1401 11 18 
1402 11 19 
1403 11 18 
1404 11 15 
1405 11 16 
1406 11 16 
1407 11 16 
1408 11 17 
1409 11 17 
1410 10 19 
1411 11 17 
1412 10 16 
1413 11 16 
1414 11 16 
1415 11 16 
1416 12 17 
1417 10 20 
1418 10 17 
1419 10 16 
1420 10 17 
1421 10 18 
1422 10 16 
1423 11 16 
1424 11 16 
1425 11 17 
1426 10 20 
1427 10 18 
1428 10 18 
1429 9 20 
1430 10 17 
1431 11 19 
1432 10 16 
1433 11 17 
1434 11 17 
1435 10 17 
1436 11 18 
1437 11 17 
1438 11 17 
1439 11 16 
1440 11 16 
1441 11 17 
1442 11 17 
1443 12 20 
1444 13 18 
1445 12 18 
1446 14 19 
1447 14 20 
1448 14 18 
1449 12 17 
1450 15 19 
1451 17 18 
1452 16 17 
1453 13 19 
1454 12 20 
1455 12 18 
1456 13 18 
1457 11 18 
1458 13 18 
1459 14 19 
1460 13 21 
1461 12 23 
1462 11 27 
1463 11 32 
1464 10 34 
1465 9 35 
1466 10 33 
1467 10 31 
1468 11 31 
1469 11 31 
1470 11 30 
1471 11 30 
1472 12 29 
1473 12 30 
1474 14 33 
1475 15 34 
1476 16 34 
1477 17 34 
1478 15 36 
1479 14 35 
1480 15 36 
1481 17 40 
1482 19 38 
1483 27 37 
1484 33 39 
1485 38 38 
1486 43 38 
1487 48 36 
1488 56 36 
1489 61 35 
1490 69 39 
1491 74 39 
1492 73 37 
1493 81 43 
1494 80 41 
1495 80 39 
1496 86 41 
1497 93 40 
1498 100 35 
1499 116 30 
1500 125 19 
1501 142 15 
1502 160 13 
1503 179 11 
1504 195 11 
1505 214 11 
1506 230 15 
1507 235 17 
1508 237 19 
1509 241 21 
1510 243 21 
1511 247 24 
1512 249 28 
1513 248 27 
1514 246 26 
1515 245 27 
1516 244 29 
1517 242 29 
1518 240 32 
1519 239 34 
1520 238 37 
1521 230 48 
1522 228 54 
1523 227 52 
1524 226 58 
1525 224 59 
1526 226 57 
1527 226 58 
1528 228 60 
1529 229 59 
1530 230 60 
1531 231 60 
1532 229 57 
1533 230 60 
1534 229 60 
1535 229 59 
1536 228 52 
1537 228 52 
1538 229 57 
1539 229 49 
1540 229 47 
1541 230 49 
1542 228 52 
1544 262 84 
1545 266 84 
1546 269 80 
1547 269 75 
1548 268 69 
1549 271 64 
1550 272 60 
1551 274 58 
1552 277 55 
1553 279 55 
1554 281 54 
1555 281 54 
1556 282 49 
1557 282 45 
1558 281 39 
1559 283 30 
1560 283 21 
1561 283 17 
1562 282 16 
1563 283 13 
1564 283 13 
1565 284 13 
1566 284 12 
1567 284 14 
1568 284 12 
1569 284 13 
1570 284 13 
1571 283 13 
1572 283 12 
1573 284 13 
1574 284 12 
1575 284 12 
1576 285 13 
1577 285 11 
1578 285 12 
1579 285 11 
1580 281 15 
1581 283 15 
1582 282 16 
1583 282 15 
1584 283 14 
1585 280 15 
1586 283 12 
1587 283 11 
1588 282 11 
1589 283 11 
1590 283 11 
1591 284 12 
1592 283 11 
1593 283 12 
1594 283 12 
1595 283 11 
1596 281 11 
1597 281 10 
1598 284 13 
1599 285 14 
1600 287 15 
1601 287 17 
1602 287 18 
1603 286 24 
1604 286 31 
1605 284 35 
1606 281 42 
1607 277 49 
1608 273 54 
1609 272 59 
1610 268 68 
1611 269 72 
1612 273 81 
1613 274 94 
1614 278 104 
1615 283 114 
1616 286 124 
1617 286 131 
1618 288 140 
1619 289 146 
1620 290 151 
1621 290 158 
1622 293 167 
1623 294 176 
1624 295 189 
1626 288 228 
1627 287 237 
1628 288 247 
1629 289 260 
1630 289 270 
1631 289 277 
1632 289 277 
1633 289 277 
1634 289 277 
1635 289 276 
1636 290 272 
1637 289 275 
1638 290 274 
1639 290 273 
1640 290 276 
1641 289 278 
1642 289 281 
1643 290 280 
1644 289 280 
1645 289 282 
1646 288 283 
1647 287 284 
1648 289 283 
1649 288 283 
1650 288 285 
1651 286 285 
1652 287 286 
1653 288 285 
1654 288 285 
1655 288 285 
1656 287 285 
1657 287 286 
1658 287 285 
1659 286 286 
1660 287 285 
1661 287 285 
1662 288 285 
1663 288 284 
1664 288 285 
1665 287 285 
1666 288 283 
1667 288 286 
1668 288 286 
1669 288 286 
1670 288 287 
1671 287 284 
1672 289 285 
1673 288 285 
1674 288 283 
1675 286 285 
1676 285 284 
1677 285 284 
1678 286 284 
1679 287 284 
1680 287 283 
1681 286 283 
1682 286 282 
1683 284 279 
1684 285 281 
1685 284 280 
1686 284 282 
1687 285 282 
1688 286 281 
1689 286 283 
1690 285 285 
1691 285 286 
1692 285 285 
1693 285 286 
1694 283 286 
1695 283 286 
1696 285 286 
1697 285 286 
1698 286 286 
1699 285 285 
1700 286 284 
1701 286 285 
1702 287 284 
1703 287 285 
1704 288 284 
1705 288 284 
1706 289 283 
1707 288 284 
1708 289 283 
1709 288 282 
1710 289 282 
1711 289 283 
1712 289 284 
1713 288 284 
1714 289 283 
1715 289 282 
1716 289 282 
1717 290 281 
1718 289 281 
1719 289 282 
1720 288 282 
1721 288 284 
1722 289 284 
1723 289 282 
1724 287 285 
1725 287 282 
1726 288 283 
1727 286 284 
1728 288 284 
1729 286 285 
1730 286 285 
1731 285 285 
1732 284 285 
1733 280 286 
1734 278 285 
1735 276 284 
1736 277 283 
1737 275 282 
1738 272 284 
1739 263 283 
1740 255 282 
1741 254 282 
1742 251 284 
1743 246 285 
1744 241 287 
1745 236 288 
1746 229 289 
1747 228 289 
1748 232 289 
1749 228 289 
1750 222 291 
1751 213 290 
1752 199 288 
1753 191 286 
1754 182 285 
1755 177 284 
1756 168 283 
1757 159 285 
1758 148 285 
1759 130 287 
1760 123 287 
1761 124 287 
1762 126 287 
1763 126 286 
1764 124 286 
1765 121 286 
1766 113 286 
1767 105 287 
1768 93 285 
1769 88 281 
1770 82 278 
1771 79 274 
1772 81 275 
1773 80 274 
1774 79 275 
1775 73 276 
1776 66 279 
1777 57 281 
1778 42 279 
1779 30 277 
1780 20 271 
1781 18 270 
1782 18 275 
1783 18 277 
1784 19 279 
1785 18 280 
1786 16 279 
1787 15 279 
1788 15 279 
1789 15 280 
1790 15 280 
1791 14 279 
1792 14 280 
1793 13 280 
1794 15 280 
1795 15 280 
1796 14 280 
1797 14 280 
1798 15 279 
1799 16 279 
1800 16 279 
1801 16 279 
1802 16 280 
1803 14 281 
1804 14 281 
1805 14 281 
1806 14 280 
1807 15 280 
1808 15 279 
1809 16 280 
1810 16 280 
1811 16 280 
1812 15 281 
1813 16 279 
1814 17 279 
1815 17 280 
1816 16 279 
1817 16 279 
1818 15 278 
1819 15 278 
1820 14 278 
1821 13 277 
1822 13 277 
1823 14 276 
1824 13 276 
1825 12 274 
1826 12 272 
1827 11 266 
1828 10 265 
1829 11 265 
1830 12 269 
1831 11 268 
1832 11 268 
1833 11 270 
1834 11 270 
1835 10 268 
1836 10 267 
1837 10 266 
1838 11 269 
1839 11 266 
1840 10 265 
1841 10 266 
1842 10 265 
1843 9 261 
1844 9 256 
1845 10 257 
1846 10 254 
1847 10 253 
1848 10 253 
1849 12 255 
1850 11 256 
1851 11 258 
1852 11 255 
1853 12 256 
1854 13 257 
1855 13 258 
1856 13 259 
1857 13 261 
1858 13 260 
1859 13 266 
1860 13 267 
1861 12 267 
1862 13 264 
1863 12 262 
1864 13 262 
1865 13 260 
1866 12 258 
1867 11 257 
1868 11 256 
1869 10 253 
1870 10 251 
1871 10 252 
1872 10 252 
1873 11 251 
1874 10 250 
1875 11 247 
1876 10 244 
1877 10 234 
1878 10 231 
1879 10 229 
1880 11 226 
1881 11 225 
1882 10 220 
1883 10 216 
1884 10 213 
1885 11 210 
1886 10 206 
1887 11 202 
1888 11 192 
1889 10 184 
1890 10 177 
1891 10 171 
1892 12 168 
1893 12 167 
1894 13 171 
1895 12 169 
1896 12 170 
1897 12 171 
1898 12 172 
1899 13 173 
1900 12 174 
1901 13 175 
1902 13 175 
1903 13 174 
1904 12 173 
1905 13 172 
1906 13 169 
1907 12 168 
1908 13 162 
1909 11 157 
1910 10 150 
1911 11 144 
1912 11 135 
1913 10 131 
1914 11 127 
1915 11 127 
1916 11 128 
1917 11 128 
1918 11 129 
1919 11 130 
1920 11 131 
1921 11 130 
1922 11 130 
1923 11 130 
1924 11 129 
1925 11 130 
1926 10 129 
1927 11 129 
1928 11 128 
1929 11 123 
1930 12 115 
1931 12 107 
1932 11 95 
1933 10 85 
1934 11 78 
1935 12 73 
1936 13 72 
1937 11 68 
1938 10 68 
1939 10 67 
1940 10 60 
1941 11 51 
1942 10 46 
1943 10 41 
1944 10 37 
1945 9 34 
1946 10 29 
1947 10 25 
1948 11 23 
1949 10 22 
1950 10 22 
1951 10 22 
1952 10 19 
1953 10 19 
1954 11 18 
1955 11 16 
1956 11 17 
1957 11 18 
1958 12 21 
1959 12 20 
1960 13 17 
1961 13 15 
1962 13 14 
1963 13 15 
1964 13 14 
1965 13 15 
1966 13 18 
1967 14 18 
1968 13 18 
1969 13 17 
1970 14 17 
1971 14 19 
1972 14 18 
1973 16 20 
1974 17 19 
1975 14 20 
1976 12 21 
1977 11 20 
1978 12 20 
1979 12 20 
1980 12 20 
1981 12 20 
1982 12 21 
1983 13 20 
1984 13 21 
1985 13 21 
1986 13 22 
1987 13 20 
1988 14 19 
1989 14 17 
1990 15 16 
1991 18 18 
1992 21 17 
1993 25 17 
1994 29 16 
1995 36 16 
1996 43 14 
1997 49 14 
1998 53 15 
1999 57 14 
2000 59 15 
2001 61 14 
2002 63 14 
2003 69 15 
2004 74 16 
2005 81 16 
2006 85 16 
2007 83 15 
2008 93 18 
2009 94 15 
2010 105 15 
2011 115 14 
2012 130 13 
2013 148 12 
2014 160 13 
2015 172 12 
2016 185 12 
2017 203 12 
2019 241 19 
2020 253 24 
2021 264 29 
2022 275 36 
2023 281 41 
2024 286 47 
2025 287 50 
2026 287 51 
2027 287 51 
2028 287 54 
2029 284 52 
2030 282 54 
2031 280 55 
2032 275 61 
2033 270 67 
2034 267 71 
2035 265 75 
2036 258 81 
2037 252 84 
2038 251 85 
2039 246 91 
2040 241 102 
2041 240 113 
2042 243 127 
2043 249 136 
2044 253 146 
2045 260 150 
2046 267 155 
2047 276 157 
2048 281 157 
2049 283 154 
2050 285 153 
2051 286 152 
2052 287 152 
2053 288 152 
2054 289 155 
2055 289 152 
2056 288 153 
2057 288 154 
2058 288 156 
2059 289 155 
2060 289 155 
2061 289 155 
2062 289 156 
2063 288 156 
2064 288 154 
2065 288 153 
2066 288 155 
2067 287 154 
2068 287 150 
2069 288 149 
2070 288 148 
2071 289 147 
2072 289 147 
2073 289 146 
2074 289 148 
2075 286 147 
2076 287 147 
2077 289 146 
2078 289 145 
2079 287 145 
2080 288 148 
2081 287 149 
2082 287 150 
2083 287 150 
2084 288 151 
2085 288 152 
2086 289 153 
2087 288 150 
2088 288 149 
2089 287 149 
2090 288 150 
2091 288 150 
2092 287 151 
2093 288 153 
2094 288 152 
2095 288 152 
2096 288 152 
2097 287 151 
2098 287 153 
2099 287 151 
2100 287 151 
2101 287 151 
2102 288 152 
2103 288 153 
2104 288 153 
2105 288 151 
2106 288 153 
2107 288 153 
2108 288 152 
2109 288 152 
2110 288 154 
2111 289 154 
2112 288 155 
2113 286 152 
2114 288 152 
2115 287 152 
2116 288 155 
2117 288 155 
2118 289 156 
2119 289 154 
2120 288 154 
2121 288 151 
2122 287 150 
2123 287 149 
2124 287 149 
2125 287 149 
2126 287 149 
2127 288 150 
2128 289 151 
2129 289 154 
2130 289 152 
2131 288 149 
2132 288 148 
2133 288 147 
2134 287 149 
2135 282 149 
2136 288 149 
2137 285 149 
2138 285 148 
2139 283 145 
2140 284 141 
2141 285 133 
2142 284 126 
2143 284 114 
2144 282 104 
2145 279 91 
2146 278 87 
2147 273 82 
2148 270 81 
2149 268 82 
2150 268 81 
2151 266 80 
2152 265 81 
2153 266 81 
2154 268 81 
2155 269 83 
2156 266 79 
2157 268 79 
2158 269 76 
2159 270 75 
2160 270 74 
2161 271 73 
2162 272 72 
2163 275 72 
2164 275 76 
2165 275 76 
2166 276 77 
2167 276 76 
2168 277 76 
2169 279 76 
2170 277 78 
2171 275 77 
2172 274 78 
2173 274 77 
2174 274 76 
2175 271 74 
2176 268 73 
2177 269 70 
2178 270 68 
2179 270 67 
2180 272 66 
2181 272 67 
2182 272 69 
2183 272 68 
2184 272 68 
2185 273 67 
2186 273 67 
2187 273 66 
2188 273 66 
2189 272 69 
2190 273 69 
2191 271 71 
2192 270 73 
2193 269 74 
2194 267 74 
2195 266 75 
2196 263 76 
2197 261 79 
2198 260 77 
2199 260 79 
2200 257 77 
2201 256 76 
2202 260 76 
2203 258 76 
2204 252 76 
2205 247 76 
2206 248 76 
2207 250 76 
2208 255 77 
2209 252 82 
2210 247 75 
2211 247 74 
2212 245 74 
2213 244 75 
2214 244 75 
2215 245 74 
2216 244 81 
2217 249 74 
2218 252 73 
2220 224 46 
2221 224 46 
2222 225 46 
2223 223 48 
2224 223 49 
2225 222 51 
2226 223 49 
2227 223 50 
2228 224 50 
2229 223 50 
2230 223 52 
2231 221 52 
2232 222 54 
2233 222 54 
2234 222 54 
2235 220 54 
2236 223 53 
2237 223 54 
2238 222 53 
2239 224 53 
2240 228 54 
2241 229 54 
2242 231 56 
2243 229 56 
2244 227 58 
2245 221 56 
2246 224 57 
2247 223 57 
2248 223 55 
2249 224 56 
2250 223 56 
2251 227 58 
2252 227 59 
2253 229 58 
2254 228 58 
2255 228 58 
2256 226 58 
2257 225 59 
2258 222 59 
2259 224 57 
2260 225 57 
2261 230 59 
2262 227 58 
2263 224 57 
2264 223 57 
2265 225 59 
2266 224 58 
2267 224 57 
2268 224 58 
2269 223 57 
2270 227 59 
2271 224 56 
2272 223 55 
2273 220 59 
2274 223 60 
2275 221 60 
2277 260 76 
2278 258 78 
2279 257 79 
2280 253 82 
2281 254 84 
2282 257 88 
2283 261 90 
2284 265 93 
2285 271 97 
2286 278 99 
2287 282 101 
2288 283 103 
2289 282 102 
2290 283 105 
2291 285 102 
2292 285 102 
2293 285 103 
2294 285 104 
2295 285 104 
2296 285 102 
2297 284 100 
2298 285 98 
2299 286 100 
2300 287 99 
2301 286 98 
2302 287 99 
2303 285 98 
2304 285 99 
2305 285 98 
2306 286 99 
2307 287 100 
2308 287 98 
2309 286 97 
2310 287 97 
2311 287 97 
2312 287 98 
2313 285 98 
2314 285 99 
2315 285 102 
2316 286 101 
2317 286 98 
2318 286 95 
2319 283 89 
2320 282 88 
2321 282 88 
2322 283 90 
2323 282 91 
2324 281 92 
2325 280 92 
2326 280 90 
2327 278 88 
2328 277 86 
2329 275 84 
2330 275 80 
2331 274 81 
2332 272 81 
2333 271 79 
2334 269 78 
2335 266 78 
2336 260 78 
2337 253 78 
2338 250 78 
2339 254 80 
2340 245 79 
2341 242 82 
2342 242 77 
2343 241 77 
2344 242 76 
2345 242 76 
2346 242 79 
2347 241 76 
2348 242 83 
2349 240 76 
2350 243 86 
2351 241 76 
2352 241 76 
2353 241 76 
2354 241 77 
2355 240 76 
2356 241 83 
2357 238 81 
2358 240 77 
2359 240 77 
2360 241 77 
2361 240 76 
2362 240 76 
2363 241 77 
2364 240 77 
2365 242 82 
2366 241 77 
2367 241 80 
2368 242 82 
2369 241 78 
2370 241 80 
2371 241 80 
2372 239 80 
2373 241 77 
2374 241 77 
2375 241 76 
2376 241 77 
2377 241 76 
2378 241 79 
2379 241 77 
2380 242 77 
2381 241 77 
2382 241 77 
2383 242 79 
2384 242 78 
2385 242 76 
2386 243 76 
2387 244 76 
2388 244 76 
2389 241 76 
2390 242 75 
2391 241 75 
2392 240 79 
2393 238 80 
2394 242 74 
2395 236 84 
2396 241 77 
2397 234 82 
2398 242 77 
2399 241 77 
2400 233 82 
2401 234 78 
2402 242 78 
2403 242 78 
2404 233 82 
2405 232 74 
2406 237 79 
2407 236 89 
2408 243 86 
2409 248 79 
2410 241 77 
2411 243 77 
2412 243 76 
2413 239 75 
2414 243 76 
2415 242 76 
2417 197 38 
2418 188 27 
2419 184 20 
2420 178 18 
2421 171 13 
2422 164 11 
2423 161 14 
2424 158 13 
2425 155 14 
2426 156 15 
2427 155 17 
2428 154 15 
2429 156 16 
2430 155 18 
2431 154 18 
2432 152 20 
2433 149 17 
2434 147 18 
2435 142 14 
2436 133 14 
2437 122 16 
2438 105 15 
2439 95 15 
2440 85 15 
2441 78 15 
2442 73 13 
2443 71 14 
2444 67 12 
2445 66 13 
2446 66 14 
2447 66 14 
2448 66 16 
2449 67 17 
2450 65 15 
2451 66 15 
2452 66 14 
2453 66 14 
2454 65 15 
2455 65 14 
2456 65 15 
2457 65 18 
2458 66 17 
2459 67 15 
2460 65 13 
2461 65 14 
2462 65 15 
2463 68 17 
2464 70 16 
2465 73 18 
2466 74 19 
2467 76 19 
2468 76 23 
2469 75 24 
2470 78 22 
2471 76 21 
2472 79 17 
2473 81 16 
2474 82 14 
2475 82 15 
2476 83 14 
2477 86 13 
2478 89 12 
2479 92 12 
2480 99 11 
2481 110 12 
2482 119 13 
2483 133 14 
2484 148 15 
2485 161 12 
2486 176 12 
2487 192 12 
2488 209 11 
2489 148 12 
2490 141 13 
2491 150 13 
2493 273 12 
2494 276 10 
2495 278 9 
2496 280 9 
2497 279 9 
2498 280 10 
2499 280 11 
2500 281 13 
2501 283 17 
2502 285 22 
2503 288 33 
2504 289 51 
2505 288 69 
2506 287 81 
2507 288 91 
2508 288 98 
2509 287 108 
2510 287 121 
2511 288 135 
2512 289 150 
2513 291 158 
2514 293 167 
2515 295 174 
2516 292 163 
2517 283 174 
2518 289 188 
2519 296 204 
2520 296 204 
2521 296 205 
2522 296 205 
2523 296 203 
2524 295 202 
2525 296 202 
2526 294 194 
2527 295 189 
2528 295 188 
2529 296 188 
2530 296 188 
2531 296 187 
2532 295 188 
2533 295 188 
2534 295 188 
2535 296 188 
2536 295 189 
2537 295 189 
2538 295 189 
2539 295 189 
2540 295 189 
2541 295 189 
2542 295 189 
2543 296 186 
2544 296 186 
2545 296 186 
2546 296 185 
2547 296 185 
2548 296 185 
2549 296 184 
2550 296 184 
2551 296 185 
2552 296 185 
2553 296 185 
2554 296 184 
2555 296 185 
2556 296 187 
2557 296 187 
2558 296 187 
2559 296 187 
2560 296 187 
2561 296 187 
2562 296 187 
2563 296 188 
2564 296 188 
2565 296 188 
2566 296 188 
2567 296 187 
2568 296 186 
2569 296 185 
2570 296 186 
2571 296 187 
2572 296 187 
2573 295 189 
2574 295 189 
2575 296 189 
2576 296 189 
2577 296 189 
2578 296 189 
2579 295 189 
2580 296 187 
2581 280 180 
2582 279 179 
2583 277 179 
2584 288 164 
2585 288 159 
2586 287 153 
2587 287 147 
2588 285 139 
2589 284 137 
2590 285 132 
2591 285 132 
2592 284 129 
2593 285 129 
2594 284 129 
2595 287 131 
2596 282 131 
2597 286 130 
2598 286 130 
2599 286 131 
2600 286 130 
2601 286 130 
2602 286 131 
2603 286 129 
2604 286 129 
2605 285 128 
2606 287 127 
2607 285 127 
2608 285 127 
2609 285 128 
2610 285 129 
2611 284 131 
2612 283 130 
2613 282 129 
2614 283 128 
2615 283 126 
2616 280 125 
2617 285 120 
2618 286 115 
2619 286 113 
2620 286 113 
2621 285 110 
2622 285 111 
2623 284 109 
2624 283 105 
2625 283 105 
2626 282 102 
2627 286 97 
2628 283 96 
2629 286 95 
2630 287 96 
2631 286 97 
2632 286 98 
2633 287 98 
2634 286 98 
2635 286 97 
2636 285 95 
2637 283 96 
2638 279 94 
2639 277 95 
2640 278 95 
2641 277 94 
2642 277 94 
2643 275 93 
2644 272 92 
2645 269 88 
2646 262 85 
2647 256 81 
2648 255 82 
2649 249 82 
2650 250 81 
2651 245 77 
2652 244 75 
2653 243 75 
2654 242 76 
2655 243 75 
2656 244 75 
2657 243 74 
2658 241 75 
2659 238 93 
2660 234 89 
2661 245 76 
2662 239 77 
2663 223 66 
2664 223 65 
2665 222 65 
2666 224 60 
2667 226 60 
2668 223 58 
2669 224 58 
2670 224 59 
2671 224 58 
2672 224 58 
2673 224 60 
2674 223 59 
2675 222 59 
2676 222 58 
2677 224 58 
2678 223 59 
2679 222 59 
2680 226 64 
2681 227 66 
2682 226 61 
2683 244 58 
2684 245 66 
2685 240 63 
2686 235 61 
2687 234 62 
2688 236 62 
2689 238 62 
2690 234 63 
2691 239 63 
2692 241 63 
2693 237 62 
2694 241 62 
2695 242 62 
2696 242 62 
2697 242 62 
2698 235 72 
2699 241 63 
2700 243 63 
2701 237 70 
2702 234 71 
2703 242 64 
2704 242 65 
2705 243 65 
2706 244 66 
2707 244 66 
2708 245 66 
2709 244 66 
2710 245 66 
2711 244 66 
2712 244 66 
2713 246 66 
2714 239 60 
2715 239 63 
2716 239 64 
2717 237 68 
2718 245 65 
2719 245 65 
2720 235 71 
2721 245 65 
2722 244 65 
2723 245 66 
2724 238 60 
2725 238 70 
2726 236 64 
2727 244 66 
2728 244 65 
2729 236 63 
2730 239 63 
2731 244 66 
2732 244 66 
2733 245 66 
2734 245 66 
2735 245 66 
2736 244 66 
2737 245 65 
2738 246 65 
2739 247 65 
2740 249 65 
2741 249 66 
2742 235 65 
2743 238 62 
2744 247 66 
2745 247 66 
2746 243 66 
2747 247 65 
2748 246 65 
2749 243 66 
2750 224 66 
2751 224 66 
2752 225 66 
2753 221 66 
2754 231 66 
2755 231 64 
2756 238 63 
2757 236 63 
2758 237 64 
2759 227 52 
2760 233 64 
2761 228 55 
2762 224 60 
2763 234 62 
2764 245 58 
2765 248 63 
2766 249 60 
2767 248 64 
2768 238 62 
2769 240 63 
2770 238 62 
2771 243 62 
2772 240 62 
2773 249 61 
2774 253 65 
2775 248 63 
2776 246 64 
2777 242 64 
2778 248 63 
2779 255 68 
2780 250 62 
2781 250 62 
2782 257 51 
2783 276 50 
2784 275 60 
2785 259 62 
2786 258 62 
2787 269 68 
2788 268 69 
2789 268 69 
2790 275 81 
2791 272 79 
2792 265 76 
2793 267 66 
2794 268 68 
2795 270 70 
2796 268 70 
2797 271 71 
2798 271 70 
2799 272 71 
2800 270 70 
2801 261 72 
2802 261 72 
2803 262 72 
2804 262 73 
2805 261 72 
2806 261 72 
2807 261 72 
2808 266 71 
2809 266 71 
2810 265 71 
2811 266 71 
2812 268 72 
2813 268 72 
2814 262 71 
2815 267 72 
2816 263 71 
2817 266 71 
2818 268 71 
2819 269 70 
2820 270 70 
2821 271 70 
2822 267 70 
2823 269 71 
2824 222 74 
2825 221 68 
2826 219 68 
2827 221 69 
2828 219 69 
2829 219 69 
2830 220 65 
2831 221 66 
2832 221 66 
2833 220 66 
2834 219 68 
2835 220 73 
2836 219 75 
2837 218 74 
2838 216 74 
2839 217 75 
2840 219 79 
2841 220 77 
2842 220 68 
2843 220 69 
2844 219 68 
2845 221 66 
2846 221 66 
2847 221 66 
2848 223 64 
2849 224 64 
2850 225 64 
2851 227 63 
2852 227 62 
2853 227 62 
2854 228 62 
2855 227 63 
2856 230 60 
2857 229 59 
2858 230 58 
2859 231 59 
2860 227 51 
2861 231 59 
2862 229 54 
2863 231 59 
2864 230 56 
2865 231 59 
2866 227 51 
2867 229 56 
2868 231 58 
2869 229 55 
2870 226 58 
2871 227 53 
2872 226 58 
2873 233 58 
2874 234 58 
2875 233 58 
2876 227 58 
2877 226 58 
2878 224 59 
2879 226 59 
2880 225 59 
2881 227 60 
2882 223 60 
2883 223 61 
2884 227 62 
2885 223 63 
2886 227 64 
2888 275 113 
2889 279 124 
2890 283 134 
2891 285 141 
2892 285 142 
2893 285 142 
2894 285 143 
2895 286 143 
2896 287 143 
2897 287 143 
2898 287 144 
2899 287 143 
2900 288 146 
2901 288 143 
2902 288 142 
2903 288 143 
2904 286 143 
2905 287 145 
2906 287 145 
2907 288 145 
2908 288 146 
2909 287 146 
2910 288 147 
2911 287 147 
2912 288 146 
2913 287 146 
2914 283 142 
2915 288 145 
2916 285 139 
2917 286 139 
2918 286 137 
2919 286 134 
2920 287 134 
2921 286 135 
2922 285 135 
2923 284 133 
2924 284 132 
2925 283 132 
2926 283 129 
2927 283 126 
2928 284 116 
2929 281 113 
2930 285 104 
2931 283 98 
2932 285 90 
2933 284 89 
2934 285 86 
2935 286 86 
2936 286 87 
2937 285 88 
2938 284 84 
2939 282 83 
2940 283 73 
2941 280 71 
2942 279 70 
2943 279 69 
2944 281 66 
2945 280 64 
2946 281 63 
2947 279 58 
2948 281 57 
2949 279 49 
2950 277 44 
2951 266 32 
2952 255 22 
2953 246 16 
2954 239 14 
2955 232 13 
2956 231 14 
2957 228 13 
2958 228 17 
2959 228 21 
2960 229 26 
2961 230 30 
2962 227 39 
2963 228 42 
2964 223 57 
2965 222 61 
2966 221 67 
2967 219 72 
2968 218 79 
2969 214 94 
2970 213 109 
2971 210 127 
2973 206 170 
2974 205 188 
2975 200 202 
2976 200 207 
2977 199 214 
2978 203 219 
2979 209 224 
2980 218 237 
2981 224 240 
2982 227 242 
2983 231 243 
2984 240 253 
2985 251 262 
2986 259 274 
2987 266 277 
2988 274 281 
2989 276 282 
2990 272 284 
2991 266 286 
2992 260 285 
2993 255 283 
2994 251 284 
2995 248 283 
2996 249 284 
2997 250 285 
2998 250 284 
2999 250 284 
3000 250 284 
3001 246 285 
3002 235 286 
3003 216 290 
3004 197 288 
3005 185 287 
3006 179 286 
3007 176 285 
3008 174 286 
3009 175 285 
3010 175 286 
3011 178 285 
3012 179 285 
3013 178 285 
3014 178 284 
3015 174 285 
3016 167 287 
3017 152 285 
3018 135 286 
3019 115 286 
3020 96 286 
3021 79 287 
3022 61 285 
3023 47 285 
3024 33 281 
3026 13 265 
3027 13 262 
3028 14 257 
3029 16 250 
3030 18 247 
3031 21 245 
3032 24 240 
3033 31 235 
3034 33 232 
3035 34 232 
3036 34 230 
3037 35 229 
3038 37 228 
3039 36 231 
3040 43 229 
3041 46 226 
3042 53 224 
3043 55 223 
3044 56 223 
3045 55 222 
3046 56 224 
3047 56 224 
3048 57 226 
3049 58 227 
3050 58 227 
3051 58 227 
3052 58 227 
3053 58 227 
3054 58 227 
3055 58 228 
3056 58 227 
3057 58 227 
3058 58 228 
3059 58 227 
3060 53 223 
3061 57 228 
3062 58 228 
3063 58 228 
3064 57 228 
3065 57 229 
3066 57 228 
3067 57 228 
3068 57 227 
3069 58 228 
3070 57 227 
3071 57 228 
3072 57 228 
3073 58 228 
3074 57 227 
3075 57 228 
3076 57 229 
3077 57 213 
3078 59 226 
3079 58 227 
3080 60 220 
3081 55 225 
3082 56 227 
3083 56 226 
3084 54 227 
3085 60 221 
3086 53 226 
3087 58 226 
3088 59 221 
3089 60 226 
3090 59 227 
3091 58 227 
3092 56 222 
3093 55 227 
3094 54 226 
3095 55 228 
3096 57 228 
3098 94 237 
3099 102 235 
3100 114 231 
3101 125 226 
3102 143 222 
3103 158 216 
3104 170 208 
3105 188 200 
3106 206 193 
3107 222 187 
3108 238 182 
3109 250 176 
3110 258 172 
3111 269 167 
3112 276 163 
3113 284 154 
3114 286 148 
3115 287 141 
3116 287 135 
3117 285 132 
3118 287 127 
3119 287 125 
3120 287 126 
3121 287 126 
3122 287 125 
3123 286 126 
3124 287 126 
3125 286 125 
3126 285 123 
3127 283 121 
3128 281 111 
3129 280 106 
3130 280 98 
3131 280 91 
3132 280 82 
3133 280 79 
3134 281 70 
3135 281 66 
3136 280 69 
3137 280 67 
3138 282 68 
3139 281 70 
3140 281 69 
3141 281 70 
3142 280 69 
3143 280 69 
3144 281 70 
3145 281 70 
3146 280 69 
3147 279 67 
3148 278 65 
3149 278 62 
3150 281 58 
3151 280 55 
3152 280 53 
3153 279 53 
3154 278 50 
3155 278 45 
3156 278 40 
3157 276 35 
3158 279 29 
3159 278 28 
3160 276 29 
3161 277 29 
3162 277 29 
3163 276 29 
3164 277 29 
3165 277 29 
3166 278 30 
3167 278 32 
3168 278 33 
3169 278 32 
3170 277 32 
3171 278 32 
3172 282 26 
3173 282 24 
3174 284 23 
3175 284 23 
3176 284 21 
3177 284 21 
3178 281 18 
3179 282 18 
3180 281 18 
3181 281 17 
3182 281 18 
3183 281 18 
3184 283 19 
3185 283 19 
3186 282 17 
3187 281 17 
3188 282 18 
3189 282 18 
3190 281 18 
3191 281 18 
3192 283 20 
3193 281 20 
3194 279 23 
3195 277 26 
3196 276 35 
3197 276 36 
3198 275 38 
3199 276 37 
3200 277 33 
3201 276 37 
3202 275 41 
3203 276 50 
3204 274 58 
3205 274 67 
3206 275 70 
3207 278 75 
3208 279 77 
3209 280 82 
3210 280 81 
3211 280 84 
3212 279 80 
3213 279 82 
3214 279 82 
3215 279 83 
3216 279 83 
3217 279 82 
3218 279 82 
3219 277 82 
3220 278 83 
3221 277 83 
3222 278 90 
3223 280 102 
3224 279 112 
3225 280 115 
3226 283 117 
3227 284 117 
3228 286 130 
3229 287 133 
3230 289 146 
3231 289 157 
3232 291 164 
3233 295 179 
3234 295 188 
3235 295 205 
3236 295 209 
3237 295 208 
3238 295 208 
3239 295 208 
3240 294 210 
3241 295 204 
3242 296 205 
3243 295 205 
3244 295 205 
3245 295 204 
3246 295 205 
3247 295 205 
3248 295 205 
3249 296 205 
3250 296 205 
3251 296 205 
3252 296 205 
3253 296 205 
3254 296 204 
3255 296 204 
3256 296 204 
3257 296 204 
3258 296 204 
3259 296 204 
3260 296 204 
3261 296 203 
3262 295 203 
3263 296 204 
3264 296 202 
3265 295 190 
3266 296 203 
3267 295 190 
3268 296 204 
3269 296 203 
3270 296 204 
3271 296 203 
3272 294 202 
3273 293 204 
3274 278 195 
3275 280 196 
3276 284 200 
3277 286 202 
3278 286 201 
3279 278 194 
3280 277 192 
3281 277 192 
3282 277 192 
3283 277 192 
3284 295 184 
3285 296 183 
3286 296 183 
3287 296 183 
3288 296 183 
3289 296 183 
3290 296 183 
3291 296 183 
3292 296 183 
3293 296 183 
3294 296 183 
3295 296 183 
3296 296 184 
3297 296 184 
3298 296 185 
3299 296 185 
3300 296 185 
3301 296 185 
3302 296 186 
3303 296 186 
3304 296 187 
3305 295 186 
3306 296 184 
3307 288 185 
3308 278 187 
3309 272 190 
3310 280 181 
3311 277 176 
3312 274 176 
3313 269 179 
3314 267 187 
3315 263 192 
3316 258 199 
3317 253 206 
3318 248 212 
3319 242 222 
3320 238 230 
3321 236 237 
3322 233 242 
3323 233 245 
3324 235 246 
3325 234 244 
3326 237 245 
3327 236 245 
3328 236 244 
3329 237 247 
3330 237 245 
3331 242 243 
3332 245 244 
3333 249 247 
3334 249 246 
3335 249 247 
3336 249 248 
3337 248 249 
3338 247 247 
3339 249 244 
3340 251 238 
3341 262 231 
3342 269 224 
3343 274 220 
3344 276 213 
3345 279 205 
3346 281 195 
3347 259 222 
3348 263 220 
3349 262 221 
3351 293 169 
3352 293 169 
3353 293 169 
3354 293 169 
3355 293 169 
3356 293 168 
3357 293 168 
3358 287 169 
3359 284 169 
3360 283 171 
3361 278 171 
3362 270 170 
3363 272 166 
3364 280 178 
3365 280 198 
3366 280 203 
3367 280 207 
3368 277 210 
3369 273 214 
3370 269 219 
3371 264 226 
3372 261 231 
3373 256 239 
3374 255 243 
3375 251 249 
3376 249 251 
3377 246 263 
3378 241 271 
3379 237 279 
3380 235 281 
3381 230 285 
3382 225 286 
3383 217 291 
3384 211 290 
3385 207 289 
3386 213 289 
3387 206 290 
3388 205 289 
3389 212 289 
3390 208 290 
3391 211 290 
3392 208 290 
3393 206 289 
3394 207 288 
3395 193 286 
3396 181 282 
3397 169 279 
3398 154 271 
3399 138 263 
3400 124 255 
3401 112 247 
3402 107 238 
3403 105 234 
3404 103 230 
3405 97 229 
3406 94 227 
3407 89 223 
3408 84 219 
3409 80 215 
3410 74 215 
3411 66 212 
3412 55 213 
3413 48 212 
3414 39 214 
3415 26 212 
3416 18 206 
3417 13 199 
3418 10 189 
3419 11 178 
3420 10 166 
# Trial 5 - POSITION_mouse_training_OS_calcium_1_t0200_raw.txt
164 196 285 
165 206 285 
166 219 287 
167 230 287 
168 244 286 
169 256 285 
170 259 284 
171 268 284 
172 274 283 
173 277 282 
174 281 281 
175 282 278 
176 282 277 
177 283 278 
178 285 276 
179 284 278 
180 284 278 
181 283 278 
182 284 278 
183 284 277 
184 285 272 
185 287 267 
186 286 264 
187 287 251 
188 288 237 
189 287 226 
190 287 217 
191 286 211 
192 286 207 
193 285 206 
194 286 208 
195 286 207 
196 286 205 
197 286 204 
198 284 201 
199 283 198 
200 278 196 
201 273 194 
202 271 192 
203 267 190 
204 264 187 
205 264 184 
206 265 181 
207 266 176 
208 266 172 
209 262 166 
210 259 159 
211 257 150 
212 254 139 
213 251 130 
214 249 124 
215 244 119 
216 237 112 
217 237 109 
218 239 108 
219 241 111 
220 242 112 
221 239 109 
222 242 112 
223 241 111 
224 239 110 
225 241 112 
226 241 112 
227 241 112 
228 242 112 
229 240 111 
230 241 111 
231 241 111 
232 240 110 
233 241 111 
234 241 110 
235 240 110 
236 240 111 
237 241 111 
238 234 103 
239 232 100 
240 233 98 
241 230 95 
242 231 97 
243 235 102 
244 237 107 
245 239 109 
246 240 109 
247 240 109 
248 240 108 
249 237 125 
250 236 122 
251 239 120 
252 241 119 
253 237 109 
254 240 110 
255 241 117 
256 239 112 
257 240 120 
258 238 112 
259 238 112 
260 243 112 
261 238 112 
262 235 111 
263 242 110 
264 243 109 
265 242 118 
266 242 110 
267 242 110 
268 240 110 
269 252 103 
270 253 102 
271 247 106 
272 245 106 
273 248 104 
274 252 101 
275 246 104 
276 241 105 
278 262 68 
279 262 68 
280 261 67 
281 262 67 
282 263 66 
283 264 65 
284 265 64 
285 267 60 
286 267 56 
287 268 49 
288 266 47 
289 265 38 
290 263 35 
291 264 34 
292 267 30 
293 266 25 
294 266 20 
295 267 18 
296 265 17 
297 264 18 
298 262 19 
299 261 19 
300 257 20 
301 254 22 
302 250 21 
303 247 24 
304 246 26 
305 241 28 
306 239 29 
307 237 31 
308 235 33 
309 233 35 
310 231 36 
311 229 36 
312 228 36 
313 227 37 
314 227 37 
315 227 37 
316 227 37 
317 227 37 
318 227 36 
319 226 36 
320 225 37 
321 223 38 
322 222 39 
323 221 41 
324 220 42 
325 219 42 
326 216 45 
327 215 46 
328 215 47 
329 215 48 
330 214 51 
331 215 53 
332 215 55 
333 215 55 
334 215 54 
335 214 51 
336 212 50 
337 212 48 
338 209 49 
339 205 48 
340 202 47 
341 199 49 
342 199 48 
343 198 48 
344 196 48 
345 194 48 
346 192 49 
347 191 48 
348 188 49 
349 186 49 
350 184 50 
351 178 51 
352 171 55 
353 169 56 
354 161 59 
355 161 59 
356 150 67 
357 146 67 
358 141 65 
359 134 64 
360 127 65 
361 117 65 
362 113 63 
363 105 63 
364 99 65 
365 98 64 
366 93 65 
367 92 65 
368 92 68 
369 88 72 
370 91 72 
371 89 74 
372 84 76 
373 81 78 
374 81 76 
375 81 76 
376 81 75 
377 84 74 
378 84 74 
379 84 75 
380 83 75 
381 83 75 
382 82 76 
383 82 75 
384 81 76 
385 83 74 
386 82 75 
387 83 74 
388 80 77 
389 79 79 
390 78 80 
391 71 86 
392 68 89 
393 67 89 
394 81 83 
396 43 117 
397 38 124 
398 34 132 
399 29 143 
400 24 149 
401 19 158 
402 16 163 
403 15 169 
404 14 180 
405 12 190 
406 12 201 
407 12 209 
408 12 217 
409 12 223 
410 12 232 
411 12 238 
412 13 245 
413 14 247 
414 14 250 
415 14 250 
416 14 247 
417 14 248 
418 13 245 
419 12 246 
420 12 248 
421 12 255 
422 15 266 
423 14 271 
424 14 272 
425 12 272 
426 13 274 
427 12 276 
428 13 276 
429 13 276 
430 13 274 
431 14 276 
432 13 276 
433 13 277 
434 14 276 
435 15 278 
436 15 278 
437 17 279 
438 18 279 
439 18 280 
440 19 280 
441 20 281 
442 21 281 
443 21 281 
444 21 281 
445 21 281 
446 21 281 
447 21 280 
448 20 280 
449 20 280 
450 23 279 
451 25 279 
452 25 279 
453 24 279 
454 24 279 
455 23 278 
456 23 278 
457 23 278 
458 24 278 
459 25 279 
460 26 278 
461 27 275 
462 28 273 
463 28 267 
464 28 267 
465 27 266 
466 25 265 
467 27 265 
468 27 266 
469 29 265 
470 28 262 
471 24 258 
472 21 254 
473 18 249 
474 16 242 
475 13 235 
476 13 228 
477 11 218 
478 11 208 
479 10 196 
480 10 182 
481 11 169 
482 11 156 
483 11 146 
484 10 136 
485 10 127 
486 10 115 
487 10 107 
488 10 99 
489 10 89 
490 10 80 
491 10 78 
492 11 70 
493 11 65 
494 10 58 
495 10 52 
496 11 44 
497 11 35 
498 10 36 
499 11 31 
500 11 29 
501 11 29 
502 11 27 
503 11 23 
504 10 21 
505 11 20 
506 11 19 
507 12 19 
508 14 20 
509 16 18 
510 17 16 
511 18 15 
512 20 14 
513 24 12 
514 27 11 
515 31 11 
516 33 10 
517 43 11 
518 43 11 
519 51 13 
520 56 13 
521 59 12 
522 63 11 
523 67 12 
524 76 11 
525 86 13 
526 89 12 
527 97 12 
528 101 10 
529 103 11 
530 105 12 
531 108 12 
532 114 12 
533 119 13 
534 121 13 
535 133 15 
536 135 10 
537 139 10 
538 137 10 
539 138 10 
540 137 10 
541 139 11 
542 137 11 
543 136 11 
544 136 10 
545 135 10 
546 140 10 
547 147 11 
548 154 10 
549 161 11 
550 166 10 
551 174 10 
552 193 10 
553 203 10 
554 212 11 
555 217 10 
556 225 10 
557 235 9 
558 241 10 
559 247 10 
560 254 10 
561 259 10 
562 264 9 
563 270 10 
564 277 11 
565 278 10 
566 279 10 
567 280 10 
568 282 10 
569 283 12 
570 282 13 
571 283 14 
572 284 16 
573 287 18 
574 288 19 
575 289 24 
576 290 27 
577 290 32 
578 290 43 
579 290 45 
580 290 52 
581 291 53 
582 291 58 
583 290 59 
584 289 63 
585 289 62 
586 289 64 
587 290 65 
588 290 70 
589 290 75 
590 290 83 
591 289 90 
592 290 97 
593 290 103 
594 290 106 
595 289 107 
596 290 112 
597 289 118 
598 289 125 
599 289 135 
600 288 144 
601 289 155 
602 288 124 
604 289 197 
605 289 207 
606 289 220 
607 290 234 
608 289 246 
609 289 256 
610 289 265 
611 288 274 
612 288 275 
613 287 279 
614 288 281 
615 288 279 
616 287 282 
617 287 281 
618 287 281 
619 286 282 
620 286 281 
621 285 282 
622 286 282 
623 286 282 
624 287 282 
625 287 282 
626 287 281 
627 287 280 
628 287 281 
629 287 281 
630 287 281 
631 287 281 
632 287 283 
633 288 282 
634 289 280 
635 288 282 
636 289 281 
637 288 282 
638 286 281 
639 286 281 
640 283 281 
641 281 284 
642 280 284 
643 280 285 
644 278 286 
645 276 286 
646 268 287 
647 260 287 
648 256 287 
649 255 286 
650 241 285 
651 236 284 
652 235 283 
653 234 282 
654 230 281 
655 229 280 
656 228 278 
657 228 276 
658 228 274 
659 231 272 
660 227 265 
661 227 262 
662 225 258 
663 224 259 
664 226 261 
665 229 261 
666 232 261 
667 230 263 
668 230 264 
669 229 264 
670 230 269 
671 228 264 
672 230 262 
673 233 263 
674 232 260 
675 233 260 
676 232 260 
677 234 263 
678 231 264 
679 232 266 
680 230 262 
681 230 261 
682 231 265 
683 230 261 
684 231 262 
685 231 263 
686 231 264 
687 230 263 
688 230 265 
689 227 262 
690 226 262 
691 227 263 
692 227 265 
693 224 266 
694 223 269 
695 223 267 
696 222 268 
697 217 270 
698 212 272 
699 204 272 
700 200 277 
701 193 279 
702 183 281 
703 177 283 
704 167 285 
705 159 285 
706 151 287 
707 139 286 
708 129 286 
709 117 287 
710 111 287 
711 103 286 
712 92 286 
713 82 286 
714 71 285 
716 22 284 
717 20 285 
718 18 283 
719 18 283 
720 19 282 
721 16 281 
722 15 281 
723 15 280 
724 16 280 
725 15 279 
726 16 279 
727 17 280 
728 16 279 
729 16 280 
730 16 280 
731 15 279 
732 15 277 
733 12 276 
734 13 275 
735 13 275 
736 13 275 
737 14 276 
738 14 277 
739 15 277 
740 14 277 
741 15 278 
742 14 278 
743 14 277 
744 14 277 
745 14 275 
746 14 275 
747 14 275 
748 15 275 
749 15 275 
750 16 275 
751 15 275 
752 15 274 
753 15 275 
754 15 275 
755 15 275 
756 15 276 
757 16 278 
758 15 279 
759 17 280 
760 15 280 
761 17 281 
762 16 280 
763 16 281 
764 16 280 
765 16 280 
766 16 280 
767 17 280 
768 17 281 
769 17 281 
770 16 281 
771 16 280 
772 15 281 
773 16 280 
774 16 280 
775 16 280 
776 17 280 
777 17 281 
778 17 280 
779 16 280 
780 16 280 
781 16 280 
782 16 279 
783 16 280 
784 17 280 
785 16 281 
786 16 280 
787 16 281 
788 16 281 
789 16 281 
790 17 281 
791 17 281 
792 17 281 
793 17 281 
794 17 281 
795 16 281 
796 16 282 
797 16 281 
798 16 280 
799 15 280 
800 16 279 
801 16 280 
802 16 279 
803 16 280 
804 16 281 
805 15 280 
806 15 280 
807 15 280 
808 15 279 
809 15 280 
810 16 280 
811 16 280 
812 16 280 
813 16 280 
814 16 281 
815 16 281 
816 15 280 
817 15 280 
818 16 280 
819 16 280 
820 17 279 
821 16 279 
822 16 279 
823 15 279 
824 16 279 
825 16 279 
826 15 279 
827 16 279 
828 15 278 
829 16 279 
830 16 279 
831 16 279 
832 16 280 
833 16 281 
834 16 281 
835 15 279 
836 15 280 
837 15 279 
838 15 280 
839 16 280 
840 17 280 
841 15 280 
842 16 281 
843 16 281 
844 16 280 
845 15 280 
846 15 280 
847 16 281 
848 16 281 
849 16 281 
850 16 282 
851 16 282 
852 16 282 
853 16 282 
854 16 282 
855 16 282 
856 16 282 
857 16 281 
858 17 281 
859 16 281 
860 17 280 
861 16 280 
862 15 281 
863 15 280 
864 16 280 
865 16 280 
866 15 280 
867 15 280 
868 16 280 
869 16 280 
870 16 280 
871 15 280 
872 15 281 
873 16 281 
874 15 280 
875 15 280 
876 15 280 
877 16 280 
878 17 281 
879 16 281 
880 16 281 
881 16 281 
882 15 279 
883 15 280 
884 15 280 
885 16 280 
886 16 281 
887 16 281 
888 16 280 
889 16 280 
890 15 281 
891 15 281 
892 15 281 
893 15 280 
894 15 280 
895 15 279 
896 15 279 
897 15 280 
898 16 280 
899 15 281 
900 15 280 
901 15 280 
902 16 280 
903 15 279 
904 16 280 
905 15 279 
906 16 280 
907 16 280 
908 16 280 
909 15 280 
910 15 280 
911 15 280 
912 15 280 
913 16 280 
914 16 280 
915 16 280 
916 16 280 
917 16 280 
918 16 281 
919 15 280 
920 16 280 
921 16 280 
922 16 280 
923 16 280 
924 16 279 
925 16 280 
926 16 280 
927 16 280 
928 15 280 
929 16 280 
930 15 278 
931 16 279 
932 15 278 
933 16 279 
934 16 278 
935 16 278 
936 16 278 
937 16 277 
938 16 277 
939 15 277 
940 15 277 
941 14 276 
942 15 275 
943 15 276 
944 14 276 
945 14 276 
946 13 276 
947 13 275 
948 12 273 
949 12 272 
950 12 272 
951 13 274 
952 12 274 
953 12 274 
954 12 274 
955 12 275 
956 12 274 
957 13 274 
958 12 274 
959 12 273 
960 13 271 
961 13 273 
962 12 274 
963 12 275 
964 12 274 
965 13 274 
966 12 272 
967 12 271 
968 13 272 
969 12 273 
970 13 273 
971 13 274 
972 12 274 
973 13 274 
974 13 273 
975 13 274 
976 12 274 
977 12 273 
978 13 273 
979 13 274 
980 14 273 
981 14 274 
982 13 274 
983 14 275 
984 13 274 
985 12 274 
986 13 275 
987 13 273 
988 13 273 
989 14 273 
990 13 273 
991 13 275 
992 13 275 
993 13 276 
994 13 275 
995 12 274 
996 13 273 
997 14 273 
998 14 273 
999 14 274 
1000 13 274 
1001 12 275 
1002 13 275 
1003 13 275 
1004 13 274 
1005 13 273 
1006 13 273 
1007 14 273 
1008 13 273 
1009 13 274 
1010 14 276 
1011 14 275 
1012 14 275 
1013 14 274 
1014 13 274 
1015 14 274 
1016 14 274 
1017 14 274 
1018 14 274 
1019 15 274 
1020 15 275 
1021 15 275 
1022 13 274 
1023 14 274 
1024 13 273 
1025 14 273 
1026 14 273 
1027 14 273 
1028 14 274 
1029 15 275 
1030 13 274 
1031 13 273 
1032 14 274 
1033 14 273 
1034 14 273 
1035 14 271 
1036 13 270 
1037 13 271 
1038 13 273 
1039 13 272 
1040 13 272 
1041 13 271 
1042 13 272 
1043 13 272 
1044 13 272 
1045 13 272 
1046 13 271 
1047 14 272 
1048 14 274 
1049 15 275 
1050 15 276 
1051 15 275 
1052 15 275 
1053 15 275 
1054 15 275 
1055 15 274 
1056 16 276 
1057 16 276 
1058 15 277 
1059 14 276 
1060 15 276 
1061 14 275 
1062 15 275 
1063 15 276 
1064 16 276 
1065 16 276 
1066 16 278 
1067 15 278 
1068 15 278 
1069 14 278 
1070 15 278 
1071 15 277 
1072 15 277 
1073 16 277 
1074 15 278 
1075 15 278 
1076 15 278 
1077 15 277 
1078 15 277 
1079 15 277 
1080 15 277 
1081 15 277 
1082 15 279 
1083 15 279 
1084 15 281 
1085 15 280 
1086 15 279 
1087 15 279 
1088 14 279 
1089 15 278 
1090 14 278 
1091 15 278 
1092 15 279 
1093 16 280 
1094 15 279 
1095 15 280 
1096 15 279 
1097 14 279 
1098 15 279 
1099 15 279 
1100 15 279 
1101 15 279 
1102 16 279 
1103 16 279 
1104 15 279 
1105 14 279 
1106 14 279 
1107 15 279 
1108 15 279 
1109 15 279 
1110 16 280 
1111 15 279 
1112 15 280 
1113 15 280 
1114 15 280 
1115 15 279 
1116 16 279 
1117 15 279 
1118 15 279 
1119 16 279 
1120 16 279 
1121 17 280 
1122 16 281 
1123 16 282 
1124 17 282 
1125 17 282 
1126 17 282 
1127 18 281 
1128 19 281 
1129 18 281 
1130 18 281 
1131 19 282 
1132 18 281 
1133 17 281 
1134 17 281 
1135 17 281 
1136 17 280 
1137 18 281 
1138 18 281 
1139 18 281 
1140 19 282 
1141 18 282 
1142 18 282 
1143 18 282 
1144 17 282 
1145 18 281 
1146 17 281 
1147 18 281 
1148 18 281 
1149 19 281 
1150 19 281 
1151 19 282 
1152 18 282 
1153 18 281 
1154 18 281 
1155 17 282 
1156 17 282 
1157 17 281 
1158 18 281 
1159 17 282 
1160 17 281 
1161 17 281 
1162 17 282 
1163 16 282 
1164 16 280 
1165 16 280 
1166 17 280 
1167 16 281 
1168 18 282 
1169 17 282 
1170 17 282 
1171 17 281 
1172 17 280 
1173 17 280 
1174 17 280 
1175 17 281 
1176 18 281 
1177 17 281 
1178 17 281 
1179 17 281 
1180 16 281 
1181 16 281 
1182 17 281 
1183 16 281 
1184 16 280 
1185 16 280 
1186 16 280 
1187 16 281 
1188 16 281 
1189 17 281 
1190 16 281 
1191 16 280 
1192 16 280 
1193 16 280 
1194 16 280 
1195 17 281 
1196 16 281 
1197 16 280 
1198 16 281 
1199 15 279 
1200 15 279 
1201 16 280 
1202 16 280 
1203 16 279 
1204 16 280 
1205 16 280 
1206 15 280 
1207 16 280 
1208 15 281 
1209 16 280 
1210 16 279 
1211 15 280 
1212 17 279 
1213 17 280 
1214 16 280 
1215 16 280 
1216 15 279 
1217 15 280 
1218 16 281 
1219 16 279 
1220 16 279 
1221 16 279 
1222 16 279 
1223 17 280 
1224 15 279 
1225 16 280 
1226 15 281 
1227 15 280 
1228 16 279 
1229 16 279 
1230 16 279 
1231 16 280 
1232 16 279 
1233 16 280 
1234 16 280 
1235 16 280 
1236 16 280 
1237 16 280 
1238 16 280 
1239 16 279 
1240 16 280 
1241 16 281 
1242 15 280 
1243 15 280 
1244 15 280 
1245 16 280 
1246 15 279 
1247 15 279 
1248 16 279 
1249 16 280 
1250 16 280 
1251 16 280 
1252 16 281 
1253 16 280 
1254 16 281 
1255 16 280 
1256 15 280 
1257 16 280 
1258 16 280 
1259 17 280 
1260 17 280 
1261 18 280 
1262 17 280 
1263 18 280 
1264 16 280 
1265 17 279 
1266 17 280 
1267 18 279 
1268 17 280 
1269 17 280 
1270 17 280 
1271 17 280 
1272 17 280 
1273 17 279 
1274 17 280 
1275 18 279 
1276 18 280 
1277 18 279 
1278 17 280 
1279 18 280 
1280 18 281 
1281 18 282 
1282 19 282 
1283 21 282 
1284 22 281 
1285 22 281 
1286 23 282 
1287 23 283 
1288 23 283 
1289 23 284 
1290 23 284 
1291 24 283 
1292 23 284 
1293 24 282 
1294 26 283 
1295 27 282 
1296 27 283 
1297 27 283 
1298 29 282 
1299 29 283 
1300 32 282 
1301 30 282 
1302 30 281 
1303 31 280 
1304 30 279 
1305 28 280 
1306 29 279 
1307 29 280 
1308 29 281 
1309 31 282 
1310 35 282 
1311 40 280 
1313 55 278 
1314 56 278 
1315 54 279 
1316 54 279 
1317 55 279 
1318 57 280 
1319 58 280 
1320 61 279 
1321 66 279 
1322 74 280 
1323 83 281 
1324 91 281 
1325 98 281 
1326 105 280 
1327 110 279 
1328 113 278 
1329 116 277 
1330 118 273 
1331 122 267 
1332 126 263 
1333 128 262 
1334 131 254 
1335 132 246 
1336 134 240 
1337 134 235 
1338 134 224 
1339 132 218 
1340 128 212 
1341 126 207 
1342 121 201 
1343 116 195 
1344 110 191 
1345 104 186 
1346 96 177 
1347 89 169 
1348 81 162 
1349 74 153 
1350 70 148 
1351 71 150 
1352 71 151 
1353 70 151 
1354 66 150 
1355 61 145 
1356 59 146 
1357 56 146 
1358 55 143 
1359 56 142 
1360 57 141 
1361 56 137 
1362 49 131 
1363 44 123 
1364 39 114 
1365 30 107 
1366 23 99 
1367 18 90 
1368 14 83 
1369 12 75 
1370 12 74 
1371 12 72 
1372 12 71 
1373 12 73 
1374 13 73 
1375 12 74 
1376 12 73 
1377 12 71 
1378 13 69 
1379 14 71 
1380 14 70 
1381 14 71 
1382 15 72 
1383 15 75 
1384 16 73 
1385 19 68 
1386 21 63 
1387 25 62 
1388 26 60 
1389 26 61 
1390 26 60 
1391 32 57 
1392 33 56 
1393 33 54 
1394 34 53 
1395 37 51 
1396 37 50 
1397 39 49 
1398 34 51 
1399 40 46 
1400 46 44 
1401 45 43 
1402 46 42 
1403 45 42 
1404 44 43 
1405 44 41 
1406 39 41 
1407 40 41 
1408 41 40 
1409 39 41 
1410 37 42 
1411 38 42 
1412 40 42 
1413 39 43 
1414 38 43 
1415 39 41 
1416 40 42 
1417 35 45 
1418 33 47 
1419 37 45 
1420 36 48 
1421 37 49 
1422 42 48 
1423 43 48 
1424 47 50 
1425 45 49 
1426 47 49 
1427 49 50 
1428 49 50 
1429 46 48 
1430 44 47 
1431 46 50 
1432 46 50 
1433 46 51 
1434 42 48 
1435 39 46 
1436 38 47 
1437 38 48 
1438 39 49 
1439 40 51 
1440 40 52 
1441 39 51 
1442 40 51 
1443 37 48 
1444 39 49 
1445 37 49 
1446 39 49 
1447 40 52 
1448 41 52 
1449 39 51 
1450 41 54 
1451 42 53 
1452 40 54 
1453 39 56 
1454 41 55 
1455 40 54 
1456 40 56 
1457 40 57 
1458 41 57 
1459 42 57 
1460 42 55 
1461 42 57 
1462 42 54 
1463 42 53 
1464 41 49 
1465 40 45 
1466 40 45 
1467 37 45 
1468 40 41 
1469 41 40 
1470 43 39 
1471 43 39 
1472 44 37 
1473 43 37 
1474 43 37 
1475 44 38 
1476 45 38 
1477 45 38 
1478 46 37 
1479 49 35 
1480 54 32 
1481 59 28 
1482 60 27 
1483 60 26 
1484 66 26 
1485 64 27 
1486 64 27 
1487 63 26 
1488 62 24 
1489 63 21 
1490 59 21 
1491 53 25 
1492 50 25 
1493 46 25 
1494 47 18 
1495 46 17 
1496 45 16 
1497 47 15 
1498 46 17 
1499 47 18 
1500 48 18 
1501 46 21 
1502 46 21 
1503 45 21 
1504 46 20 
1505 48 22 
1506 48 21 
1507 46 22 
1508 42 21 
1509 33 23 
1510 29 21 
1511 23 23 
1512 22 22 
1513 18 21 
1514 16 21 
1515 17 22 
1516 16 22 
1517 17 23 
1518 17 24 
1519 17 24 
1520 18 23 
1521 16 18 
1522 18 19 
1523 14 17 
1524 14 17 
1525 14 17 
1526 13 16 
1527 13 15 
1528 13 15 
1529 13 15 
1530 13 15 
1531 13 14 
1532 13 14 
1533 14 15 
1534 15 15 
1535 14 15 
1536 13 14 
1537 13 15 
1538 13 15 
1539 12 15 
1540 13 15 
1541 14 15 
1542 14 15 
1543 14 14 
1544 14 15 
1545 14 16 
1546 14 16 
1547 14 16 
1548 14 16 
1549 14 15 
1550 14 16 
1551 14 15 
1552 14 16 
1553 14 17 
1554 14 17 
1555 13 17 
1556 13 16 
1557 13 16 
1558 12 17 
1559 13 16 
1560 13 15 
1561 14 17 
1562 13 17 
1563 13 16 
1564 13 17 
1565 14 18 
1566 14 17 
1567 14 16 
1568 15 16 
1569 15 15 
1570 15 15 
1571 16 20 
1572 14 22 
1573 14 21 
1574 14 23 
1575 14 19 
1576 16 19 
1577 17 19 
1578 18 18 
1579 19 19 
1580 19 21 
1581 18 21 
1582 19 21 
1583 18 20 
1584 18 19 
1585 17 19 
1586 20 20 
1587 20 20 
1588 20 19 
1589 21 18 
1590 21 20 
1591 23 19 
1592 25 20 
1593 27 20 
1594 27 20 
1595 26 20 
1596 26 22 
1597 27 23 
1598 25 23 
1599 25 23 
1600 24 21 
1601 21 19 
1602 20 18 
1603 20 20 
1604 18 21 
1605 16 23 
1606 17 24 
1607 16 26 
1608 14 28 
1609 13 30 
1610 13 30 
1611 13 31 
1612 13 33 
1613 13 35 
1614 13 39 
1615 13 47 
1616 14 55 
1617 15 59 
1618 16 65 
1619 17 69 
1620 22 74 
1621 26 78 
1622 28 81 
1623 30 82 
1624 31 83 
1625 31 82 
1626 31 83 
1627 32 86 
1628 32 93 
1629 34 100 
1630 37 110 
1631 37 122 
1632 36 130 
1633 34 144 
1634 33 153 
1635 32 163 
1636 30 171 
1637 29 174 
1638 29 177 
1639 26 184 
1640 22 190 
1641 18 201 
1642 16 214 
1643 14 225 
1644 13 237 
1645 13 246 
1646 13 253 
1647 12 262 
1648 12 266 
1649 13 269 
1650 13 268 
1651 12 272 
1652 13 275 
1653 13 277 
1654 13 276 
1655 12 278 
1656 13 277 
1657 13 277 
1658 13 281 
1659 13 280 
1660 13 280 
1661 13 280 
1662 14 278 
1663 15 281 
1664 14 280 
1665 14 280 
1666 14 279 
1667 14 279 
1668 14 281 
1669 14 281 
1670 14 281 
1671 16 280 
1672 15 280 
1673 16 281 
1674 16 280 
1675 15 281 
1676 15 282 
1677 14 281 
1678 16 280 
1679 16 279 
1680 16 278 
1681 17 278 
1682 17 278 
1683 16 280 
1684 17 280 
1685 15 279 
1686 16 280 
1687 16 280 
1688 16 282 
1689 17 282 
1690 17 282 
1691 19 281 
1692 17 283 
1693 16 282 
1694 17 283 
1695 15 282 
1696 16 282 
1697 16 283 
1698 16 284 
1699 17 283 
1700 17 283 
1701 18 283 
1702 17 284 
1703 17 283 
1704 17 283 
1705 16 283 
1706 16 283 
1707 17 283 
1708 17 283 
1709 18 283 
1710 17 284 
1711 17 284 
1712 18 284 
1713 18 283 
1714 17 284 
1715 18 283 
1716 14 282 
1717 15 281 
1718 15 283 
1719 14 283 
1720 13 282 
1721 13 281 
1722 12 280 
1723 13 281 
1724 14 280 
1725 12 279 
1726 14 279 
1727 13 279 
1728 14 281 
1729 14 281 
1730 14 282 
1731 15 280 
1732 16 281 
1733 15 280 
1734 15 280 
1735 16 280 
1736 16 281 
1737 15 281 
1738 16 281 
1739 16 282 
1740 15 281 
1741 16 281 
1742 15 281 
1743 16 280 
1744 16 280 
1745 17 280 
1746 16 281 
1747 17 282 
1748 17 283 
1749 17 282 
1750 16 282 
1751 17 282 
1752 17 282 
1753 16 280 
1754 16 281 
1755 16 281 
1756 15 281 
1757 15 282 
1758 15 282 
1759 16 282 
1760 16 282 
1761 16 281 
1762 16 280 
1763 16 281 
1764 16 281 
1765 16 281 
1766 16 281 
1767 16 281 
1768 15 280 
1769 15 281 
1770 16 280 
1771 15 280 
1772 16 279 
1773 16 279 
1774 16 280 
1775 16 281 
1776 15 281 
1777 15 281 
1778 14 280 
1779 15 281 
1780 16 280 
1781 16 281 
1782 16 280 
1783 16 281 
1784 17 281 
1785 17 281 
1786 16 281 
1787 16 280 
1788 15 280 
1789 16 280 
1790 15 280 
1791 15 279 
1792 16 279 
1793 16 280 
1794 16 280 
1795 16 281 
1796 15 280 
1797 15 280 
1798 15 280 
1799 15 280 
1800 15 279 
1801 15 280 
1802 16 279 
1803 15 280 
1804 16 281 
1805 15 281 
1806 15 281 
1807 15 281 
1808 15 280 
1809 16 281 
1810 17 280 
1811 16 281 
1812 16 280 
1813 17 281 
1814 16 282 
1815 16 281 
1816 15 281 
1817 15 280 
1818 16 281 
1819 15 281 
1820 16 280 
1821 17 280 
1822 16 281 
1823 16 281 
1824 17 282 
1825 15 282 
1826 15 281 
1827 15 281 
1828 16 280 
1829 15 281 
1830 16 281 
1831 16 281 
1832 17 281 
1833 16 281 
1834 17 282 
1835 15 281 
1836 16 282 
1837 17 281 
1838 17 281 
1839 17 281 
1840 16 281 
1841 17 281 
1842 17 281 
1843 16 281 
1844 16 280 
1845 16 281 
1846 15 281 
1847 15 280 
1848 17 280 
1849 16 280 
1850 16 281 
1851 16 281 
1852 17 281 
1853 15 281 
1854 16 281 
1855 15 280 
1856 15 280 
1857 16 280 
1858 16 281 
1859 15 282 
1860 15 281 
1861 15 281 
1862 15 280 
1863 16 281 
1864 16 281 
1865 16 281 
1866 17 281 
1867 16 281 
1868 17 282 
1869 17 282 
1870 16 281 
1871 16 281 
1872 17 281 
1873 16 281 
1874 16 281 
1875 16 281 
1876 16 281 
1877 16 281 
1878 16 281 
1879 16 281 
1880 16 281 
1881 15 281 
1882 15 280 
1883 15 281 
1884 15 280 
1885 16 280 
1886 16 281 
1887 16 281 
1888 16 281 
1889 15 281 
1890 15 281 
1891 15 280 
1892 15 280 
1893 16 280 
1894 17 281 
1895 16 281 
1896 16 281 
1897 16 282 
1898 16 280 
1899 16 281 
1900 16 281 
1901 16 280 
1902 16 281 
1903 17 281 
1904 16 282 
1905 17 281 
1906 16 282 
1907 16 282 
1908 16 281 
1909 17 282 
1910 16 281 
1911 17 281 
1912 16 281 
1913 17 281 
1914 16 282 
1915 16 282 
1916 16 282 
1917 16 282 
1918 15 281 
1919 16 281 
1920 16 281 
1921 17 281 
1922 17 281 
1923 17 282 
1924 16 282 
1925 16 281 
1926 16 282 
1927 16 281 
1928 16 281 
1929 16 281 
1930 16 281 
1931 16 281 
1932 16 281 
1933 17 282 
1934 17 282 
1935 16 281 
1936 17 282 
1937 17 281 
1938 16 282 
1939 16 281 
1940 17 281 
1941 17 282 
1942 17 281 
1943 17 282 
1944 16 281 
1945 17 281 
1946 16 281 
1947 16 280 
1948 16 281 
1949 16 280 
1950 17 280 
1951 17 281 
1952 17 281 
1953 18 281 
1954 16 281 
1955 17 281 
1956 17 281 
1957 17 281 
1958 17 281 
1959 16 280 
1960 16 280 
1961 16 279 
1962 16 280 
1963 15 280 
1964 14 279 
1965 14 279 
1966 15 278 
1967 15 278 
1968 16 279 
1969 16 279 
1970 16 279 
1971 16 279 
1972 15 279 
1973 16 279 
1974 15 278 
1975 16 279 
1976 16 278 
1977 16 277 
1978 15 277 
1979 15 278 
1980 15 278 
1981 14 278 
1982 15 278 
1983 15 277 
1984 15 277 
1985 15 277 
1986 15 276 
1987 15 277 
1988 16 278 
1989 15 278 
1990 15 277 
1991 16 278 
1992 16 278 
1993 16 279 
1994 16 278 
1995 17 280 
1996 17 281 
1997 16 281 
1998 15 280 
1999 15 280 
2000 15 280 
2001 15 279 
2002 15 279 
2003 15 280 
2004 16 280 
2005 15 280 
2006 15 280 
2007 15 280 
2008 14 280 
2009 14 279 
2010 15 279 
2011 15 279 
2012 16 278 
2013 16 279 
2014 16 279 
2015 16 280 
2016 16 279 
2017 16 279 
2018 15 279 
2019 16 280 
2020 15 279 
2021 16 279 
2022 17 278 
2023 17 279 
2024 16 280 
2025 15 280 
2026 16 280 
2027 16 279 
2028 16 279 
2029 17 279 
2030 16 280 
2031 16 279 
2032 15 279 
2033 16 280 
2034 17 279 
2035 17 279 
2036 17 280 
2037 15 280 
2038 15 279 
2039 16 279 
2040 17 279 
2041 18 280 
2042 18 280 
2043 16 281 
2044 16 280 
2045 15 280 
2046 16 280 
2047 16 280 
2048 16 280 
2049 16 279 
2050 16 280 
2051 17 279 
2052 18 278 
2053 19 279 
2054 18 277 
2055 19 277 
2056 18 277 
2057 18 277 
2058 19 278 
2059 19 278 
2060 19 279 
2061 18 278 
2062 18 279 
2063 18 278 
2064 17 278 
2065 18 278 
2066 19 279 
2067 20 280 
2068 20 281 
2069 20 281 
2070 20 281 
2071 19 281 
2072 19 281 
2073 19 281 
2074 19 280 
2075 20 279 
2076 20 280 
2077 19 281 
2078 20 281 
2079 19 281 
2080 19 280 
2081 19 281 
2082 19 281 
2083 19 281 
2084 19 280 
2085 19 281 
2086 19 280 
2087 19 281 
2088 19 281 
2089 19 281 
2090 19 281 
2091 18 280 
2092 19 280 
2093 18 280 
2094 19 280 
2095 20 280 
2096 20 281 
2097 20 281 
2098 19 282 
2099 19 282 
2100 19 281 
2101 20 281 
2102 20 279 
2103 19 279 
2104 18 277 
2105 18 277 
2106 18 277 
2107 17 278 
2108 16 278 
2109 15 277 
2110 15 277 
2111 15 276 
2112 15 277 
2113 16 277 
2114 15 277 
2115 15 277 
2116 15 278 
2117 14 279 
2118 13 271 
2119 14 269 
2120 14 270 
2121 14 270 
2122 13 272 
2123 13 272 
2124 13 273 
2125 14 271 
2126 14 270 
2127 13 274 
2128 15 272 
2129 14 271 
2130 14 270 
2131 13 269 
2132 12 268 
2133 11 268 
2134 11 267 
2135 12 262 
2136 13 262 
2137 13 265 
2138 13 266 
2139 15 265 
2140 14 266 
2141 14 264 
2142 16 261 
2143 15 254 
2144 16 253 
2145 16 253 
2146 17 252 
2147 18 253 
2148 20 252 
2149 20 252 
2150 22 248 
2151 29 243 
2152 32 240 
2153 34 238 
2154 32 240 
2155 30 241 
2156 27 241 
2157 25 238 
2158 25 236 
2159 26 239 
2160 26 234 
2161 23 233 
2162 20 229 
2163 20 227 
2164 17 224 
2165 15 216 
2166 14 209 
2167 13 201 
2168 13 192 
2169 12 186 
2170 11 181 
2171 11 173 
2172 11 167 
2173 11 162 
2174 11 163 
2175 11 162 
2176 11 164 
2177 11 165 
2178 11 165 
2179 11 164 
2180 11 162 
2181 12 162 
2182 13 157 
2183 14 154 
2184 13 153 
2185 13 149 
2186 13 140 
2187 15 133 
2188 17 125 
2189 17 118 
2190 15 114 
2191 15 110 
2192 13 98 
2193 14 90 
2194 15 82 
2195 15 75 
2196 15 73 
2197 16 67 
2198 16 59 
2199 16 52 
2200 16 48 
2201 17 46 
2202 16 43 
2203 16 41 
2204 16 39 
2205 16 42 
2206 16 41 
2207 16 41 
2208 17 41 
2209 17 42 
2210 17 43 
2211 17 44 
2212 16 44 
2213 16 44 
2214 16 43 
2215 16 42 
2216 16 42 
2217 16 44 
2218 16 46 
2219 16 46 
2220 18 45 
2221 18 43 
2222 19 40 
2223 21 37 
2224 23 34 
2225 27 30 
2226 26 31 
2227 26 30 
2228 22 31 
2229 23 30 
2230 20 26 
2231 17 26 
2232 18 22 
2233 17 23 
2234 17 21 
2235 17 21 
2236 17 20 
2237 17 21 
2238 17 21 
2239 16 23 
2240 16 21 
2241 16 21 
2242 16 22 
2243 16 21 
2244 15 21 
2245 16 22 
2246 16 21 
2247 16 21 
2248 16 22 
2249 15 29 
2250 16 29 
2251 15 26 
2252 16 26 
2253 15 25 
2254 15 23 
2255 15 24 
2256 15 20 
2257 15 18 
2258 17 16 
2259 19 13 
2260 18 14 
2261 20 14 
2262 22 14 
2263 21 14 
2264 21 15 
2265 19 16 
2266 19 16 
2267 19 16 
2268 21 14 
2269 20 14 
2270 20 14 
2271 20 14 
2272 20 14 
2273 22 14 
2274 22 14 
2275 21 16 
2276 22 13 
2277 21 13 
2278 21 14 
2279 21 14 
2280 21 15 
2281 20 14 
2282 21 15 
2283 21 15 
2284 22 16 
2285 22 14 
2286 22 14 
2287 22 14 
2288 21 14 
2289 22 14 
2290 21 14 
2291 23 15 
2292 21 14 
2293 22 16 
2294 22 15 
2295 22 14 
2296 22 14 
2297 22 14 
2298 23 14 
2299 23 14 
2300 23 15 
2301 23 14 
2302 23 14 
2303 22 14 
2304 22 16 
2305 20 15 
2306 21 14 
2307 21 14 
2308 22 14 
2309 23 14 
2310 23 14 
2311 23 15 
2312 22 17 
2313 21 16 
2314 22 15 
2315 22 14 
2316 22 14 
2317 22 14 
2318 22 14 
2319 22 14 
2320 21 16 
2321 20 16 
2322 22 15 
2323 23 15 
2324 23 14 
2325 23 14 
2326 23 13 
2327 23 14 
2328 22 14 
2329 22 15 
2330 22 15 
2331 22 15 
2332 23 15 
2333 23 15 
2334 23 14 
2335 23 14 
2336 21 15 
2337 22 14 
2338 22 15 
2339 23 14 
2340 23 15 
2341 23 15 
2342 23 15 
2343 23 16 
2344 23 14 
2345 21 15 
2346 22 14 
2347 22 14 
2348 23 14 
2349 23 15 
2350 24 15 
2351 22 15 
2352 22 15 
2353 23 15 
2354 22 14 
2355 22 15 
2356 23 16 
2357 24 14 
2358 23 16 
2359 22 15 
2360 22 17 
2361 23 15 
2362 23 15 
2363 23 15 
2364 24 15 
2365 23 15 
2366 23 16 
2367 22 15 
2368 23 16 
2369 22 16 
2370 23 17 
2371 23 15 
2372 22 15 
2373 22 16 
2374 23 15 
2375 23 14 
2376 23 16 
2377 23 16 
2378 23 16 
2379 23 16 
2380 23 15 
2381 23 16 
2382 24 16 
2383 23 15 
2384 24 16 
2385 24 15 
2386 25 16 
2387 24 15 
2388 25 16 
2389 24 16 
2390 24 14 
2391 24 14 
2392 24 13 
2393 24 14 
2394 24 15 
2395 23 15 
2396 24 15 
2397 23 17 
2398 23 16 
2399 23 16 
2400 23 14 
2401 22 14 
2402 23 15 
2403 24 15 
2404 26 14 
2405 27 15 
2406 26 15 
2407 29 17 
2408 30 16 
2409 31 18 
2410 33 17 
2411 36 17 
2412 38 20 
2413 35 20 
2414 35 20 
2415 36 21 
2416 36 22 
2417 35 22 
2418 36 22 
2419 36 22 
2420 36 19 
2421 35 18 
2422 35 16 
2423 33 15 
2424 33 14 
2425 36 15 
2426 36 15 
2427 34 15 
2428 33 13 
2429 34 13 
2430 34 13 
2431 34 13 
2432 34 14 
2433 34 14 
2434 34 14 
2435 35 15 
2436 36 15 
2437 35 16 
2438 32 13 
2439 32 12 
2440 32 12 
2441 34 12 
2442 33 12 
2443 34 13 
2444 33 13 
2445 34 13 
2446 34 12 
2447 32 12 
2448 33 12 
2449 31 12 
2450 30 12 
2451 29 13 
2452 29 13 
2453 28 14 
2454 30 15 
2455 30 15 
2456 32 16 
2457 33 17 
2458 33 19 
2459 34 21 
2460 37 25 
2461 38 29 
2462 40 32 
2463 40 30 
2464 42 35 
2465 43 34 
2466 44 32 
2467 46 33 
2468 49 32 
2469 52 33 
2470 59 35 
2471 64 34 
2472 65 36 
2473 71 41 
2474 78 45 
2475 85 50 
2476 85 46 
2477 96 51 
2478 101 50 
2479 110 50 
2480 116 49 
2481 131 54 
2482 137 51 
2483 144 53 
2484 154 56 
2485 157 58 
2486 159 58 
2487 166 58 
2488 169 57 
2489 171 57 
2490 176 57 
2491 179 56 
2492 179 53 
2493 185 52 
2494 187 52 
2495 190 52 
2496 192 51 
2497 194 51 
2498 197 51 
2499 194 49 
2500 201 50 
2501 202 50 
2502 204 52 
2503 202 52 
2504 204 54 
2505 199 53 
2506 208 56 
2507 209 60 
2508 211 64 
2509 213 69 
2510 215 72 
2511 216 75 
2512 218 79 
2513 226 97 
2514 232 103 
2515 235 108 
2516 242 118 
2517 246 125 
2518 253 142 
2519 255 151 
2520 256 159 
2521 257 169 
2522 258 178 
2523 259 191 
2524 260 201 
2525 261 209 
2526 261 218 
2527 262 226 
2528 264 232 
2529 266 242 
2530 270 248 
2531 273 252 
2532 279 260 
2533 280 264 
2534 281 271 
2535 282 274 
2536 283 275 
2537 284 277 
2538 284 278 
2539 284 280 
2540 286 281 
2541 285 281 
2542 286 282 
2543 286 278 
2544 287 279 
2545 286 279 
2546 286 280 
2547 286 281 
2548 286 282 
2549 286 281 
2550 286 280 
2551 285 279 
2552 286 280 
2553 284 282 
2554 283 281 
2555 282 281 
2556 282 283 
2557 280 282 
2558 280 282 
2559 281 282 
2560 282 282 
2561 282 282 
2562 281 281 
2563 281 278 
2564 281 280 
2565 280 279 
2566 281 280 
2567 281 279 
2568 279 279 
2569 278 278 
2570 279 276 
2571 279 274 
2572 278 270 
2573 276 265 
2574 273 264 
2575 269 264 
2576 267 264 
2577 266 263 
2578 263 259 
2579 262 257 
2580 260 256 
2581 259 255 
2582 262 256 
2583 264 258 
2584 264 257 
2585 265 253 
2586 266 252 
2587 264 243 
2588 264 240 
2589 264 237 
2590 265 237 
2591 270 242 
2592 272 239 
2593 274 236 
2594 275 235 
2595 278 233 
2596 278 230 
2597 279 230 
2598 279 230 
2599 280 230 
2600 279 232 
2601 278 232 
2602 278 233 
2603 279 233 
2604 278 232 
2605 278 230 
2606 278 228 
2607 278 228 
2608 278 227 
2609 277 230 
2610 279 231 
2611 282 230 
2612 282 233 
2613 282 227 
2614 280 231 
2615 281 232 
2616 279 234 
2617 277 236 
2618 278 238 
2619 280 237 
2620 277 236 
2621 278 235 
2622 279 237 
2623 277 240 
2624 281 243 
2625 283 249 
2626 282 251 
2627 286 256 
2628 286 256 
2629 285 257 
2630 284 256 
2631 283 254 
2632 285 256 
2633 285 256 
2634 286 259 
2635 284 259 
2636 285 258 
2637 285 258 
2638 285 258 
2639 282 255 
2640 283 255 
2641 283 257 
2642 285 260 
2643 284 258 
2644 284 260 
2645 285 259 
2646 283 255 
2647 282 256 
2648 284 256 
2649 283 256 
2650 283 257 
2651 284 258 
2652 285 259 
2653 285 258 
2654 284 258 
2655 287 260 
2656 287 259 
2657 287 258 
2658 287 259 
2659 286 258 
2660 286 258 
2661 286 259 
2662 286 261 
2663 284 262 
2664 284 266 
2665 283 268 
2666 283 268 
2667 282 267 
2668 281 265 
2669 280 268 
2670 280 266 
2671 279 269 
2672 279 269 
2673 278 271 
2674 279 268 
2675 279 267 
2676 278 266 
2677 277 266 
2678 275 265 
2679 270 266 
2680 264 265 
2681 260 265 
2682 258 267 
2683 255 265 
2684 251 266 
2685 247 265 
2686 241 264 
2687 235 264 
2688 229 264 
2689 224 264 
2690 220 265 
2691 217 266 
2692 211 268 
2693 208 270 
2694 205 272 
2695 199 276 
2696 193 278 
2697 182 280 
2698 173 282 
2699 167 283 
2700 158 283 
2701 151 284 
2702 149 285 
2703 147 285 
2704 148 285 
2705 146 285 
2706 142 285 
2707 131 286 
2708 121 285 
2709 115 285 
2710 109 285 
2711 108 286 
2712 108 285 
2713 106 286 
2714 101 286 
2715 91 286 
2716 82 286 
2717 73 285 
2718 65 284 
2719 60 286 
2720 54 285 
2721 51 285 
2722 45 286 
2723 44 286 
2724 38 285 
2725 33 283 
2726 29 284 
2727 26 283 
2728 22 283 
2729 21 282 
2730 22 284 
2731 22 284 
2732 20 284 
2733 20 284 
2734 19 284 
2735 19 283 
2736 19 284 
2737 20 283 
2738 22 283 
2739 24 284 
2740 24 285 
2741 22 285 
2742 20 284 
2743 21 285 
2744 20 285 
2745 22 285 
2746 23 285 
2747 23 285 
2748 23 284 
2749 24 285 
2750 24 287 
2751 24 287 
2752 23 287 
2753 19 286 
2754 21 286 
2755 23 287 
2756 22 286 
2757 21 286 
2758 23 286 
2759 24 287 
2760 24 287 
2761 22 287 
2762 23 287 
2763 21 286 
2764 21 285 
2765 22 283 
2766 21 283 
2767 21 283 
2768 22 283 
2769 21 284 
2770 21 285 
2771 19 284 
2772 21 284 
2773 21 284 
2774 20 284 
2775 20 284 
2776 21 283 
2777 21 284 
2778 20 284 
2779 20 283 
2780 20 282 
2781 20 282 
2782 20 282 
2783 21 280 
2784 21 276 
2785 21 278 
2786 21 277 
2787 20 277 
2788 20 277 
2789 20 276 
2790 21 275 
2791 21 275 
2793 22 276 
2794 22 275 
2795 23 274 
2796 23 269 
2797 21 263 
2798 19 256 
2799 20 257 
2800 21 253 
2801 21 256 
2802 22 255 
2803 24 249 
2804 23 253 
2805 24 249 
2806 22 245 
2807 25 240 
2808 26 240 
2809 27 236 
2810 29 232 
2811 31 225 
2812 33 219 
2813 35 216 
2814 38 211 
2815 40 209 
2816 43 207 
2817 46 204 
2818 44 203 
2819 44 204 
2820 44 202 
2821 44 201 
2822 44 201 
2823 44 201 
2824 45 200 
2825 44 200 
2826 44 201 
2827 44 201 
2828 45 200 
2829 44 201 
2830 44 204 
2831 43 205 
2832 45 205 
2833 47 205 
2834 49 204 
2835 50 203 
2836 53 204 
2837 54 205 
2838 57 204 
2839 60 206 
2840 58 206 
2841 57 206 
2842 58 205 
2843 57 204 
2844 57 204 
2845 58 202 
2846 55 202 
2847 56 197 
2848 59 189 
2849 60 183 
2851 61 137 
2852 61 128 
2853 60 123 
2854 61 117 
2855 60 110 
2856 62 100 
2857 61 96 
2858 58 98 
2859 56 97 
2860 56 91 
2861 53 88 
2862 54 87 
2863 56 92 
2864 58 87 
2865 58 88 
2866 56 86 
2867 57 88 
2868 56 89 
2869 57 89 
2870 56 92 
2871 58 94 
2872 57 87 
2873 56 92 
2874 57 88 
2875 59 91 
2876 60 93 
2877 62 88 
2878 62 89 
2879 63 88 
2880 61 88 
2881 61 87 
2882 60 87 
2883 60 89 
2884 58 93 
2885 56 91 
2886 57 89 
2887 56 89 
2888 55 90 
2889 55 82 
2890 55 78 
2891 54 75 
2892 52 83 
2893 52 83 
2894 53 78 
2895 51 79 
2896 50 79 
2897 49 79 
2898 48 78 
2899 47 75 
2900 48 76 
2901 49 77 
2902 48 78 
2903 48 79 
2904 51 81 
2905 51 86 
2906 53 78 
2907 51 81 
2908 51 79 
2909 52 72 
2910 52 73 
2911 53 72 
2912 51 75 
2913 50 79 
2914 56 89 
2915 57 89 
2916 57 88 
2917 56 86 
2918 54 85 
2919 55 85 
2920 54 84 
2921 51 82 
2922 51 82 
2923 51 83 
2924 42 74 
2925 38 67 
2926 32 64 
2927 24 57 
2928 22 52 
2929 20 48 
2930 21 50 
2931 21 48 
2932 23 47 
2933 23 48 
2934 22 49 
2935 22 49 
2936 21 50 
2937 23 49 
2938 22 50 
2939 24 48 
2940 24 48 
2941 24 49 
2942 23 50 
2943 22 48 
2944 19 47 
2945 17 43 
2946 16 36 
2947 14 26 
2948 14 28 
2949 14 27 
2950 13 26 
2951 15 28 
2952 14 29 
2953 14 31 
2954 14 33 
2955 14 33 
2956 15 32 
2957 14 31 
2958 15 28 
2959 16 30 
2960 16 30 
2961 15 33 
2962 14 32 
2963 14 32 
2964 15 29 
2965 15 29 
2966 15 29 
2967 16 27 
2968 16 29 
2969 16 32 
2970 16 32 
2971 15 32 
2972 16 33 
2973 18 29 
2974 16 27 
2975 16 28 
2976 16 29 
2977 16 29 
2978 15 29 
2979 15 31 
2980 15 27 
2981 14 26 
2982 14 23 
2983 14 24 
2984 13 22 
2985 12 20 
2986 12 20 
2987 13 18 
2988 12 17 
2989 13 18 
2990 13 18 
2991 12 17 
2992 12 16 
2993 12 18 
2994 12 19 
2995 11 21 
2996 13 19 
2997 15 17 
2998 17 17 
2999 18 17 
3000 19 17 
3001 19 16 
3002 19 16 
3003 19 16 
3004 19 16 
3005 19 17 
3006 18 16 
3007 19 16 
3008 18 16 
3009 18 17 
3010 18 16 
3011 17 17 
3012 18 17 
3013 18 17 
3014 17 16 
3015 17 16 
3016 18 16 
3017 18 17 
3018 17 17 
3019 17 17 
3020 18 18 
3021 17 18 
3022 17 18 
3023 17 16 
3024 17 17 
3025 17 17 
3026 17 17 
3027 16 17 
3028 18 17 
3029 18 16 
3030 18 18 
3031 18 17 
3032 17 18 
3033 18 17 
3034 19 15 
3035 19 15 
3036 19 15 
3037 19 17 
3038 19 17 
3039 19 17 
3040 19 17 
3041 18 16 
3042 19 15 
3043 19 15 
3044 19 16 
3045 19 16 
3046 18 16 
3047 17 17 
3048 17 17 
3049 19 16 
3050 19 16 
3051 19 15 
3052 18 15 
3053 19 15 
3054 19 16 
3055 19 16 
3056 19 17 
3057 20 15 
3058 19 17 
3059 19 15 
3060 20 15 
3061 18 15 
3062 19 16 
3063 18 16 
3064 19 16 
3065 18 17 
3066 18 18 
3067 17 16 
3068 18 15 
3069 18 15 
3070 18 16 
3071 18 15 
3072 17 16 
3073 19 16 
3074 20 15 
3075 19 15 
3076 19 16 
3077 17 16 
3078 18 16 
3079 18 15 
3080 18 16 
3081 18 16 
3082 18 18 
3083 18 20 
3084 18 22 
3085 18 23 
3086 17 24 
3087 18 24 
3088 20 22 
3089 20 19 
3090 21 19 
3091 21 19 
3092 21 19 
3093 20 20 
3094 17 22 
3095 16 21 
3096 16 20 
3097 16 19 
3098 17 19 
3099 17 20 
3100 16 22 
3101 14 24 
3102 13 26 
3103 13 32 
3104 12 39 
3105 12 42 
3106 12 45 
3107 13 48 
3108 14 51 
3109 14 56 
3110 12 61 
3111 13 67 
3112 13 77 
3113 13 86 
3114 12 98 
3115 11 109 
3116 11 118 
3117 12 124 
3118 13 128 
3119 13 132 
3120 12 135 
3121 13 134 
3122 13 135 
3123 13 136 
3124 13 137 
3125 14 137 
3126 14 135 
3127 15 136 
3128 12 136 
3129 13 136 
3130 13 135 
3131 13 138 
3132 14 136 
3133 13 139 
3134 13 136 
3135 14 134 
3136 14 132 
3137 15 134 
3138 16 131 
3139 17 131 
3140 16 132 
3141 14 137 
3142 16 139 
3143 16 138 
3144 16 143 
3145 15 145 
3146 17 148 
3147 18 157 
3148 19 166 
3149 20 175 
3150 18 189 
3151 17 200 
3152 17 209 
3153 16 221 
3154 16 233 
3155 16 242 
3156 15 252 
3157 13 263 
3158 12 268 
3159 13 267 
3160 13 269 
3161 13 269 
3162 13 270 
3163 13 271 
3164 13 270 
3165 13 270 
3166 14 270 
3167 14 270 
3168 14 269 
3169 14 270 
3170 15 269 
3171 15 270 
3172 17 268 
3173 17 267 
3174 18 268 
3175 21 270 
3176 24 272 
3186 33 274 
3187 37 274 
3188 36 273 
3198 32 269 
3200 34 268 
3201 40 273 
3202 38 272 
3203 45 275 
3204 46 274 
3205 55 274 
3206 59 275 
3207 64 275 
3208 63 275 
3209 70 275 
3210 67 274 
3211 70 276 
3212 70 275 
3213 69 275 
3214 68 275 
3215 65 272 
3216 65 273 
3217 66 272 
3218 67 273 
3219 74 271 
3220 76 269 
3221 77 271 
3222 74 270 
3223 76 270 
3224 76 269 
3225 76 270 
3226 81 271 
3227 81 271 
3228 80 274 
3229 81 272 
3230 82 272 
3231 81 271 
3232 81 271 
3233 80 271 
3234 79 271 
3235 80 271 
3236 81 271 
3237 80 273 
3238 79 272 
3239 80 272 
3240 79 272 
3241 80 271 
3242 78 271 
3243 78 272 
3244 76 272 
3245 77 271 
3246 77 272 
3247 77 272 
3248 78 272 
3249 77 272 
3250 76 272 
3251 77 271 
3252 77 270 
3253 77 268 
3254 77 271 
3255 83 269 
3256 83 268 
3257 84 264 
3258 83 269 
3259 83 269 
3260 84 270 
3261 84 270 
3262 89 269 
3263 93 270 
3264 96 271 
3265 101 274 
3266 106 276 
3267 110 276 
3268 112 277 
3269 113 278 
3270 112 276 
3271 112 277 
3272 112 276 
3273 112 275 
3274 111 276 
3275 110 278 
3276 111 277 
3277 111 277 
3278 112 276 
3279 112 276 
3280 112 276 
3281 112 275 
3282 112 275 
3283 110 275 
3284 112 275 
3285 112 275 
3286 109 278 
3287 109 278 
3288 109 277 
3289 109 277 
3290 109 276 
3291 109 275 
3292 109 275 
3293 108 274 
3294 107 276 
3295 110 276 
3296 110 276 
3297 110 277 
3298 109 277 
3299 111 275 
3300 110 275 
3301 108 274 
3302 108 275 
3303 110 276 
3304 109 275 
3305 110 276 
3306 114 277 
3307 114 276 
3308 115 274 
3309 115 275 
3310 116 274 
3311 117 273 
3312 117 270 
3313 118 273 
3314 120 274 
3315 126 264 
3316 128 261 
3317 133 258 
3318 139 254 
3319 144 251 
3320 145 250 
3321 143 252 
3322 146 250 
3323 148 251 
3324 150 250 
3325 152 249 
3326 153 249 
3327 149 249 
3328 149 250 
3329 147 250 
3330 144 249 
3331 145 252 
3332 146 253 
3333 146 252 
3334 146 251 
3335 146 251 
3336 146 252 
3337 146 251 
3338 146 251 
3339 145 252 
3340 145 251 
3341 147 249 
3342 147 248 
3343 152 246 
3344 152 246 
3345 152 246 
3346 153 245 
3347 152 246 
3348 153 246 
3349 153 246 
3350 154 246 
3351 156 246 
3352 157 246 
3353 158 246 
3354 158 246 
3355 154 247 
3356 158 246 
3357 160 246 
3358 161 246 
3359 157 248 
3360 156 248 
3361 159 251 
3362 155 250 
3363 160 250 
3364 162 250 
3365 166 252 
3366 175 258 
3367 181 261 
3368 184 261 
3369 182 259 
3370 190 259 
3371 187 259 
3372 194 254 
3373 196 249 
3374 198 245 
3375 200 242 
3376 199 238 
3377 199 237 
3378 201 223 
3379 204 219 
3380 205 206 
3381 203 202 
3382 204 183 
3383 202 178 
3384 203 166 
3385 206 157 
3386 207 146 
3387 213 134 
3388 214 124 
3389 217 111 
3390 219 104 
3391 219 102 
3392 220 93 
3393 221 93 
3394 223 92 
3395 224 93 
3396 224 91 
3397 225 90 
3398 225 90 
3399 225 91 
3400 225 90 
3401 225 90 
3402 225 90 
3403 225 90 
3404 225 91 
3405 225 90 
3406 225 90 
3407 226 88 
3408 227 88 
3409 227 88 
3410 226 88 
3411 222 94 
3412 227 87 
3413 227 87 
3414 227 87 
3415 227 87 
3416 227 87 
3417 227 87 
3418 227 87 
3419 227 87 
3420 228 87 
3421 228 87 
3422 227 87 
3423 226 88 
3424 227 87 
3425 227 88 
3426 227 88 
3427 226 88 
3428 226 87 
3429 226 87 
3430 227 87 
3431 227 87 
3432 227 88 
3433 227 88 
3434 227 88 
3435 227 88 
3436 226 89 
3437 224 91 
3438 223 91 
3439 223 92 
3440 223 92 
3441 225 91 
3442 227 91 
3443 227 91 
3444 227 91 
3445 227 91 
3446 227 91 
3447 227 91 
3448 227 91 
3449 227 90 
3450 227 91 
3451 227 92 
3452 229 91 
3453 230 92 
3454 225 100 
3455 227 90 
3456 231 90 
3457 227 90 
3458 224 89 
3459 223 89 
3460 227 104 
3461 226 91 
3462 227 90 
3463 231 89 
3465 265 68 
3466 268 66 
3467 270 64 
3468 272 62 
3469 272 62 
3470 272 62 
3471 271 64 
3472 271 64 
3473 271 64 
3474 271 64 
3475 270 63 
3476 270 63 
3477 270 63 
3478 270 63 
3479 270 64 
3480 271 64 
3481 271 64 
3482 271 65 
3483 271 65 
3484 271 65 
3485 272 65 
3486 271 65 
3487 271 64 
3488 270 64 
3489 271 65 
3490 271 65 
3491 271 65 
3492 270 65 
3493 270 66 
3494 271 66 
3495 271 67 
3496 270 68 
3497 271 69 
3498 270 70 
3499 269 69 
3500 270 70 
3501 267 70 
3502 266 69 
3503 269 70 
3504 271 70 
3505 273 71 
3506 275 71 
3507 277 71 
3508 279 72 
3509 278 72 
3510 278 72 
3511 273 68 
3512 269 68 
3513 267 67 
3514 267 66 
3515 266 66 
3516 266 66 
3517 265 66 
3518 265 66 
3519 264 66 
3520 264 67 
3521 263 67 
3522 263 66 
3523 263 65 
3524 263 64 
3525 263 63 
3526 264 61 
3527 264 59 
3528 265 63 
3529 262 52 
3530 258 43 
3531 253 38 
3532 252 35 
3533 251 33 
3534 249 34 
3535 251 34 
3536 251 34 
3537 251 34 
3538 251 34 
3539 252 34 
3540 250 33 
3541 250 33 
3542 248 34 
3543 248 34 
3544 246 35 
3545 247 36 
3546 246 35 
3547 245 34 
3548 242 32 
3549 239 29 
3550 236 22 
3551 233 18 
3552 230 15 
3553 226 14 
3554 225 14 
3555 222 13 
3556 224 12 
3557 224 13 
3558 225 14 
3559 225 14 
3560 226 16 
3561 226 17 
3562 226 17 
3563 226 22 
3564 227 22 
3565 225 25 
3566 225 26 
3567 224 29 
3568 224 30 
3569 222 32 
3570 223 34 
3571 223 34 
3572 225 34 
3573 226 35 
3574 228 35 
3575 231 36 
3576 232 33 
3577 235 37 
3578 235 36 
3579 235 37 
3580 236 37 
3581 236 37 
3582 236 37 
3583 238 37 
3584 239 32 
3585 238 38 
3586 239 38 
3587 240 38 
3588 239 38 
3589 238 41 
3590 239 41 
3591 240 41 
3592 239 42 
3593 241 40 
3594 241 40 
3595 241 41 
3596 242 40 
3597 242 41 
3598 246 33 
3599 248 34 
3600 246 36 
3601 242 39 
3602 242 39 
3603 243 40 
3604 249 33 
3605 250 35 
3606 251 35 
3607 248 33 
3608 248 33 
3609 241 36 
3610 247 36 
3611 250 36 
3612 254 32 
3613 252 36 
3614 249 35 
3615 246 35 
3616 245 35 
3617 245 35 
3618 259 33 
3619 257 31 
3620 246 35 
3621 246 35 
3622 245 35 
3623 245 35 
3625 223 76 
3626 225 74 
3627 225 75 
3628 226 77 
3629 237 52 
3630 236 51 
3631 236 51 
3632 233 52 
3633 235 54 
3635 230 55 
3636 229 58 
3637 228 60 
3638 227 58 
3639 227 57 
3640 231 55 
3641 229 53 
3642 229 54 
3643 229 53 
3644 228 54 
3645 223 64 
3646 223 66 
3647 223 66 
3648 221 65 
3649 220 63 
3650 223 58 
3651 222 58 
3652 222 58 
3653 222 58 
3654 222 59 
3655 222 59 
3656 220 60 
3657 218 61 
3658 218 64 
3659 218 64 
3660 217 64 
3661 218 67 
3662 225 63 
3663 219 59 
3664 220 59 
3665 217 59 
3666 215 60 
3667 214 60 
3668 217 61 
3670 230 57 
3671 218 59 
3672 215 59 
3673 215 59 
3674 214 58 
3675 216 59 
3676 216 60 
3677 216 61 
3678 217 61 
3679 215 61 
3680 217 61 
3681 216 60 
3682 214 59 
3684 224 56 
3685 214 58 
3686 215 57 
3687 214 58 
3688 213 57 
3689 212 57 
3690 226 58 
3691 224 59 
3692 224 59 
3693 226 58 
3694 225 58 
3695 217 57 
3696 215 58 
3697 214 57 
3698 215 57 
3699 217 57 
3700 231 51 
3701 231 49 
3702 231 47 
3703 230 49 
3704 228 55 
3705 225 54 
3706 222 54 
3707 222 54 
3708 221 53 
3709 221 53 
3710 222 54 
3711 221 69 
3712 220 55 
3713 220 56 
3714 224 74 
3715 223 75 
3716 223 75 
3717 223 75 
3718 223 75 
3719 223 76 
3720 223 77 
3721 223 77 
3722 224 77 
3723 225 77 
3724 227 78 
3725 224 76 
3726 222 76 
3727 221 77 
3729 218 78 
3730 221 79 
3731 221 79 
3732 221 79 
3733 218 79 
3735 218 78 
3736 217 79 
3737 217 79 
3738 217 80 
3739 217 79 
3742 216 80 
3745 227 98 
3749 217 82 
3750 215 79 
3751 217 79 
3752 215 80 
3753 213 80 
3754 214 80 
3755 217 81 
3756 213 82 
3757 215 83 
3758 215 84 
3759 214 85 
3760 212 84 
3762 248 113 
3763 249 114 
3764 253 117 
3765 257 113 
3766 261 110 
3767 264 104 
3768 265 100 
3769 265 99 
3770 264 95 
3771 260 94 
3772 259 90 
# Trial 6 - POSITION_mouse_training_OS_calcium_1_t0223_raw.txt
135 198 255 
136 266 12 
137 273 13 
138 275 12 
139 279 12 
140 282 16 
141 285 18 
142 287 19 
143 286 20 
144 287 23 
145 288 25 
146 288 34 
147 288 44 
148 289 57 
149 289 73 
150 289 90 
151 289 106 
152 288 125 
153 289 142 
154 289 162 
155 289 176 
156 289 188 
157 288 198 
158 287 203 
159 287 209 
160 288 214 
161 289 222 
162 289 229 
163 288 239 
164 288 244 
165 290 244 
166 290 245 
167 291 246 
168 290 246 
169 291 248 
170 291 252 
171 291 253 
172 290 255 
173 290 253 
174 290 255 
175 291 256 
176 290 257 
177 290 259 
178 290 262 
179 291 261 
180 291 263 
181 290 263 
182 290 264 
183 291 265 
184 292 269 
185 292 269 
186 291 271 
187 290 270 
188 290 270 
189 289 270 
190 281 272 
191 279 271 
192 274 270 
193 270 270 
194 267 270 
195 269 268 
196 268 268 
197 265 269 
198 264 269 
199 264 269 
200 262 269 
201 262 269 
202 262 269 
203 263 269 
204 264 269 
205 265 269 
206 265 269 
207 266 269 
208 267 268 
209 267 267 
210 267 267 
211 268 267 
212 268 268 
213 268 268 
214 268 268 
215 268 268 
216 269 268 
217 269 269 
218 268 271 
219 265 273 
220 264 273 
221 263 275 
222 261 277 
223 261 280 
224 259 283 
225 257 285 
226 254 288 
227 252 288 
228 251 288 
229 252 288 
230 251 287 
231 249 287 
232 246 287 
233 243 287 
234 242 287 
235 242 287 
236 242 286 
237 242 286 
238 240 285 
239 236 283 
240 235 282 
241 235 280 
242 235 280 
243 235 279 
244 235 278 
245 235 277 
246 234 276 
247 234 276 
248 235 276 
249 235 276 
250 236 276 
251 237 276 
252 238 275 
253 236 273 
254 235 270 
255 236 272 
256 236 272 
257 234 269 
258 234 268 
259 235 268 
260 235 268 
261 235 269 
262 235 270 
263 235 269 
264 236 271 
265 236 274 
266 236 274 
267 236 274 
268 236 272 
269 237 274 
270 236 275 
271 236 278 
272 236 279 
273 240 283 
274 244 285 
275 252 288 
276 260 290 
277 269 294 
278 251 282 
279 250 283 
280 294 275 
281 290 268 
282 290 267 
283 289 266 
284 287 264 
285 285 265 
286 283 265 
287 283 266 
288 283 266 
289 285 266 
290 286 265 
291 286 265 
292 287 265 
293 286 264 
294 287 265 
295 287 265 
296 287 265 
297 286 265 
298 286 264 
299 286 264 
300 286 263 
301 286 263 
302 288 263 
303 288 263 
304 289 264 
305 288 264 
306 286 263 
307 286 263 
308 284 262 
309 282 262 
310 281 261 
311 281 259 
312 280 258 
313 279 258 
314 278 257 
315 277 256 
316 278 255 
317 278 255 
318 278 253 
319 278 255 
320 278 254 
321 279 257 
322 280 258 
323 279 260 
324 277 263 
325 274 268 
326 270 277 
327 268 283 
328 262 288 
329 259 289 
330 260 290 
331 259 290 
332 260 289 
333 259 289 
334 258 289 
335 259 290 
336 258 289 
337 256 289 
338 251 289 
339 247 288 
340 242 288 
341 233 287 
342 227 287 
343 220 287 
344 216 287 
345 205 287 
346 199 287 
347 188 286 
348 181 287 
349 180 288 
350 169 286 
351 162 286 
352 159 287 
353 158 286 
354 161 285 
355 157 284 
356 157 284 
357 153 284 
358 150 283 
359 149 282 
360 149 278 
361 149 275 
362 149 275 
363 145 272 
364 145 272 
365 147 269 
366 146 268 
367 142 265 
369 140 265 
370 139 268 
371 133 269 
372 124 272 
373 114 277 
374 103 280 
375 96 284 
376 86 285 
377 81 287 
378 80 288 
379 69 287 
380 67 284 
381 64 283 
382 59 282 
383 56 281 
384 49 277 
385 45 277 
386 41 280 
387 28 278 
388 23 278 
389 21 278 
390 21 274 
391 21 273 
392 21 271 
393 23 268 
394 24 265 
395 25 261 
396 28 259 
397 27 255 
398 29 253 
399 27 256 
400 28 254 
401 28 252 
402 28 251 
403 26 250 
404 25 245 
405 24 243 
406 23 241 
407 20 236 
408 17 230 
409 17 229 
410 16 224 
411 15 224 
412 13 220 
413 12 219 
414 12 215 
415 12 214 
416 12 213 
417 12 215 
418 12 215 
419 12 216 
420 13 217 
421 13 218 
422 14 218 
423 15 217 
424 17 219 
425 20 216 
426 21 217 
427 22 218 
428 24 218 
429 24 218 
430 26 218 
431 32 219 
432 40 218 
433 43 217 
434 46 218 
435 51 218 
436 52 217 
437 54 219 
438 59 218 
439 63 217 
440 66 217 
441 67 215 
442 70 219 
443 74 218 
444 74 218 
445 79 219 
446 75 218 
447 75 219 
448 77 222 
449 75 224 
450 75 226 
452 79 258 
453 83 241 
454 81 242 
455 80 248 
456 79 252 
457 80 252 
458 81 258 
459 83 261 
460 84 262 
461 83 265 
462 81 269 
463 78 270 
464 75 269 
465 72 270 
466 68 275 
467 59 279 
468 53 281 
469 44 285 
470 37 286 
471 35 286 
472 36 285 
473 35 285 
474 32 284 
475 26 283 
476 22 283 
477 21 283 
478 22 283 
479 22 282 
480 22 283 
481 21 283 
482 21 284 
483 19 285 
484 18 285 
485 17 285 
486 17 284 
487 18 284 
488 18 284 
489 19 284 
490 18 285 
491 18 285 
492 19 284 
493 18 284 
494 18 284 
495 20 283 
496 21 284 
497 20 285 
498 19 284 
499 19 285 
500 19 285 
501 20 284 
502 21 284 
503 20 284 
504 19 284 
505 19 285 
506 18 285 
507 18 285 
508 20 284 
509 21 284 
510 19 284 
511 20 284 
512 20 285 
513 20 284 
514 20 285 
515 20 284 
516 19 284 
517 21 283 
518 21 284 
519 21 284 
520 22 284 
521 21 284 
522 21 284 
523 22 282 
524 22 283 
525 22 284 
526 22 284 
527 21 284 
528 21 285 
529 22 283 
530 20 284 
531 22 284 
532 22 284 
533 21 285 
534 22 285 
535 22 285 
536 21 285 
537 21 284 
538 21 284 
539 21 284 
540 21 284 
541 21 284 
542 21 284 
543 21 285 
544 21 285 
545 19 284 
546 21 284 
547 22 283 
548 21 285 
549 21 285 
550 20 285 
551 21 284 
552 21 284 
553 20 283 
554 20 284 
555 21 285 
556 21 285 
557 20 285 
558 21 284 
559 20 284 
560 20 284 
561 20 283 
562 21 284 
563 21 284 
564 20 284 
565 21 284 
566 21 284 
567 22 284 
568 22 283 
569 22 283 
570 21 284 
571 21 284 
572 20 284 
573 20 283 
574 21 283 
575 22 282 
576 22 281 
577 22 282 
578 22 283 
579 22 284 
580 23 284 
581 22 283 
582 21 283 
583 21 283 
584 21 283 
585 22 284 
586 22 284 
587 21 284 
588 23 284 
589 23 284 
590 24 285 
591 22 283 
592 22 284 
593 22 284 
594 23 285 
595 23 285 
596 22 284 
597 24 285 
598 22 283 
599 22 283 
600 24 284 
601 25 284 
602 23 284 
603 26 284 
604 26 283 
605 23 284 
606 22 283 
607 23 283 
608 22 284 
609 22 284 
610 24 284 
611 23 284 
612 23 283 
613 23 283 
614 23 283 
615 24 283 
616 24 282 
617 26 282 
618 26 280 
619 29 277 
620 31 274 
621 30 270 
622 32 268 
623 33 262 
624 31 257 
625 33 252 
626 32 254 
627 31 253 
628 31 256 
629 31 257 
630 30 258 
631 29 261 
632 29 261 
633 28 263 
634 27 263 
635 28 264 
636 27 265 
637 27 266 
638 28 268 
639 28 269 
640 28 266 
641 29 265 
642 27 262 
643 30 258 
644 27 259 
645 27 260 
646 28 255 
647 28 252 
648 28 252 
649 29 251 
650 29 253 
651 30 253 
652 30 251 
653 32 248 
654 33 245 
655 32 246 
656 31 247 
657 29 249 
658 27 252 
659 27 249 
660 23 250 
661 23 243 
662 19 240 
663 17 238 
664 17 234 
665 16 235 
666 15 232 
667 13 232 
668 14 232 
669 14 233 
670 14 233 
671 14 233 
672 14 233 
673 15 233 
674 14 229 
675 14 227 
676 15 222 
677 14 221 
678 13 215 
679 13 210 
680 11 208 
681 12 207 
682 12 207 
683 13 207 
684 13 207 
685 15 205 
686 15 202 
687 16 201 
688 19 198 
689 18 200 
690 17 201 
691 17 201 
692 16 203 
693 14 203 
694 14 199 
695 16 197 
696 15 193 
697 16 188 
698 15 186 
699 16 183 
700 17 178 
701 18 175 
702 19 177 
703 20 178 
704 21 179 
705 21 180 
706 18 180 
707 17 176 
708 17 174 
709 16 173 
710 17 171 
711 16 165 
712 16 157 
713 15 150 
714 16 141 
715 17 132 
716 15 128 
717 15 121 
718 14 111 
719 13 98 
720 14 94 
721 12 91 
722 12 91 
723 12 92 
724 12 89 
725 13 88 
726 15 83 
727 14 73 
728 16 64 
729 15 47 
730 15 36 
731 15 28 
732 15 24 
733 15 19 
734 14 19 
735 15 18 
736 15 19 
737 16 19 
738 15 21 
739 15 24 
740 16 24 
741 17 24 
742 19 20 
743 21 19 
744 22 18 
745 23 19 
746 24 19 
747 27 19 
748 34 15 
749 37 15 
750 31 16 
751 28 17 
752 23 17 
753 22 19 
754 19 20 
755 19 18 
756 20 16 
757 21 16 
758 20 16 
759 21 17 
760 21 16 
761 21 15 
762 20 15 
763 20 15 
764 20 14 
765 20 13 
766 20 14 
767 20 14 
768 20 15 
769 21 13 
770 21 13 
771 19 13 
772 20 13 
773 20 12 
774 20 14 
775 21 13 
776 21 13 
777 21 13 
778 21 13 
779 20 13 
780 20 13 
781 20 14 
782 21 13 
783 21 14 
784 21 14 
785 20 14 
786 19 13 
787 20 13 
788 20 13 
789 20 14 
790 21 14 
791 20 14 
792 19 14 
793 20 13 
794 19 13 
795 17 13 
796 16 13 
797 18 15 
798 19 15 
799 17 16 
800 18 15 
801 17 14 
802 18 15 
803 18 15 
804 19 17 
805 17 20 
806 15 23 
807 12 30 
808 13 32 
809 12 34 
810 14 32 
811 13 34 
812 11 39 
813 11 42 
814 12 47 
815 13 53 
816 12 60 
817 13 63 
818 12 65 
819 13 69 
820 14 68 
821 13 69 
822 13 69 
823 14 70 
824 14 70 
825 14 70 
826 14 69 
827 14 69 
828 15 69 
829 17 69 
830 19 70 
831 25 72 
832 28 74 
833 33 77 
834 37 80 
835 38 80 
836 39 80 
837 37 78 
838 37 78 
839 36 78 
840 38 81 
841 38 81 
842 37 82 
843 39 80 
844 39 82 
845 38 81 
846 45 86 
847 47 85 
848 52 92 
849 56 95 
850 58 97 
851 58 99 
852 56 101 
853 56 104 
854 55 100 
855 57 102 
856 58 104 
857 58 107 
858 57 109 
859 57 107 
860 58 108 
861 60 109 
862 66 113 
863 72 116 
864 74 116 
865 77 118 
866 81 122 
867 80 124 
868 81 124 
869 81 124 
870 82 123 
871 81 124 
872 79 122 
873 81 129 
874 81 131 
875 82 133 
876 84 135 
877 84 136 
878 86 140 
879 90 146 
880 91 154 
881 92 157 
882 93 168 
883 94 182 
884 96 197 
885 95 208 
886 94 217 
887 91 224 
888 90 230 
889 89 242 
890 89 250 
891 89 258 
892 87 267 
893 86 271 
894 84 278 
895 82 279 
896 83 280 
897 83 278 
898 84 278 
899 85 278 
900 86 278 
901 86 280 
902 85 278 
903 86 277 
904 87 274 
905 88 273 
906 89 270 
907 91 275 
908 94 277 
909 96 278 
910 103 282 
911 112 281 
912 125 283 
913 132 282 
914 132 282 
915 135 282 
916 135 281 
917 136 281 
918 137 281 
919 137 280 
920 138 281 
921 137 281 
922 136 282 
923 138 282 
924 137 283 
925 138 283 
926 138 283 
927 138 283 
928 139 283 
929 144 282 
930 148 283 
931 154 284 
932 142 282 
934 147 275 
935 148 283 
936 154 279 
937 144 282 
938 147 281 
939 213 283 
940 223 284 
941 227 285 
942 229 285 
943 233 285 
944 233 283 
945 234 283 
946 233 283 
947 230 284 
948 232 284 
949 237 284 
950 238 284 
951 241 285 
952 246 284 
953 256 287 
954 263 288 
955 267 285 
956 249 287 
957 254 284 
958 256 284 
959 254 284 
960 257 282 
961 258 280 
962 259 285 
963 261 285 
964 262 285 
965 261 284 
966 261 283 
967 260 283 
968 262 283 
969 263 283 
970 263 283 
971 264 283 
972 264 282 
973 272 271 
974 276 274 
975 275 273 
976 273 268 
977 274 268 
978 274 266 
979 275 266 
980 274 265 
981 275 266 
982 276 269 
983 277 271 
984 277 272 
985 277 272 
986 277 273 
987 276 267 
988 274 267 
989 275 269 
990 275 270 
991 275 270 
992 273 268 
993 275 269 
994 278 271 
995 277 266 
996 275 264 
997 267 282 
998 262 280 
999 258 284 
1000 252 282 
1001 247 283 
1002 240 282 
1003 238 282 
1004 238 282 
1005 240 283 
1006 239 281 
1007 240 280 
1008 240 281 
1009 240 281 
1010 241 280 
1011 241 279 
1012 242 279 
1013 241 277 
1014 239 274 
1015 238 276 
1016 233 270 
1017 230 263 
1018 232 266 
1019 229 263 
1020 229 257 
1021 230 259 
1022 228 255 
1023 229 256 
1024 229 257 
1025 229 257 
1026 229 255 
1027 229 250 
1028 228 248 
1029 228 247 
1030 228 249 
1031 228 249 
1032 228 248 
1033 228 249 
1034 228 249 
1035 227 247 
1036 222 242 
1037 220 237 
1038 219 233 
1039 218 229 
1040 217 227 
1041 215 224 
1042 215 221 
1043 213 220 
1044 213 220 
1045 213 220 
1046 213 219 
1047 212 216 
1048 211 215 
1049 211 215 
1050 213 216 
1051 216 217 
1052 218 217 
1053 226 215 
1054 234 211 
1055 237 213 
1056 244 212 
1057 248 212 
1058 254 211 
1059 260 214 
1060 262 217 
1061 263 221 
1062 261 222 
1063 264 225 
1064 262 225 
1065 265 228 
1066 270 235 
1067 271 236 
1068 271 237 
1069 272 238 
1070 273 233 
1071 274 240 
1072 275 239 
1073 275 238 
1074 275 239 
1075 275 240 
1076 275 241 
1077 276 243 
1078 276 244 
1079 276 246 
1080 276 246 
1081 276 245 
1082 276 245 
1083 276 246 
1084 277 243 
1085 279 240 
1086 277 236 
1087 278 234 
1088 279 234 
1089 280 240 
1090 278 247 
1091 277 251 
1092 276 255 
1093 270 262 
1094 266 264 
1095 261 266 
1096 253 269 
1097 248 272 
1098 245 273 
1099 245 274 
1100 246 273 
1101 246 272 
1102 247 269 
1103 246 269 
1104 243 267 
1105 239 267 
1106 236 267 
1107 231 267 
1108 226 265 
1109 218 267 
1110 206 265 
1111 192 265 
1112 180 266 
1113 166 272 
1114 150 276 
1115 131 279 
1116 120 282 
1117 103 284 
1118 92 285 
1119 81 285 
1120 77 287 
1121 69 286 
1122 63 286 
1123 50 285 
1124 41 284 
1126 25 284 
1127 22 283 
1128 23 284 
1129 26 284 
1130 24 282 
1131 22 280 
1132 21 278 
1133 19 277 
1134 20 277 
1135 20 278 
1136 21 279 
1137 21 279 
1138 21 277 
1139 21 278 
1140 20 278 
1141 21 277 
1142 21 277 
1143 20 278 
1144 22 279 
1145 21 277 
1146 22 277 
1147 21 278 
1148 21 276 
1149 20 278 
1150 21 278 
1151 21 279 
1152 22 279 
1153 21 279 
1154 22 278 
1155 23 277 
1156 22 275 
1157 24 276 
1158 23 276 
1159 25 278 
1160 27 277 
1161 27 276 
1162 28 277 
1163 29 274 
1164 29 273 
1165 31 270 
1166 31 266 
1167 31 262 
1168 31 257 
1169 31 256 
1170 31 255 
1171 31 254 
1172 31 254 
1173 31 256 
1174 31 257 
1175 29 261 
1176 29 263 
1177 28 266 
1178 28 264 
1179 27 261 
1180 27 258 
1181 27 250 
1182 27 242 
1183 27 243 
1184 27 239 
1185 27 237 
1186 28 237 
1187 30 237 
1188 29 237 
1189 28 236 
1190 27 235 
1191 26 234 
1192 26 231 
1193 25 231 
1194 27 231 
1195 27 231 
1196 28 231 
1197 27 227 
1198 27 225 
1199 28 222 
1200 30 221 
1201 30 223 
1202 30 223 
1203 30 224 
1204 31 222 
1205 30 222 
1206 31 223 
1207 31 220 
1208 32 220 
1209 32 220 
1210 32 218 
1211 31 221 
1212 31 224 
1213 30 221 
1214 28 223 
1215 26 221 
1216 22 221 
1217 19 220 
1218 17 220 
1219 16 221 
1220 18 222 
1221 17 221 
1222 18 223 
1223 18 226 
1224 16 233 
1225 15 240 
1226 13 248 
1227 10 258 
1228 11 265 
1229 11 274 
1230 11 276 
1231 13 277 
1232 12 277 
1233 13 277 
1234 13 278 
1235 13 278 
1236 14 277 
1237 15 279 
1238 15 279 
1239 15 279 
1240 14 278 
1241 14 279 
1242 14 279 
1243 15 278 
1244 15 278 
1245 15 279 
1246 15 279 
1247 16 280 
1248 16 279 
1249 17 279 
1250 17 279 
1251 18 279 
1252 16 279 
1253 16 280 
1254 17 280 
1255 17 280 
1256 17 282 
1257 17 280 
1258 16 280 
1259 17 280 
1260 17 281 
1261 17 281 
1262 17 281 
1263 17 281 
1264 16 281 
1265 16 280 
1266 15 280 
1267 16 280 
1268 16 281 
1269 17 281 
1270 18 282 
1271 16 281 
1272 17 280 
1273 17 280 
1274 16 278 
1275 17 280 
1276 17 281 
1277 16 280 
1278 16 282 
1279 17 281 
1280 17 280 
1281 16 280 
1282 17 280 
1283 16 280 
1284 16 281 
1285 17 281 
1286 17 281 
1287 16 279 
1288 17 280 
1289 17 280 
1290 15 279 
1291 16 280 
1292 15 279 
1293 16 280 
1294 19 281 
1295 19 280 
1296 18 281 
1297 18 280 
1298 16 281 
1299 15 281 
1300 15 280 
1301 15 280 
1302 16 281 
1303 17 281 
1304 18 281 
1305 18 281 
1306 17 282 
1307 17 282 
1308 17 282 
1309 17 281 
1310 17 281 
1311 17 281 
1312 18 281 
1313 17 282 
1314 17 282 
1315 17 282 
1316 17 282 
1317 17 280 
1318 17 281 
1319 17 281 
1320 17 282 
1321 18 283 
1322 17 282 
1323 17 281 
1324 17 282 
1325 17 281 
1326 18 281 
1327 17 281 
1328 18 282 
1329 18 282 
1330 18 281 
1331 17 281 
1332 17 281 
1333 17 279 
1334 17 279 
1335 16 279 
1336 15 278 
1337 15 278 
1338 14 273 
1339 13 270 
1340 14 271 
1341 15 273 
1342 14 273 
1343 15 274 
1344 15 273 
1345 14 272 
1346 16 274 
1347 16 275 
1348 17 276 
1349 16 277 
1350 16 277 
1351 14 276 
1352 15 273 
1353 16 272 
1354 18 270 
1355 18 269 
1356 18 270 
1357 18 269 
1358 18 268 
1359 20 264 
1360 18 267 
1361 18 267 
1362 18 267 
1363 18 268 
1364 18 268 
1365 18 267 
1366 18 267 
1367 18 266 
1368 19 265 
1369 18 267 
1370 18 267 
1371 19 268 
1372 21 270 
1373 20 269 
1374 19 269 
1375 17 269 
1376 16 266 
1377 15 266 
1378 14 266 
1379 15 267 
1380 15 267 
1381 16 265 
1382 18 265 
1383 20 265 
1384 21 263 
1385 20 264 
1386 21 265 
1387 21 264 
1388 21 264 
1389 20 263 
1390 20 261 
1391 21 259 
1392 21 258 
1393 23 255 
1394 21 249 
1395 22 239 
1396 23 231 
1397 23 225 
1398 23 225 
1399 23 222 
1400 24 223 
1401 25 222 
1402 25 223 
1403 24 223 
1404 22 225 
1405 23 224 
1406 23 224 
1407 22 226 
1408 24 222 
1409 23 218 
1410 24 216 
1411 26 214 
1412 27 211 
1413 28 208 
1414 28 207 
1415 28 209 
1416 31 208 
1417 29 210 
1418 32 207 
1419 34 207 
1420 33 209 
1421 32 209 
1422 30 210 
1423 29 209 
1424 30 206 
1425 30 205 
1426 32 203 
1427 33 198 
1428 34 194 
1429 34 192 
1430 36 189 
1431 38 191 
1432 41 190 
1433 43 187 
1434 42 188 
1435 41 188 
1436 40 190 
1437 41 189 
1438 41 188 
1439 41 187 
1440 43 181 
1441 47 173 
1442 50 167 
1443 50 166 
1444 51 164 
1445 55 160 
1446 56 158 
1447 53 160 
1448 54 160 
1449 54 159 
1450 54 160 
1451 54 162 
1452 55 159 
1453 53 163 
1454 53 161 
1455 58 156 
1456 58 154 
1457 59 154 
1458 59 154 
1459 59 154 
1460 58 151 
1461 58 143 
1462 63 130 
1463 66 118 
1464 67 107 
1465 72 88 
1466 70 76 
1467 71 61 
1468 73 44 
1469 75 36 
1470 76 31 
1471 83 25 
1472 83 24 
1473 88 19 
1474 90 17 
1475 91 18 
1476 90 19 
1477 89 19 
1478 91 21 
1479 93 22 
1480 96 22 
1481 106 19 
1482 112 22 
1483 111 20 
1484 119 19 
1485 132 20 
1486 140 16 
1487 152 15 
1488 158 12 
1489 160 11 
1490 159 12 
1491 157 12 
1492 159 15 
1493 160 16 
1494 165 17 
1495 174 17 
1496 187 19 
1497 204 19 
1498 214 17 
1499 178 15 
1500 173 16 
1502 252 14 
1503 251 14 
1504 251 14 
1505 251 15 
1506 251 15 
1507 251 14 
1508 251 14 
1509 250 14 
1510 250 14 
1511 251 14 
1512 251 15 
1513 252 17 
1514 255 19 
1515 255 19 
1516 265 20 
1517 271 22 
1518 279 23 
1519 283 26 
1520 283 27 
1521 284 26 
1522 284 25 
1523 284 23 
1524 284 22 
1525 284 21 
1526 283 22 
1527 283 24 
1528 283 25 
1529 285 29 
1530 285 32 
1531 285 35 
1532 286 39 
1533 286 41 
1534 285 44 
1535 285 46 
1536 285 49 
1537 285 50 
1538 284 50 
1539 284 52 
1540 284 50 
1541 284 51 
1542 285 56 
1543 284 60 
1544 284 69 
1545 283 77 
1546 284 89 
1547 283 104 
1548 283 120 
1549 284 133 
1550 285 145 
1551 286 154 
1552 286 152 
1553 286 153 
1554 286 153 
1555 286 153 
1556 286 152 
1557 285 152 
1558 286 153 
1559 284 154 
1560 284 153 
1561 283 153 
1562 281 151 
1563 282 149 
1564 281 149 
1565 282 150 
1566 281 150 
1567 281 151 
1568 282 150 
1569 282 150 
1570 281 149 
1571 282 149 
1572 281 149 
1573 280 149 
1574 282 150 
1575 282 150 
1576 281 149 
1577 281 149 
1578 282 149 
1579 282 149 
1580 282 149 
1581 281 150 
1582 281 150 
1583 281 150 
1584 280 149 
1585 279 149 
1586 277 148 
1587 276 146 
1588 276 147 
1589 278 146 
1590 279 146 
1591 278 145 
1592 278 145 
1593 278 145 
1594 277 145 
1595 278 145 
1596 277 146 
1597 278 146 
1598 278 145 
1599 277 146 
1600 277 145 
1601 277 146 
1602 277 145 
1603 277 145 
1604 277 146 
1605 277 145 
1606 278 145 
1607 277 145 
1608 278 145 
1609 277 145 
1610 277 145 
1611 277 146 
1612 277 145 
1613 277 145 
1614 278 145 
1615 278 145 
1616 277 146 
1617 277 146 
1618 278 146 
1619 277 147 
1620 278 144 
1621 279 145 
1622 278 145 
1623 279 145 
1624 278 144 
1625 277 144 
1626 277 145 
1627 277 144 
1628 277 144 
1629 277 144 
1630 276 144 
1631 276 144 
1632 277 145 
1633 276 145 
1634 276 145 
1635 277 144 
1636 277 144 
1637 277 144 
1638 277 143 
1639 275 144 
1640 277 145 
1641 278 144 
1642 277 145 
1643 276 144 
1644 276 144 
1645 276 143 
1646 275 143 
1647 276 144 
1648 276 144 
1649 276 145 
1650 276 144 
1651 277 145 
1652 279 146 
1653 281 151 
1654 284 156 
1655 283 170 
1656 285 183 
1657 285 195 
1658 287 202 
1659 287 208 
1660 288 213 
1661 289 217 
1662 289 218 
1663 289 221 
1664 287 228 
1665 287 235 
1666 285 238 
1667 284 248 
1668 283 249 
1669 280 255 
1670 281 259 
1671 279 260 
1672 277 261 
1673 278 264 
1674 277 266 
1675 279 265 
1676 275 271 
1677 275 274 
1678 274 275 
1679 275 274 
1680 274 275 
1681 274 275 
1682 273 276 
1683 271 278 
1684 269 277 
1685 268 277 
1686 266 279 
1687 265 279 
1688 265 280 
1689 266 281 
1690 266 283 
1691 264 285 
1692 262 287 
1693 260 288 
1694 259 289 
1695 257 289 
1696 257 289 
1697 256 289 
1698 258 289 
1699 257 288 
1700 259 289 
1701 260 288 
1702 261 288 
1703 262 287 
1704 262 287 
1705 264 287 
1706 265 289 
1707 267 288 
1708 264 286 
1709 265 286 
1710 265 286 
1711 266 286 
1712 266 286 
1713 267 285 
1714 267 285 
1715 267 285 
1716 268 285 
1717 268 285 
1718 269 284 
1719 268 284 
1720 262 276 
1721 269 284 
1722 269 283 
1723 269 283 
1724 269 282 
1725 270 282 
1726 270 282 
1727 270 282 
1728 270 281 
1729 291 269 
1730 289 267 
1731 290 264 
1732 289 263 
1733 289 259 
1734 289 254 
1735 288 250 
1736 288 243 
1737 288 240 
1738 288 237 
1739 289 237 
1740 288 233 
1741 289 235 
1742 289 236 
1743 288 235 
1744 289 235 
1745 289 232 
1746 289 234 
1747 289 234 
1748 288 233 
1749 289 235 
1750 288 235 
1751 289 235 
1752 289 235 
1753 289 234 
1754 289 232 
1755 288 233 
1756 288 235 
1757 289 235 
1758 289 235 
1759 288 233 
1760 288 231 
1761 287 227 
1762 287 225 
1763 287 223 
1764 288 222 
1765 288 219 
1766 288 213 
1767 288 208 
1768 287 204 
1769 288 208 
1770 288 209 
1771 288 205 
1772 288 205 
1773 288 205 
1774 288 204 
1775 288 205 
1776 288 207 
1777 288 208 
1778 288 207 
1779 288 207 
1780 287 205 
1781 287 206 
1782 287 205 
1783 287 204 
1784 287 205 
1785 288 204 
1786 287 203 
1787 288 202 
1788 288 204 
1789 287 202 
1790 287 204 
1791 287 203 
1792 287 204 
1793 287 205 
1794 288 204 
1795 287 204 
1796 287 204 
1797 287 204 
1798 287 204 
1799 288 205 
1800 287 204 
1801 288 204 
1802 287 203 
1803 288 204 
1804 287 204 
1805 287 203 
1806 287 205 
1807 287 205 
1808 287 205 
1809 287 204 
1810 286 204 
1811 287 205 
1812 287 205 
1813 287 205 
1814 288 205 
1815 288 205 
1816 288 204 
1817 287 203 
1818 287 204 
1819 286 204 
1820 287 205 
1821 287 206 
1822 287 205 
1823 288 205 
1824 288 203 
1825 288 204 
1826 287 202 
1827 287 204 
1828 288 208 
1829 287 207 
1830 288 207 
1831 288 206 
1832 287 205 
1833 287 205 
1834 287 206 
1835 287 206 
1836 288 207 
1837 289 207 
1838 289 205 
1839 288 204 
1840 288 204 
1841 288 204 
1842 288 204 
1843 287 205 
1844 287 207 
1845 288 206 
1846 287 207 
1847 287 205 
1848 287 205 
1849 286 206 
1850 286 207 
1851 285 206 
1852 286 207 
1853 287 205 
1854 287 206 
1855 287 205 
1856 287 205 
1857 286 206 
1858 287 205 
1859 288 207 
1860 287 204 
1861 287 204 
1862 287 204 
1863 288 205 
1864 286 205 
1865 288 206 
1866 287 206 
1867 288 206 
1868 287 206 
1869 287 206 
1870 287 205 
1871 286 205 
1872 287 206 
1873 286 206 
1874 287 205 
1875 287 205 
1876 287 205 
1877 288 205 
1878 288 204 
1879 288 205 
1880 289 206 
1881 289 207 
1882 288 205 
1883 288 205 
1884 287 205 
1885 288 206 
1886 287 206 
1887 288 206 
1888 289 207 
1889 288 207 
1890 288 205 
1891 288 204 
1892 287 201 
1893 287 202 
1894 287 203 
1895 287 203 
1896 287 203 
1897 288 201 
1898 287 202 
1899 288 202 
1900 287 202 
1901 287 202 
1902 287 202 
1903 287 203 
1904 288 203 
1905 288 201 
1906 288 204 
1907 288 202 
1908 288 202 
1909 288 202 
1910 288 202 
1911 289 201 
1912 286 195 
1913 286 194 
1914 286 193 
1915 287 196 
1916 287 197 
1917 287 195 
1918 287 194 
1919 286 193 
1920 286 194 
1921 286 195 
1922 286 194 
1923 285 195 
1924 286 196 
1925 286 196 
1926 286 196 
1927 286 195 
1928 285 196 
1929 285 195 
1930 286 194 
1931 285 195 
1932 286 196 
1933 286 195 
1934 286 195 
1935 286 195 
1936 286 194 
1937 286 194 
1938 287 195 
1939 287 195 
1940 287 194 
1941 287 194 
1942 286 194 
1943 286 193 
1944 286 193 
1945 286 193 
1946 287 195 
1947 287 194 
1948 288 193 
1949 287 193 
1950 287 193 
1951 287 193 
1952 287 193 
1953 286 193 
1954 287 194 
1955 287 194 
1956 287 194 
1957 287 193 
1958 286 192 
1959 287 194 
1960 286 194 
1961 286 194 
1962 287 193 
1963 287 194 
1964 287 194 
1965 286 193 
1966 286 193 
1967 286 194 
1968 286 195 
1969 286 196 
1970 286 195 
1971 287 195 
1972 286 194 
1973 286 194 
1974 286 195 
1975 286 195 
1976 286 196 
1977 286 195 
1978 286 194 
1979 287 193 
1980 287 194 
1981 288 196 
1982 287 197 
1983 288 199 
1984 287 202 
1985 286 204 
1986 285 205 
1987 283 206 
1988 282 206 
1989 281 206 
1990 282 205 
1991 283 205 
1992 282 202 
1993 280 200 
1994 280 200 
1995 280 200 
1996 279 200 
1997 280 201 
1998 279 202 
1999 280 203 
2000 281 204 
2001 280 202 
2002 279 203 
2003 280 204 
2004 279 203 
2005 278 203 
2006 278 204 
2007 277 203 
2008 277 202 
2009 277 202 
2010 277 202 
2011 275 201 
2012 278 203 
2013 276 202 
2014 276 203 
2015 277 202 
2016 276 202 
2017 276 202 
2018 276 201 
2019 276 202 
2020 277 203 
2021 275 203 
2022 276 202 
2023 276 202 
2024 276 201 
2025 276 202 
2026 278 201 
2027 279 202 
2028 278 205 
2029 279 206 
2030 280 209 
2031 282 215 
2032 282 228 
2033 282 233 
2034 282 239 
2035 281 244 
2036 280 247 
2037 280 249 
2038 280 249 
2039 280 248 
2040 278 250 
2041 280 250 
2042 271 259 
2043 265 263 
2044 267 261 
2045 260 267 
2046 259 267 
2047 260 266 
2048 261 266 
2049 261 267 
2050 261 268 
2051 259 269 
2052 259 269 
2053 260 269 
2054 260 269 
2055 259 269 
2056 260 269 
2057 260 268 
2058 260 269 
2059 261 267 
2060 260 269 
2061 259 268 
2062 260 268 
2063 260 268 
2064 260 269 
2065 259 269 
2066 260 269 
2067 260 268 
2068 259 269 
2069 259 269 
2070 259 269 
2071 260 269 
2072 260 268 
2073 259 269 
2074 260 268 
2075 260 269 
2076 260 268 
2077 260 268 
2078 259 268 
2079 259 267 
2080 258 266 
2081 256 266 
2082 254 266 
2083 249 268 
2084 247 269 
2085 244 267 
2086 242 267 
2087 242 268 
2088 242 268 
2089 242 268 
2090 242 268 
2091 242 269 
2092 242 268 
2093 242 268 
2094 242 267 
2095 242 267 
2096 243 267 
2097 242 268 
2098 242 269 
2099 243 268 
2100 242 267 
2101 243 268 
2102 242 268 
2103 242 268 
2104 242 268 
2105 244 268 
2106 246 268 
2107 246 268 
2108 245 268 
2109 244 266 
2110 244 268 
2111 244 268 
2112 244 268 
2113 243 269 
2114 242 268 
2115 241 267 
2116 241 267 
2117 240 268 
2118 239 269 
2119 242 272 
2120 243 273 
2121 244 274 
2122 245 274 
2123 246 275 
2124 246 274 
2125 246 274 
2126 245 273 
2127 246 276 
2128 245 275 
2129 244 276 
2130 244 275 
2131 244 277 
2132 243 277 
2133 243 277 
2134 242 276 
2135 242 277 
2136 242 277 
2137 241 277 
2138 241 277 
2139 241 276 
2140 241 277 
2141 241 277 
2142 242 277 
2143 242 277 
2144 242 277 
2145 242 277 
2146 242 276 
2147 242 274 
2148 243 277 
2149 242 277 
2150 241 277 
2151 240 277 
2152 239 276 
2153 239 276 
2154 239 274 
2155 240 277 
2156 239 276 
2157 239 276 
2158 239 274 
2159 239 276 
2160 239 275 
2161 239 276 
2162 239 276 
2163 239 277 
2164 238 277 
2165 238 276 
2166 238 276 
2167 238 276 
2168 238 275 
2169 238 276 
2170 238 276 
2171 237 273 
2172 238 273 
2173 236 273 
2174 233 271 
2175 232 270 
2176 231 272 
2177 228 274 
2178 225 275 
2179 224 274 
2180 224 271 
2181 226 271 
2182 225 269 
2183 225 269 
2184 226 272 
2185 222 267 
2186 224 268 
2187 219 261 
2188 216 258 
2189 218 260 
2190 216 256 
2191 216 255 
2192 216 255 
2193 217 255 
2194 217 256 
2195 216 254 
2196 216 255 
2197 216 256 
2198 216 256 
2199 217 257 
2200 217 258 
2201 216 257 
2202 215 255 
2203 214 256 
2204 213 255 
2205 213 256 
2206 215 259 
2207 215 258 
2208 215 256 
2209 215 256 
2210 214 256 
2211 215 258 
2212 214 259 
2213 214 257 
2214 214 257 
2215 214 256 
2216 214 257 
2217 213 256 
2218 214 257 
2219 215 257 
2220 215 255 
2221 215 257 
2222 215 258 
2223 215 256 
2224 216 256 
2225 217 256 
2226 219 257 
2227 220 257 
2228 221 257 
2229 221 256 
2230 221 263 
2231 221 262 
2232 223 265 
2233 224 268 
2234 226 270 
2235 231 276 
2236 240 279 
2237 244 283 
2238 256 281 
2239 254 282 
2240 255 283 
2241 258 280 
2242 258 280 
2243 258 281 
2244 260 280 
2245 263 279 
2246 260 279 
2247 263 279 
2248 263 278 
2249 263 278 
2250 262 279 
2251 262 279 
2252 260 279 
2253 260 280 
2254 262 278 
2255 263 279 
2256 259 280 
2257 260 279 
2258 263 277 
2259 260 279 
2260 261 279 
2261 261 280 
2262 259 282 
2263 257 282 
2264 258 282 
2265 261 283 
2266 263 282 
2267 269 283 
2268 257 287 
2269 254 287 
2270 254 286 
2271 253 289 
2272 255 290 
2273 255 290 
2274 261 285 
2275 263 286 
2276 263 286 
2277 263 285 
2278 263 286 
2279 262 286 
2280 263 287 
2281 281 287 
2282 282 288 
2283 267 286 
2284 269 286 
2285 270 286 
2286 271 286 
2287 272 286 
2288 282 287 
2289 282 287 
2290 282 288 
2291 282 288 
2292 282 287 
2293 282 288 
2294 282 288 
2295 279 287 
2296 280 287 
2297 280 287 
2298 283 288 
2299 282 287 
2300 282 288 
2301 282 288 
2302 282 287 
2303 282 288 
2304 282 288 
2305 282 287 
2306 282 287 
2307 282 288 
2308 283 288 
2309 282 287 
2310 282 288 
2311 282 288 
2312 283 288 
2313 282 288 
2314 283 288 
2315 283 288 
2316 283 287 
2317 283 287 
2318 282 288 
2319 283 287 
2320 283 287 
2321 283 287 
2322 283 287 
2323 283 287 
2324 283 287 
2325 283 288 
2326 283 289 
2327 283 288 
2328 283 286 
2329 284 286 
2330 283 287 
2331 282 288 
2332 286 270 
2333 288 270 
2334 289 269 
2335 289 269 
2336 290 267 
2337 291 266 
2338 291 265 
2339 290 264 
2340 290 264 
2341 291 265 
2342 290 265 
2343 289 265 
2344 289 263 
2345 289 263 
2346 289 262 
2347 289 262 
2348 288 260 
2349 287 258 
2350 287 257 
2351 287 254 
2352 288 254 
2353 289 254 
2354 290 254 
2355 289 254 
2356 289 253 
2357 289 253 
2358 289 252 
2359 289 248 
2360 288 242 
2361 288 235 
2362 288 227 
2363 289 221 
2364 289 215 
2365 289 206 
2366 290 202 
2367 289 200 
2368 288 195 
2369 287 195 
2370 288 195 
2371 287 195 
2372 287 188 
2373 288 180 
2374 287 172 
2375 287 158 
2376 288 146 
2377 288 134 
2378 288 120 
2379 289 107 
2380 288 92 
2381 287 77 
2382 288 64 
2383 288 59 
2384 287 44 
2385 287 38 
2386 287 30 
2387 288 23 
2388 288 21 
2389 288 22 
2390 288 25 
2391 287 21 
2392 287 23 
2393 287 23 
2394 286 25 
2395 284 23 
2396 283 20 
2397 283 18 
2398 282 17 
2399 281 18 
2400 278 16 
2401 271 14 
2402 264 12 
2403 262 12 
2404 260 11 
2405 257 12 
2406 246 12 
2407 242 11 
2408 237 10 
2409 229 11 
2410 215 12 
2411 204 12 
2412 190 12 
2413 181 12 
2414 164 12 
2415 151 13 
2416 141 11 
2417 133 11 
2418 117 11 
2419 107 11 
2420 88 12 
2421 83 12 
2422 74 10 
2423 63 10 
2424 57 11 
2425 50 10 
2426 43 9 
2427 39 11 
2428 33 11 
2429 32 11 
2430 34 12 
2431 38 11 
2432 32 13 
2433 32 12 
2434 33 11 
2435 30 13 
2436 29 13 
2437 26 11 
2438 22 11 
2439 23 10 
2440 23 10 
2441 21 12 
2442 17 12 
2443 17 12 
2444 16 11 
2445 16 11 
2446 17 10 
2447 18 11 
2448 17 11 
2449 16 11 
2450 17 12 
2451 17 11 
2452 17 10 
2453 17 10 
2454 17 11 
2455 16 11 
2456 16 11 
2457 17 12 
2458 16 11 
2459 17 12 
2460 17 13 
2461 19 13 
2462 18 15 
2463 18 18 
2464 17 20 
2465 17 20 
2466 18 21 
2467 18 19 
2468 19 19 
2469 19 19 
2470 19 20 
2471 19 20 
2472 18 20 
2473 18 20 
2474 18 20 
2475 18 20 
2476 18 20 
2477 19 19 
2478 18 20 
2479 19 20 
2480 18 20 
2481 18 20 
2482 18 19 
2483 18 19 
2484 18 19 
2485 19 20 
2486 18 20 
2487 18 20 
2488 19 20 
2489 20 19 
2490 20 19 
2491 21 18 
2492 24 18 
2493 23 19 
2494 22 19 
2495 23 19 
2496 23 19 
2497 22 18 
2498 24 19 
2499 22 18 
2500 22 18 
2501 23 19 
2502 21 19 
2503 23 19 
2504 23 19 
2505 22 18 
2506 23 18 
2507 21 19 
2508 21 20 
2509 20 20 
2510 20 21 
2511 20 21 
2512 18 21 
2513 17 24 
2514 15 28 
2515 14 34 
2516 13 38 
2517 12 43 
2518 12 47 
2519 12 53 
2520 11 56 
2521 10 58 
2522 10 57 
2523 11 56 
2524 11 54 
2525 12 57 
2526 13 56 
2527 14 58 
2528 15 58 
2529 16 56 
2530 17 55 
2531 18 56 
2532 21 57 
2533 26 60 
2534 30 64 
2535 35 64 
2536 48 69 
2537 54 71 
2538 59 71 
2539 66 73 
2540 67 71 
2541 71 67 
2542 80 67 
2543 81 63 
2544 93 58 
2545 95 56 
2546 98 52 
2547 105 51 
2548 107 49 
2549 104 44 
2550 109 32 
2551 110 23 
2552 113 21 
2553 119 18 
2554 117 20 
2555 113 25 
2556 111 28 
2557 112 25 
2558 114 24 
2559 116 27 
2560 121 24 
2561 121 24 
2562 133 18 
2563 145 14 
2564 154 13 
2565 162 12 
2566 164 11 
2567 170 13 
2568 176 14 
2569 181 12 
2570 197 11 
2571 215 11 
2572 229 11 
2573 242 11 
2574 260 12 
2575 272 12 
2576 275 11 
2577 275 11 
2578 281 11 
2579 282 11 
2580 281 11 
2581 281 11 
2582 282 12 
2583 282 11 
2584 282 12 
2585 283 12 
2586 282 11 
2587 282 12 
2588 282 12 
2589 282 12 
2590 281 13 
2591 282 13 
2592 284 15 
2593 285 16 
2594 285 17 
2595 287 17 
2596 287 18 
2597 287 18 
2598 287 18 
2599 287 17 
2600 288 17 
2601 286 16 
2602 286 16 
2603 286 17 
2604 285 17 
2605 286 16 
2606 287 18 
2607 285 16 
2608 286 15 
2609 285 16 
2610 284 17 
2611 284 17 
2612 284 17 
2613 284 16 
2614 284 17 
2615 284 17 
2616 283 17 
2617 282 16 
2618 281 17 
2619 281 17 
2620 283 17 
2621 283 18 
2622 283 17 
2623 283 17 
2624 283 17 
2625 282 17 
2626 281 17 
2627 282 18 
2628 282 18 
2629 282 18 
2630 282 17 
2631 283 18 
2632 283 17 
2633 283 18 
2634 282 17 
2635 282 17 
2636 281 18 
2637 281 18 
2638 279 17 
2639 278 17 
2640 277 16 
2641 276 16 
2642 275 16 
2643 275 18 
2644 276 18 
2645 275 18 
2646 276 19 
2647 274 18 
2648 273 20 
2649 273 23 
2650 271 25 
2651 270 24 
2652 271 23 
2653 271 20 
2654 270 21 
2655 271 20 
2656 271 20 
2657 271 21 
2658 270 21 
2659 272 21 
2660 270 20 
2661 270 20 
2662 270 20 
2663 270 21 
2664 270 22 
2665 273 24 
2666 272 24 
2667 269 22 
2668 270 20 
2669 271 21 
2670 269 20 
2671 269 21 
2672 270 20 
2673 270 24 
2674 269 23 
2675 267 23 
2676 267 27 
2677 265 27 
2678 259 31 
2679 260 31 
2680 259 33 
2681 258 35 
2682 259 35 
2683 260 33 
2684 261 33 
2685 260 34 
2686 260 32 
2687 258 34 
2688 259 35 
2689 259 34 
2690 258 34 
2691 258 34 
2692 258 33 
2693 259 33 
2694 258 34 
2695 258 34 
2696 258 34 
2697 259 34 
2698 258 34 
2699 258 34 
2700 259 35 
2701 258 34 
2702 257 34 
2703 257 35 
2704 257 36 
2705 257 35 
2706 258 34 
2707 257 35 
2708 257 33 
2709 257 34 
2710 257 35 
2711 257 35 
2712 257 35 
2713 259 34 
2714 259 34 
2715 258 33 
2716 259 33 
2717 258 35 
2718 258 33 
2719 258 34 
2720 258 34 
2721 260 33 
2722 259 33 
2723 258 34 
2724 256 34 
2725 255 37 
2726 255 36 
2727 254 37 
2728 254 39 
2729 251 42 
2730 248 52 
2731 248 59 
2732 246 70 
2733 246 76 
2734 245 81 
2735 245 82 
2736 243 81 
2737 242 81 
2738 243 78 
2739 239 81 
2740 238 81 
2741 237 83 
2742 237 84 
2743 238 82 
2744 236 83 
2745 238 81 
2746 237 81 
2747 238 82 
2748 236 83 
2749 237 83 
2750 237 82 
2751 238 82 
2752 238 82 
2753 238 81 
2754 237 82 
2755 237 82 
2756 237 83 
2757 237 83 
2758 238 82 
2759 238 82 
2760 237 81 
2761 237 81 
2762 241 81 
2763 241 83 
2764 241 86 
2765 244 83 
2766 239 90 
2767 239 89 
2768 239 89 
2769 239 90 
2770 239 90 
2771 238 90 
2772 239 91 
2773 239 91 
2774 238 89 
2775 239 89 
2776 239 90 
2777 239 91 
2778 239 91 
2779 239 90 
2780 239 89 
2781 239 88 
2782 240 86 
2783 241 86 
2784 241 88 
2785 241 90 
2786 243 94 
2787 247 96 
2788 249 102 
2789 252 99 
2790 258 104 
2791 262 106 
2792 269 109 
2793 275 109 
2794 277 111 
2795 279 114 
2796 277 112 
2797 277 110 
2798 277 108 
2799 279 105 
2800 280 103 
2801 281 99 
2802 283 92 
2803 282 88 
2804 285 79 
2805 286 77 
2806 286 75 
2807 286 75 
2808 286 75 
2809 285 74 
2810 286 73 
2811 286 73 
2812 286 73 
2813 287 73 
2814 286 74 
2815 286 74 
2816 286 75 
2817 287 75 
2818 287 74 
2819 286 74 
2820 287 74 
2821 286 76 
2822 286 73 
2823 285 76 
2824 285 75 
2825 286 75 
2826 286 77 
2827 286 79 
2828 285 81 
2829 286 84 
2830 287 90 
2831 287 97 
2832 287 105 
2833 288 118 
2834 288 129 
2835 289 140 
2836 289 145 
2837 290 151 
2838 290 152 
2839 289 157 
2840 289 157 
2841 288 162 
2842 288 162 
2843 287 168 
2844 286 170 
2845 285 171 
2846 286 169 
2847 287 168 
2848 286 168 
2849 287 168 
2850 286 169 
2851 285 169 
2852 286 168 
2853 286 168 
2854 286 168 
2855 286 169 
2856 286 169 
2857 287 170 
2858 287 172 
2859 287 170 
2860 286 170 
2861 285 170 
2862 287 168 
2863 286 168 
2864 286 170 
2865 286 169 
2866 286 169 
2867 287 169 
2868 286 169 
2869 286 171 
2870 287 169 
2871 287 170 
2872 287 172 
2873 287 173 
2874 288 174 
2875 288 177 
2876 288 181 
2877 290 180 
2878 290 181 
2879 290 182 
2880 290 183 
2881 290 185 
2882 290 187 
2883 290 188 
2884 290 189 
2885 289 191 
2886 289 192 
2887 288 193 
2888 288 195 
2889 288 197 
2890 287 199 
2891 286 207 
2892 285 211 
2893 282 221 
2894 283 225 
2895 283 227 
2896 280 234 
2897 281 234 
2898 282 237 
2899 281 247 
2900 285 250 
2901 286 260 
2902 289 256 
2903 291 269 
2904 292 269 
2905 294 272 
2906 295 273 
2907 295 273 
2908 286 260 
2909 288 263 
2910 288 266 
2911 289 267 
2912 289 268 
2913 289 268 
2914 289 270 
2915 289 270 
2916 289 270 
2917 289 270 
2918 288 270 
2919 288 270 
2920 288 270 
2922 288 271 
2924 288 271 
2927 285 269 
2928 285 269 
2929 286 271 
2930 286 271 
2941 287 272 
2942 286 272 
2943 286 273 
2961 284 270 
2963 291 264 
2964 284 270 
2965 285 271 
2966 285 271 
2967 293 259 
2968 286 270 
2969 286 271 
2970 285 270 
2971 284 269 
2972 284 269 
2973 284 270 
2974 284 270 
2977 285 272 
2980 285 272 
2987 286 273 
2988 286 273 
2989 286 274 
2990 286 274 
2994 285 274 
3087 284 273 
3088 284 273 
3089 284 274 
3090 284 274 
3091 284 275 
3092 284 275 
# Trial 7 - POSITION_mouse_training_OS_calcium_1_t0234_raw.txt
149 112 22 
150 102 18 
151 95 17 
152 94 281 
153 72 12 
154 58 11 
155 52 10 
156 43 10 
157 36 11 
158 30 13 
159 28 16 
160 26 21 
161 18 28 
162 16 36 
163 13 46 
164 11 49 
165 12 50 
166 12 59 
167 13 66 
168 13 74 
169 15 79 
170 14 84 
171 12 89 
172 12 94 
173 13 102 
174 12 109 
175 11 117 
176 11 127 
177 11 133 
178 12 145 
179 10 151 
180 11 161 
181 11 168 
182 11 177 
183 11 179 
184 12 183 
185 13 183 
186 14 185 
187 14 188 
188 14 194 
189 16 200 
190 17 208 
191 16 214 
192 16 219 
193 16 227 
194 14 253 
195 12 260 
196 12 265 
197 13 270 
198 12 273 
199 13 274 
200 14 276 
201 15 275 
202 15 275 
203 16 277 
204 16 275 
205 18 274 
206 19 273 
207 22 269 
208 27 269 
209 28 271 
210 31 269 
211 34 266 
212 33 266 
213 34 268 
214 39 270 
215 43 270 
216 42 268 
217 45 268 
218 45 267 
219 46 268 
220 51 268 
221 50 270 
222 52 271 
223 55 274 
224 59 277 
225 64 278 
226 64 280 
227 69 283 
228 71 283 
229 79 284 
230 80 285 
231 82 285 
232 82 286 
233 86 285 
234 88 284 
235 98 285 
236 109 286 
237 114 286 
238 116 286 
239 122 286 
240 126 286 
241 141 286 
242 148 285 
243 160 284 
244 166 284 
245 174 284 
246 176 284 
247 189 285 
248 190 285 
249 199 286 
250 201 287 
251 215 287 
252 223 287 
253 227 287 
254 227 288 
255 232 288 
256 227 285 
257 238 288 
258 239 289 
259 240 288 
260 238 289 
261 240 288 
262 238 289 
263 236 289 
264 235 289 
265 235 289 
266 235 290 
267 235 290 
268 234 290 
269 235 290 
270 234 290 
271 234 290 
272 234 290 
273 234 290 
274 234 290 
275 234 290 
276 235 290 
277 234 290 
278 234 290 
279 234 290 
280 234 290 
281 234 290 
282 233 290 
283 235 290 
284 237 290 
285 239 289 
286 245 289 
287 249 290 
288 257 291 
289 264 290 
290 279 292 
291 284 292 
292 284 292 
293 285 291 
294 286 292 
295 287 292 
296 288 292 
297 287 292 
298 287 292 
299 284 291 
300 282 291 
301 281 291 
302 281 291 
303 281 291 
304 282 291 
305 282 292 
306 283 292 
307 282 291 
308 283 291 
309 283 291 
310 282 292 
311 283 292 
312 283 292 
313 282 291 
314 278 290 
315 279 290 
316 280 289 
317 281 287 
318 279 288 
319 281 288 
320 283 284 
321 283 283 
322 283 283 
323 283 283 
324 282 265 
325 279 263 
326 278 261 
327 277 253 
328 275 247 
329 272 241 
330 270 240 
331 268 238 
332 268 236 
333 267 234 
334 266 233 
335 267 233 
336 266 233 
337 265 235 
338 263 236 
339 261 234 
340 258 231 
341 257 230 
342 255 227 
343 251 225 
344 251 226 
345 250 227 
346 249 226 
347 246 224 
348 245 223 
349 246 223 
350 245 223 
351 240 222 
352 238 223 
353 238 223 
354 239 224 
355 240 222 
356 241 221 
357 241 217 
358 239 210 
359 237 202 
360 233 191 
361 231 182 
362 230 176 
363 227 170 
364 229 161 
365 229 158 
366 230 149 
367 236 178 
368 237 175 
370 238 90 
371 235 83 
372 236 75 
373 232 63 
374 231 57 
375 231 50 
376 231 42 
377 230 35 
378 233 30 
379 232 20 
380 231 18 
381 232 16 
382 236 17 
383 239 23 
384 239 21 
385 242 21 
386 246 18 
387 249 16 
388 251 15 
389 257 12 
390 265 12 
391 269 11 
392 272 11 
393 277 10 
394 279 10 
395 277 11 
396 278 10 
397 276 9 
398 278 9 
399 279 9 
400 280 9 
401 280 10 
402 280 12 
403 280 13 
404 282 15 
405 284 17 
406 284 20 
407 285 23 
408 286 24 
409 287 28 
410 288 36 
411 288 42 
412 286 49 
413 286 54 
414 287 62 
415 288 68 
416 288 73 
417 288 78 
418 287 87 
419 287 91 
420 288 90 
421 288 93 
422 287 97 
423 287 105 
424 288 116 
425 288 129 
427 289 173 
428 289 174 
429 288 186 
430 287 193 
431 288 197 
432 288 201 
433 289 213 
434 290 217 
435 291 226 
436 293 225 
437 294 228 
438 296 244 
439 286 248 
440 288 255 
441 288 228 
442 289 230 
443 289 232 
444 290 235 
446 293 293 
447 293 292 
448 293 292 
449 293 292 
450 294 292 
451 293 292 
452 291 292 
453 286 293 
454 283 291 
455 279 290 
456 278 290 
457 275 291 
458 275 290 
459 276 290 
460 278 290 
461 278 290 
462 278 291 
463 279 291 
464 280 291 
465 280 291 
466 281 291 
467 282 291 
468 282 291 
469 282 291 
470 282 292 
471 280 290 
472 278 289 
473 279 289 
474 278 289 
475 277 288 
476 275 286 
477 279 287 
478 278 286 
479 278 286 
480 278 286 
481 277 285 
482 277 284 
483 277 284 
485 254 268 
486 252 267 
487 252 267 
488 255 274 
489 255 274 
490 254 274 
491 251 267 
492 251 268 
493 251 268 
494 251 268 
495 251 268 
496 251 277 
497 251 277 
498 252 277 
499 251 277 
500 251 277 
501 251 278 
502 251 277 
503 250 277 
504 250 277 
505 252 276 
506 253 274 
507 252 274 
508 252 273 
509 250 272 
510 247 272 
511 242 273 
512 240 274 
513 237 275 
514 232 276 
515 227 275 
516 224 273 
517 218 269 
518 217 265 
519 208 259 
520 204 261 
521 199 260 
522 196 264 
523 194 264 
524 190 263 
525 184 265 
526 178 269 
527 171 270 
528 163 274 
529 153 274 
530 146 274 
531 143 278 
532 130 280 
533 124 282 
534 114 281 
535 105 282 
536 96 281 
537 88 283 
539 73 280 
540 68 281 
541 69 281 
542 69 281 
543 70 281 
544 69 280 
545 68 278 
546 63 273 
547 64 274 
548 58 273 
549 54 272 
550 53 270 
551 47 263 
552 47 263 
553 44 260 
554 42 259 
555 43 259 
556 44 260 
557 43 259 
558 42 258 
559 41 257 
560 43 259 
561 42 259 
562 42 260 
563 42 259 
564 44 261 
565 43 259 
566 44 260 
567 41 258 
568 44 261 
569 43 260 
570 40 257 
571 40 257 
572 41 257 
573 43 261 
574 41 260 
575 38 253 
576 38 253 
577 36 253 
578 36 255 
579 35 253 
580 36 253 
581 36 255 
582 34 255 
583 33 255 
584 27 251 
585 20 250 
586 18 250 
587 17 249 
588 16 248 
589 15 247 
590 14 246 
591 15 246 
592 12 245 
593 13 244 
594 12 245 
595 14 248 
596 13 249 
597 13 249 
598 13 249 
599 12 247 
600 13 245 
601 13 245 
602 14 244 
603 16 244 
604 17 243 
605 17 239 
606 20 235 
607 24 232 
608 27 227 
609 31 219 
610 32 221 
611 40 218 
612 43 218 
613 45 218 
614 45 217 
615 46 218 
616 49 218 
617 54 218 
618 63 219 
619 67 218 
620 70 219 
621 74 220 
622 78 219 
623 79 219 
624 77 219 
625 76 217 
626 76 219 
627 76 221 
628 75 223 
629 77 225 
630 79 227 
631 79 227 
632 80 225 
633 85 229 
634 86 229 
635 86 230 
636 90 235 
637 95 234 
638 99 237 
639 102 238 
640 103 236 
641 103 236 
642 103 236 
643 104 239 
644 103 240 
645 102 241 
646 102 242 
647 101 241 
648 102 240 
649 102 236 
650 105 235 
651 107 234 
652 109 234 
653 112 236 
654 120 238 
655 118 237 
656 123 236 
657 122 235 
658 121 232 
659 119 231 
660 123 229 
661 134 227 
662 139 224 
663 140 221 
664 148 218 
665 159 214 
666 169 210 
667 175 212 
668 181 210 
669 190 209 
670 205 210 
671 210 211 
672 214 215 
673 217 218 
674 214 217 
675 220 218 
676 225 220 
677 224 223 
678 226 221 
679 226 222 
680 227 224 
681 234 233 
682 235 233 
683 231 227 
684 228 225 
685 228 225 
686 232 227 
687 234 227 
688 234 226 
689 234 227 
690 235 226 
691 237 226 
692 239 227 
693 239 228 
694 237 228 
695 234 226 
696 232 225 
697 230 222 
698 229 219 
699 232 217 
700 238 216 
701 245 215 
702 248 212 
703 254 207 
704 264 200 
705 266 195 
706 272 190 
707 273 184 
708 281 174 
709 281 172 
710 283 167 
711 282 167 
712 281 168 
713 284 168 
714 285 168 
715 285 167 
716 283 167 
717 284 165 
718 285 165 
719 283 166 
720 284 168 
721 282 170 
722 282 168 
723 283 168 
724 282 170 
725 281 174 
726 280 174 
727 282 184 
728 282 187 
729 283 189 
730 283 187 
731 283 187 
732 284 188 
733 284 189 
734 285 193 
735 286 194 
736 287 198 
737 286 200 
738 286 198 
739 286 198 
740 285 199 
741 284 199 
742 283 201 
743 281 201 
744 279 202 
745 275 206 
746 267 212 
747 263 215 
748 262 215 
749 256 218 
750 256 220 
751 256 223 
752 257 226 
753 256 227 
754 255 227 
755 256 230 
756 256 228 
757 256 229 
758 256 227 
759 255 231 
760 256 232 
761 257 234 
762 256 235 
763 256 232 
764 255 236 
765 254 237 
766 253 231 
767 259 225 
768 257 222 
769 259 217 
770 255 213 
771 251 208 
772 246 201 
773 240 194 
774 231 181 
775 229 179 
776 216 166 
777 204 155 
778 192 145 
779 186 142 
780 172 132 
781 163 127 
782 154 123 
783 147 117 
784 130 110 
785 120 101 
786 110 95 
787 98 90 
788 91 87 
789 86 87 
790 76 85 
791 71 84 
792 57 81 
793 54 80 
794 48 77 
795 44 72 
796 44 70 
797 46 68 
798 44 61 
799 41 54 
800 40 46 
801 37 35 
802 34 27 
803 32 19 
804 32 19 
805 25 14 
806 27 16 
807 25 15 
808 22 16 
809 20 15 
810 18 15 
811 18 15 
812 15 13 
813 15 15 
814 16 16 
815 15 15 
816 15 15 
817 15 15 
818 16 16 
819 16 15 
820 15 15 
821 16 15 
822 18 15 
823 19 16 
824 22 17 
825 23 18 
826 23 19 
827 22 20 
828 24 19 
829 20 16 
830 20 16 
831 22 14 
832 24 14 
833 26 14 
834 24 15 
835 23 14 
836 25 14 
837 26 13 
838 26 13 
839 26 13 
840 27 13 
841 27 13 
842 26 13 
843 28 12 
844 36 10 
845 35 11 
846 37 10 
847 41 10 
848 43 10 
849 48 13 
850 56 16 
851 64 18 
852 73 23 
853 81 32 
854 84 32 
855 87 29 
856 93 30 
857 98 31 
858 99 29 
859 102 26 
860 109 25 
861 115 27 
862 116 26 
863 122 21 
864 121 20 
865 122 18 
866 123 19 
867 120 19 
868 122 19 
869 122 19 
870 121 20 
871 121 19 
872 123 19 
873 122 20 
874 129 19 
875 127 20 
876 126 19 
877 127 20 
878 128 21 
879 132 20 
880 134 20 
881 132 19 
882 135 18 
883 135 16 
884 141 15 
885 149 14 
886 147 15 
887 151 14 
888 153 14 
889 153 15 
890 152 15 
891 154 15 
892 155 17 
893 151 16 
894 151 18 
895 153 19 
896 152 17 
897 153 17 
898 151 19 
899 149 20 
900 150 24 
901 153 32 
902 153 38 
903 154 48 
904 158 61 
905 156 69 
906 157 82 
907 153 86 
908 150 101 
909 145 102 
910 139 107 
911 133 116 
912 131 119 
913 130 125 
914 126 129 
915 120 142 
916 115 152 
917 111 163 
918 105 174 
919 99 181 
920 92 189 
921 86 191 
922 76 200 
923 71 201 
924 57 205 
925 48 210 
926 41 212 
927 32 217 
928 28 219 
929 22 221 
930 19 221 
931 17 221 
932 16 220 
933 16 220 
934 17 218 
935 16 219 
936 16 218 
937 15 219 
938 14 219 
939 14 219 
940 14 218 
941 14 217 
942 14 216 
943 15 214 
944 15 212 
945 14 209 
946 11 202 
947 11 202 
948 12 202 
949 12 202 
950 14 200 
951 14 197 
952 14 190 
953 15 179 
954 18 169 
955 19 156 
956 22 152 
957 26 145 
958 29 131 
959 27 124 
960 24 117 
961 23 107 
962 21 94 
963 21 81 
964 17 68 
965 16 58 
966 14 48 
967 13 37 
968 13 33 
969 14 29 
970 14 29 
971 14 32 
972 14 34 
973 14 34 
974 14 34 
975 13 33 
976 13 31 
977 14 32 
978 14 32 
979 14 33 
980 14 31 
981 13 33 
982 13 33 
983 13 32 
984 13 29 
985 13 32 
986 13 30 
987 13 31 
988 13 31 
989 12 25 
990 12 19 
991 12 18 
992 12 16 
993 12 14 
994 12 14 
995 13 13 
996 13 13 
997 13 14 
998 13 13 
999 13 12 
1000 13 13 
1001 14 15 
1002 13 16 
1003 14 17 
1004 13 21 
1005 12 22 
1006 14 25 
1007 14 24 
1008 12 24 
1009 13 26 
1010 14 27 
1011 14 26 
1012 13 28 
1013 11 32 
1014 11 31 
1015 12 31 
1016 12 31 
1017 14 29 
1018 14 32 
1019 16 35 
1020 16 38 
1021 18 39 
1022 21 43 
1023 21 43 
1024 24 45 
1025 24 45 
1026 25 45 
1027 28 47 
1028 31 47 
1029 33 48 
1030 36 49 
1031 40 54 
1032 47 58 
1033 50 59 
1034 51 61 
1035 55 59 
1036 55 59 
1037 55 59 
1038 56 59 
1039 55 60 
1040 56 59 
1041 57 61 
1042 55 60 
1043 55 60 
1044 55 60 
1045 55 59 
1046 55 59 
1047 55 60 
1048 55 59 
1049 55 61 
1050 55 61 
1051 55 60 
1052 56 59 
1053 55 59 
1054 56 59 
1055 55 59 
1056 56 59 
1057 56 61 
1058 55 61 
1059 55 60 
1060 57 57 
1061 58 56 
1062 61 54 
1063 67 53 
1064 67 50 
1065 75 47 
1066 80 44 
1067 86 42 
1068 88 40 
1069 95 41 
1070 99 41 
1071 103 44 
1072 101 43 
1073 108 49 
1074 109 55 
1075 110 60 
1076 110 64 
1077 114 81 
1078 112 86 
1079 111 104 
1080 103 89 
1081 110 71 
1082 112 69 
1083 113 71 
1084 115 73 
1085 116 76 
1086 116 77 
1088 59 193 
1089 54 196 
1090 55 197 
1091 58 194 
1092 60 195 
1093 60 196 
1094 62 198 
1095 65 196 
1096 62 207 
1097 61 207 
1098 62 206 
1099 63 210 
1100 63 210 
1101 62 210 
1102 56 215 
1103 55 216 
1104 52 219 
1105 52 220 
1106 50 224 
1107 48 226 
1108 48 226 
1109 46 228 
1110 45 229 
1111 44 231 
1112 43 232 
1113 41 233 
1114 40 236 
1115 42 232 
1116 43 231 
1117 41 234 
1118 41 235 
1119 40 237 
1120 40 235 
1121 39 235 
1122 36 239 
1123 34 239 
1124 34 236 
1125 34 235 
1126 32 237 
1127 29 239 
1128 25 243 
1129 22 246 
1130 20 248 
1131 17 250 
1132 16 253 
1133 15 254 
1134 14 256 
1135 14 260 
1136 14 265 
1137 13 270 
1138 13 276 
1139 14 278 
1140 13 279 
1141 12 280 
1142 12 281 
1143 12 281 
1144 12 280 
1145 13 282 
1146 13 282 
1147 14 282 
1148 14 282 
1149 14 283 
1150 12 282 
1151 12 283 
1152 12 281 
1153 13 280 
1154 13 283 
1155 13 280 
1156 13 281 
1157 12 282 
1158 13 281 
1159 13 279 
1160 14 277 
1161 14 277 
1162 14 276 
1163 15 278 
1164 15 278 
1165 16 278 
1166 15 279 
1167 13 278 
1168 13 277 
1169 12 276 
1170 12 275 
1171 13 276 
1172 13 277 
1173 14 277 
1174 13 277 
1175 13 277 
1176 13 277 
1177 14 277 
1178 13 277 
1179 14 277 
1180 18 276 
1181 17 273 
1182 17 270 
1183 21 267 
1184 23 266 
1185 24 263 
1186 27 264 
1187 29 260 
1188 29 262 
1189 35 263 
1190 36 262 
1191 36 261 
1192 37 263 
1193 37 264 
1194 38 264 
1195 39 266 
1196 40 267 
1197 41 266 
1198 42 265 
1199 40 265 
1200 40 264 
1201 42 261 
1202 41 260 
1203 43 261 
1204 45 259 
1205 47 260 
1206 49 259 
1207 54 248 
1208 50 259 
1209 54 250 
1210 50 261 
1211 51 260 
1212 52 259 
1213 55 249 
1214 55 248 
1215 55 248 
1216 56 248 
1217 56 248 
1218 56 248 
1219 55 248 
1220 55 248 
1221 51 258 
1222 51 257 
1223 51 257 
1224 55 247 
1225 55 247 
1226 55 247 
1227 55 247 
1228 55 246 
1229 55 247 
1230 55 246 
1231 55 246 
1232 55 246 
1233 55 246 
1234 55 246 
1235 55 246 
1236 55 246 
1237 55 246 
1238 55 247 
1239 55 247 
1240 52 257 
1241 55 247 
1242 56 245 
1243 55 246 
1244 55 246 
1245 56 245 
1246 56 245 
1247 56 245 
1248 56 246 
1249 56 246 
1250 56 246 
1251 55 246 
1252 55 246 
1253 55 245 
1254 55 245 
1255 55 246 
1256 54 246 
1257 55 246 
1258 55 246 
1259 55 246 
1260 54 247 
1261 55 247 
1262 54 247 
1263 51 255 
1264 55 247 
1265 55 247 
1266 55 247 
1267 55 246 
1268 55 246 
1269 55 246 
1270 55 246 
1271 55 246 
1272 56 246 
1273 55 246 
1274 55 247 
1275 55 246 
1276 55 246 
1277 55 246 
1278 55 246 
1279 55 246 
1280 55 247 
1281 55 247 
1282 55 247 
1283 55 247 
1284 56 246 
1285 56 246 
1286 56 247 
1287 55 247 
1288 55 247 
1289 56 246 
1290 56 246 
1291 56 247 
1292 55 247 
1293 56 246 
1294 56 248 
1295 56 246 
1296 56 246 
1297 56 246 
1298 56 246 
1299 56 245 
1300 56 244 
1301 56 243 
1302 56 243 
1303 56 242 
1304 55 243 
1305 53 243 
1306 53 243 
1307 45 250 
1308 43 252 
1309 52 245 
1310 52 245 
1311 51 245 
1312 49 246 
1313 51 246 
1314 44 260 
1315 44 261 
1316 46 259 
1317 45 262 
1318 46 261 
1319 48 261 
1320 49 261 
1321 51 261 
1322 53 261 
1323 55 260 
1324 56 247 
1325 56 247 
1326 57 247 
1327 58 261 
1328 58 248 
1329 57 261 
1330 57 247 
1331 56 246 
1332 56 245 
1333 56 244 
1334 56 245 
1335 56 245 
1336 57 245 
1337 56 244 
1338 55 244 
1339 53 244 
1340 54 244 
1341 53 244 
1342 54 244 
1343 54 244 
1344 54 245 
1345 55 244 
1346 53 243 
1347 55 244 
1348 55 244 
1349 55 244 
1350 55 244 
1351 55 244 
1352 55 244 
1353 55 244 
1354 54 244 
1355 55 244 
1356 55 244 
1357 56 244 
1358 55 244 
1359 56 244 
1360 56 244 
1361 55 244 
1362 56 244 
1363 55 244 
1364 55 244 
1365 55 244 
1366 55 244 
1367 55 244 
1368 56 244 
1369 55 244 
1370 55 244 
1371 56 244 
1372 56 244 
1373 55 244 
1374 55 244 
1375 55 244 
1376 55 244 
1377 55 244 
1378 55 244 
1379 54 244 
1380 55 244 
1381 55 244 
1382 55 244 
1383 55 244 
1384 55 244 
1385 56 244 
1386 56 244 
1387 56 244 
1388 56 244 
1389 56 244 
1390 56 244 
1391 56 244 
1392 56 244 
1393 55 244 
1394 55 243 
1395 55 243 
1396 55 243 
1397 54 243 
1398 54 243 
1399 52 243 
1400 54 243 
1401 53 243 
1402 53 243 
1403 53 243 
1404 53 243 
1405 53 242 
1406 53 242 
1407 53 242 
1408 52 242 
1409 47 246 
1410 48 245 
1411 49 245 
1412 49 246 
1413 54 243 
1414 53 243 
1415 49 246 
1416 53 243 
1417 54 243 
1418 53 243 
1419 48 246 
1420 50 245 
1421 54 243 
1422 55 243 
1423 55 243 
1424 56 243 
1425 59 244 
1426 59 244 
1427 60 244 
1428 62 245 
1429 64 245 
1430 61 246 
1431 63 246 
1432 66 249 
1433 64 244 
1434 65 243 
1435 68 243 
1436 67 242 
1437 65 240 
1438 63 242 
1439 68 239 
1440 78 236 
1441 81 236 
1442 84 235 
1443 85 236 
1444 86 234 
1445 89 230 
1446 85 231 
1447 84 230 
1448 83 232 
1449 81 233 
1450 80 231 
1451 79 228 
1452 80 230 
1453 80 229 
1454 80 229 
1455 79 227 
1456 79 227 
1457 80 228 
1458 80 230 
1459 80 231 
1460 79 231 
1461 80 230 
1462 77 227 
1463 75 225 
1464 71 222 
1465 64 219 
1466 58 216 
1467 49 213 
1468 47 213 
1469 47 212 
1470 47 211 
1471 49 210 
1472 48 210 
1473 48 210 
1474 46 210 
1475 47 209 
1476 45 211 
1477 45 212 
1478 46 214 
1479 47 218 
1480 43 223 
1481 47 219 
1482 41 224 
1483 41 225 
1484 41 228 
1485 40 230 
1486 41 229 
1487 41 230 
1488 40 231 
1489 40 231 
1490 40 231 
1491 41 230 
1492 40 232 
1493 39 234 
1494 41 229 
1495 38 237 
1496 36 239 
1497 38 237 
1498 36 245 
1499 37 247 
1500 37 253 
1501 38 259 
1502 39 263 
1503 41 266 
1504 43 266 
1505 43 271 
1506 46 274 
1507 50 278 
1508 51 278 
1509 56 281 
1510 58 283 
1511 61 284 
1512 63 283 
1513 66 285 
1514 64 283 
1515 63 284 
1516 62 284 
1517 62 283 
1518 62 284 
1519 61 284 
1520 60 285 
1521 60 285 
1522 60 285 
1523 60 284 
1524 59 285 
1525 58 285 
1526 59 286 
1527 58 284 
1528 59 283 
1529 59 283 
1530 58 282 
1531 56 282 
1532 55 282 
1533 53 283 
1534 51 285 
1535 46 285 
1536 42 286 
1537 37 286 
1538 34 286 
1539 27 285 
1540 21 284 
1541 18 283 
1542 21 283 
1543 20 281 
1544 20 282 
1545 21 283 
1546 21 281 
1547 18 280 
1548 18 279 
1549 18 280 
1550 18 281 
1551 19 282 
1552 18 282 
1553 18 283 
1554 18 282 
1555 17 283 
1556 17 282 
1557 18 281 
1558 18 282 
1559 18 282 
1560 17 282 
1561 17 282 
1562 17 282 
1563 17 281 
1564 18 280 
1565 19 280 
1566 19 279 
1567 21 275 
1568 23 273 
1569 23 273 
1570 22 272 
1571 21 272 
1572 20 272 
1573 21 274 
1574 21 274 
1575 21 274 
1576 21 273 
1577 21 273 
1578 22 272 
1579 20 273 
1580 19 272 
1581 20 274 
1582 20 275 
1583 20 275 
1584 21 274 
1585 23 272 
1586 22 273 
1587 21 273 
1588 20 272 
1589 21 271 
1590 20 273 
1591 22 274 
1592 25 274 
1593 25 268 
1594 25 265 
1595 29 262 
1596 29 259 
1597 31 258 
1598 30 260 
1599 31 262 
1600 31 263 
1601 34 261 
1602 34 257 
1603 35 256 
1604 34 256 
1605 32 257 
1606 33 259 
1607 34 259 
1608 35 256 
1609 44 253 
1610 45 253 
1611 46 253 
1612 47 252 
1613 46 252 
1614 52 245 
1615 53 245 
1616 53 245 
1617 53 245 
1618 52 245 
1619 52 245 
1620 52 244 
1621 53 244 
1622 52 245 
1623 52 245 
1624 51 245 
1625 53 244 
1626 53 244 
1627 54 244 
1628 53 245 
1629 52 245 
1630 52 245 
1631 51 245 
1632 52 245 
1633 52 245 
1634 55 246 
1635 54 245 
1636 55 246 
1637 55 246 
1638 54 247 
1639 55 248 
1640 54 261 
1641 54 262 
1642 55 262 
1643 54 261 
1644 53 262 
1645 51 262 
1646 50 259 
1647 50 261 
1648 49 263 
1649 50 263 
1650 50 263 
1651 51 263 
1652 50 263 
1653 52 264 
1654 52 263 
1655 54 249 
1656 54 250 
1657 53 249 
1658 50 263 
1659 50 262 
1660 54 250 
1661 51 264 
1662 53 249 
1663 52 246 
1664 52 245 
1665 53 245 
1666 53 245 
1667 55 244 
1668 54 245 
1669 55 245 
1670 54 244 
1671 55 245 
1672 54 245 
1673 55 245 
1674 55 245 
1675 55 244 
1676 55 244 
1677 56 245 
1678 56 244 
1679 55 244 
1680 55 244 
1681 55 244 
1682 56 244 
1683 56 245 
1684 56 244 
1685 55 244 
1686 55 244 
1687 55 244 
1688 55 245 
1689 56 244 
1690 55 245 
1691 54 245 
1692 54 245 
1693 54 245 
1694 55 245 
1695 56 245 
1696 56 245 
1697 57 245 
1698 57 245 
1699 58 245 
1700 57 245 
1701 57 244 
1702 57 244 
1703 57 244 
1704 57 244 
1705 57 244 
1706 57 245 
1707 57 244 
1708 57 244 
1709 55 245 
1710 54 245 
1711 54 245 
1712 53 246 
1713 53 245 
1714 54 245 
1715 48 254 
1716 53 246 
1717 48 254 
1718 53 245 
1719 53 245 
1720 53 245 
1721 53 245 
1722 46 254 
1723 47 252 
1724 45 252 
1725 47 251 
1726 52 242 
1727 51 241 
1728 50 242 
1729 50 243 
1730 46 250 
1731 47 250 
1732 47 250 
1733 46 253 
1734 49 251 
1735 50 251 
1736 55 245 
1737 55 245 
1738 55 245 
1739 55 247 
1740 55 246 
1741 56 245 
1742 56 245 
1743 56 246 
1744 57 245 
1745 56 244 
1746 56 244 
1747 56 243 
1748 56 244 
1749 56 244 
1750 57 246 
1751 57 247 
1752 57 246 
1753 58 245 
1754 59 247 
1755 61 249 
1756 62 249 
1757 62 249 
1758 62 248 
1759 63 248 
1760 64 247 
1761 68 254 
1762 68 253 
1763 68 252 
1764 68 251 
1765 75 253 
1766 82 250 
1767 98 243 
1768 103 246 
1769 110 248 
1770 120 252 
1771 127 255 
1772 128 254 
1773 136 257 
1774 135 254 
1775 137 253 
1776 139 251 
1777 149 250 
1778 165 246 
1779 177 245 
1780 189 243 
1781 197 246 
1782 197 250 
1784 219 266 
1785 213 255 
1786 217 259 
1787 218 259 
1788 213 258 
1789 219 259 
1790 218 258 
1791 218 259 
1792 219 259 
1793 218 258 
1794 220 259 
1795 220 261 
1796 219 259 
1797 221 259 
1798 222 260 
1799 226 263 
1800 230 266 
1801 227 265 
1802 228 265 
1803 229 265 
1804 231 266 
1805 232 265 
1806 236 269 
1807 246 267 
1808 254 263 
1809 246 267 
1810 252 266 
1811 247 268 
1812 261 261 
1813 263 259 
1814 262 262 
1815 278 260 
1816 288 253 
1817 288 252 
1818 287 250 
1819 287 249 
1820 288 250 
1821 288 251 
1822 289 252 
1823 288 251 
1824 288 251 
1825 278 259 
1826 279 262 
1827 278 262 
1828 283 256 
1829 283 256 
1830 283 256 
1831 283 257 
1832 283 258 
1833 283 259 
1834 282 260 
1835 282 261 
1836 281 262 
1837 282 262 
1838 281 262 
1839 281 262 
1840 281 263 
1841 282 263 
1842 282 264 
1843 282 265 
1845 271 291 
1846 265 292 
1847 261 291 
1848 260 291 
1849 258 292 
1850 258 291 
1851 256 291 
1852 256 291 
1853 254 290 
1854 250 290 
1855 247 289 
1856 247 288 
1857 244 285 
1858 240 284 
1859 238 282 
1860 238 280 
1861 236 276 
1862 234 275 
1863 233 273 
1864 231 272 
1865 231 272 
1866 232 273 
1867 232 273 
1868 231 271 
1869 232 273 
1870 232 272 
1871 233 273 
1872 232 273 
1873 231 272 
1874 232 272 
1875 232 272 
1876 231 270 
1877 229 267 
1878 227 263 
1879 224 259 
1880 222 257 
1881 222 257 
1882 221 259 
1883 222 258 
1884 222 258 
1885 222 259 
1886 221 258 
1887 221 259 
1888 221 258 
1889 222 258 
1890 221 257 
1891 222 257 
1892 223 257 
1893 222 257 
1894 222 257 
1895 222 256 
1896 221 256 
1897 221 256 
1898 222 257 
1899 222 258 
1900 223 258 
1901 222 257 
1902 222 257 
1903 221 256 
1904 222 256 
1905 222 257 
1906 222 256 
1907 222 256 
1908 221 256 
1909 222 257 
1910 221 256 
1911 222 256 
1912 222 256 
1913 222 257 
1914 222 257 
1915 223 260 
1916 223 261 
1917 223 263 
1918 223 264 
1919 219 264 
1920 214 263 
1921 206 262 
1922 198 264 
1923 188 263 
1924 179 263 
1925 170 261 
1926 159 259 
1927 152 257 
1928 146 256 
1929 140 253 
1930 135 249 
1931 130 249 
1932 122 239 
1933 116 237 
1934 113 237 
1935 115 239 
1936 111 238 
1937 104 238 
1938 100 237 
1939 99 238 
1940 94 237 
1941 93 239 
1942 91 241 
1943 92 244 
1944 87 249 
1945 82 254 
1946 72 263 
1947 70 265 
1948 62 270 
1949 61 272 
1950 59 273 
1951 52 280 
1952 50 280 
1953 45 283 
1954 43 283 
1955 42 283 
1956 44 282 
1957 42 284 
1958 42 284 
1959 42 283 
1960 41 283 
1961 41 283 
1962 42 283 
1963 40 283 
1964 40 282 
1965 40 282 
1966 39 282 
1967 38 284 
1968 37 283 
1969 36 283 
1970 37 283 
1971 38 283 
1972 38 283 
1973 36 284 
1974 35 283 
1975 31 284 
1976 26 282 
1977 18 281 
1978 19 280 
1979 19 280 
1980 21 280 
1981 18 280 
1982 18 280 
1983 17 279 
1984 17 277 
1985 18 275 
1986 18 275 
1987 16 274 
1988 17 268 
1989 17 266 
1990 16 260 
1991 17 256 
1992 16 252 
1993 15 251 
1994 16 254 
1995 16 256 
1996 15 253 
1997 14 252 
1998 14 252 
1999 14 250 
2000 16 252 
2001 15 251 
2002 14 249 
2003 14 245 
2004 15 239 
2005 15 233 
2006 15 229 
2007 15 225 
2008 14 218 
2009 15 208 
2010 16 194 
2011 18 176 
2012 19 172 
2013 20 165 
2014 23 156 
2015 22 150 
2016 22 150 
2017 20 151 
2018 20 152 
2019 18 150 
2020 17 148 
2021 17 146 
2022 16 141 
2023 16 140 
2024 14 135 
2025 12 133 
2026 14 133 
2027 13 127 
2028 13 126 
2029 14 127 
2030 14 129 
2031 14 132 
2032 13 129 
2033 12 129 
2034 11 129 
2035 12 128 
2036 13 127 
2037 13 128 
2038 14 130 
2039 13 131 
2040 13 132 
2041 13 129 
2042 14 130 
2043 15 130 
2044 15 129 
2045 15 131 
2046 16 133 
2047 18 136 
2048 21 138 
2049 24 142 
2050 26 143 
2051 33 146 
2052 39 147 
2053 41 149 
2054 45 152 
2055 46 155 
2056 53 162 
2057 61 172 
2058 66 179 
2059 78 191 
2060 84 194 
2061 97 203 
2062 110 209 
2063 126 217 
2064 143 227 
2065 155 233 
2066 169 243 
2067 175 248 
2068 185 256 
2069 187 265 
2070 190 270 
2071 150 238 
2072 153 240 
2073 157 243 
2074 161 246 
2076 197 282 
2077 195 282 
2078 194 282 
2079 192 284 
2080 192 283 
2081 192 283 
2082 193 283 
2083 194 283 
2084 193 283 
2085 193 284 
2086 194 283 
2087 194 284 
2088 195 281 
2089 194 283 
2090 193 282 
2091 192 281 
2092 191 283 
2093 191 283 
2094 193 280 
2095 193 279 
2096 193 279 
2097 191 278 
2098 190 277 
2099 190 279 
2100 190 279 
2101 193 277 
2102 192 278 
2103 192 276 
2104 193 277 
2105 193 276 
2106 191 276 
2107 190 278 
2108 191 278 
2109 191 279 
2110 191 278 
2111 191 277 
2112 191 277 
2113 190 278 
2114 189 277 
2115 190 279 
2116 191 278 
2117 190 278 
2118 191 278 
2119 191 277 
2120 192 278 
2121 192 278 
2122 191 277 
2123 190 278 
2124 190 279 
2125 190 279 
2126 190 280 
2127 191 278 
2128 192 278 
2129 191 279 
2130 192 277 
2131 191 278 
2132 190 278 
2133 190 279 
2134 191 280 
2135 192 278 
2136 192 278 
2137 191 279 
2138 191 279 
2139 191 278 
2140 192 278 
2141 192 280 
2142 192 280 
2143 192 280 
2144 192 281 
2145 192 280 
2146 193 280 
2147 193 280 
2148 194 280 
2149 192 282 
2150 193 281 
2151 193 282 
2152 194 281 
2153 193 280 
2154 193 280 
2155 193 280 
2156 191 281 
2157 192 280 
2158 193 280 
2159 192 279 
2160 192 279 
2161 191 278 
2162 190 278 
2163 192 279 
2164 193 279 
2165 195 280 
2166 195 279 
2167 195 277 
2168 194 278 
2169 193 279 
2170 193 278 
2171 194 278 
2172 195 278 
2173 195 278 
2174 196 278 
2175 200 275 
2176 204 268 
2177 204 265 
2178 207 265 
2179 212 261 
2180 212 254 
2181 210 251 
2182 213 243 
2183 218 234 
2184 224 228 
2185 238 215 
2186 249 206 
2187 259 199 
2188 267 193 
2189 276 185 
2190 281 176 
2191 285 167 
2192 284 164 
2193 283 164 
2194 282 165 
2195 281 165 
2196 281 164 
2197 280 162 
2198 281 156 
2200 271 125 
2201 272 111 
2202 269 98 
2203 270 92 
2204 266 83 
2205 267 67 
2206 267 54 
2207 266 41 
2208 266 36 
2209 268 28 
2210 266 29 
2211 264 29 
2212 265 29 
2213 266 30 
2214 267 28 
2215 266 28 
2216 269 25 
2217 272 19 
2218 270 20 
2219 270 23 
2220 271 23 
2221 268 22 
2222 269 23 
2223 268 24 
2224 268 20 
2225 268 20 
2226 268 21 
2227 269 21 
2228 271 21 
2229 273 17 
2230 273 15 
2231 273 14 
2232 276 15 
2233 275 15 
2234 275 14 
2235 275 15 
2236 277 15 
2237 280 14 
2238 279 14 
2239 280 14 
2240 280 14 
2241 280 13 
2242 281 12 
2243 280 13 
2244 281 13 
2245 280 15 
2246 279 16 
2247 281 16 
2248 280 16 
2249 280 17 
2250 280 17 
2251 280 16 
2252 280 17 
2253 281 18 
2254 281 18 
2255 281 18 
2256 280 18 
2257 281 20 
2258 281 19 
2259 281 19 
2260 280 18 
2261 280 19 
2262 281 19 
2263 282 19 
2264 281 20 
2265 281 19 
2266 281 18 
2267 281 19 
2268 280 20 
2269 280 20 
2270 281 19 
2271 280 20 
2272 281 20 
2273 282 20 
2274 281 19 
2275 282 20 
2276 281 19 
2277 281 19 
2278 280 19 
2279 281 20 
2280 282 21 
2281 282 21 
2282 282 20 
2283 282 20 
2284 281 20 
2285 280 19 
2286 281 20 
2287 281 20 
2288 281 22 
2289 281 21 
2290 282 20 
2291 281 20 
2292 280 19 
2293 280 19 
2294 280 19 
2295 280 19 
2296 281 21 
2297 281 21 
2298 282 21 
2299 281 19 
2300 281 20 
2301 281 20 
2302 281 20 
2303 281 21 
2304 281 21 
2305 282 21 
2306 281 20 
2307 281 20 
2308 281 20 
2309 281 20 
2310 282 21 
2311 282 20 
2312 282 20 
2313 282 21 
2314 282 21 
2315 282 20 
2316 282 20 
2317 281 20 
2318 281 21 
2319 282 20 
2320 282 22 
2321 282 22 
2322 282 21 
2323 281 19 
2324 282 20 
2325 281 19 
2326 281 20 
2327 281 20 
2328 281 22 
2329 282 21 
2330 282 22 
2331 282 20 
2332 282 20 
2333 281 20 
2334 281 20 
2335 281 20 
2336 281 20 
2337 281 21 
2338 282 21 
2339 282 20 
2340 281 20 
2341 281 20 
2342 281 20 
2343 281 21 
2344 282 21 
2345 282 21 
2346 281 21 
2347 281 20 
2348 282 21 
2349 281 20 
2350 281 20 
2351 281 21 
2352 282 22 
2353 281 20 
2354 282 22 
2355 282 21 
2356 281 21 
2357 281 21 
2358 280 21 
2359 280 20 
2360 281 22 
2361 282 21 
2362 282 21 
2363 282 20 
2364 282 20 
2365 281 20 
2366 282 20 
2367 281 20 
2368 282 21 
2369 282 21 
2370 281 20 
2371 282 20 
2372 281 20 
2373 281 20 
2374 281 20 
2375 282 21 
2376 281 20 
2377 281 21 
2378 281 21 
2379 280 20 
2380 280 21 
2381 279 22 
2382 278 21 
2383 277 22 
2384 277 22 
2385 276 22 
2386 275 22 
2387 274 22 
2388 274 21 
2389 272 20 
2390 273 21 
2391 272 21 
2392 272 22 
2393 274 22 
2394 272 21 
2395 272 22 
2396 273 22 
2397 273 22 
2398 273 23 
2399 274 24 
2400 273 25 
2401 273 24 
2402 274 24 
2403 273 26 
2404 275 26 
2405 274 25 
2406 275 27 
2407 276 29 
2408 276 27 
2409 276 26 
2410 276 25 
2411 277 24 
2412 278 26 
2413 277 26 
2414 278 28 
2415 276 27 
2416 277 27 
2417 276 27 
2418 276 27 
2419 276 26 
2420 275 26 
2421 277 28 
2422 277 28 
2423 277 28 
2424 277 28 
2425 276 27 
2426 277 26 
2427 276 27 
2428 276 27 
2429 277 28 
2430 276 29 
2431 276 29 
2432 276 30 
2433 275 28 
2434 274 28 
2435 275 27 
2436 275 27 
2437 276 28 
2438 276 28 
2439 275 29 
2440 276 31 
2441 275 27 
2442 275 27 
2443 275 28 
2444 276 28 
2445 276 28 
2446 276 28 
2447 276 30 
2448 276 29 
2449 274 29 
2450 275 28 
2451 275 28 
2452 276 28 
2453 275 27 
2454 276 28 
2455 277 29 
2456 277 30 
2457 276 28 
2458 276 28 
2459 277 29 
2460 277 28 
2461 276 28 
2462 277 29 
2463 278 30 
2464 276 29 
2465 276 29 
2466 276 28 
2467 275 27 
2468 275 27 
2469 277 29 
2470 276 27 
2471 276 28 
2472 276 28 
2473 275 29 
2474 276 28 
2475 275 27 
2476 276 27 
2477 276 28 
2478 276 27 
2479 276 29 
2480 276 29 
2481 276 28 
2482 276 29 
2483 276 28 
2484 275 28 
2485 276 28 
2486 276 28 
2487 277 28 
2488 277 29 
2489 275 28 
2490 276 28 
2491 276 28 
2492 276 27 
2493 276 27 
2494 277 28 
2495 277 29 
2496 276 27 
2497 277 28 
2498 276 27 
2499 277 27 
2500 276 27 
2501 276 27 
2502 276 27 
2503 277 28 
2504 277 28 
2505 277 29 
2506 276 28 
2507 275 27 
2508 275 27 
2509 275 27 
2510 276 26 
2511 275 28 
2512 276 28 
2513 276 28 
2514 275 27 
2515 273 27 
2516 274 27 
2517 272 28 
2518 269 29 
2519 268 31 
2520 265 33 
2521 262 35 
2522 261 37 
2523 261 37 
2524 261 38 
2525 257 43 
2526 258 41 
2527 255 42 
2528 252 44 
2529 251 47 
2530 248 51 
2531 247 54 
2532 247 54 
2533 245 59 
2534 243 65 
2535 241 70 
2536 241 76 
2537 241 79 
2538 240 82 
2539 242 81 
2540 241 82 
2541 240 82 
2542 240 79 
2543 240 78 
2544 239 81 
2545 239 81 
2546 240 82 
2547 239 83 
2548 239 83 
2549 239 84 
2550 237 85 
2551 236 85 
2552 236 82 
2553 236 83 
2554 236 82 
2555 236 81 
2556 236 80 
2557 235 82 
2558 234 82 
2559 232 82 
2560 232 82 
2561 233 82 
2562 230 82 
2563 230 81 
2564 231 81 
2565 230 83 
2566 230 84 
2567 230 85 
2568 231 85 
2569 228 87 
2570 227 88 
2571 227 88 
2572 229 87 
2573 227 89 
2574 228 88 
2575 228 88 
2576 230 87 
2577 229 88 
2578 228 89 
2579 228 87 
2580 229 85 
2581 228 87 
2582 228 87 
2583 228 88 
2584 229 88 
2585 228 88 
2586 229 86 
2587 228 86 
2588 229 86 
2589 228 86 
2590 228 88 
2591 228 88 
2592 229 87 
2593 228 87 
2594 228 87 
2595 228 87 
2596 228 87 
2597 229 86 
2598 228 87 
2599 228 88 
2600 229 88 
2601 229 90 
2602 229 91 
2603 228 92 
2604 228 93 
2605 228 93 
2606 228 93 
2607 228 92 
2608 227 92 
2609 228 93 
2610 227 94 
2611 227 94 
2612 227 92 
2613 226 92 
2614 227 92 
2615 226 93 
2616 227 93 
2617 227 92 
2618 227 92 
2619 227 92 
2620 227 92 
2621 228 92 
2622 227 92 
2623 227 93 
2624 227 93 
2625 227 93 
2626 227 93 
2627 227 92 
2628 227 91 
2629 227 92 
2630 227 93 
2631 227 93 
2632 226 92 
2633 228 94 
2634 228 95 
2635 229 94 
2636 229 92 
2637 228 92 
2638 229 92 
2639 228 92 
2640 228 93 
2641 228 93 
2642 229 93 
2643 229 93 
2644 229 93 
2645 229 92 
2646 229 92 
2647 228 92 
2648 228 92 
2649 228 94 
2650 228 93 
2651 229 93 
2652 229 93 
2653 229 93 
2654 228 91 
2655 228 92 
2656 228 92 
2657 229 94 
2658 228 93 
2659 228 93 
2660 228 93 
2661 228 92 
2662 228 92 
2663 228 92 
2664 228 93 
2665 228 94 
2666 228 92 
2667 228 92 
2668 228 92 
2669 229 93 
2670 228 93 
2671 228 92 
2672 228 92 
2673 228 93 
2674 228 94 
2675 228 92 
2676 227 91 
2677 227 91 
2678 226 90 
2679 226 92 
2680 227 92 
2681 227 92 
2682 226 91 
2683 226 92 
2684 227 91 
2685 226 92 
2686 226 92 
2687 226 92 
2688 228 91 
2689 228 91 
2690 227 91 
2691 228 92 
2692 227 92 
2693 228 92 
2694 228 93 
2695 229 93 
2696 229 93 
2697 230 90 
2698 229 92 
2699 231 93 
2700 230 93 
2701 231 96 
2702 232 94 
2703 232 94 
2704 232 94 
2705 231 94 
2706 231 94 
2707 231 93 
2708 231 93 
2709 231 95 
2710 231 96 
2711 232 96 
2712 230 99 
2713 229 101 
2714 229 102 
2715 229 105 
2716 229 107 
2717 229 109 
2718 230 114 
2719 230 119 
2720 231 127 
2721 231 138 
2722 234 143 
2723 234 155 
2724 235 158 
2725 237 159 
2726 238 160 
2727 238 163 
2728 238 166 
2729 239 166 
2730 239 166 
2731 239 164 
2732 238 163 
2733 238 164 
2734 239 165 
2735 239 165 
2736 239 166 
2737 238 166 
2738 238 166 
2739 238 165 
2740 238 165 
2741 238 164 
2742 237 165 
2743 237 165 
2744 237 164 
2745 238 166 
2746 237 166 
2747 238 165 
2748 238 165 
2749 238 165 
2750 237 164 
2751 237 164 
2752 238 163 
2753 238 162 
2754 237 160 
2755 236 160 
2756 235 160 
2757 235 160 
2758 235 161 
2759 235 161 
2760 235 161 
2761 235 161 
2762 235 159 
2763 235 159 
2764 234 160 
2765 234 160 
2766 234 161 
2767 235 160 
2768 235 160 
2769 234 159 
2770 235 159 
2771 235 159 
2772 234 160 
2773 235 160 
2774 235 161 
2775 234 160 
2776 234 160 
2777 235 161 
2778 235 160 
2779 235 160 
2780 234 161 
2781 235 160 
2782 234 160 
2783 234 160 
2784 234 161 
2785 234 160 
2786 235 161 
2787 235 161 
2788 236 161 
2789 235 162 
2790 235 162 
2791 235 162 
2792 236 162 
2793 236 163 
2794 238 164 
2795 239 162 
2796 239 162 
2797 241 163 
2798 245 162 
2800 278 180 
2801 282 185 
2802 280 183 
2803 284 187 
2804 285 187 
2805 286 188 
2806 285 188 
2807 285 189 
2808 284 193 
2809 283 199 
2810 285 206 
2811 286 215 
2812 287 219 
2813 291 231 
2814 295 244 
2815 296 252 
2816 297 256 
2817 287 250 
2818 288 251 
2819 290 250 
2820 291 250 
2821 289 242 
2822 289 244 
2823 290 247 
2824 290 249 
2825 290 251 
2826 290 252 
2827 290 252 
2828 285 291 
2829 284 292 
2830 284 292 
2831 288 292 
2832 291 293 
2833 293 292 
2834 290 292 
2835 289 291 
2836 289 292 
2837 291 292 
2838 291 292 
2839 291 292 
2840 289 292 
2841 291 292 
2842 291 292 
2843 290 292 
2844 289 292 
2845 290 294 
2846 291 295 
2847 291 293 
2848 291 292 
2849 294 293 
2850 292 292 
2851 292 293 
2852 291 293 
2853 290 293 
2854 288 293 
2855 291 292 
2856 292 292 
2857 292 292 
2858 293 292 
2859 292 293 
2860 290 294 
2861 291 292 
2862 291 292 
2863 291 292 
2864 291 292 
2865 293 292 
2866 293 293 
2867 291 293 
2868 290 294 
2869 289 293 
2870 291 292 
2871 292 292 
2872 293 292 
2873 294 293 
2874 290 294 
2875 294 293 
2876 292 293 
2877 291 292 
2878 290 292 
2879 292 293 
2880 289 293 
2881 291 292 
2882 292 293 
2883 291 292 
2884 292 293 
2885 291 292 
2886 291 292 
2887 291 292 
2888 292 292 
2889 291 292 
2890 293 292 
2891 293 290 
2892 293 292 
2893 293 293 
2894 293 293 
2895 291 292 
2896 289 291 
2897 286 291 
2898 288 292 
2899 291 292 
2900 292 293 
2901 293 292 
2902 291 292 
2903 292 293 
2904 291 293 
2905 291 293 
2906 291 292 
2907 291 293 
2908 291 292 
2909 291 293 
2910 291 293 
2911 290 292 
2912 290 293 
2913 290 293 
2914 291 293 
2915 292 293 
2916 291 293 
2917 291 293 
2918 291 293 
2919 291 293 
2920 292 293 
2921 291 293 
2922 290 293 
2923 290 293 
2924 290 293 
2925 290 293 
2926 290 294 
2927 290 294 
2928 290 293 
2929 290 293 
2930 289 295 
2931 284 291 
2932 285 291 
2933 287 291 
2934 288 292 
2935 288 292 
2936 291 293 
2937 291 292 
2938 289 293 
2939 290 293 
2940 290 293 
2941 288 293 
2942 288 293 
2943 288 292 
2944 288 292 
2945 288 292 
2946 289 292 
2947 288 292 
2948 288 292 
2949 289 292 
2950 291 293 
2951 291 292 
2952 291 292 
2953 291 292 
2954 293 293 
2955 291 292 
2956 291 293 
2957 291 292 
2958 291 293 
2959 291 292 
2960 291 292 
2961 291 292 
2962 290 293 
2963 291 293 
2964 291 292 
2965 291 292 
2966 293 293 
2967 293 293 
2968 293 293 
2969 293 293 
2970 293 293 
2971 292 293 
2972 292 293 
2973 292 293 
2974 293 293 
2975 292 293 
2976 291 292 
2977 293 293 
2978 292 293 
2979 291 292 
2980 291 292 
2981 293 293 
2982 290 293 
2983 291 292 
2984 290 292 
2985 291 292 
2986 291 292 
2987 290 293 
2988 291 292 
2989 289 292 
2990 289 293 
2991 291 293 
2992 291 293 
2993 290 293 
2994 291 293 
2995 290 293 
2996 289 293 
2997 290 293 
2998 288 292 
2999 287 293 
3000 287 292 
3001 286 292 
3002 283 293 
3003 281 293 
3004 281 293 
3005 283 292 
3006 282 291 
3007 280 290 
3008 280 290 
3009 281 290 
3010 280 290 
3011 278 289 
3012 278 289 
3013 277 289 
3014 277 288 
3015 277 289 
3016 277 289 
3017 277 289 
3018 278 289 
3019 278 289 
3020 278 289 
3021 278 289 
3022 277 289 
3023 278 289 
3024 278 289 
3025 278 289 
3026 278 289 
3027 278 289 
3028 277 289 
3029 277 289 
3030 277 289 
3031 276 289 
3032 276 289 
3033 276 289 
3034 276 288 
3035 276 288 
3036 276 288 
3037 276 288 
3038 276 288 
3039 276 288 
3040 276 288 
3041 276 288 
3042 276 288 
3043 276 288 
3044 276 288 
3045 276 288 
3046 276 288 
3047 276 288 
3048 277 288 
3049 276 288 
3050 277 288 
3051 276 288 
3052 276 288 
3053 276 288 
3054 276 288 
3055 276 288 
3056 276 288 
3057 276 288 
3058 276 288 
3059 277 288 
3060 277 288 
3061 276 287 
3062 275 286 
3063 275 287 
3064 276 286 
3065 275 285 
3066 273 262 
3067 274 262 
3068 274 263 
3069 276 262 
3070 273 263 
3071 272 263 
3072 273 273 
3073 273 271 
3074 273 270 
3075 273 269 
3076 272 267 
3077 272 266 
3078 272 266 
3083 272 267 
3089 271 266 
3090 271 267 
3091 271 267 
3092 271 267 
3093 271 267 
3094 270 267 
3095 270 266 
3096 270 266 
3097 270 266 
3098 270 266 
3103 269 266 
3104 270 266 
3105 269 266 
3106 269 265 
3108 268 265 
3109 268 265 
3111 268 265 
3112 268 265 
3113 268 265 
3114 268 265 
3115 268 265 
3116 267 265 
3117 267 265 
3118 267 265 
3123 267 264 
3124 267 265 
3125 267 265 
3126 267 264 
3130 267 265 
3133 267 265 
3134 266 264 
3135 266 264 
3136 265 259 
3137 266 259 
3138 265 263 
3139 265 263 
3164 266 264 
3165 265 263 
3166 266 263 
3167 265 263 
3168 266 263 
3169 266 263 
3181 265 263 
3187 267 264 
3188 267 264 
3191 266 264 
3192 267 256 
3193 268 255 
3194 272 257 
3195 272 257 
3196 272 257 
3197 271 257 
3198 268 261 
3200 268 261 
3201 268 260 
3205 268 260 
3206 269 260 
3208 269 259 
3212 269 259 
3218 270 261 
3219 273 262 
3220 274 263 
3221 275 265 
3222 275 266 
3223 271 266 
3224 272 265 
3225 273 265 
3226 280 281 
3227 280 281 
3228 274 268 
3229 275 270 
3230 276 271 
3231 276 271 
3232 276 272 
3233 276 272 
3234 276 273 
3235 276 273 
3236 276 273 
3237 277 274 
3238 276 273 
3239 276 273 
3240 276 273 
3241 276 273 
3242 276 274 
3243 276 274 
3244 276 274 
3245 277 274 
3246 277 275 
3247 280 281 
3248 280 282 
3249 282 283 
3250 285 285 
3251 281 283 
3252 281 281 
3253 279 279 
3254 293 292 
3255 294 292 
3256 294 292 
3257 287 288 
3258 287 287 
3259 285 284 
3260 282 284 
3261 281 283 
3262 284 284 
3266 285 285 
3267 285 285 
3268 286 286 
3269 285 285 
3270 284 285 
3273 283 283 
3274 283 283 
3275 283 283 
3276 282 283 
3277 282 283 
3278 283 283 
3281 282 282 
3282 282 282 
3283 281 281 
3284 281 281 
3285 280 280 
3286 280 280 
3287 279 279 
3288 278 278 
3289 277 278 
3290 277 277 
3291 276 277 
3292 276 276 
3294 288 249 
3295 287 250 
3296 288 251 
3297 287 251 
3298 286 247 
3299 279 265 
3306 277 260 
3307 276 259 
3308 277 258 
3368 278 255 
3369 277 253 
3370 277 252 
# Trial 8 - POSITION_mouse_training_OS_calcium_1_t0256_raw.txt
199 8 16 
200 8 16 
201 8 17 
202 7 18 
203 8 17 
204 8 17 
205 8 17 
206 8 17 
207 7 17 
208 7 17 
209 7 17 
210 7 16 
211 7 16 
212 8 16 
213 8 16 
214 8 16 
215 78 276 
216 102 263 
217 116 261 
218 120 268 
219 113 262 
220 96 266 
221 71 280 
222 8 16 
223 8 16 
224 8 17 
225 7 16 
226 7 16 
227 8 16 
228 8 15 
229 8 16 
230 8 16 
231 8 17 
232 8 15 
233 8 17 
234 8 14 
235 8 16 
236 8 15 
237 8 15 
238 9 15 
239 9 13 
240 9 12 
241 9 12 
242 12 282 
243 60 283 
244 85 268 
245 108 262 
246 124 260 
247 130 266 
248 129 257 
249 117 259 
250 98 263 
251 72 279 
252 35 280 
253 7 287 
254 11 7 
255 11 8 
256 11 11 
257 11 13 
258 12 12 
259 12 12 
260 12 13 
261 11 14 
262 11 13 
263 11 9 
264 12 13 
265 11 13 
266 12 13 
267 12 13 
268 12 14 
269 12 16 
270 12 19 
271 15 25 
272 17 28 
273 17 32 
274 16 34 
275 16 35 
276 17 33 
277 20 30 
278 20 28 
279 20 29 
280 20 29 
281 23 31 
282 23 31 
283 27 31 
284 27 30 
285 29 31 
286 30 30 
287 31 31 
288 32 33 
289 33 34 
290 36 36 
291 38 36 
292 38 37 
293 38 38 
294 37 40 
295 36 40 
296 36 40 
297 36 41 
298 37 41 
299 39 44 
300 41 45 
301 43 46 
302 45 47 
303 45 45 
304 45 42 
305 48 39 
306 52 36 
307 58 27 
308 62 24 
309 50 36 
310 47 35 
311 47 35 
312 47 34 
313 46 32 
314 46 31 
315 47 30 
316 46 29 
318 218 11 
319 231 11 
320 249 10 
321 263 12 
322 273 13 
323 276 13 
324 280 14 
325 282 16 
326 283 17 
327 284 19 
328 284 22 
329 286 25 
330 286 26 
331 286 33 
332 286 36 
333 286 38 
334 285 42 
335 284 43 
336 284 46 
337 285 50 
338 284 56 
339 282 54 
340 280 53 
341 277 55 
342 277 59 
343 274 62 
344 275 67 
345 275 79 
346 277 84 
347 279 94 
348 282 103 
349 282 113 
350 285 126 
351 287 136 
352 287 148 
353 287 159 
354 287 171 
355 286 179 
356 286 188 
357 286 200 
358 286 210 
359 286 219 
360 286 231 
361 285 240 
362 285 242 
363 283 242 
364 281 243 
365 280 243 
366 277 249 
367 273 252 
368 273 253 
369 269 254 
370 267 255 
371 266 254 
372 267 254 
373 265 256 
374 263 256 
375 262 257 
376 264 256 
377 264 257 
378 264 257 
379 262 257 
380 262 259 
381 260 259 
382 265 257 
383 265 256 
384 263 257 
385 260 258 
386 260 258 
387 261 259 
388 256 261 
389 262 258 
390 259 259 
391 257 259 
392 257 259 
393 257 257 
394 262 257 
395 264 257 
396 262 257 
397 259 259 
398 264 257 
399 261 257 
400 264 256 
401 253 257 
402 259 259 
403 265 256 
404 254 257 
405 252 257 
406 254 256 
407 255 256 
408 253 258 
409 250 258 
410 253 256 
411 250 257 
412 255 257 
413 260 259 
414 262 259 
415 253 257 
416 261 258 
417 252 257 
418 262 258 
419 257 262 
420 258 260 
421 253 260 
422 249 261 
423 252 261 
424 254 262 
425 256 261 
426 255 261 
427 257 261 
428 257 260 
429 257 260 
430 256 260 
431 257 261 
432 253 261 
433 255 262 
434 257 260 
435 253 259 
436 252 259 
437 243 257 
438 241 256 
439 234 255 
440 231 256 
441 230 258 
442 230 260 
443 228 263 
444 227 264 
445 224 265 
446 222 265 
447 222 261 
448 220 261 
449 221 257 
450 222 254 
451 222 252 
452 222 250 
453 221 248 
454 219 245 
455 219 242 
456 220 240 
457 221 239 
458 221 235 
459 220 232 
460 220 235 
461 222 235 
462 225 234 
463 225 233 
464 227 232 
465 229 233 
466 229 232 
467 230 232 
468 230 232 
469 228 234 
470 229 233 
471 229 231 
472 229 232 
473 228 234 
474 228 235 
475 229 234 
476 231 231 
477 231 230 
478 232 232 
479 233 232 
480 234 230 
481 236 229 
482 239 225 
483 244 225 
484 246 223 
485 247 223 
486 248 223 
487 245 222 
488 243 225 
489 241 226 
490 238 226 
491 239 226 
492 240 226 
493 243 226 
494 242 227 
495 243 226 
496 239 226 
497 242 226 
498 240 226 
499 239 226 
500 239 226 
501 242 226 
502 244 230 
503 245 231 
504 246 232 
505 246 233 
506 246 233 
508 277 281 
509 279 283 
510 277 283 
511 278 282 
512 278 281 
513 278 282 
514 279 282 
515 279 281 
516 279 281 
517 277 281 
518 278 280 
519 276 279 
520 278 277 
521 277 275 
522 277 274 
523 275 275 
524 270 275 
525 269 275 
526 268 272 
527 267 272 
528 264 271 
529 264 272 
530 264 271 
531 263 269 
532 259 267 
533 261 266 
534 263 264 
535 265 257 
536 265 254 
537 265 255 
538 265 255 
539 265 254 
540 266 257 
541 267 259 
542 267 256 
543 268 256 
544 267 255 
545 266 252 
546 267 255 
547 266 254 
548 266 252 
549 267 255 
550 266 255 
551 267 254 
552 266 255 
553 266 256 
554 266 257 
555 266 258 
556 266 259 
557 266 259 
558 266 259 
559 267 259 
560 266 261 
561 267 259 
562 269 260 
563 271 261 
564 271 262 
565 272 263 
566 273 261 
567 270 258 
568 268 251 
569 268 248 
570 269 249 
571 267 248 
572 266 249 
573 268 252 
574 267 253 
575 267 252 
576 267 252 
577 268 252 
578 268 251 
579 267 250 
580 266 249 
581 268 249 
582 268 249 
583 268 251 
584 269 250 
585 269 249 
586 267 248 
587 267 247 
588 267 247 
589 268 246 
590 268 247 
591 267 247 
592 268 248 
593 268 249 
594 268 248 
595 268 250 
596 267 247 
597 267 246 
598 267 248 
599 267 248 
600 267 248 
601 267 248 
602 267 247 
603 267 248 
604 267 247 
605 267 246 
606 267 245 
607 268 247 
608 268 248 
609 268 248 
610 267 248 
611 267 247 
612 267 247 
613 268 248 
614 267 246 
615 267 247 
616 267 247 
617 268 247 
618 267 248 
619 267 248 
620 268 251 
621 267 249 
622 267 247 
623 267 248 
624 269 249 
625 268 249 
626 267 251 
627 266 248 
628 268 247 
629 266 249 
630 267 248 
631 267 249 
632 267 248 
633 268 249 
634 267 249 
635 267 248 
636 266 250 
637 267 249 
638 267 249 
639 266 252 
640 266 254 
641 263 255 
642 262 259 
643 261 257 
644 262 257 
645 262 257 
646 262 258 
647 262 258 
648 261 258 
649 263 258 
650 263 257 
651 262 257 
652 262 257 
653 263 257 
654 263 256 
655 265 255 
656 265 255 
657 265 254 
658 267 254 
659 267 253 
660 267 252 
661 268 252 
662 267 251 
663 267 252 
664 267 252 
665 267 250 
666 267 249 
667 267 251 
668 266 252 
669 266 252 
670 265 254 
671 266 254 
672 265 255 
673 265 255 
674 266 258 
675 264 257 
676 266 259 
677 266 261 
678 267 264 
679 267 265 
680 268 265 
681 268 264 
682 269 264 
683 271 265 
684 271 265 
685 270 266 
686 270 265 
687 269 259 
688 268 255 
689 268 250 
690 267 248 
691 267 247 
692 269 249 
693 269 248 
694 270 250 
695 268 251 
696 266 244 
697 264 241 
698 263 237 
699 263 232 
700 262 229 
701 259 221 
702 261 220 
703 258 209 
704 261 202 
705 260 189 
706 261 182 
707 266 169 
708 269 152 
709 274 138 
710 277 127 
711 276 112 
712 279 103 
713 280 90 
714 280 85 
715 283 80 
716 283 73 
717 282 68 
718 282 62 
719 281 62 
720 282 64 
721 281 66 
722 281 69 
723 280 70 
724 279 70 
725 277 68 
726 277 68 
727 277 68 
728 272 67 
729 270 69 
730 268 70 
731 268 72 
732 266 74 
733 264 73 
734 260 73 
735 260 73 
736 258 75 
737 257 78 
738 257 80 
739 259 82 
740 259 82 
741 258 82 
742 257 82 
743 257 82 
744 257 82 
745 256 83 
746 256 81 
747 256 82 
748 254 84 
749 255 84 
750 254 85 
751 254 84 
752 254 83 
753 256 81 
754 256 81 
755 257 81 
756 256 82 
757 255 81 
758 257 79 
759 254 77 
760 254 74 
761 253 69 
762 248 64 
763 250 64 
764 244 63 
765 244 64 
766 244 65 
767 243 65 
768 246 61 
769 250 59 
770 252 57 
771 254 52 
772 260 46 
773 259 36 
774 259 29 
775 261 24 
776 263 21 
777 262 19 
778 263 17 
779 260 15 
780 260 15 
781 256 14 
782 249 12 
783 235 12 
784 224 13 
785 215 14 
786 203 13 
787 192 13 
788 178 14 
789 168 15 
790 159 12 
791 150 12 
792 141 12 
793 130 13 
794 122 15 
795 115 16 
796 104 16 
797 98 17 
798 92 17 
799 87 16 
800 84 14 
801 85 7 
802 106 14 
803 106 14 
804 101 14 
806 9 18 
807 11 11 
808 10 12 
809 9 14 
810 9 16 
811 9 17 
812 9 19 
813 9 18 
814 8 19 
815 8 23 
816 8 25 
817 9 29 
818 10 30 
819 11 31 
820 10 33 
821 11 35 
822 13 34 
823 12 34 
824 13 34 
825 12 33 
826 12 33 
827 12 34 
828 12 34 
829 12 36 
830 13 41 
831 13 48 
832 14 54 
833 13 62 
834 12 68 
835 12 78 
836 10 88 
837 10 100 
838 9 115 
839 10 133 
840 10 147 
841 10 164 
842 10 176 
843 11 194 
844 13 208 
845 15 215 
846 21 220 
847 24 220 
848 27 221 
849 27 222 
850 27 223 
851 29 226 
852 33 226 
853 34 226 
854 36 227 
855 35 227 
856 35 227 
857 34 228 
858 31 229 
859 29 230 
860 29 231 
861 28 231 
862 29 228 
863 31 227 
864 32 225 
865 35 224 
866 36 223 
867 42 223 
868 45 223 
869 48 223 
870 50 221 
871 53 222 
872 54 222 
873 54 222 
874 52 222 
875 51 222 
876 53 222 
877 55 222 
878 54 221 
879 58 223 
880 54 222 
881 56 223 
882 50 219 
883 55 220 
884 52 218 
885 51 219 
886 51 219 
887 51 219 
888 51 220 
889 49 220 
890 47 222 
891 46 223 
892 45 225 
893 39 240 
894 37 244 
895 35 247 
896 34 258 
897 35 264 
898 37 271 
899 37 275 
900 36 276 
901 37 278 
902 37 277 
903 38 277 
904 38 277 
905 37 274 
906 37 271 
907 36 269 
908 36 270 
909 45 269 
910 50 267 
911 49 265 
912 46 266 
913 46 265 
914 46 266 
915 47 265 
916 45 266 
917 45 266 
918 44 267 
919 46 266 
920 44 266 
921 46 264 
922 47 265 
923 47 264 
924 48 264 
925 47 265 
926 48 265 
927 48 265 
928 47 266 
929 48 265 
930 47 265 
931 47 265 
932 47 265 
933 47 265 
934 46 266 
935 47 264 
936 46 265 
937 46 265 
938 47 265 
939 46 265 
940 45 265 
941 44 267 
942 43 266 
943 45 265 
944 44 267 
945 43 269 
946 43 269 
947 44 270 
948 44 269 
949 43 269 
950 43 269 
951 43 270 
952 44 269 
953 42 271 
954 41 272 
955 41 271 
956 41 270 
957 43 267 
958 45 265 
959 45 266 
960 47 264 
961 47 264 
962 47 265 
963 47 264 
964 47 263 
965 47 263 
966 46 264 
967 47 265 
968 47 264 
969 47 263 
970 46 265 
971 46 264 
972 46 265 
973 46 263 
974 46 263 
975 45 263 
976 45 265 
977 44 265 
978 45 263 
979 45 264 
980 45 266 
981 45 268 
982 46 268 
983 47 269 
984 47 270 
985 46 271 
986 47 271 
987 46 271 
988 45 274 
989 45 276 
990 43 276 
991 44 275 
992 44 274 
993 45 275 
994 45 273 
995 46 269 
996 47 268 
997 50 265 
998 53 263 
999 58 262 
1000 60 263 
1001 66 261 
1002 67 261 
1003 70 263 
1004 74 265 
1005 81 264 
1006 84 270 
1007 88 273 
1008 97 274 
1009 100 274 
1010 101 277 
1011 110 279 
1012 109 279 
1013 110 281 
1014 110 283 
1015 119 284 
1016 120 284 
1017 121 285 
1018 121 285 
1019 122 284 
1020 121 284 
1021 121 284 
1022 121 283 
1023 119 283 
1027 124 279 
1028 124 278 
1029 124 277 
1030 122 274 
1031 120 271 
1032 118 266 
1033 112 264 
1034 108 255 
1035 105 254 
1036 99 251 
1037 93 248 
1038 87 242 
1039 92 248 
1040 84 242 
1041 80 239 
1042 78 237 
1043 80 239 
1044 82 237 
1045 78 236 
1046 78 236 
1047 78 236 
1048 77 235 
1049 77 236 
1050 78 237 
1051 79 237 
1052 82 239 
1053 78 237 
1054 78 237 
1055 78 238 
1056 78 237 
1057 77 238 
1058 77 238 
1059 78 239 
1060 77 239 
1061 77 238 
1062 76 239 
1063 77 238 
1064 76 238 
1065 77 239 
1066 78 239 
1067 77 239 
1068 78 239 
1069 77 241 
1070 74 243 
1071 76 242 
1072 75 242 
1073 75 242 
1074 76 241 
1075 76 239 
1076 75 240 
1077 78 241 
1078 77 242 
1079 75 248 
1080 76 242 
1081 79 238 
1082 74 239 
1083 75 239 
1084 75 239 
1085 75 238 
1086 75 237 
1087 75 238 
1088 70 236 
1089 71 236 
1090 73 232 
1091 75 228 
1092 77 226 
1093 82 227 
1094 86 223 
1095 90 219 
1096 94 219 
1097 100 221 
1098 105 218 
1099 112 216 
1100 120 216 
1101 129 216 
1102 136 218 
1103 146 219 
1104 156 218 
1105 165 220 
1106 174 218 
1107 179 221 
1108 191 222 
1109 197 224 
1110 198 228 
1111 207 228 
1112 211 229 
1113 214 230 
1114 213 230 
1115 219 231 
1116 216 230 
1117 220 231 
1118 220 230 
1119 221 231 
1120 220 230 
1121 222 231 
1122 221 231 
1123 221 231 
1124 221 231 
1125 221 231 
1126 221 230 
1127 220 231 
1128 219 231 
1129 220 232 
1130 221 232 
1131 220 232 
1132 221 233 
1133 221 233 
1134 221 233 
1135 222 232 
1136 222 232 
1137 223 232 
1138 222 232 
1139 222 232 
1140 223 233 
1141 223 232 
1142 223 231 
1143 222 231 
1144 223 232 
1145 223 232 
1146 223 232 
1147 224 232 
1148 223 232 
1149 223 232 
1150 222 232 
1151 221 232 
1152 221 232 
1153 222 232 
1154 221 232 
1155 222 232 
1156 223 233 
1157 223 234 
1158 222 234 
1159 222 234 
1160 222 236 
1161 222 236 
1162 222 236 
1163 223 236 
1164 223 237 
1165 222 237 
1166 222 238 
1167 222 237 
1168 222 237 
1169 222 237 
1170 221 238 
1171 222 240 
1172 224 242 
1173 224 242 
1174 224 242 
1175 224 243 
1176 224 243 
1177 224 243 
1178 223 243 
1179 223 243 
1180 223 242 
1181 222 242 
1182 223 242 
1183 222 241 
1184 222 240 
1185 222 240 
1186 222 240 
1187 221 239 
1188 221 240 
1189 222 240 
1190 223 240 
1191 222 240 
1192 221 240 
1193 221 242 
1194 220 241 
1195 219 243 
1196 219 242 
1197 217 242 
1198 220 239 
1199 221 239 
1200 221 239 
1201 219 240 
1202 218 238 
1203 217 238 
1204 219 237 
1205 217 235 
1206 221 236 
1207 220 236 
1208 221 238 
1209 220 238 
1210 218 239 
1211 217 239 
1212 217 238 
1213 217 238 
1214 217 239 
1215 217 238 
1216 217 238 
1217 217 235 
1218 217 233 
1219 219 233 
1220 220 229 
1221 223 227 
1222 229 225 
1223 234 222 
1224 242 219 
1225 247 218 
1226 250 220 
1227 257 220 
1228 263 221 
1229 270 224 
1230 273 225 
1231 279 224 
1232 280 223 
1233 280 226 
1234 278 228 
1235 277 230 
1236 274 232 
1237 272 231 
1238 270 232 
1239 269 233 
1240 269 234 
1241 270 234 
1242 269 235 
1243 268 236 
1244 267 240 
1245 266 241 
1246 267 239 
1247 270 239 
1248 268 245 
1249 270 241 
1250 269 239 
1251 270 242 
1252 261 248 
1253 244 258 
1254 246 261 
1255 246 262 
1256 245 260 
1257 244 259 
1258 241 260 
1259 241 260 
1260 240 260 
1261 238 261 
1262 236 260 
1263 236 259 
1264 237 259 
1265 238 258 
1266 237 256 
1267 235 254 
1268 235 254 
1269 234 251 
1270 236 253 
1271 234 253 
1272 236 254 
1273 235 254 
1274 237 256 
1275 235 254 
1276 234 254 
1277 236 255 
1278 235 255 
1279 235 255 
1280 232 250 
1281 233 249 
1282 230 248 
1283 228 246 
1284 229 248 
1285 227 249 
1286 229 245 
1287 230 247 
1288 229 244 
1289 229 245 
1290 228 245 
1291 227 243 
1292 229 247 
1293 231 251 
1294 232 254 
1295 233 254 
1296 233 256 
1297 234 257 
1298 235 259 
1299 236 259 
1300 236 258 
1301 235 257 
1302 235 258 
1303 236 259 
1304 236 262 
1305 237 265 
1306 239 265 
1307 239 265 
1308 236 265 
1309 238 266 
1310 239 266 
1311 240 268 
1312 241 270 
1313 245 272 
1314 246 273 
1315 246 273 
1316 246 274 
1317 247 274 
1318 247 274 
1319 247 275 
1320 249 276 
1321 256 289 
1322 258 290 
1323 258 290 
1324 257 289 
1325 256 289 
1326 257 292 
1327 258 292 
1328 260 292 
1329 259 292 
1330 260 292 
1331 260 293 
1332 261 293 
1333 261 293 
1334 261 294 
1335 262 294 
1336 264 295 
1337 265 294 
1338 266 293 
1339 266 295 
1340 265 295 
1341 265 295 
1342 265 295 
1343 264 295 
1344 264 295 
1345 266 294 
1346 267 293 
1347 267 293 
1348 267 293 
1349 266 295 
1350 267 295 
1351 264 296 
1352 267 296 
1353 265 295 
1354 266 295 
1355 272 295 
1356 267 295 
1357 269 294 
1358 269 295 
1359 269 295 
1360 267 295 
1361 269 294 
1362 268 295 
1363 269 294 
1364 268 294 
1365 267 294 
1366 266 293 
1367 266 293 
1368 264 293 
1369 262 293 
1370 259 293 
1371 257 292 
1372 256 292 
1373 257 292 
1374 260 293 
1375 267 293 
1376 267 295 
1377 264 295 
1378 266 295 
1379 267 295 
1380 284 294 
1381 290 292 
1382 289 292 
1383 288 290 
1384 287 290 
1385 289 290 
1386 286 291 
1387 284 293 
1388 290 292 
1389 281 293 
1390 288 293 
1391 290 293 
1392 285 294 
1393 289 292 
1394 289 291 
1395 290 290 
1396 291 290 
1397 285 292 
1398 285 293 
1399 291 292 
1400 290 293 
1401 289 294 
1402 288 294 
1403 287 295 
1404 273 295 
1405 286 294 
1406 288 294 
1407 288 294 
1408 284 295 
1409 275 294 
1410 274 295 
1411 281 293 
1412 282 293 
1413 285 292 
1414 285 293 
1415 288 294 
1416 284 294 
1417 289 293 
1418 290 293 
1419 291 292 
1420 289 292 
1421 290 292 
1422 289 292 
1423 288 290 
1424 285 290 
1425 284 288 
1426 283 286 
1427 281 285 
1428 281 284 
1429 281 282 
1430 281 283 
1431 284 284 
1432 286 284 
1433 286 283 
1434 286 283 
1435 286 284 
1436 286 289 
1437 284 292 
1438 282 293 
1439 280 293 
1440 280 293 
1441 279 294 
1442 271 295 
1443 270 294 
1444 287 294 
1445 288 294 
1446 281 293 
1447 284 293 
1448 284 292 
1449 284 292 
1450 285 293 
1451 287 295 
1452 288 294 
1453 290 292 
1454 290 293 
1455 289 292 
1456 289 292 
1457 288 294 
1458 279 294 
1459 279 293 
1460 279 291 
1461 278 290 
1462 278 286 
1463 277 285 
1464 276 284 
1465 276 283 
1466 276 284 
1467 276 285 
1468 276 283 
1469 278 285 
1470 282 286 
1471 285 288 
1472 284 291 
1473 292 291 
1474 292 291 
1475 282 293 
1476 285 293 
1477 290 293 
1478 284 293 
1479 290 290 
1480 287 290 
1481 288 290 
1482 287 289 
1483 289 288 
1484 289 288 
1485 290 288 
1486 290 289 
1487 290 289 
1488 289 289 
1489 288 290 
1490 288 291 
1491 287 290 
1492 287 289 
1493 287 289 
1494 285 290 
1495 285 291 
1496 284 291 
1497 282 290 
1498 281 290 
1499 280 287 
1500 281 287 
1501 284 289 
1502 284 290 
1503 287 291 
1504 290 289 
1505 290 288 
1506 290 289 
1507 289 288 
1508 290 287 
1509 287 288 
1510 288 288 
1511 290 285 
1512 290 283 
1513 289 281 
1514 287 281 
1515 285 282 
1516 282 286 
1517 279 285 
1518 281 286 
1519 283 287 
1520 285 288 
1521 285 290 
1522 284 290 
1523 278 291 
1524 276 290 
1525 277 290 
1526 277 287 
1527 277 286 
1528 277 286 
1529 281 285 
1530 281 284 
1531 282 283 
1532 284 283 
1533 283 286 
1534 284 290 
1535 290 293 
1536 281 294 
1537 287 294 
1538 288 294 
1539 290 292 
1540 290 293 
1541 283 293 
1542 285 292 
1543 286 291 
1544 287 290 
1545 291 287 
1546 290 287 
1547 287 288 
1548 288 289 
1549 287 290 
1550 286 291 
1551 285 291 
1552 286 291 
1553 290 288 
1554 286 288 
1555 288 284 
1556 285 285 
1557 284 284 
1558 283 284 
1559 281 284 
1560 278 284 
1561 276 282 
1562 275 282 
1563 274 280 
1564 275 281 
1565 275 280 
1566 275 281 
1567 277 283 
1568 279 287 
1569 277 293 
1570 273 293 
1571 275 292 
1572 283 292 
1573 290 292 
1574 282 293 
1575 282 294 
1576 283 293 
1577 291 292 
1578 286 292 
1579 284 292 
1580 285 291 
1581 285 291 
1582 286 291 
1583 284 291 
1584 284 292 
1585 285 292 
1586 285 292 
1587 286 290 
1588 291 288 
1589 291 286 
1590 287 287 
1591 287 288 
1592 286 288 
1593 285 290 
1594 286 292 
1595 283 294 
1596 288 293 
1597 280 294 
1598 288 292 
1599 290 292 
1600 282 293 
1601 290 291 
1602 287 291 
1603 288 291 
1604 288 290 
1605 290 287 
1606 291 286 
1607 289 287 
1608 288 290 
1609 287 291 
1610 288 291 
1611 289 291 
1612 286 292 
1613 291 291 
1614 289 292 
1615 284 292 
1616 285 291 
1617 284 290 
1618 287 287 
1619 287 286 
1620 288 283 
1621 290 281 
1622 289 283 
1623 291 280 
1624 290 279 
1625 291 279 
1626 291 279 
1627 290 277 
1628 289 277 
1629 287 275 
1630 286 274 
1631 286 274 
1632 286 273 
1633 286 273 
1634 287 274 
1635 289 276 
1636 290 280 
1637 290 283 
1638 290 284 
1639 290 283 
1640 289 282 
1641 289 281 
1642 289 279 
1643 289 279 
1644 289 281 
1645 289 283 
1646 289 284 
1647 289 283 
1648 288 282 
1649 287 280 
1650 287 280 
1651 286 280 
1652 285 278 
1653 285 279 
1654 285 279 
1655 284 278 
1656 284 278 
1657 285 279 
1658 285 281 
1659 285 281 
1660 285 281 
1661 283 279 
1662 282 277 
1663 281 277 
1664 280 276 
1665 279 275 
1666 279 276 
1667 279 273 
1668 276 267 
1669 274 263 
1670 276 270 
1671 272 263 
1672 272 261 
1673 271 261 
1674 270 261 
1675 269 263 
1676 269 262 
1677 268 261 
1678 267 261 
1679 266 260 
1680 270 242 
1681 269 245 
1682 269 245 
1683 268 245 
1684 270 246 
1685 270 246 
1686 269 241 
1687 268 240 
1688 268 238 
1689 268 237 
1690 267 235 
1691 267 233 
1692 268 235 
1693 267 234 
1694 267 235 
1695 266 234 
1696 266 233 
1697 264 231 
1698 264 230 
1699 265 227 
1700 264 226 
1701 265 228 
1702 265 228 
1703 266 231 
1704 265 232 
1705 264 232 
1706 264 233 
1707 263 232 
1708 265 236 
1709 265 233 
1710 264 232 
1711 262 230 
1712 262 230 
1713 260 230 
1714 261 230 
1715 260 230 
1716 260 229 
1717 260 229 
1718 260 229 
1719 260 229 
1720 261 230 
1721 260 229 
1722 260 229 
1723 258 229 
1724 259 228 
1725 260 229 
1726 259 229 
1727 261 230 
1728 260 230 
1729 267 229 
1730 268 229 
1731 265 225 
1732 267 230 
1733 268 231 
1734 267 234 
1735 266 236 
1736 267 239 
1737 268 241 
1738 270 244 
1739 268 241 
1740 270 234 
1741 267 232 
1742 262 226 
1743 262 224 
1744 262 224 
1745 261 226 
1746 262 226 
1747 261 225 
1748 260 225 
1749 261 224 
1750 261 224 
1751 260 225 
1752 259 225 
1753 259 226 
1754 260 226 
1755 260 225 
1756 260 227 
1757 263 225 
1758 261 225 
1759 261 226 
1760 262 226 
1761 261 227 
1762 261 228 
1763 262 227 
1764 264 225 
1765 261 228 
1766 260 229 
1767 261 228 
1768 259 229 
1769 259 229 
1770 260 229 
1771 260 228 
1772 260 230 
1773 260 228 
1774 261 231 
1775 261 229 
1776 262 234 
1777 265 236 
1778 262 238 
1779 266 242 
1780 268 242 
1781 270 244 
1782 271 244 
1783 272 241 
1784 272 241 
1785 274 241 
1786 272 238 
1787 272 240 
1788 272 239 
1789 272 237 
1790 272 236 
1791 272 235 
1792 272 234 
1793 272 234 
1794 272 233 
1795 272 233 
1796 272 231 
1797 271 229 
1798 271 228 
1799 270 227 
1800 270 227 
1801 270 226 
1802 271 227 
1803 271 227 
1804 270 227 
1805 270 225 
1806 268 222 
1807 268 222 
1808 267 222 
1809 268 223 
1810 268 224 
1811 268 224 
1812 268 223 
1813 268 224 
1814 268 223 
1815 268 224 
1816 268 222 
1817 268 222 
1818 268 223 
1819 268 223 
1820 269 223 
1821 268 224 
1822 269 223 
1823 268 223 
1824 268 223 
1825 268 223 
1826 268 222 
1827 268 222 
1828 267 223 
1829 268 224 
1830 268 223 
1831 267 223 
1832 267 223 
1833 267 223 
1834 266 222 
1835 267 224 
1836 269 226 
1837 270 228 
1838 271 229 
1839 272 229 
1840 272 228 
1841 270 227 
1842 270 227 
1843 270 226 
1844 271 228 
1845 271 228 
1846 271 228 
1847 271 228 
1848 270 227 
1849 270 227 
1850 269 226 
1851 269 226 
1852 270 228 
1853 269 226 
1854 269 226 
1855 269 226 
1856 269 227 
1857 270 226 
1858 270 226 
1859 270 225 
1860 270 226 
1861 270 227 
1862 271 228 
1863 271 229 
1864 271 229 
1865 272 229 
1866 273 231 
1867 272 230 
1868 272 230 
1869 271 228 
1870 270 226 
1871 270 227 
1872 270 227 
1873 270 227 
1874 270 227 
1875 268 226 
1876 266 224 
1877 265 224 
1878 265 224 
1879 263 224 
1880 265 227 
1881 266 225 
1882 268 225 
1883 269 225 
1884 268 224 
1885 268 221 
1886 268 222 
1887 269 221 
1888 269 219 
1889 268 218 
1890 267 217 
1891 267 214 
1892 270 217 
1893 271 220 
1894 271 218 
1895 270 218 
1896 271 219 
1897 269 222 
1898 267 221 
1899 265 220 
1900 262 217 
1901 261 217 
1902 260 216 
1903 257 214 
1904 257 214 
1905 258 215 
1906 257 214 
1907 256 214 
1908 256 214 
1909 256 213 
1910 256 213 
1911 257 214 
1912 257 215 
1913 257 215 
1914 257 216 
1915 257 215 
1916 256 215 
1917 257 214 
1918 257 213 
1919 257 212 
1920 257 212 
1921 258 213 
1922 257 212 
1923 257 213 
1924 257 213 
1925 257 212 
1926 256 212 
1927 255 212 
1928 256 212 
1929 256 212 
1930 256 212 
1931 257 213 
1932 256 212 
1933 256 212 
1934 255 212 
1935 255 212 
1936 256 212 
1937 256 212 
1938 257 212 
1939 258 213 
1940 257 212 
1941 257 212 
1942 257 211 
1943 256 211 
1944 257 212 
1945 257 212 
1946 257 212 
1947 257 212 
1948 256 212 
1949 256 212 
1950 256 211 
1951 256 211 
1952 256 212 
1953 256 212 
1954 257 212 
1955 256 212 
1956 257 212 
1957 256 212 
1958 256 212 
1959 256 211 
1960 255 211 
1961 256 211 
1962 256 212 
1963 256 214 
1964 256 213 
1965 256 212 
1966 255 212 
1967 256 212 
1968 256 213 
1969 256 212 
1970 256 212 
1971 256 213 
1972 255 212 
1973 256 213 
1974 256 213 
1975 256 212 
1976 256 213 
1977 256 212 
1978 256 212 
1979 258 214 
1980 256 212 
1981 255 212 
1982 256 213 
1983 255 212 
1984 256 213 
1985 256 213 
1986 256 212 
1987 257 213 
1988 256 213 
1989 256 213 
1990 262 215 
1991 262 214 
1992 265 214 
1993 271 217 
1994 273 216 
1995 272 220 
1996 264 215 
1997 263 216 
1998 263 217 
1999 264 217 
2000 265 217 
2001 266 217 
2002 266 218 
2003 267 218 
2004 267 218 
2005 266 218 
2006 266 218 
2007 265 218 
2014 219 289 
2015 257 229 
2016 258 226 
2017 258 229 
2018 259 230 
2020 283 17 
2021 284 17 
2022 284 15 
2023 284 15 
2024 284 17 
2025 285 15 
2026 283 15 
2027 285 14 
2028 284 15 
2029 284 15 
2030 284 16 
2031 284 15 
2032 285 15 
2033 284 16 
2034 284 16 
2035 285 16 
2036 285 16 
2037 285 15 
2038 284 14 
2039 285 15 
2040 284 16 
2041 285 16 
2042 284 16 
2043 285 16 
2044 285 15 
2045 286 15 
2046 284 15 
2047 284 14 
2048 283 15 
2049 284 15 
2050 284 16 
2051 285 16 
2052 285 16 
2053 284 16 
2054 283 15 
2055 285 15 
2056 284 15 
2057 285 15 
2058 285 16 
2059 285 15 
2060 285 16 
2061 284 16 
2062 284 15 
2063 284 14 
2064 284 15 
2065 285 16 
2066 284 16 
2067 285 16 
2068 284 16 
2069 285 18 
2070 284 17 
2071 284 18 
2072 283 18 
2073 284 18 
2074 283 18 
2075 283 19 
2076 283 19 
2077 284 19 
2078 283 20 
2079 282 20 
2080 282 20 
2081 283 20 
2082 281 20 
2083 281 19 
2084 282 21 
2085 282 21 
2086 283 21 
2087 283 21 
2088 283 21 
2089 283 20 
2090 283 20 
2091 283 21 
2092 283 21 
2093 283 22 
2094 283 22 
2095 284 21 
2096 283 21 
2097 283 21 
2098 283 20 
2099 283 20 
2100 283 20 
2101 284 21 
2102 284 21 
2103 284 21 
2104 284 21 
2105 283 20 
2106 284 20 
2107 282 20 
2108 282 20 
2109 283 21 
2110 282 21 
2111 283 21 
2112 283 22 
2113 283 21 
2114 284 21 
2115 283 20 
2116 284 20 
2117 283 21 
2118 283 21 
2119 284 21 
2120 283 22 
2121 283 22 
2122 284 21 
2123 283 20 
2124 284 21 
2125 283 20 
2126 284 20 
2127 283 22 
2128 283 21 
2129 283 21 
2130 284 21 
2131 284 20 
2132 284 20 
2133 283 20 
2134 284 21 
2135 284 21 
2136 284 21 
2137 283 21 
2138 283 21 
2139 283 20 
2140 283 20 
2141 282 21 
2142 283 20 
2143 283 21 
2144 283 22 
2145 284 22 
2146 284 21 
2147 284 21 
2148 284 21 
2149 283 21 
2150 283 21 
2151 282 21 
2152 283 21 
2153 283 21 
2154 283 21 
2155 284 20 
2156 283 20 
2157 283 21 
2158 283 20 
2159 283 20 
2160 283 21 
2161 284 20 
2162 284 21 
2163 284 21 
2164 284 20 
2165 284 20 
2166 284 20 
2167 284 20 
2168 284 20 
2169 284 21 
2170 284 21 
2171 284 22 
2172 284 21 
2173 285 20 
2174 284 21 
2175 284 20 
2176 283 21 
2177 283 20 
2178 283 21 
2179 284 22 
2180 284 21 
2181 285 21 
2182 283 20 
2183 284 19 
2184 284 20 
2185 284 20 
2186 284 20 
2187 284 21 
2188 285 21 
2189 284 21 
2190 284 20 
2191 284 19 
2192 283 20 
2193 282 20 
2194 283 20 
2195 283 22 
2196 283 22 
2197 284 21 
2198 282 21 
2199 282 21 
2200 282 22 
2201 282 22 
2202 282 22 
2203 284 23 
2204 284 23 
2205 283 22 
2206 283 22 
2207 283 21 
2208 283 21 
2209 284 22 
2210 283 23 
2211 283 23 
2212 283 23 
2213 283 21 
2214 283 22 
2215 283 22 
2216 284 22 
2217 283 21 
2218 284 23 
2219 283 22 
2220 283 22 
2221 283 22 
2222 284 22 
2223 284 22 
2224 283 22 
2225 284 22 
2226 283 22 
2227 284 22 
2228 283 22 
2229 283 23 
2230 284 23 
2231 284 22 
2232 283 21 
2233 283 22 
2234 283 22 
2235 283 23 
2236 283 22 
2237 282 22 
2238 284 22 
2239 284 22 
2240 284 24 
2241 284 24 
2242 283 24 
2243 283 25 
2244 284 27 
2245 284 28 
2246 284 29 
2247 284 29 
2248 284 29 
2249 284 28 
2250 283 28 
2251 284 27 
2252 284 27 
2253 283 28 
2254 284 28 
2255 284 28 
2256 284 27 
2257 283 26 
2258 282 24 
2259 282 22 
2260 281 21 
2261 281 21 
2262 281 21 
2263 281 21 
2264 282 22 
2265 283 22 
2266 282 21 
2267 281 20 
2268 282 21 
2269 281 20 
2270 281 20 
2271 282 21 
2272 282 22 
2273 282 21 
2274 282 21 
2275 282 20 
2276 281 21 
2277 282 21 
2278 281 21 
2279 281 22 
2280 283 24 
2281 283 24 
2282 283 25 
2283 284 23 
2284 284 24 
2285 285 24 
2286 284 24 
2287 285 25 
2288 284 24 
2289 284 24 
2290 283 23 
2291 285 24 
2292 284 25 
2293 284 25 
2294 284 24 
2295 284 25 
2296 283 25 
2297 284 25 
2298 285 25 
2299 285 25 
2300 285 25 
2301 284 24 
2302 284 24 
2303 284 24 
2304 284 23 
2305 284 24 
2306 285 24 
2307 284 25 
2308 284 25 
2309 284 24 
2310 284 23 
2311 284 24 
2312 284 24 
2313 283 24 
2314 285 26 
2315 284 26 
2316 285 26 
2317 285 26 
2318 284 24 
2319 283 24 
2320 283 23 
2321 284 24 
2322 283 25 
2323 284 25 
2324 284 26 
2325 285 25 
2326 284 24 
2327 282 22 
2328 283 21 
2329 283 21 
2330 282 21 
2331 282 21 
2332 281 20 
2333 281 18 
2334 281 17 
2335 279 15 
2336 277 14 
2337 276 14 
2338 275 12 
2339 275 12 
2340 277 14 
2341 274 11 
2342 273 11 
2343 271 11 
2344 270 11 
2345 271 11 
2346 271 11 
2347 272 11 
2348 270 13 
2349 268 14 
2350 267 13 
2351 266 14 
2352 263 15 
2353 262 16 
2354 262 18 
2355 264 18 
2356 262 17 
2357 261 17 
2358 262 18 
2359 263 17 
2360 262 16 
2361 262 17 
2362 263 16 
2363 264 17 
2364 263 18 
2365 263 17 
2366 265 19 
2367 262 18 
2368 263 17 
2369 262 16 
2370 263 16 
2371 264 18 
2372 264 18 
2373 266 19 
2374 263 19 
2375 263 20 
2376 262 18 
2377 262 18 
2378 261 17 
2379 262 17 
2380 263 18 
2381 263 20 
2382 263 19 
2383 261 21 
2384 262 19 
2385 261 19 
2386 263 18 
2387 262 18 
2388 263 18 
2389 261 18 
2390 261 18 
2391 262 20 
2392 261 19 
2393 261 19 
2394 261 19 
2395 261 19 
2396 262 21 
2397 261 21 
2398 261 20 
2399 262 21 
2400 261 22 
2401 262 21 
2402 261 21 
2403 261 20 
2404 260 19 
2405 259 19 
2406 259 19 
2407 259 19 
2408 257 18 
2409 252 18 
2410 246 17 
2411 240 16 
2412 231 15 
2413 219 14 
2414 212 13 
2415 202 12 
2416 190 12 
2417 178 13 
2418 162 12 
2419 152 11 
2420 137 11 
2421 126 11 
2422 115 10 
2423 106 10 
2424 95 9 
2425 90 6 
2426 76 5 
2427 57 2 
2428 48 2 
2429 39 2 
2430 34 2 
2431 24 3 
2432 14 8 
2433 11 9 
2434 11 7 
2435 11 6 
2436 11 5 
2437 10 6 
2438 11 6 
2439 11 6 
2440 11 5 
2441 11 6 
2442 13 4 
2443 13 4 
2444 13 4 
2445 13 4 
2446 11 5 
2447 10 6 
2448 11 5 
2449 10 10 
2450 11 11 
2451 12 12 
2452 12 13 
2453 11 15 
2454 11 14 
2455 10 16 
2456 10 16 
2457 9 16 
2458 9 16 
2459 9 14 
2460 9 17 
2461 9 18 
2462 9 18 
2463 9 17 
2464 10 17 
2465 10 17 
2466 9 17 
2467 10 16 
2468 10 16 
2469 10 16 
2470 10 15 
2471 10 16 
2472 10 15 
2473 10 15 
2474 10 15 
2475 10 16 
2476 11 15 
2477 10 15 
2478 11 14 
2479 10 14 
2480 10 15 
2481 10 16 
2482 10 16 
2483 10 16 
2484 10 14 
2485 9 15 
2486 9 16 
2487 9 16 
2488 9 17 
2489 10 17 
2490 10 17 
2491 10 16 
2492 11 16 
2493 11 16 
2494 10 16 
2495 11 15 
2496 11 15 
2497 10 19 
2498 11 15 
2499 11 15 
2500 11 15 
2501 11 14 
2502 11 15 
2503 12 14 
2504 12 15 
2505 12 15 
2506 11 17 
2507 11 15 
2508 12 14 
2509 11 14 
2510 11 15 
2511 11 15 
2512 11 16 
2513 11 16 
2514 10 19 
2515 10 17 
2516 10 17 
2517 11 16 
2518 11 17 
2519 11 16 
2520 11 16 
2521 11 16 
2522 11 16 
2523 10 16 
2524 11 16 
2525 11 16 
2526 11 14 
2527 12 15 
2528 11 15 
2529 11 14 
2530 11 15 
2531 11 15 
2532 10 17 
2533 10 14 
2534 11 14 
2535 11 13 
2536 10 13 
2537 11 15 
2538 11 15 
2539 11 18 
2540 12 13 
2541 12 15 
2542 11 15 
2543 11 15 
2544 12 15 
2545 12 14 
2546 14 15 
2547 14 16 
2548 14 16 
2549 14 16 
2550 13 16 
2551 12 15 
2552 12 16 
2553 13 15 
2554 13 15 
2555 12 15 
2556 12 15 
2557 13 15 
2558 13 14 
2559 13 14 
2560 13 14 
2561 12 14 
2562 13 14 
2563 13 14 
2564 13 14 
2565 13 14 
2566 13 13 
2567 13 14 
2568 13 13 
2569 12 15 
2570 13 16 
2571 13 15 
2572 12 16 
2573 11 16 
2574 12 15 
2575 12 15 
2576 12 14 
2577 11 15 
2578 11 14 
2579 13 14 
2580 12 14 
2581 12 15 
2582 12 16 
2583 13 14 
2584 15 15 
2585 14 13 
2586 15 12 
2587 15 11 
2588 15 11 
2589 15 12 
2590 15 11 
2591 15 12 
2592 15 11 
2593 14 12 
2594 18 3 
2595 19 2 
2596 20 2 
2597 20 2 
2598 19 2 
2599 18 3 
2600 18 3 
2601 19 2 
2602 18 3 
2603 19 3 
2604 20 2 
2605 19 2 
2606 19 3 
2607 19 3 
2608 18 3 
2609 20 2 
2610 19 3 
2611 19 2 
2612 20 2 
2613 19 2 
2614 20 2 
2615 19 2 
2616 18 3 
2617 18 3 
2618 17 3 
2619 18 3 
2620 18 3 
2621 18 3 
2622 18 3 
2623 18 3 
2624 18 3 
2625 14 17 
2626 18 3 
2627 18 3 
2628 15 7 
2629 15 8 
2630 15 9 
2631 15 9 
2632 18 3 
2633 18 3 
2634 16 5 
2635 18 3 
2636 18 3 
2637 18 3 
2638 18 3 
2639 18 3 
2640 18 3 
2641 15 6 
2642 16 6 
2643 17 3 
2644 16 6 
2645 15 6 
2646 15 6 
2647 16 7 
2648 16 6 
2649 16 6 
2650 16 6 
2651 18 3 
2652 18 3 
2653 18 3 
2654 18 3 
2655 15 7 
2656 16 6 
2657 16 6 
2658 15 7 
2659 17 3 
2660 16 6 
2661 18 3 
2662 18 3 
2663 18 3 
2664 18 3 
2665 18 3 
2666 18 3 
2667 18 22 
2668 18 18 
2669 18 17 
2670 20 23 
2671 16 19 
2672 16 18 
2673 13 15 
2674 17 3 
2675 15 7 
2676 15 12 
2677 15 8 
2678 14 15 
2679 14 15 
2680 17 3 
2681 17 3 
2682 17 3 
2683 16 6 
2684 16 6 
2685 16 6 
2686 17 3 
2687 17 3 
2688 17 3 
2689 17 3 
2690 15 7 
2691 17 3 
2692 17 3 
2693 17 3 
2694 17 3 
2695 17 3 
2696 17 3 
2697 17 3 
2698 17 3 
2699 17 3 
2700 17 3 
2701 17 3 
2702 17 3 
2703 17 3 
2704 17 3 
2705 17 3 
2706 17 3 
2707 17 3 
2708 17 3 
2709 17 3 
2710 17 3 
2711 17 3 
2712 17 3 
2713 17 3 
2714 17 3 
2715 17 3 
2716 17 3 
2717 17 3 
2718 17 3 
2719 17 3 
2720 17 3 
2721 15 7 
2722 17 3 
2723 16 3 
2724 16 3 
2725 16 3 
2726 16 3 
2727 16 3 
2728 16 3 
2729 16 3 
2730 15 10 
2731 15 7 
2732 15 3 
2733 15 6 
2734 15 7 
2735 15 8 
2736 15 6 
2737 15 8 
2738 15 8 
2739 15 8 
2740 15 6 
2741 15 6 
2742 15 6 
2743 15 8 
2744 15 6 
2745 16 3 
2746 15 6 
2747 15 7 
2748 15 8 
2749 15 7 
2750 15 6 
2751 15 6 
2752 17 18 
2753 18 19 
2754 19 19 
2755 14 12 
2756 14 10 
2757 14 9 
2758 15 8 
2759 16 3 
2760 15 8 
2761 14 9 
2762 14 10 
2763 14 8 
2764 14 7 
2765 14 8 
2766 14 8 
2767 15 6 
2768 15 7 
2769 15 6 
2770 15 6 
2771 15 6 
2772 15 5 
2773 15 6 
2774 14 8 
2775 16 3 
2776 15 6 
2777 15 6 
2778 15 8 
2779 15 6 
2780 14 7 
2781 15 6 
2782 15 8 
2783 14 8 
2784 16 3 
2785 15 6 
2786 15 6 
2787 16 3 
2788 15 3 
2789 15 6 
2790 15 6 
2791 15 7 
2792 16 3 
2793 16 3 
2794 16 3 
2795 15 3 
2796 15 6 
2797 15 6 
2798 21 24 
2799 19 23 
2800 17 19 
2801 17 20 
2802 17 18 
2803 19 23 
2804 19 23 
2805 18 18 
2806 18 17 
2807 17 21 
2808 16 3 
2809 16 3 
2810 16 3 
2811 16 3 
2812 16 3 
2813 16 3 
2814 15 3 
2815 15 3 
2816 15 3 
2817 15 7 
2818 14 9 
2819 15 3 
2820 14 9 
2821 15 3 
2822 13 15 
2823 15 2 
2824 14 8 
2825 13 9 
2826 14 10 
2827 15 3 
2828 14 9 
2829 14 8 
2830 14 7 
2831 14 8 
2832 14 5 
2833 15 2 
2834 14 9 
2835 13 18 
2836 14 3 
2837 14 7 
2838 14 2 
2839 14 2 
2840 15 2 
2841 15 2 
2842 14 3 
2843 14 2 
2844 14 2 
2845 15 2 
2846 15 2 
2847 14 2 
2848 14 3 
2849 14 2 
2850 14 2 
2851 15 2 
2852 14 3 
2853 14 2 
2854 14 2 
2855 14 2 
2856 14 2 
2857 16 3 
2858 14 2 
2859 14 2 
2860 15 2 
2861 14 2 
2862 16 3 
2863 14 2 
2864 14 2 
2865 12 2 
2866 14 2 
2867 14 2 
2868 14 2 
2869 13 2 
2870 14 2 
2871 14 2 
2872 16 3 
2873 14 2 
2874 14 2 
2875 14 2 
2876 14 2 
2877 14 2 
2878 14 2 
2879 14 2 
2880 15 2 
2881 14 2 
2882 15 3 
2883 15 2 
2884 13 2 
2885 12 6 
2886 14 4 
2887 13 4 
2888 13 4 
2889 13 4 
2890 13 4 
2891 13 4 
2892 12 4 
2893 13 5 
2894 13 5 
2895 13 5 
2896 13 6 
2897 12 5 
2898 12 5 
2899 12 5 
2900 12 6 
2901 12 6 
2902 12 6 
2903 12 6 
2904 12 6 
2905 12 6 
2906 12 6 
2907 11 6 
2908 11 6 
2909 12 6 
2910 12 7 
2911 11 7 
2912 11 7 
2913 11 7 
2914 11 7 
2915 11 7 
2916 11 7 
2917 11 7 
2918 11 7 
2919 11 7 
2920 11 8 
2921 11 8 
2922 10 7 
2923 10 7 
2924 10 7 
2925 11 8 
2926 12 8 
2927 12 9 
2928 12 9 
2929 13 10 
2930 12 9 
2931 13 10 
2933 8 87 
2934 4 87 
2935 4 97 
2936 13 92 
2937 14 102 
2938 15 107 
2939 8 107 
2940 3 95 
2941 11 73 
2942 2 86 
2943 6 99 
2944 15 100 
2945 13 104 
2946 11 106 
2947 14 89 
2948 14 83 
2949 12 95 
2950 18 95 
2951 21 100 
2952 19 102 
2953 18 96 
2954 15 102 
2955 19 92 
2956 24 91 
2957 21 91 
2958 15 86 
2959 11 79 
2960 4 90 
2961 18 93 
2962 2 94 
2963 5 99 
2964 10 102 
2965 10 102 
2967 13 87 
2968 12 89 
2970 7 111 
2971 14 115 
2972 17 116 
2973 12 111 
2974 7 87 
2975 5 82 
2976 14 82 
2977 10 100 
2978 10 103 
2979 10 101 
2980 10 102 
2981 10 98 
2982 23 87 
2983 20 87 
2984 24 91 
2985 11 95 
2986 13 96 
2988 23 93 
2989 11 95 
2990 4 95 
2991 4 97 
2992 6 108 
2993 13 106 
2994 10 107 
2995 11 98 
2996 9 87 
2997 2 84 
2998 3 77 
2999 6 96 
3000 13 101 
3001 19 103 
3002 12 112 
3003 8 102 
3004 4 94 
3005 9 102 
3006 24 92 
3007 10 92 
3009 13 102 
3010 6 110 
3011 9 101 
3012 18 95 
3013 11 100 
3014 10 99 
3015 12 89 
3016 5 88 
3017 6 98 
3018 11 97 
3019 9 113 
3020 13 117 
3021 15 108 
3022 6 97 
3023 11 97 
3024 3 86 
3025 7 101 
3026 15 111 
3027 16 117 
3028 17 103 
3029 16 93 
3030 9 100 
3031 16 88 
3032 21 96 
3033 11 99 
3034 12 100 
3035 12 100 
3036 13 101 
3037 19 117 
3038 13 101 
3039 13 99 
3040 13 99 
3041 13 100 
3042 17 117 
3043 18 107 
3044 16 105 
3045 17 100 
3046 16 95 
3047 12 96 
3048 10 98 
3049 10 102 
3050 10 103 
3051 10 101 
3052 10 100 
3053 3 110 
3054 10 90 
3055 8 89 
3056 7 99 
3057 10 105 
3058 20 93 
3059 18 102 
3060 19 96 
3061 16 98 
3062 16 99 
3063 19 101 
3064 21 111 
3065 14 99 
3067 25 89 
3068 14 104 
3069 12 109 
3070 24 94 
3071 16 99 
3072 19 118 
3073 17 114 
3074 12 102 
3075 5 103 
3076 7 98 
3077 17 84 
3078 12 99 
3079 11 100 
3080 12 92 
3081 7 96 
3082 9 91 
3083 8 99 
3084 12 97 
3085 13 96 
3086 11 100 
3087 9 103 
3088 9 102 
3089 14 100 
3090 25 87 
3091 11 96 
3092 27 85 
3093 25 89 
3094 20 101 
3095 18 114 
3096 21 119 
3097 15 100 
3098 16 99 
3099 21 112 
3100 23 96 
3101 20 100 
3102 19 101 
3103 19 100 
3104 19 101 
3105 18 98 
3106 10 110 
3107 12 97 
3108 2 114 
3109 4 97 
3110 7 97 
3111 5 113 
3112 13 101 
3113 4 111 
3114 11 94 
3115 8 94 
3116 11 87 
3117 8 104 
3118 17 102 
3119 21 97 
3120 18 97 
3121 14 85 
3122 7 102 
3123 13 102 
3124 12 95 
3125 12 93 
3126 12 96 
3127 20 113 
3128 11 106 
3129 11 95 
3130 17 101 
3132 13 97 
3133 22 94 
3134 16 93 
3135 7 104 
3136 8 95 
3137 12 98 
3138 17 103 
3139 11 108 
3140 11 100 
3141 10 100 
3142 8 100 
3143 14 89 
3144 11 105 
3145 14 102 
3146 12 100 
3147 10 104 
3148 10 116 
3149 19 99 
3150 20 102 
3151 20 113 
3152 17 116 
3153 18 111 
3154 22 99 
3155 20 111 
3156 22 112 
3159 33 78 
3160 27 88 
3161 21 99 
3162 22 96 
3163 22 101 
3164 17 113 
3165 20 103 
3166 18 101 
3167 15 99 
3168 13 100 
3169 14 100 
3170 13 105 
3171 15 104 
3172 15 102 
3173 12 105 
3174 13 101 
3175 15 98 
3176 17 98 
3177 19 100 
3178 20 101 
3179 21 100 
3180 17 112 
3181 18 112 
3182 17 116 
3183 15 104 
3184 27 90 
3185 25 95 
3186 22 109 
3187 18 103 
3188 23 109 
3189 19 104 
3190 19 112 
3191 19 99 
3192 12 109 
3193 16 99 
3194 19 100 
3195 16 112 
3196 20 101 
3197 13 100 
3198 3 102 
3199 4 83 
3200 7 94 
3201 15 96 
3202 19 99 
3203 15 101 
3204 10 97 
3205 3 87 
3206 3 85 
3207 4 103 
3208 18 98 
3209 21 96 
3210 19 94 
3211 16 93 
3212 8 102 
3213 9 100 
3214 17 100 
3215 19 115 
3216 25 95 
3217 21 96 
3218 19 91 
3219 11 98 
3220 10 99 
3221 11 110 
3222 17 117 
3224 5 103 
3225 11 95 
3226 12 103 
3227 12 98 
3228 12 101 
3229 12 98 
3230 3 102 
3231 4 88 
3232 7 101 
3233 18 94 
3234 18 97 
3235 14 99 
3236 12 98 
3237 4 108 
3238 8 101 
3239 16 101 
3240 23 98 
3241 22 97 
3242 21 99 
3243 21 96 
3244 19 100 
3245 17 114 
3246 15 101 
3247 16 100 
3248 16 101 
3249 21 100 
3250 16 103 
3251 16 100 
3252 15 113 
3253 20 106 
3254 15 112 
3255 16 101 
3256 8 109 
3257 8 101 
3258 2 116 
3259 14 100 
3260 15 101 
3261 15 98 
3262 11 99 
3263 8 92 
3264 5 92 
3265 10 100 
3266 21 95 
3267 22 105 
3268 24 95 
3269 14 101 
3270 3 101 
3271 4 94 
3273 13 98 
3274 12 93 
3275 13 96 
3276 21 111 
3277 15 102 
3278 10 98 
3279 19 86 
3280 26 88 
3281 13 97 
3282 19 112 
3283 19 102 
3284 21 90 
3285 12 102 
3286 5 103 
3287 13 97 
3288 18 102 
3289 15 110 
3290 14 102 
3291 10 97 
3292 5 88 
3293 11 96 
3294 13 97 
3295 13 97 
3296 20 102 
3297 15 117 
3298 20 120 
3299 20 110 
3300 13 103 
3301 14 104 
3302 14 100 
3303 14 100 
3305 15 108 
3306 15 106 
3307 6 234 
3308 8 237 
3309 12 227 
3310 4 238 
3311 13 158 
3312 12 160 
3314 7 189 
3315 11 170 
3317 11 177 
3318 18 99 
3319 19 99 
3320 20 116 
3321 12 163 
3323 17 114 
3324 11 115 
3325 17 99 
3326 21 99 
3327 14 128 
3329 15 124 
3330 15 120 
3331 16 115 
3332 15 116 
3333 5 187 
3334 15 134 
3335 14 121 
3336 15 120 
3337 14 121 
3338 14 124 
3339 14 126 
3340 14 128 
3341 13 126 
3342 14 126 
3343 13 128 
3345 13 128 
3346 14 123 
3347 13 122 
3348 15 123 
3349 14 123 
3350 15 123 
3351 20 108 
3352 13 120 
3354 19 116 
3355 14 121 
3356 15 120 
3358 14 119 
3359 15 117 
3360 14 117 
3361 15 118 
3363 15 116 
3364 15 115 
3366 5 189 
3368 14 131 
3369 13 123 
3370 13 123 
3371 13 125 
3372 13 125 
3373 13 126 
3375 13 138 
3379 23 120 
3380 19 116 
3381 14 127 
3382 14 127 
3383 15 122 
3384 15 122 
3385 15 123 
3386 15 121 
3388 15 123 
3390 15 122 
3392 16 121 
3393 15 120 
3394 15 120 
3395 15 120 
3396 14 120 
3397 15 118 
3398 14 118 
3399 14 117 
3400 15 117 
3401 14 118 
3404 15 118 
3406 15 117 
3407 15 117 
3409 14 109 
3410 14 106 
3412 25 108 
3413 14 106 
3414 17 111 
3416 52 96 
3418 46 61 
3419 40 65 
3420 21 98 
3421 23 101 
3422 23 98 
3423 24 96 
3424 25 96 
3426 25 122 
3427 25 95 
3428 26 95 
3429 27 95 
3431 25 97 
3432 23 93 
3433 22 95 
3434 22 99 
3435 22 99 
3437 20 126 
3438 24 121 
3439 22 104 
3440 21 105 
3441 21 106 
3442 20 101 
3443 20 101 
3444 19 105 
3445 19 108 
3446 19 107 
3447 19 106 
3448 18 104 
3449 18 105 
3450 18 105 
3451 19 107 
3452 19 108 
3453 18 106 
3454 20 104 
3455 20 102 
3456 20 101 
3457 22 103 
3458 21 105 
3459 22 104 
3460 23 104 
3461 23 103 
3462 23 102 
3463 22 100 
3464 23 99 
3465 24 102 
3466 25 101 
3467 25 102 
3468 25 101 
3469 22 98 
3470 22 100 
3471 22 101 
3472 22 100 
3473 22 100 
# Trial 9 - POSITION_mouse_training_OS_calcium_ehmt1HET_t0003_raw.txt
300 62 10 
301 57 10 
302 53 9 
303 48 9 
304 43 9 
305 39 9 
306 35 9 
307 33 9 
308 31 9 
309 24 10 
310 15 11 
311 14 12 
312 12 12 
313 13 13 
314 11 14 
315 11 14 
316 11 15 
317 11 16 
318 11 15 
319 11 16 
320 11 16 
321 11 16 
322 11 17 
323 11 17 
324 11 18 
325 11 18 
326 11 18 
327 12 17 
328 13 17 
329 12 18 
330 12 18 
331 12 16 
332 13 14 
333 12 13 
334 13 13 
335 13 12 
336 13 12 
337 14 11 
338 14 11 
339 13 11 
340 14 11 
341 14 11 
342 14 11 
343 15 11 
344 14 11 
345 14 11 
346 14 10 
347 14 11 
348 14 11 
349 14 11 
350 14 11 
351 14 11 
352 14 11 
353 14 11 
354 14 11 
355 14 11 
356 14 11 
357 14 11 
358 14 11 
359 14 11 
360 14 11 
361 14 11 
362 14 11 
363 14 11 
364 14 11 
365 14 11 
366 14 11 
367 14 11 
368 13 11 
369 13 11 
370 14 11 
371 13 11 
372 13 11 
373 14 11 
374 14 11 
375 14 11 
376 14 11 
377 14 11 
378 14 11 
379 14 11 
380 14 11 
381 14 11 
382 14 11 
383 14 11 
384 14 11 
385 14 11 
386 14 11 
387 14 11 
388 14 11 
389 14 11 
390 12 11 
391 11 12 
392 10 12 
393 10 12 
394 9 13 
395 9 12 
396 9 12 
397 9 12 
398 9 12 
399 9 12 
400 9 13 
401 9 13 
402 9 13 
403 9 13 
404 9 13 
405 9 14 
406 9 13 
407 9 13 
408 9 12 
409 9 12 
410 9 13 
411 9 13 
412 9 14 
413 9 14 
414 9 15 
415 9 14 
416 9 15 
417 9 14 
418 9 15 
419 9 15 
420 9 15 
421 10 15 
422 10 15 
423 11 14 
424 10 14 
425 11 14 
426 12 14 
427 12 14 
428 12 13 
429 12 13 
430 13 13 
431 14 13 
432 13 12 
433 13 12 
434 13 12 
435 13 12 
436 13 12 
437 12 12 
438 12 12 
439 12 12 
440 12 12 
441 12 12 
442 11 12 
443 12 13 
444 12 12 
445 12 13 
446 12 12 
447 12 12 
448 12 12 
449 12 12 
450 12 12 
451 12 12 
452 12 12 
453 12 12 
454 12 12 
455 12 12 
456 12 12 
457 12 12 
458 12 12 
459 12 12 
460 12 12 
461 12 12 
462 12 12 
463 12 12 
464 12 12 
465 12 12 
466 12 12 
467 12 12 
468 12 12 
469 12 12 
470 12 12 
471 12 12 
472 12 12 
473 12 12 
474 12 12 
475 12 12 
476 12 12 
477 12 12 
478 12 12 
479 12 12 
480 12 12 
481 12 13 
482 12 13 
483 11 13 
484 11 13 
485 11 13 
486 11 13 
487 11 12 
488 11 13 
489 11 13 
490 11 13 
491 11 12 
492 11 13 
493 11 12 
494 11 12 
495 11 12 
496 11 13 
497 11 12 
498 11 13 
499 12 12 
500 12 12 
501 11 12 
502 12 12 
503 11 12 
504 12 12 
505 12 12 
506 11 13 
507 11 12 
508 11 12 
509 12 12 
510 12 12 
511 11 12 
512 12 13 
513 11 12 
514 11 12 
515 11 13 
516 11 12 
517 12 12 
518 12 13 
519 11 12 
520 11 12 
521 11 12 
522 11 12 
523 12 12 
524 12 12 
525 12 12 
526 12 12 
527 12 12 
528 11 12 
529 11 13 
530 11 12 
531 11 13 
532 11 12 
533 11 12 
534 12 12 
535 11 12 
536 12 12 
537 12 12 
538 12 12 
539 12 12 
540 12 12 
541 12 12 
542 12 13 
543 12 12 
544 12 12 
545 11 12 
546 12 12 
547 12 12 
548 12 12 
549 12 12 
550 12 12 
551 12 12 
552 12 12 
553 12 12 
554 12 12 
555 12 12 
556 12 13 
557 12 12 
558 12 12 
559 12 12 
560 12 13 
561 12 12 
562 12 13 
563 12 12 
564 12 12 
565 12 13 
566 12 13 
567 12 13 
568 13 14 
569 13 13 
570 13 14 
571 13 14 
572 14 14 
573 14 14 
574 14 13 
575 14 13 
576 14 13 
577 13 14 
578 12 15 
579 13 14 
580 13 13 
581 13 13 
582 14 13 
583 13 13 
584 14 12 
585 14 12 
586 14 12 
587 14 12 
588 13 12 
589 13 13 
590 13 13 
591 12 13 
592 13 13 
593 13 12 
594 13 13 
595 13 12 
596 13 12 
597 13 12 
598 12 12 
599 12 12 
600 12 12 
601 12 12 
602 13 12 
603 12 12 
604 13 12 
605 12 12 
606 12 12 
607 12 12 
608 13 12 
609 13 12 
610 13 12 
611 13 12 
612 13 12 
613 12 12 
614 12 12 
615 13 12 
616 13 12 
617 13 12 
618 12 12 
619 12 12 
620 12 12 
621 12 12 
622 11 12 
623 10 12 
624 10 13 
625 9 13 
626 9 13 
627 9 13 
628 9 13 
629 10 13 
630 10 13 
631 10 13 
632 10 13 
633 10 13 
634 10 13 
635 10 13 
636 10 13 
637 10 13 
638 9 13 
639 9 13 
640 10 13 
641 10 13 
642 10 12 
643 11 12 
644 11 13 
645 11 13 
646 11 13 
647 11 13 
648 11 13 
649 11 13 
650 11 13 
651 12 13 
652 11 13 
653 11 13 
654 11 13 
655 12 12 
656 11 13 
657 11 13 
658 11 13 
659 11 13 
660 11 13 
661 11 13 
662 11 13 
663 11 13 
664 11 13 
665 11 13 
666 12 12 
667 12 13 
668 12 13 
669 13 13 
670 13 13 
671 13 13 
672 13 13 
673 13 13 
674 13 13 
675 14 12 
676 14 12 
677 14 12 
678 14 12 
679 14 12 
680 14 12 
681 14 12 
682 13 12 
683 13 12 
684 12 13 
685 12 13 
686 12 13 
687 12 13 
688 12 13 
689 12 13 
690 12 12 
691 12 12 
692 12 12 
693 12 13 
694 12 12 
695 11 13 
696 11 13 
697 11 13 
698 11 13 
699 11 13 
700 11 13 
701 12 13 
702 12 13 
703 12 13 
704 12 13 
705 11 13 
706 12 13 
707 12 13 
708 12 13 
709 12 13 
710 12 13 
711 12 13 
712 12 13 
713 12 13 
714 12 13 
715 12 13 
716 13 13 
717 13 12 
718 14 12 
719 14 12 
720 14 13 
721 14 12 
722 14 12 
723 14 12 
724 14 12 
725 14 12 
726 14 13 
727 14 13 
728 14 13 
729 14 13 
730 14 13 
731 14 13 
732 14 13 
733 13 13 
734 14 13 
735 13 13 
736 13 12 
737 13 12 
738 14 12 
739 13 12 
740 13 12 
741 13 12 
742 13 12 
743 13 12 
744 12 13 
745 12 13 
746 12 13 
747 12 13 
748 12 13 
749 12 13 
750 12 13 
751 12 13 
752 11 13 
753 12 13 
754 12 13 
755 12 13 
756 12 13 
757 12 13 
758 12 13 
759 13 13 
760 13 13 
761 14 12 
762 14 12 
763 15 12 
764 15 12 
765 14 12 
766 14 13 
767 14 13 
768 14 13 
769 14 13 
770 15 13 
771 14 12 
772 14 13 
773 14 13 
774 14 13 
775 14 14 
776 14 14 
777 14 14 
778 14 14 
779 14 14 
780 14 13 
781 13 12 
782 13 13 
783 12 13 
784 12 13 
785 12 13 
786 12 13 
787 12 13 
788 12 13 
789 12 13 
790 12 13 
791 12 13 
792 12 13 
793 12 13 
794 12 13 
795 12 13 
796 12 13 
797 12 13 
798 12 13 
799 12 13 
800 11 14 
801 12 14 
802 12 15 
803 13 18 
804 13 19 
805 12 20 
806 12 21 
807 12 22 
808 12 22 
809 12 23 
810 11 23 
811 11 22 
812 11 22 
813 11 22 
814 11 23 
815 11 25 
816 10 26 
817 9 27 
818 9 29 
819 9 32 
820 8 32 
821 8 34 
822 8 32 
823 8 32 
824 8 33 
825 8 32 
826 8 34 
827 8 34 
828 8 34 
829 8 33 
830 8 33 
831 8 33 
832 8 31 
833 8 29 
834 8 29 
835 9 31 
836 9 36 
837 11 44 
838 10 44 
839 10 46 
840 9 45 
841 9 48 
842 10 48 
843 10 50 
844 10 51 
845 10 52 
846 10 54 
847 10 56 
848 10 56 
849 10 60 
850 10 64 
851 10 66 
852 10 68 
853 10 68 
854 11 69 
855 11 69 
856 11 70 
857 11 71 
858 12 73 
859 12 74 
860 12 73 
861 12 74 
862 11 75 
863 12 77 
864 12 78 
865 14 81 
866 15 87 
867 16 89 
868 16 95 
869 16 98 
870 15 100 
871 16 101 
872 16 102 
873 15 102 
874 15 102 
875 14 104 
876 15 106 
877 14 109 
878 13 112 
879 13 113 
880 12 119 
881 12 120 
882 12 116 
883 11 119 
884 12 119 
885 12 119 
886 12 120 
887 12 121 
888 12 123 
889 12 124 
890 12 125 
891 11 128 
892 11 131 
893 12 135 
894 11 137 
895 11 144 
896 10 158 
897 11 178 
898 12 195 
899 12 198 
900 11 201 
901 11 201 
902 11 203 
903 11 204 
904 12 206 
905 12 207 
906 13 208 
907 13 209 
908 14 210 
909 14 211 
910 14 210 
911 15 210 
912 16 209 
913 18 211 
914 17 211 
915 18 212 
916 18 212 
917 18 213 
918 19 213 
919 18 212 
920 19 212 
921 19 213 
922 19 212 
923 19 212 
924 17 213 
925 17 213 
926 18 212 
927 18 214 
928 17 215 
929 16 216 
930 16 216 
931 15 216 
932 15 216 
933 14 217 
934 14 218 
935 14 220 
936 15 225 
937 16 226 
938 16 229 
939 16 227 
940 15 227 
941 16 227 
942 15 229 
943 16 231 
944 14 231 
945 14 231 
946 13 232 
947 13 233 
948 13 234 
949 12 235 
950 13 241 
951 13 242 
952 13 245 
953 13 247 
954 12 246 
955 11 247 
956 10 248 
957 10 252 
958 10 254 
959 8 257 
960 9 259 
961 11 264 
962 14 269 
963 5 252 
964 13 256 
965 11 256 
966 12 257 
967 11 258 
968 12 259 
969 13 260 
970 13 261 
971 36 291 
972 37 291 
973 37 289 
974 37 290 
975 37 288 
976 35 290 
977 26 276 
978 27 279 
981 38 281 
982 39 279 
983 40 279 
984 39 281 
985 39 280 
986 39 280 
987 41 278 
988 41 278 
989 41 277 
990 42 277 
991 42 278 
992 42 278 
993 43 278 
994 43 277 
995 44 277 
996 43 277 
997 44 277 
998 47 270 
999 47 269 
1000 47 269 
1001 47 270 
1002 47 269 
1003 44 276 
1004 44 277 
1005 42 279 
1006 41 280 
1007 42 276 
1008 42 276 
1009 42 276 
1010 42 276 
1011 41 277 
1012 42 277 
1013 43 276 
1014 42 276 
1015 41 277 
1016 41 277 
1017 41 277 
1018 41 278 
1019 41 278 
1020 41 278 
1021 41 278 
1022 41 278 
1023 41 278 
1024 41 278 
1025 41 278 
1026 41 277 
1027 41 277 
1028 41 277 
1029 41 277 
1030 38 276 
1031 40 276 
1032 39 276 
1034 14 267 
1035 12 264 
1036 7 259 
1037 8 258 
1038 8 256 
1039 8 256 
1040 8 255 
1041 8 255 
1042 8 255 
1043 8 255 
1044 9 255 
1045 10 254 
1046 10 252 
1047 11 252 
1048 12 252 
1049 12 251 
1050 11 250 
1051 11 250 
1052 12 249 
1053 18 241 
1054 23 236 
1055 27 231 
1056 30 230 
1057 33 226 
1058 33 226 
1059 34 225 
1060 35 225 
1061 36 227 
1062 47 225 
1063 47 225 
1064 49 224 
1065 51 224 
1066 50 224 
1067 51 224 
1068 52 225 
1069 52 225 
1070 53 225 
1071 55 226 
1072 61 227 
1073 64 227 
1074 66 227 
1075 64 225 
1076 66 225 
1077 66 225 
1078 69 225 
1079 69 225 
1080 69 227 
1081 68 228 
1082 68 231 
1083 71 234 
1084 72 235 
1085 72 237 
1086 75 239 
1087 75 238 
1088 78 241 
1089 80 242 
1090 82 244 
1091 82 245 
1092 82 244 
1093 82 245 
1094 82 245 
1095 84 247 
1096 84 248 
1097 85 252 
1098 85 254 
1099 85 256 
1100 86 257 
1101 86 258 
1102 85 260 
1103 83 261 
1104 84 260 
1105 83 267 
1106 80 270 
1107 81 277 
1108 81 278 
1109 81 279 
1110 80 280 
1111 80 281 
1112 79 283 
1113 80 283 
1114 80 284 
1115 80 284 
1116 81 284 
1117 82 284 
1118 82 284 
1119 83 284 
1120 83 285 
1121 84 285 
1122 83 284 
1123 84 285 
1124 88 285 
1125 91 286 
1126 99 285 
1127 100 286 
1128 99 285 
1129 99 286 
1130 98 285 
1131 96 285 
1132 95 285 
1133 97 285 
1134 97 286 
1135 95 286 
1136 93 285 
1137 92 285 
1138 90 285 
1139 90 285 
1140 89 285 
1141 88 285 
1142 85 285 
1143 84 285 
1144 82 285 
1145 80 286 
1146 77 286 
1147 71 287 
1148 68 285 
1149 59 286 
1150 57 287 
1151 56 287 
1152 55 286 
1153 57 285 
1154 56 285 
1155 57 285 
1156 56 284 
1157 55 283 
1158 51 280 
1159 51 282 
1160 47 277 
1161 47 276 
1162 48 276 
1163 47 276 
1164 48 276 
1165 47 276 
1166 48 272 
1167 48 276 
1168 48 277 
1169 48 277 
1170 48 277 
1171 47 277 
1172 48 278 
1173 50 283 
1174 47 278 
1175 47 277 
1176 48 278 
1177 47 278 
1178 47 277 
1179 47 277 
1180 46 277 
1181 45 276 
1182 43 276 
1183 44 277 
1184 43 277 
1185 44 277 
1186 45 277 
1187 45 278 
1188 42 278 
1189 42 278 
1190 43 278 
1191 42 277 
1192 40 277 
1193 40 277 
1194 42 277 
1232 41 276 
1235 40 276 
1237 42 276 
1238 41 276 
1239 41 276 
1240 41 276 
1241 41 276 
1242 41 275 
1244 41 275 
1245 41 276 
1246 34 294 
1247 36 294 
1248 37 293 
1249 38 293 
1250 38 293 
1251 39 292 
1252 40 293 
1253 40 292 
1254 40 292 
1255 39 291 
1256 38 291 
1257 37 292 
1258 37 292 
1259 37 291 
1260 34 291 
1261 35 289 
1262 35 288 
1263 35 288 
1264 35 288 
1265 36 286 
1266 37 287 
1267 37 288 
1268 36 291 
1269 36 292 
1270 36 291 
1271 37 287 
1272 36 292 
1273 38 285 
1274 36 291 
1275 37 289 
1276 37 290 
1277 37 290 
1278 37 286 
1279 38 285 
1280 36 292 
1281 37 291 
1282 36 292 
1283 37 291 
1284 37 291 
1285 37 287 
1286 37 291 
1287 37 286 
1288 37 292 
1289 37 292 
1290 36 292 
1291 38 291 
1292 44 291 
1293 45 291 
1294 46 291 
1295 48 290 
1296 50 290 
1297 52 290 
1298 54 289 
1299 56 289 
1300 58 289 
1301 59 288 
1302 60 287 
1303 64 286 
1304 65 286 
1305 66 286 
1306 65 286 
1307 66 285 
1308 68 283 
1309 69 282 
1310 71 280 
1311 71 280 
1312 71 280 
1313 70 279 
1314 71 280 
1315 70 280 
1316 72 279 
1317 71 279 
1318 71 279 
1319 71 279 
1320 71 279 
1321 71 279 
1322 71 279 
1323 71 279 
1324 71 279 
1325 71 278 
1326 71 278 
1327 71 278 
1328 71 278 
1329 71 278 
1330 71 278 
1331 72 278 
1332 71 279 
1333 71 278 
1334 70 278 
1335 69 277 
1336 70 276 
1337 70 272 
1338 71 270 
1339 70 269 
1340 71 267 
1341 71 266 
1342 72 264 
1343 73 265 
1344 71 266 
1345 72 265 
1346 73 264 
1347 73 263 
1348 73 263 
1349 74 262 
1350 75 261 
1351 75 256 
1352 75 256 
1353 76 253 
1354 77 246 
1355 78 245 
1356 79 244 
1357 79 242 
1358 79 240 
1359 80 236 
1360 78 234 
1361 76 232 
1362 75 230 
1363 75 227 
1364 72 224 
1365 71 224 
1366 70 223 
1367 66 221 
1368 65 220 
1369 67 221 
1370 63 216 
1371 65 215 
1372 66 214 
1373 67 214 
1374 70 212 
1375 72 214 
1376 73 213 
1377 73 213 
1378 75 213 
1379 78 206 
1380 80 204 
1381 83 202 
1382 89 198 
1383 96 192 
1384 107 186 
1385 109 186 
1386 114 182 
1387 116 181 
1388 119 178 
1389 128 174 
1390 134 172 
1391 137 169 
1392 141 167 
1393 146 165 
1394 155 163 
1395 163 160 
1396 167 156 
1397 174 154 
1398 179 153 
1399 184 153 
1400 189 151 
1401 200 147 
1402 208 151 
1403 217 152 
1404 228 153 
1405 230 154 
1406 234 155 
1407 238 154 
1408 240 153 
1409 242 150 
1410 246 148 
1411 250 146 
1412 253 144 
1413 263 137 
1414 266 136 
1415 269 135 
1416 272 133 
1417 276 131 
1418 278 128 
1419 281 124 
1420 284 121 
1421 284 117 
1422 286 103 
1424 288 68 
1425 287 67 
1426 287 61 
1427 288 58 
1428 287 58 
1429 287 52 
1430 286 50 
1431 286 46 
1432 286 44 
1433 286 39 
1434 287 35 
1435 287 31 
1436 286 22 
1437 286 19 
1438 286 18 
1439 287 17 
1440 287 17 
1441 286 17 
1442 286 20 
1443 286 17 
1444 287 17 
1445 286 18 
1446 286 17 
1447 287 17 
1448 287 17 
1449 286 17 
1450 285 17 
1451 284 17 
1452 280 17 
1453 280 16 
1454 279 15 
1455 278 15 
1456 276 14 
1457 273 14 
1458 272 15 
1459 269 14 
1460 268 14 
1461 268 13 
1462 262 13 
1463 259 12 
1464 257 12 
1465 255 13 
1466 252 13 
1467 247 13 
1468 247 13 
1469 235 13 
1470 215 13 
1471 207 13 
1472 201 12 
1473 199 11 
1474 196 12 
1475 195 12 
1476 193 12 
1477 189 12 
1478 186 12 
1479 186 12 
1480 184 13 
1481 184 13 
1482 183 14 
1483 182 16 
1484 176 20 
1485 179 19 
1486 178 19 
1487 173 24 
1488 172 26 
1489 169 32 
1490 167 35 
1491 164 38 
1492 159 41 
1493 153 41 
1494 148 41 
1495 146 42 
1496 144 41 
1497 143 41 
1498 138 38 
1499 136 36 
1500 134 36 
1501 133 35 
1502 128 36 
1503 127 36 
1504 121 32 
1505 121 30 
1506 122 27 
1507 122 26 
1508 120 24 
1509 118 19 
1510 113 14 
1511 104 12 
1512 91 9 
1513 78 9 
1514 72 9 
1515 69 9 
1516 64 9 
1517 52 8 
1518 48 8 
1519 43 8 
1520 37 8 
1521 33 8 
1522 26 7 
1523 25 7 
1524 22 8 
1525 17 9 
1526 18 9 
1527 18 9 
1528 17 10 
1529 18 10 
1530 17 9 
1531 18 10 
1532 18 10 
1533 18 10 
1534 18 10 
1535 18 10 
1536 19 9 
1537 18 9 
1538 18 9 
1539 19 10 
1540 19 9 
1541 18 10 
1542 18 9 
1543 24 10 
1544 18 10 
1545 17 10 
1546 18 10 
1547 21 9 
1548 18 9 
1549 19 9 
1550 18 10 
1551 18 9 
1552 18 9 
1553 17 9 
1554 17 9 
1555 16 9 
1556 16 9 
1557 15 10 
1558 14 10 
1559 14 10 
1560 14 10 
1561 14 11 
1562 15 9 
1563 16 9 
1564 15 8 
1565 15 9 
1566 15 8 
1567 15 9 
1568 15 8 
1569 15 9 
1570 15 9 
1571 15 9 
1572 14 9 
1573 14 9 
1574 14 9 
1575 14 9 
1576 14 9 
1577 14 9 
1578 14 9 
1579 14 9 
1580 14 9 
1581 14 9 
1582 14 9 
1583 14 9 
1584 14 9 
1585 14 9 
1586 14 9 
1587 14 9 
1588 14 9 
1589 15 9 
1590 14 9 
1591 13 9 
1592 14 9 
1593 13 9 
1594 14 10 
1595 13 9 
1596 14 9 
1597 14 10 
1598 14 9 
1599 14 9 
1600 14 10 
1601 14 9 
1602 14 9 
1603 13 9 
1604 14 9 
1605 13 10 
1606 13 10 
1607 13 11 
1608 13 11 
1609 12 11 
1610 12 11 
1611 12 11 
1612 10 12 
1613 10 13 
1614 10 14 
1615 12 14 
1616 12 13 
1617 12 14 
1618 12 14 
1619 12 14 
1620 12 13 
1621 10 15 
1622 10 15 
1623 10 14 
1624 10 13 
1625 11 12 
1626 11 13 
1627 11 13 
1628 10 13 
1629 11 12 
1630 12 11 
1631 16 9 
1632 13 10 
1633 12 10 
1634 12 10 
1635 11 10 
1636 11 10 
1637 11 10 
1638 11 10 
1639 11 10 
1640 10 10 
1641 11 10 
1642 10 10 
1643 11 10 
1644 11 10 
1645 11 10 
1646 11 10 
1647 11 10 
1648 11 10 
1649 11 10 
1650 13 11 
1651 14 10 
1652 14 10 
1653 15 11 
1654 14 12 
1655 15 12 
1656 16 12 
1657 17 12 
1658 16 13 
1659 15 13 
1660 17 12 
1661 18 12 
1662 19 11 
1663 20 13 
1664 20 13 
1665 20 12 
1666 21 12 
1667 21 12 
1668 22 12 
1669 21 12 
1670 22 12 
1671 24 12 
1672 24 11 
1673 25 13 
1674 26 17 
1675 25 16 
1676 23 15 
1677 25 16 
1678 24 16 
1679 22 15 
1680 25 17 
1681 23 17 
1682 25 19 
1683 23 18 
1684 26 22 
1685 26 24 
1686 28 25 
1687 28 26 
1688 28 26 
1689 29 27 
1690 29 28 
1691 29 31 
1692 28 32 
1693 28 34 
1694 28 33 
1695 28 34 
1696 28 34 
1697 28 35 
1698 28 35 
1699 28 34 
1700 28 35 
1701 27 35 
1702 27 35 
1703 27 34 
1704 27 34 
1705 27 34 
1706 28 33 
1707 28 33 
1708 28 34 
1709 28 35 
1710 28 34 
1711 29 33 
1712 29 34 
1713 30 35 
1714 31 35 
1715 34 36 
1716 36 36 
1717 38 38 
1718 42 44 
1719 42 44 
1720 42 46 
1721 41 47 
1722 40 50 
1723 38 52 
1724 39 54 
1725 40 56 
1726 41 58 
1727 43 64 
1728 44 66 
1729 44 70 
1730 44 74 
1731 45 76 
1732 46 79 
1733 45 82 
1734 43 89 
1735 42 94 
1736 42 102 
1737 40 107 
1738 38 115 
1739 35 125 
1740 33 136 
1741 28 153 
1742 28 154 
1743 27 156 
1744 22 162 
1745 20 166 
1746 19 170 
1747 19 171 
1748 18 174 
1749 16 182 
1750 14 187 
1751 13 191 
1752 13 194 
1753 13 199 
1754 12 204 
1755 12 207 
1756 12 209 
1757 13 211 
1758 13 212 
1759 14 214 
1760 15 214 
1761 15 218 
1762 15 222 
1763 14 230 
1764 16 243 
1765 18 246 
1766 19 250 
1767 19 251 
1768 19 252 
1769 19 255 
1770 19 259 
1771 19 262 
1772 19 262 
1773 19 262 
1774 19 265 
1775 18 253 
1776 20 255 
1777 20 254 
1778 20 259 
1779 20 260 
1780 19 261 
1781 21 261 
1782 20 256 
1783 19 260 
1784 19 260 
1785 20 260 
1786 20 260 
1787 20 260 
1788 20 261 
1789 20 262 
1790 21 262 
1791 22 262 
1795 21 263 
1796 21 262 
1797 20 263 
1798 20 263 
1799 21 263 
1800 21 263 
1801 22 264 
1802 22 265 
1803 23 266 
1805 52 284 
1806 50 284 
1807 49 285 
1808 49 284 
1809 50 284 
1810 51 284 
1811 52 284 
1812 54 282 
1813 54 281 
1814 57 280 
1815 59 281 
1816 59 281 
1817 61 280 
1818 62 280 
1819 66 277 
1820 69 275 
1821 72 274 
1822 73 276 
1823 73 276 
1824 72 276 
1825 69 274 
1826 69 273 
1827 68 270 
1828 68 270 
1829 69 268 
1830 70 267 
1831 69 266 
1832 70 267 
1833 69 269 
1834 70 272 
1835 70 273 
1836 69 273 
1837 69 273 
1838 69 273 
1839 67 274 
1840 67 275 
1841 66 276 
1842 66 277 
1843 68 276 
1844 70 273 
1845 71 273 
1846 72 273 
1847 71 274 
1848 71 274 
1849 71 273 
1850 70 273 
1851 72 273 
1852 71 272 
1853 71 270 
1854 71 270 
1855 72 268 
1856 71 266 
1857 71 266 
1858 72 265 
1859 72 264 
1860 73 264 
1861 74 262 
1862 74 262 
1863 74 258 
1864 74 265 
1865 73 269 
1866 73 269 
1867 73 269 
1868 72 272 
1869 71 271 
1870 71 271 
1871 71 270 
1872 70 270 
1873 69 270 
1874 68 270 
1875 68 269 
1876 68 270 
1877 69 272 
1878 70 273 
1879 69 274 
1880 70 276 
1881 69 277 
1882 69 277 
1883 70 277 
1884 70 276 
1885 69 275 
1886 68 275 
1887 66 273 
1888 63 270 
1889 56 266 
1890 53 265 
1891 51 265 
1892 51 265 
1893 41 258 
1894 35 252 
1895 30 245 
1896 29 243 
1897 28 241 
1898 26 238 
1899 23 236 
1900 22 233 
1901 18 231 
1902 18 229 
1903 18 226 
1904 17 225 
1905 15 223 
1906 16 223 
1907 16 223 
1908 17 223 
1909 17 224 
1910 23 227 
1911 25 225 
1912 32 226 
1913 36 224 
1914 37 223 
1915 39 224 
1916 39 224 
1917 41 224 
1918 42 223 
1919 43 221 
1920 43 222 
1921 43 221 
1922 41 222 
1923 40 222 
1924 40 221 
1925 40 220 
1926 40 220 
1927 39 219 
1928 38 218 
1929 38 218 
1930 38 217 
1931 37 218 
1932 34 220 
1933 34 220 
1934 34 221 
1935 38 223 
1936 40 223 
1937 39 223 
1938 39 224 
1939 39 224 
1940 38 224 
1941 38 224 
1942 38 224 
1943 38 224 
1944 38 224 
1945 38 224 
1946 38 225 
1947 38 225 
1948 38 225 
1949 37 225 
1950 38 226 
1951 37 226 
1952 37 226 
1953 36 226 
1954 35 224 
1955 39 221 
1956 42 222 
1957 44 221 
1958 43 220 
1959 44 220 
1960 44 220 
1961 45 219 
1962 45 219 
1963 44 219 
1964 45 219 
1965 44 218 
1966 41 217 
1967 42 218 
1968 39 217 
1969 39 218 
1970 40 219 
1971 40 219 
1972 42 219 
1973 42 220 
1974 44 221 
1975 45 222 
1976 49 222 
1977 67 225 
1978 75 233 
1979 80 239 
1980 82 241 
1981 82 242 
1982 83 247 
1983 82 251 
1984 82 253 
1985 82 255 
1986 84 255 
1987 84 257 
1988 83 253 
1989 82 253 
1990 80 253 
1991 79 254 
1992 78 254 
1993 76 255 
1994 75 255 
1995 72 257 
1996 71 257 
1997 65 261 
1998 68 263 
1999 68 263 
2000 71 267 
2001 72 267 
2002 73 268 
2003 73 267 
2004 74 266 
2005 75 266 
2006 75 265 
2007 74 264 
2008 74 264 
2009 74 264 
2010 76 262 
2011 76 263 
2012 75 261 
2013 74 261 
2014 73 259 
2015 71 259 
2016 72 261 
2017 72 261 
2018 72 260 
2019 71 261 
2020 70 266 
2021 71 266 
2022 75 263 
2023 74 261 
2024 74 261 
2025 75 259 
2026 73 258 
2027 73 258 
2028 73 255 
2029 74 257 
2030 74 256 
2031 74 256 
2032 75 255 
2033 75 255 
2034 74 251 
2035 75 254 
2036 74 251 
2037 74 251 
2038 72 252 
2039 70 248 
2040 69 249 
2041 68 252 
2042 68 251 
2043 67 250 
2044 66 250 
2045 65 249 
2046 65 249 
2047 65 249 
2048 66 249 
2049 66 249 
2050 65 249 
2051 64 247 
2052 65 248 
2053 65 247 
2054 65 247 
2055 65 247 
2056 66 247 
2057 65 246 
2058 65 244 
2059 65 243 
2060 66 243 
2061 66 244 
2062 67 245 
2063 68 245 
2064 67 244 
2065 67 244 
2066 67 244 
2067 68 245 
2068 68 245 
2069 67 245 
2070 67 244 
2071 66 243 
2072 66 244 
2073 66 243 
2074 66 243 
2075 66 243 
2076 65 243 
2077 66 242 
2078 65 242 
2079 65 241 
2080 64 241 
2081 63 241 
2082 64 242 
2083 63 243 
2084 64 244 
2085 63 244 
2086 62 245 
2087 61 245 
2088 61 246 
2089 60 245 
2090 61 247 
2091 62 248 
2092 62 248 
2093 62 249 
2094 62 249 
2095 63 249 
2096 62 249 
2097 63 250 
2098 64 250 
2099 63 250 
2100 63 250 
2101 64 250 
2102 63 248 
2103 63 247 
2104 63 249 
2105 62 250 
2106 61 249 
2107 61 248 
2108 61 248 
2109 61 248 
2110 60 249 
2111 60 248 
2112 59 249 
2113 60 248 
2114 60 248 
2115 59 248 
2116 60 249 
2117 60 248 
2118 60 248 
2119 61 249 
2120 60 249 
2121 61 250 
2122 66 252 
2123 69 254 
2124 68 252 
2125 67 250 
2126 65 249 
2127 65 249 
2128 65 248 
2129 66 249 
2130 65 248 
2131 65 248 
2132 65 248 
2133 64 248 
2134 65 247 
2135 65 248 
2136 65 248 
2137 65 248 
2138 66 249 
2139 66 250 
2140 66 250 
2141 66 251 
2142 67 251 
2143 69 253 
2144 69 253 
2145 66 254 
2146 66 254 
2147 66 254 
2148 66 254 
2149 67 253 
2150 67 253 
2151 66 253 
2152 66 253 
2153 65 253 
2154 65 252 
2155 65 252 
2156 68 253 
2157 69 253 
2158 68 252 
2159 66 249 
2160 65 249 
2161 65 247 
2162 64 247 
2163 63 246 
2164 61 246 
2165 60 246 
2166 61 246 
2167 61 245 
2168 60 245 
2169 58 244 
2170 57 243 
2171 57 241 
2172 57 240 
2173 58 241 
2174 58 241 
2175 58 241 
2176 59 240 
2177 60 240 
2178 60 239 
2179 60 238 
2180 60 234 
2181 60 234 
2182 59 232 
2183 59 231 
2184 58 232 
2185 58 231 
2186 58 231 
2187 58 229 
2188 59 229 
2189 59 229 
2190 59 228 
2191 60 228 
2192 60 229 
2193 60 229 
2194 60 229 
2195 60 231 
2196 59 232 
2197 58 234 
2198 58 234 
2199 58 235 
2200 57 238 
2201 51 247 
2202 49 247 
2203 53 240 
2204 51 240 
2205 51 241 
2206 46 248 
2207 44 248 
2208 44 241 
2209 41 241 
2210 40 241 
2211 43 240 
2212 41 240 
2213 40 239 
2214 39 240 
2215 39 240 
2216 39 241 
2217 39 241 
2218 40 240 
2219 42 239 
2220 44 240 
2221 44 243 
2222 49 244 
2223 52 251 
2224 55 249 
2225 52 251 
2226 55 249 
2227 54 251 
2228 54 252 
2229 53 252 
2230 53 251 
2231 53 251 
2232 53 250 
2233 53 251 
2234 52 251 
2235 48 249 
2236 45 247 
2237 44 245 
2238 43 244 
2239 42 244 
2240 42 244 
2241 41 242 
2242 41 241 
2243 41 240 
2244 40 239 
2245 40 239 
2246 40 240 
2247 42 242 
2248 48 244 
2249 50 244 
2250 51 249 
2251 52 249 
2252 55 240 
2253 54 240 
2254 54 240 
2255 54 239 
2256 56 237 
2257 57 235 
2258 58 233 
2259 58 231 
2260 59 231 
2261 59 230 
2262 60 227 
2263 60 226 
2264 60 224 
2265 60 225 
2266 60 224 
2267 61 223 
2268 61 224 
2269 62 226 
2270 63 238 
2271 64 237 
2272 64 237 
2273 65 237 
2274 66 237 
2275 69 237 
2276 70 237 
2277 70 237 
2278 69 237 
2279 69 238 
2280 67 238 
2281 66 237 
2282 64 237 
2283 64 237 
2284 65 239 
2285 65 240 
2286 64 240 
2287 63 241 
2288 62 243 
2289 62 245 
2290 62 245 
2291 63 246 
2292 63 248 
2293 64 249 
2294 64 250 
2295 65 251 
2296 65 251 
2297 65 252 
2298 67 253 
2299 66 253 
2300 66 253 
2301 66 254 
2302 65 254 
2303 62 253 
2304 53 253 
2305 52 254 
2306 52 253 
2307 54 255 
2308 56 257 
2309 57 257 
2310 58 259 
2311 58 259 
2312 59 259 
2313 60 262 
2314 60 261 
2315 61 261 
2316 61 260 
2317 61 260 
2318 61 261 
2319 61 260 
2320 61 260 
2321 61 261 
2322 60 262 
2323 61 260 
2324 61 261 
2325 58 260 
2326 56 262 
2327 55 259 
2328 55 258 
2329 59 254 
2330 59 254 
2331 55 259 
2332 55 259 
2333 55 259 
2334 55 260 
2335 55 260 
2336 54 261 
2337 56 262 
2338 56 262 
2339 56 263 
2340 56 264 
2341 56 264 
2342 56 263 
2343 56 264 
2344 56 264 
2345 57 264 
2346 57 264 
2347 60 262 
2348 63 261 
2349 63 263 
2350 64 262 
2351 65 261 
2352 64 261 
2353 65 260 
2354 64 262 
2355 63 263 
2356 64 263 
2357 65 261 
2358 65 261 
2359 65 262 
2360 64 261 
2361 65 262 
2362 66 261 
2363 65 263 
2364 65 263 
2365 65 261 
2366 66 263 
2367 66 263 
2368 65 262 
2369 64 260 
2370 65 262 
2371 65 261 
2372 65 261 
2373 65 262 
2374 66 262 
2375 66 261 
2376 66 261 
2377 65 262 
2378 63 263 
2379 63 261 
2380 61 261 
2381 60 260 
2382 58 261 
2383 54 262 
2384 54 262 
2385 54 260 
2386 54 260 
2387 54 258 
2388 54 259 
2389 54 259 
2390 54 255 
2391 55 253 
2392 55 252 
2393 54 250 
2394 54 251 
2395 54 248 
2396 55 248 
2397 54 247 
2398 54 248 
2399 52 249 
2400 52 247 
2401 52 250 
2402 50 248 
2403 50 247 
2404 50 247 
2405 50 248 
2406 48 247 
2407 32 241 
2408 30 241 
2409 32 242 
2410 40 245 
2411 32 242 
2412 23 250 
2413 26 251 
2414 27 253 
2415 27 252 
2416 24 252 
2417 26 244 
2418 21 256 
2419 24 254 
2420 29 253 
2421 26 250 
2422 26 248 
2423 31 238 
2424 33 237 
2425 32 239 
2426 33 238 
2427 36 238 
2428 37 237 
2429 37 236 
2430 36 234 
2431 38 234 
2432 36 233 
2433 36 232 
2434 37 233 
2435 37 233 
2436 37 232 
2437 37 233 
2438 37 234 
2439 37 235 
2440 37 237 
2441 37 238 
2442 37 237 
2443 35 238 
2444 35 238 
2445 33 238 
2446 34 238 
2447 33 238 
2448 33 238 
2449 34 238 
2450 33 239 
2451 33 240 
2452 33 240 
2453 35 239 
2454 39 238 
2455 40 242 
2456 41 239 
2457 43 242 
2458 45 238 
2459 46 238 
2460 46 237 
2461 46 238 
2462 47 233 
2463 47 232 
2464 49 232 
2465 51 231 
2466 51 230 
2467 52 227 
2468 52 226 
2469 51 225 
2470 52 224 
2471 52 225 
2472 50 224 
2473 51 225 
2474 50 228 
2475 48 231 
2476 48 230 
2477 48 232 
2478 50 232 
2479 50 233 
2480 50 235 
2481 50 234 
2482 50 233 
2483 53 230 
2484 54 229 
2485 54 227 
2486 54 227 
2487 54 228 
2488 52 230 
2489 53 230 
2490 51 232 
2491 52 232 
2492 52 232 
2493 53 233 
2494 53 233 
2495 53 233 
2496 52 234 
2497 52 235 
2498 51 235 
2499 51 235 
2500 52 237 
2501 52 237 
2502 53 236 
2503 53 236 
2504 51 235 
2505 51 236 
2506 52 236 
2507 53 237 
2508 53 237 
2509 53 237 
2510 53 239 
2511 52 240 
2512 53 241 
2513 53 240 
2514 54 242 
2515 53 241 
2516 53 243 
2517 53 242 
2518 54 243 
2519 54 242 
2520 55 242 
2521 59 242 
2522 61 240 
2523 61 240 
2524 62 240 
2525 62 241 
2526 62 240 
2527 64 241 
2528 63 241 
2529 65 241 
2530 65 241 
2531 64 241 
2532 63 241 
2533 63 241 
2534 60 240 
2535 57 240 
2536 56 239 
2537 55 239 
2538 53 236 
2539 53 236 
2540 54 234 
2541 54 234 
2542 54 234 
2543 55 235 
2544 54 235 
2545 54 235 
2546 54 236 
2547 55 235 
2548 55 236 
2549 55 236 
2550 55 235 
2551 54 235 
2552 54 235 
2553 54 235 
2554 54 236 
2555 54 235 
2556 54 236 
2557 54 235 
2558 54 235 
2559 53 235 
2560 52 234 
2561 54 235 
2562 54 236 
2563 54 236 
2564 54 236 
2565 54 235 
2566 54 235 
2567 54 235 
2568 54 234 
2569 54 234 
2570 54 234 
2571 54 234 
2572 54 234 
2573 54 234 
2574 54 236 
2575 54 235 
2576 54 235 
2577 54 235 
2578 54 235 
2579 54 236 
2580 54 235 
2581 54 236 
2582 52 237 
2583 52 236 
2584 52 236 
2585 52 236 
2586 51 236 
2587 52 236 
2588 51 236 
2589 50 237 
2590 50 237 
2591 49 239 
2592 50 238 
2593 49 239 
2594 51 237 
2595 51 236 
2596 51 237 
2597 51 237 
2598 51 239 
2599 51 238 
2600 51 247 
2601 53 250 
2602 52 246 
2603 52 241 
2604 52 239 
2605 53 238 
2606 54 236 
2607 55 236 
2608 54 236 
2609 54 235 
2610 54 235 
2611 53 235 
2612 54 236 
2613 53 236 
2614 53 236 
2615 54 236 
2616 54 236 
2617 53 236 
2618 53 236 
2619 54 235 
2620 54 237 
2621 52 240 
2622 52 241 
2623 51 241 
2624 51 241 
2625 51 242 
2626 50 242 
2627 51 244 
2628 50 244 
2629 51 244 
2630 50 243 
2631 50 244 
2632 51 243 
2633 50 245 
2634 51 245 
2635 52 246 
2636 52 247 
2637 50 249 
2638 51 247 
2639 50 251 
2640 51 248 
2641 50 248 
2642 50 247 
2643 51 246 
2644 50 247 
2645 50 247 
2646 51 245 
2647 49 247 
2648 51 245 
2649 51 245 
2650 52 245 
2651 52 244 
2652 51 245 
2653 51 244 
2654 51 243 
2655 52 243 
2656 46 242 
2657 43 243 
2658 42 243 
2659 39 244 
2660 39 245 
2661 39 243 
2662 39 243 
2663 37 243 
2664 36 244 
2665 33 244 
2666 34 243 
2667 33 244 
2668 32 244 
2669 33 244 
2670 31 245 
2671 31 245 
2672 32 245 
2673 32 245 
2674 32 245 
2675 32 244 
2676 32 244 
2677 32 245 
2678 31 245 
2679 31 245 
2680 31 244 
2681 31 244 
2682 30 244 
2683 31 244 
2684 32 242 
2685 30 244 
2686 29 243 
2687 30 242 
2688 28 242 
2689 28 242 
2690 28 242 
2691 28 242 
2692 28 242 
2693 28 243 
2694 28 243 
2695 28 243 
2696 29 242 
2697 29 243 
2698 28 244 
2699 27 245 
2700 24 245 
2701 23 245 
2702 21 246 
2703 17 247 
2704 16 247 
2705 15 248 
2706 13 251 
2707 12 251 
2708 12 252 
2709 12 252 
2710 11 252 
2711 11 254 
2712 11 254 
2713 11 255 
2714 11 254 
2715 10 255 
2716 11 254 
2717 11 254 
2718 11 255 
2719 11 254 
2720 10 255 
2721 11 255 
2722 11 254 
2723 10 254 
2724 10 254 
2725 10 254 
2726 10 254 
2727 10 254 
2728 9 254 
2729 10 253 
2730 10 254 
2731 11 253 
2732 12 253 
2733 12 254 
2734 10 256 
2735 10 256 
2736 9 257 
2737 9 259 
2738 11 261 
2739 10 264 
2740 9 264 
2741 14 257 
2742 18 251 
2743 15 257 
2744 17 251 
2745 13 258 
2746 14 250 
2747 14 258 
2748 15 257 
2749 8 263 
2750 16 257 
2751 14 257 
2752 16 256 
2753 16 256 
2758 16 259 
2759 15 259 
2760 15 259 
2761 17 260 
2762 16 260 
2763 16 261 
2764 16 261 
2765 16 260 
2766 17 260 
2767 17 260 
2768 17 261 
2769 19 261 
2773 45 262 
2774 45 257 
2775 45 257 
2776 45 257 
2777 45 258 
2778 45 257 
2779 44 256 
2780 44 256 
2781 41 254 
2782 41 252 
2783 40 252 
2784 40 251 
2785 39 248 
2786 39 246 
2787 38 231 
2788 36 230 
2789 36 231 
2790 35 230 
2791 34 229 
2792 34 228 
2793 34 228 
2794 34 227 
2795 35 226 
2796 36 227 
2797 39 229 
2798 40 228 
2799 42 226 
2800 44 225 
2801 44 225 
2802 44 225 
2803 44 225 
2804 43 226 
2805 46 226 
2806 48 225 
2807 50 223 
2808 53 222 
2809 55 221 
2810 58 221 
2811 59 221 
2812 59 222 
2813 61 223 
2814 62 222 
2815 65 224 
2816 69 225 
2817 71 227 
2818 71 229 
2819 76 231 
2820 76 233 
2821 79 235 
2822 80 235 
2823 81 237 
2824 84 239 
2825 86 244 
2826 86 247 
2827 90 250 
2828 92 258 
2829 97 274 
2830 97 275 
2831 97 278 
2832 99 283 
2833 99 280 
2834 102 285 
2835 104 282 
2836 111 285 
2837 115 286 
2838 117 287 
2839 118 287 
2840 120 286 
2841 121 286 
2842 122 287 
2843 123 286 
2844 124 286 
2845 125 286 
2846 125 287 
2847 126 287 
2848 128 287 
2849 136 286 
2850 144 286 
2851 150 287 
2852 154 287 
2853 157 287 
2854 159 287 
2855 162 287 
2856 166 287 
2857 170 287 
2858 180 286 
2859 182 286 
2860 186 286 
2861 190 287 
2862 194 285 
2863 200 287 
2864 206 287 
2865 209 287 
2866 212 286 
2867 214 286 
2868 216 287 
2869 225 286 
2870 227 285 
2871 234 285 
2872 235 286 
2873 236 286 
2874 238 288 
2875 237 287 
2876 239 286 
2877 242 287 
2878 245 286 
2879 251 286 
2880 256 287 
2881 260 287 
2882 263 288 
2883 268 288 
2884 276 287 
2885 277 287 
2886 278 287 
2887 278 287 
2888 278 287 
2889 279 288 
2890 278 288 
2891 278 287 
2892 277 284 
2893 280 281 
2894 280 280 
2895 279 281 
2896 278 280 
2897 278 280 
2898 277 279 
2899 277 278 
2900 276 278 
2901 275 274 
2902 274 274 
2903 274 273 
2904 273 273 
2905 273 273 
2906 270 270 
2907 269 268 
2908 268 268 
2909 267 267 
2910 268 265 
2911 268 263 
2912 265 257 
2913 263 254 
2914 259 248 
2915 259 247 
2916 262 249 
2917 261 248 
2918 262 247 
2919 262 249 
2920 261 250 
2921 262 255 
2922 261 251 
2923 262 257 
2924 262 257 
2925 261 255 
2926 262 259 
2927 262 259 
2928 259 257 
2929 260 262 
2930 260 261 
2931 259 261 
2932 259 260 
2933 259 262 
2934 258 260 
2935 255 259 
2936 255 261 
2937 254 264 
2938 255 261 
2939 255 261 
2940 252 260 
2941 251 262 
2942 247 263 
2943 246 262 
2944 243 262 
2945 243 263 
2946 243 262 
2947 243 262 
2948 242 263 
2949 242 262 
2950 243 263 
2951 243 264 
2952 244 265 
2953 242 267 
2954 242 264 
2955 240 266 
2956 241 268 
2957 245 274 
2958 244 275 
2959 249 270 
2960 253 276 
2961 255 273 
2962 254 275 
2963 254 276 
2964 255 268 
2965 254 275 
2966 255 274 
2967 256 270 
2968 257 267 
2969 257 264 
2970 256 265 
2971 257 265 
2972 257 265 
2973 256 264 
2974 256 264 
2975 258 263 
2976 261 268 
2977 260 267 
2978 260 267 
2979 260 268 
2980 258 271 
2981 257 272 
2982 257 275 
2983 256 275 
2984 255 276 
2985 254 275 
2986 253 275 
2987 252 274 
2988 251 275 
2989 251 274 
2990 251 275 
2991 250 273 
2992 250 273 
2993 249 273 
2994 250 274 
2995 250 272 
2996 250 272 
2997 250 273 
2998 251 270 
2999 253 266 
3000 257 257 
3001 261 245 
3002 263 242 
3003 265 238 
3004 266 236 
3005 267 235 
3006 267 230 
3007 266 230 
3008 265 226 
3009 265 226 
3010 267 227 
3011 267 225 
3012 268 223 
3013 269 224 
3014 273 223 
3015 276 219 
3016 278 214 
3017 280 210 
3018 283 207 
3019 284 203 
3020 287 186 
3021 288 169 
3023 288 121 
3024 288 114 
3025 287 104 
3026 288 98 
3027 287 91 
3028 288 86 
3029 287 81 
3030 287 69 
3031 287 65 
3032 287 62 
3033 287 56 
3034 287 51 
3035 286 46 
3036 285 42 
3037 286 31 
3038 285 27 
3039 285 24 
3040 285 22 
3041 284 22 
3042 286 20 
3043 284 20 
3044 285 21 
3045 283 22 
3046 283 22 
3047 282 22 
3048 282 22 
3049 280 21 
3050 279 20 
3051 278 20 
3052 275 18 
3053 274 17 
3054 271 17 
3055 269 16 
3056 266 15 
3057 262 15 
3058 260 14 
3059 253 12 
3060 252 13 
3061 250 13 
3062 249 14 
3063 246 13 
3064 238 12 
3065 226 13 
3066 221 11 
3067 218 11 
3068 215 11 
3069 215 12 
3070 212 12 
3071 212 12 
3072 212 12 
3073 212 12 
3074 211 12 
3075 210 12 
3076 210 11 
3077 208 12 
3078 208 13 
3079 206 14 
3080 204 14 
3081 204 14 
3082 207 15 
3083 206 15 
3084 207 15 
3085 207 14 
3086 207 15 
3087 208 15 
3088 206 15 
3089 208 15 
3090 210 15 
3091 210 16 
3092 210 15 
3093 210 17 
3094 210 16 
3095 210 16 
3096 210 16 
3097 210 15 
3098 209 16 
3099 208 15 
3100 208 16 
3101 208 15 
3102 208 15 
3103 207 16 
3104 207 15 
3105 207 16 
3106 207 16 
3107 206 16 
3108 205 17 
3109 202 18 
3110 204 18 
3111 205 17 
3112 202 17 
3113 202 17 
3114 201 18 
3115 202 16 
3116 202 17 
3117 202 17 
3118 202 17 
3119 202 17 
3120 202 18 
3121 202 17 
3122 202 19 
3123 203 18 
3124 202 18 
3125 202 18 
3126 202 18 
3127 203 17 
3128 202 18 
3129 202 17 
3130 202 17 
3131 201 17 
3132 201 15 
3133 192 16 
3134 191 17 
3135 189 16 
3136 188 15 
3137 185 12 
3138 182 11 
3139 180 11 
3140 173 11 
3141 157 8 
3142 182 14 
3143 183 13 
3144 182 13 
3145 181 13 
3148 160 60 
3149 176 21 
3150 176 16 
3151 175 16 
3152 175 17 
3153 174 17 
3154 171 18 
3156 17 111 
3157 143 37 
3158 155 28 
3160 50 14 
3161 49 13 
3162 48 12 
3163 49 13 
3164 49 12 
3165 49 13 
3166 50 12 
3167 49 13 
3168 50 13 
3169 49 15 
3170 48 15 
3171 47 18 
3172 48 18 
3173 47 17 
3174 47 16 
3175 47 17 
3176 48 18 
3177 48 16 
3178 49 16 
3179 49 18 
3180 49 16 
3181 47 14 
3182 46 12 
3183 43 10 
3184 34 10 
3185 19 9 
3186 16 9 
3187 16 9 
3188 16 9 
3189 17 9 
3190 16 9 
3191 16 9 
3192 16 9 
3193 16 9 
3194 16 9 
3195 16 9 
3196 17 9 
3197 16 9 
3198 16 9 
3199 15 9 
3200 16 9 
3201 15 9 
3202 15 9 
3203 15 9 
3204 15 9 
3205 15 9 
3206 15 9 
3207 14 9 
3208 15 9 
3209 15 9 
3210 15 8 
3211 15 9 
3212 16 9 
3213 16 9 
3214 19 9 
3215 14 14 
3216 12 19 
3217 12 22 
3218 10 24 
3219 10 26 
3220 11 26 
3221 11 30 
3222 10 30 
3223 11 31 
3224 12 31 
3225 12 31 
3226 12 32 
3227 12 35 
3228 12 34 
3229 12 35 
3230 11 35 
3231 12 34 
3232 12 35 
3233 13 33 
3234 14 32 
3235 15 30 
3236 15 31 
3237 16 32 
3238 16 32 
3239 16 32 
3240 15 30 
3241 15 30 
3242 16 29 
3243 15 29 
3244 15 30 
3245 16 29 
3246 16 30 
3247 16 31 
3248 15 33 
3249 19 36 
3250 19 37 
3251 19 37 
3252 21 37 
3253 18 38 
3254 19 38 
3255 19 37 
3256 18 38 
3257 19 37 
3258 19 37 
3259 18 37 
3260 19 37 
3261 19 36 
3262 18 38 
3263 19 37 
3264 18 36 
3265 19 38 
3266 17 38 
3267 18 50 
3268 18 57 
3269 17 58 
3270 17 58 
3271 17 58 
3272 18 58 
3273 18 58 
3274 19 59 
3275 19 59 
3276 19 61 
3277 19 62 
3278 20 63 
3279 20 66 
3280 20 67 
3281 19 68 
3282 18 70 
3283 16 79 
3284 15 81 
3285 15 84 
3286 13 86 
3287 13 89 
3288 13 92 
3289 13 94 
3290 13 98 
3291 11 104 
3292 11 106 
3293 11 109 
3294 12 111 
3295 12 114 
3296 12 118 
3297 11 129 
3298 11 141 
3299 11 151 
3300 11 157 
3301 11 161 
3302 11 167 
3303 11 172 
3304 11 175 
3305 11 178 
3306 10 182 
3307 11 185 
3308 11 187 
3309 11 189 
3310 11 190 
3311 11 193 
3312 11 193 
3313 10 194 
3314 10 196 
3315 10 198 
3316 11 201 
3317 11 213 
3318 10 222 
3319 10 230 
3320 10 230 
3321 10 234 
3322 10 237 
3323 10 241 
3324 10 246 
3325 8 252 
3326 7 251 
3327 10 253 
3328 13 262 
3329 12 264 
3330 12 260 
3331 11 250 
3332 13 252 
3333 13 253 
3334 13 254 
3335 13 255 
3336 14 256 
3337 13 256 
3338 14 256 
3339 15 257 
3340 15 256 
3341 14 256 
3342 16 255 
3343 16 256 
3344 15 256 
3345 16 256 
3346 17 257 
3347 17 257 
3348 17 257 
3351 18 257 
3359 17 259 
3360 19 259 
3361 18 259 
3362 19 259 
3363 19 259 
3364 18 259 
3365 18 260 
3366 19 260 
3367 19 261 
3368 19 261 
3369 21 262 
3370 19 262 
3371 19 262 
3373 46 275 
3374 46 276 
3375 48 276 
3376 49 276 
3377 51 277 
3378 52 276 
3379 53 276 
3380 54 278 
3381 56 281 
3382 57 282 
3383 59 283 
3384 62 284 
3385 64 284 
3386 66 285 
3387 68 285 
3388 73 286 
3389 84 287 
3390 90 287 
3391 87 287 
3392 88 286 
3393 88 286 
3394 88 286 
3395 88 287 
3396 90 286 
3397 90 286 
3398 90 287 
3399 91 287 
3400 91 287 
3401 89 286 
3402 90 286 
3403 90 287 
3404 90 286 
3405 91 287 
3406 91 286 
3407 92 286 
3408 92 286 
3409 98 286 
3410 110 287 
3411 120 287 
3412 132 288 
3413 134 287 
3414 138 287 
3415 142 286 
3416 148 286 
3417 152 286 
3418 155 287 
3419 156 288 
3420 157 287 
3421 169 287 
3422 175 288 
3423 179 287 
3424 184 287 
3425 199 288 
3426 163 287 
3427 163 287 
3428 165 287 
3430 266 289 
3431 270 289 
3432 273 288 
3433 274 288 
3434 276 288 
3435 276 288 
3436 279 288 
3437 279 287 
3438 280 287 
3439 279 287 
3440 282 284 
3441 281 285 
3442 281 284 
3443 281 284 
3444 281 284 
3445 280 284 
3446 281 283 
3447 281 283 
3448 281 283 
3449 283 282 
3450 282 283 
3451 282 283 
3452 282 282 
3453 282 282 
3454 285 281 
3455 284 282 
3456 284 282 
3457 284 282 
3458 285 281 
3459 285 281 
3460 285 281 
3461 285 281 
3462 285 281 
3463 286 281 
3464 285 281 
3465 285 281 
3466 285 280 
3467 285 280 
3468 285 279 
3469 286 277 
3470 286 277 
3471 286 276 
3472 286 276 
3473 286 274 
3474 287 269 
3475 288 253 
3476 287 239 
3477 288 234 
3478 289 233 
3479 287 231 
3480 287 229 
3481 288 224 
3482 287 224 
3483 287 225 
3484 287 224 
3485 286 222 
3486 286 220 
3487 286 219 
3488 287 219 
3489 287 220 
3490 286 218 
3491 288 219 
3492 287 219 
3493 286 223 
3494 287 227 
3495 287 227 
3496 287 227 
3497 288 227 
3498 288 228 
3499 288 229 
3500 287 228 
3501 287 229 
3502 287 228 
3503 287 228 
3504 287 228 
3505 287 227 
3506 286 227 
3507 287 226 
3508 286 226 
3509 287 226 
3510 286 225 
3511 285 225 
3512 285 220 
3513 285 217 
3514 286 215 
3515 285 214 
3516 285 214 
3517 284 216 
3518 284 215 
3519 284 215 
3520 283 215 
3521 283 215 
3522 284 211 
3523 284 212 
3524 283 211 
3525 283 209 
3526 283 210 
3527 282 209 
3528 281 209 
3529 281 210 
3530 281 209 
3531 282 209 
3532 281 208 
3533 281 208 
3534 281 209 
3535 281 209 
3536 281 208 
3537 281 208 
3538 281 208 
3539 281 209 
3540 281 209 
3541 281 208 
3542 281 207 
3543 280 209 
3544 281 207 
3545 281 208 
3546 282 210 
3547 282 214 
3548 278 215 
3549 271 215 
3550 269 215 
3551 266 215 
3552 265 218 
3553 262 217 
3554 260 218 
3555 257 218 
3556 253 219 
3557 254 218 
3558 253 219 
3559 252 219 
3560 248 220 
3561 249 219 
3562 246 219 
3563 245 220 
3564 226 224 
3565 216 227 
3566 245 223 
3567 244 224 
3568 244 225 
3570 241 287 
3571 255 284 
3572 260 279 
3573 269 282 
3574 262 276 
3575 274 280 
3576 264 278 
3577 267 276 
3578 266 275 
3579 261 271 
3580 247 280 
3581 262 279 
3582 266 279 
3583 64 286 
3584 53 287 
3585 49 288 
3586 47 289 
3587 44 290 
3588 40 292 
3589 37 293 
3590 35 295 
3591 35 295 
3592 37 296 
3593 40 296 
3594 39 296 
3595 41 297 
3596 42 296
[truncated: 551,257 more chars]
