# Supplementary material for: The object space task shows cumulative memory expression in both mice and rats
Source: PLoS Biol. 2019 Jun 17;17(6):e3000322. doi: 10.1371/journal.pbio.3000322 (PMC6597117; doi:10.1371/journal.pbio.3000322)
Supplement: S11 Data — (TXT) [file pbio.3000322.s014.txt]

# Trial 0 - POSITION_mouse_training_OS_5trials_batch3_101-108_t0001_raw.txt
149 169 276 
150 289 286 
151 278 291 
152 256 294 
153 225 295 
154 196 295 
155 178 294 
156 177 294 
157 178 293 
158 179 293 
159 179 293 
160 180 293 
161 180 293 
162 181 293 
163 181 293 
164 181 293 
165 180 293 
166 181 293 
167 182 293 
168 182 293 
169 182 293 
170 182 293 
171 182 293 
172 181 292 
173 175 292 
174 148 293 
175 118 291 
176 90 291 
177 60 290 
178 35 291 
179 24 290 
180 19 290 
181 17 290 
182 17 290 
183 18 290 
184 18 290 
185 17 288 
186 16 285 
187 17 283 
188 19 278 
189 18 275 
190 19 265 
191 20 265 
192 20 265 
193 20 263 
194 21 262 
195 21 259 
196 20 257 
197 20 253 
198 19 251 
199 18 247 
200 16 238 
201 15 229 
202 10 219 
203 6 204 
204 5 181 
205 5 155 
206 5 129 
207 5 106 
208 4 92 
209 7 65 
210 6 57 
211 11 139 
213 8 6 
214 8 6 
215 8 6 
216 7 5 
217 7 6 
218 7 5 
219 7 5 
220 7 5 
221 7 5 
222 7 6 
223 7 6 
224 6 6 
225 6 6 
226 6 6 
227 7 6 
228 14 21 
229 16 23 
230 10 27 
231 12 27 
232 13 23 
233 22 29 
234 37 30 
235 39 28 
236 38 30 
237 37 31 
238 38 29 
239 44 24 
240 42 27 
241 44 24 
242 44 24 
243 45 26 
244 45 26 
245 44 27 
246 44 26 
247 43 27 
248 42 28 
249 42 29 
250 43 30 
251 44 31 
252 46 32 
253 50 36 
254 51 37 
255 52 38 
256 54 39 
257 55 38 
258 57 38 
259 58 38 
260 58 38 
261 57 38 
262 56 39 
263 56 40 
264 56 42 
265 57 45 
266 58 48 
267 59 50 
268 60 52 
269 60 52 
270 60 52 
271 61 52 
272 63 52 
273 64 51 
274 64 52 
275 64 52 
276 65 52 
277 65 52 
278 65 52 
279 63 51 
280 60 50 
281 59 50 
282 58 51 
283 57 53 
284 55 56 
285 57 55 
286 56 55 
287 54 54 
288 54 55 
289 54 57 
290 53 57 
291 34 53 
292 25 46 
293 20 43 
294 12 25 
295 21 37 
296 8 32 
297 10 46 
299 8 72 
300 7 89 
301 4 100 
302 6 126 
303 6 159 
304 6 192 
305 6 221 
306 6 246 
308 13 287 
309 13 288 
310 13 287 
311 15 288 
312 20 289 
313 22 289 
314 27 287 
315 32 286 
316 34 286 
317 35 285 
318 36 283 
319 35 284 
320 36 282 
321 38 281 
322 40 280 
323 42 278 
324 42 278 
325 47 274 
326 49 268 
327 51 265 
328 52 263 
329 55 260 
330 57 258 
331 55 257 
332 58 252 
333 61 250 
334 62 249 
335 64 245 
336 65 242 
337 63 242 
338 65 241 
339 64 241 
340 65 241 
341 65 242 
342 65 241 
343 67 238 
344 67 236 
345 69 232 
346 72 228 
347 73 224 
348 72 225 
349 71 225 
350 72 221 
351 71 215 
352 66 206 
353 69 205 
354 53 194 
355 15 156 
357 4 107 
359 10 48 
360 50 165 
361 47 177 
362 10 6 
363 20 21 
364 10 30 
365 11 22 
366 26 92 
367 22 92 
369 58 21 
370 63 24 
371 69 27 
372 75 31 
373 81 31 
374 87 28 
375 102 21 
376 117 13 
377 135 8 
378 161 6 
379 189 6 
381 239 7 
382 246 7 
383 243 7 
384 247 6 
385 248 6 
386 259 7 
387 264 7 
388 278 8 
389 281 8 
390 285 8 
391 285 9 
392 285 9 
393 284 9 
394 284 11 
395 284 15 
396 287 23 
397 289 34 
398 290 51 
399 291 65 
400 292 79 
401 293 97 
402 294 116 
403 289 57 
405 293 183 
406 291 215 
407 285 103 
409 292 284 
410 292 285 
411 293 284 
412 292 284 
413 293 284 
414 292 285 
415 290 284 
416 281 289 
417 269 290 
418 256 292 
419 237 293 
420 207 295 
421 265 288 
422 177 292 
423 177 292 
424 178 292 
425 178 292 
426 179 293 
427 179 293 
428 179 293 
429 179 294 
430 178 295 
431 179 294 
432 179 294 
433 179 295 
434 180 294 
435 181 293 
436 184 292 
437 184 291 
438 183 290 
439 177 290 
440 170 283 
441 178 292 
442 179 291 
444 30 290 
445 21 290 
446 17 290 
447 16 290 
448 16 290 
449 16 290 
450 16 290 
451 17 290 
452 17 290 
453 16 290 
454 17 290 
455 17 289 
456 18 288 
457 17 284 
458 18 279 
459 19 266 
460 17 272 
461 17 274 
462 17 271 
463 17 262 
464 15 259 
465 16 258 
466 18 258 
467 18 259 
468 19 259 
469 18 256 
470 18 250 
471 20 241 
472 25 232 
473 29 229 
474 32 226 
475 36 221 
476 37 219 
477 38 219 
478 40 218 
479 41 218 
480 40 218 
481 38 219 
482 38 219 
483 38 221 
484 43 224 
485 46 226 
486 48 227 
487 50 228 
488 52 228 
489 53 228 
490 52 228 
491 52 228 
492 54 230 
493 55 230 
494 53 230 
495 56 230 
496 55 229 
497 57 229 
498 57 229 
499 55 230 
500 56 232 
501 59 233 
502 59 236 
503 59 239 
504 58 242 
505 57 245 
506 55 251 
507 53 253 
508 53 256 
509 53 257 
510 54 258 
511 54 259 
512 54 259 
513 53 261 
514 52 263 
515 45 273 
516 35 287 
517 27 290 
518 21 290 
519 18 290 
520 18 290 
521 17 290 
522 18 290 
523 19 290 
524 18 287 
525 18 282 
526 19 271 
527 17 252 
528 11 235 
529 7 212 
530 6 187 
531 5 166 
532 6 146 
533 6 132 
534 7 124 
535 7 121 
536 7 117 
537 7 116 
538 7 114 
539 7 107 
540 8 97 
541 15 85 
542 19 77 
543 20 78 
544 20 77 
545 18 75 
546 18 71 
547 24 65 
548 28 63 
549 30 61 
550 30 61 
551 30 61 
552 30 61 
553 30 62 
554 31 60 
555 32 60 
556 32 61 
557 32 59 
558 34 60 
560 56 47 
561 58 44 
562 58 42 
563 58 41 
564 58 41 
565 58 42 
566 57 43 
567 57 43 
568 57 43 
569 58 44 
570 58 45 
571 59 45 
572 60 46 
573 63 45 
574 67 45 
575 69 47 
576 70 47 
577 69 47 
578 70 47 
579 70 47 
580 72 48 
581 74 49 
582 78 49 
583 79 50 
584 81 48 
585 82 46 
586 88 38 
587 92 27 
588 96 17 
589 97 12 
590 96 10 
591 97 8 
592 97 8 
593 97 8 
594 97 9 
595 93 12 
596 88 13 
597 81 11 
598 71 9 
599 58 9 
600 45 8 
601 31 6 
602 21 5 
603 18 5 
604 20 5 
605 18 4 
606 18 4 
607 17 4 
608 17 5 
609 17 4 
610 16 4 
611 17 4 
612 19 4 
613 21 4 
614 18 5 
615 19 24 
616 12 21 
617 9 28 
618 8 35 
619 20 18 
620 21 19 
622 7 125 
623 7 151 
625 7 195 
626 7 212 
627 7 219 
628 7 221 
629 8 227 
630 10 243 
631 9 260 
632 9 277 
633 11 284 
634 11 285 
635 12 287 
636 13 287 
637 15 287 
638 14 287 
639 12 287 
640 12 287 
641 12 288 
642 13 288 
643 13 289 
644 13 289 
645 13 289 
646 14 288 
647 14 287 
648 13 287 
649 13 285 
650 13 285 
651 16 284 
652 18 283 
653 19 278 
654 23 268 
655 23 267 
656 23 265 
657 25 263 
658 27 259 
659 36 253 
660 38 253 
661 44 251 
662 53 245 
663 59 244 
664 64 243 
665 63 244 
666 64 244 
667 66 244 
668 70 245 
669 76 246 
670 84 250 
671 96 245 
672 71 249 
673 147 279 
674 134 280 
675 135 281 
676 134 285 
677 132 287 
678 132 287 
679 130 287 
680 131 289 
681 132 289 
682 133 288 
683 137 290 
684 143 291 
685 154 294 
686 165 293 
687 171 292 
688 175 291 
689 178 291 
690 179 291 
691 181 291 
692 181 291 
693 183 291 
694 187 291 
695 198 291 
696 205 287 
697 218 282 
698 234 278 
699 250 274 
700 265 270 
701 272 267 
702 281 264 
703 284 263 
704 286 261 
705 287 255 
706 287 251 
707 290 239 
708 291 226 
709 291 214 
710 292 201 
711 292 184 
712 293 169 
713 293 152 
714 293 136 
715 293 115 
716 292 99 
717 292 89 
718 290 80 
719 290 65 
720 291 48 
721 290 35 
722 289 23 
723 288 17 
724 286 15 
725 286 15 
726 286 13 
727 286 12 
728 285 12 
729 286 13 
730 286 15 
731 288 16 
732 290 16 
733 289 16 
734 291 17 
735 290 17 
736 288 17 
737 285 16 
738 287 20 
739 286 27 
740 280 35 
741 272 48 
742 264 57 
743 258 67 
744 251 79 
745 243 94 
746 239 108 
747 238 121 
748 230 142 
749 223 163 
750 220 182 
751 218 194 
752 218 208 
753 219 222 
754 222 233 
755 222 238 
756 221 240 
757 217 249 
758 210 259 
759 206 272 
760 206 272 
761 207 270 
762 207 269 
763 208 269 
764 208 275 
765 208 285 
766 204 288 
767 200 289 
768 197 291 
769 193 290 
770 192 290 
771 188 290 
772 174 291 
773 195 284 
774 197 286 
775 196 287 
777 115 291 
778 114 290 
779 115 289 
780 116 290 
781 116 291 
782 116 292 
783 116 293 
784 116 294 
785 116 295 
786 116 295 
787 116 292 
788 116 291 
789 110 290 
790 124 284 
791 117 290 
793 71 278 
794 70 277 
795 65 279 
796 46 284 
797 32 288 
798 24 289 
799 19 289 
800 17 290 
801 17 289 
802 18 289 
803 19 289 
804 19 289 
805 18 288 
806 19 288 
807 19 288 
808 18 288 
809 18 288 
810 16 287 
811 16 287 
812 18 288 
813 18 289 
814 20 289 
815 22 290 
816 25 290 
817 28 291 
818 28 291 
819 28 291 
820 29 291 
821 30 291 
822 29 291 
823 28 290 
824 32 290 
825 36 291 
826 41 292 
827 44 292 
828 50 292 
829 52 292 
830 53 292 
831 51 292 
832 51 292 
833 50 292 
834 51 292 
835 51 292 
836 50 292 
837 50 292 
838 50 292 
839 50 291 
840 50 291 
841 50 291 
842 48 291 
843 50 291 
844 48 291 
845 48 291 
846 46 291 
847 48 291 
848 59 285 
849 60 284 
850 59 283 
851 60 284 
852 64 283 
853 70 282 
854 75 286 
855 85 291 
856 95 292 
857 94 291 
858 96 293 
859 112 293 
860 113 291 
861 112 290 
862 113 291 
863 115 291 
864 116 291 
865 116 290 
866 117 290 
867 116 290 
868 116 290 
869 117 291 
870 117 295 
871 115 289 
872 115 290 
873 119 295 
874 118 292 
875 117 287 
876 118 285 
877 118 284 
878 125 273 
879 121 273 
880 109 268 
881 101 261 
882 97 258 
883 94 258 
884 94 257 
885 94 257 
886 93 256 
887 89 257 
888 82 258 
889 82 259 
890 80 258 
891 73 256 
892 67 255 
893 65 255 
894 64 255 
895 61 255 
896 55 256 
897 52 256 
898 50 258 
899 48 258 
900 46 258 
901 40 258 
902 36 258 
903 25 257 
904 16 254 
905 11 249 
906 8 239 
907 6 220 
909 6 185 
910 7 177 
911 7 167 
912 7 152 
913 9 141 
914 9 131 
915 10 126 
916 10 125 
917 9 123 
918 9 120 
919 9 115 
920 8 106 
921 9 98 
922 7 91 
923 7 89 
924 6 88 
925 7 87 
926 8 102 
927 8 101 
928 8 99 
929 8 97 
930 6 87 
931 8 72 
932 8 72 
933 8 71 
934 15 60 
935 12 60 
936 11 59 
937 13 59 
938 10 61 
939 6 70 
940 8 73 
941 9 72 
942 10 72 
943 9 69 
944 11 71 
945 11 67 
946 10 62 
947 13 56 
948 9 55 
949 11 49 
950 17 30 
951 17 26 
952 16 22 
953 16 25 
954 17 18 
955 6 5 
956 17 17 
957 16 17 
958 15 17 
959 14 18 
960 13 20 
961 11 22 
962 12 23 
963 11 21 
964 14 18 
965 15 18 
966 18 18 
967 12 24 
968 11 28 
969 6 29 
970 7 21 
971 15 24 
972 29 34 
973 34 33 
974 31 34 
975 35 35 
976 35 34 
977 39 35 
978 38 35 
979 38 35 
980 38 35 
981 38 35 
982 41 37 
983 41 37 
984 42 38 
985 55 45 
986 57 49 
987 60 50 
988 62 53 
989 62 55 
990 64 57 
991 71 59 
992 74 60 
993 78 64 
994 82 69 
995 88 75 
996 92 81 
997 97 88 
998 101 94 
999 105 102 
1000 111 110 
1001 111 111 
1002 112 108 
1003 117 100 
1004 121 93 
1005 125 83 
1006 132 72 
1007 139 60 
1008 142 49 
1009 147 38 
1010 152 27 
1011 159 18 
1012 163 13 
1013 169 10 
1014 176 10 
1015 183 10 
1016 196 9 
1017 204 10 
1018 211 11 
1019 220 12 
1020 228 14 
1021 237 14 
1022 245 12 
1023 252 9 
1024 262 8 
1025 272 8 
1026 279 9 
1027 285 8 
1028 286 8 
1029 286 9 
1030 286 9 
1031 286 9 
1032 286 9 
1033 286 9 
1034 284 9 
1035 280 8 
1036 278 8 
1037 275 8 
1038 272 10 
1039 269 10 
1040 264 8 
1041 262 8 
1042 259 9 
1043 256 11 
1044 249 16 
1045 240 25 
1046 235 31 
1047 235 35 
1048 228 47 
1049 223 59 
1050 215 77 
1051 207 94 
1052 199 110 
1053 187 127 
1054 176 135 
1055 165 131 
1056 152 122 
1057 133 110 
1058 110 97 
1059 87 86 
1060 75 81 
1061 73 80 
1062 74 80 
1063 73 78 
1064 68 72 
1065 60 62 
1066 57 55 
1067 56 55 
1068 57 53 
1069 57 50 
1070 56 48 
1071 56 47 
1072 56 46 
1073 56 46 
1074 55 46 
1075 56 49 
1076 56 49 
1077 56 50 
1078 56 50 
1079 56 49 
1080 55 47 
1081 55 47 
1082 54 43 
1083 54 43 
1084 55 46 
1085 55 46 
1086 55 46 
1087 55 46 
1088 55 46 
1089 55 44 
1090 55 45 
1091 55 46 
1092 55 47 
1093 55 47 
1094 55 48 
1095 55 48 
1096 55 48 
1097 55 48 
1098 55 48 
1099 55 49 
1100 56 49 
1101 56 49 
1102 55 49 
1103 55 50 
1104 55 49 
1105 56 50 
1106 57 50 
1107 56 51 
1108 57 50 
1109 59 50 
1110 61 48 
1111 63 46 
1112 61 47 
1113 61 47 
1114 61 47 
1115 61 47 
1116 61 47 
1117 63 47 
1118 64 48 
1119 66 49 
1120 67 49 
1121 66 48 
1122 64 47 
1123 65 47 
1124 68 44 
1125 71 40 
1126 75 35 
1127 78 27 
1128 79 15 
1129 77 8 
1130 69 8 
1131 54 8 
1132 44 8 
1133 33 7 
1134 25 6 
1135 16 5 
1136 17 5 
1137 19 5 
1138 19 5 
1139 19 4 
1140 19 4 
1141 18 5 
1142 18 5 
1143 19 4 
1144 18 4 
1145 19 5 
1146 23 5 
1147 23 6 
1148 19 8 
1149 18 26 
1150 13 26 
1151 7 18 
1152 5 17 
1153 18 19 
1154 16 28 
1155 16 28 
1156 16 29 
1157 14 24 
1158 16 22 
1159 9 29 
1160 15 38 
1161 14 55 
1162 14 57 
1163 14 56 
1164 14 55 
1165 15 55 
1166 19 56 
1167 27 60 
1168 27 60 
1169 27 59 
1170 28 59 
1171 28 59 
1172 28 59 
1173 27 59 
1174 30 59 
1175 30 60 
1176 32 59 
1177 31 60 
1178 32 59 
1179 34 55 
1180 53 50 
1181 53 49 
1182 54 49 
1183 56 49 
1184 57 48 
1185 60 48 
1186 64 47 
1187 66 47 
1188 70 43 
1189 75 39 
1190 77 39 
1191 82 36 
1192 89 32 
1193 95 30 
1194 98 29 
1195 103 27 
1196 102 28 
1197 101 30 
1198 103 34 
1199 104 37 
1200 103 37 
1201 98 38 
1202 96 38 
1203 97 41 
1204 96 39 
1205 94 39 
1206 93 38 
1207 92 37 
1208 90 37 
1209 86 37 
1210 79 33 
1211 66 26 
1212 54 22 
1213 46 23 
1214 39 26 
1215 34 34 
1216 34 35 
1217 31 39 
1218 29 43 
1219 32 59 
1220 32 56 
1221 32 59 
1222 34 55 
1223 42 68 
1224 42 67 
1225 44 65 
1226 46 66 
1227 45 68 
1228 44 70 
1229 44 72 
1230 45 74 
1231 47 74 
1232 46 74 
1233 47 75 
1234 49 75 
1235 47 74 
1236 42 78 
1237 38 83 
1238 44 78 
1239 45 80 
1240 15 108 
1241 12 111 
1242 10 114 
1243 9 116 
1244 9 118 
1245 9 120 
1246 10 122 
1247 15 129 
1248 20 141 
1249 24 161 
1251 35 208 
1252 39 216 
1253 40 215 
1254 42 215 
1255 43 214 
1256 42 215 
1257 44 218 
1258 48 225 
1259 51 230 
1260 53 233 
1261 53 239 
1262 51 246 
1263 50 252 
1264 51 255 
1265 49 256 
1266 48 256 
1267 48 256 
1268 48 258 
1269 49 259 
1270 50 259 
1271 53 264 
1272 59 274 
1273 66 283 
1274 73 287 
1275 84 289 
1276 97 291 
1277 110 293 
1278 112 292 
1279 112 291 
1280 112 291 
1281 113 290 
1282 119 289 
1283 135 287 
1284 119 283 
1285 109 287 
1287 178 267 
1288 184 270 
1289 200 277 
1290 218 282 
1291 233 284 
1292 248 287 
1293 264 289 
1294 276 289 
1295 284 289 
1296 285 290 
1297 285 290 
1298 286 290 
1299 286 289 
1300 286 289 
1301 286 289 
1302 286 289 
1303 286 289 
1304 285 289 
1305 284 289 
1306 284 289 
1307 285 290 
1308 285 292 
1309 286 292 
1310 286 292 
1311 287 292 
1312 286 292 
1313 287 293 
1314 287 292 
1315 287 293 
1316 287 292 
1317 286 289 
1318 285 287 
1319 285 281 
1320 285 280 
1321 281 279 
1322 270 278 
1323 261 276 
1324 258 271 
1325 254 264 
1326 252 257 
1327 250 249 
1328 249 240 
1329 247 233 
1330 247 232 
1331 247 235 
1332 248 236 
1333 252 233 
1334 256 228 
1335 261 223 
1336 273 217 
1337 283 211 
1338 287 207 
1339 287 202 
1340 288 198 
1341 287 195 
1342 285 192 
1343 281 193 
1344 275 199 
1345 267 211 
1346 259 227 
1347 253 246 
1348 249 261 
1349 247 272 
1350 245 283 
1351 237 290 
1352 229 292 
1353 214 292 
1354 202 292 
1355 197 293 
1356 189 292 
1357 172 290 
1358 215 282 
1359 217 285 
1360 215 287 
1361 212 288 
1362 209 289 
1363 32 291 
1364 22 290 
1365 19 290 
1366 18 290 
1367 17 290 
1368 17 290 
1369 17 290 
1370 17 290 
1371 18 290 
1372 18 290 
1373 18 290 
1374 18 290 
1375 18 290 
1376 18 290 
1377 18 290 
1378 18 289 
1379 18 288 
1380 18 283 
1381 21 287 
1382 24 282 
1383 19 283 
1384 19 229 
1385 15 207 
1386 10 183 
1387 7 163 
1389 7 114 
1390 8 95 
1391 14 201 
1392 12 50 
1393 9 31 
1394 14 19 
1395 11 36 
1396 9 35 
1397 13 24 
1398 13 23 
1399 5 29 
1400 20 20 
1401 20 22 
1402 7 33 
1403 19 21 
1404 18 16 
1405 19 20 
1406 19 20 
1407 18 21 
1408 19 21 
1409 19 22 
1410 18 17 
1411 17 16 
1412 18 21 
1413 19 22 
1414 19 20 
1415 19 21 
1416 19 20 
1417 19 22 
1418 19 21 
1419 18 21 
1420 19 21 
1421 19 21 
1422 19 20 
1423 19 21 
1424 18 21 
1425 19 21 
1426 19 22 
1427 19 22 
1428 18 20 
1429 19 20 
1430 18 21 
1431 18 20 
1432 18 21 
1433 19 21 
1434 19 21 
1435 19 21 
1436 20 23 
1437 19 20 
1438 19 21 
1439 19 21 
1440 18 20 
1441 18 16 
1442 20 21 
1443 20 20 
1444 22 17 
1445 21 18 
1446 21 18 
1447 21 16 
1448 22 19 
1449 21 21 
1450 19 23 
1451 18 24 
1452 21 18 
1453 16 28 
1454 15 30 
1455 11 29 
1456 13 31 
1457 3 20 
1458 5 20 
1459 16 5 
1460 15 5 
1461 14 5 
1462 14 5 
1463 13 5 
1464 12 5 
1465 11 5 
1466 11 4 
1467 9 5 
1468 9 5 
1469 9 5 
1470 9 5 
1471 9 5 
1472 9 5 
1473 11 5 
1474 13 5 
1475 14 5 
1476 16 4 
1477 18 4 
1478 18 4 
1479 18 4 
1480 20 4 
1481 24 5 
1482 30 5 
1483 38 7 
1484 48 8 
1485 55 9 
1486 60 10 
1487 64 10 
1488 65 9 
1489 67 8 
1490 67 8 
1491 64 9 
1492 59 10 
1493 54 10 
1494 50 9 
1495 49 9 
1496 51 10 
1497 51 10 
1498 51 10 
1499 50 9 
1500 49 9 
1501 44 9 
1502 37 8 
1503 35 7 
1504 35 7 
1505 35 7 
1506 36 8 
1507 37 8 
1508 37 8 
1509 37 9 
1510 38 9 
1511 38 9 
1512 38 9 
1513 37 9 
1514 36 9 
1515 35 9 
1516 34 8 
1517 34 7 
1518 34 7 
1519 34 8 
1520 34 11 
1521 31 30 
1522 32 32 
1523 32 35 
1524 26 45 
1525 24 46 
1526 23 47 
1527 21 49 
1528 18 55 
1529 13 69 
1530 14 74 
1531 6 90 
1532 7 93 
1533 7 95 
1534 7 94 
1535 8 95 
1536 13 98 
1537 17 102 
1538 20 106 
1539 23 111 
1540 25 116 
1541 29 127 
1542 32 138 
1543 31 153 
1544 32 167 
1545 35 184 
1546 25 137 
1547 26 132 
1548 27 134 
1550 49 226 
1551 51 229 
1552 51 231 
1553 52 235 
1554 50 239 
1555 48 247 
1556 48 250 
1557 47 252 
1558 47 254 
1559 45 257 
1560 42 262 
1561 40 264 
1562 40 264 
1563 41 262 
1564 41 263 
1565 32 275 
1566 30 284 
1567 29 286 
1568 26 288 
1569 21 288 
1570 18 289 
1571 17 290 
1572 17 290 
1573 17 289 
1574 17 290 
1575 17 290 
1576 17 290 
1577 16 290 
1578 17 290 
1579 17 290 
1580 17 290 
1581 18 289 
1582 18 287 
1583 14 283 
1584 14 280 
1585 9 264 
1586 8 258 
1587 7 254 
1588 6 252 
1589 6 250 
1590 5 248 
1591 5 248 
1592 6 244 
1593 7 236 
1594 9 217 
1595 14 191 
1596 20 162 
1597 25 133 
1598 28 115 
1599 32 98 
1600 35 92 
1601 34 93 
1602 34 92 
1603 34 92 
1604 35 92 
1605 34 91 
1606 35 91 
1607 35 90 
1608 35 89 
1609 35 89 
1610 35 89 
1611 34 92 
1612 35 89 
1613 34 89 
1614 34 88 
1615 34 90 
1616 34 88 
1617 35 88 
1618 34 89 
1619 34 89 
1620 34 89 
1621 34 88 
1622 33 87 
1623 30 84 
1624 28 85 
1625 26 84 
1626 24 85 
1627 24 86 
1628 24 86 
1629 29 89 
1630 31 89 
1631 30 86 
1632 28 81 
1633 21 71 
1634 19 64 
1635 20 57 
1636 22 51 
1637 23 48 
1638 25 46 
1639 33 37 
1640 42 27 
1641 43 25 
1642 42 24 
1643 42 20 
1644 43 13 
1645 44 12 
1646 43 12 
1647 42 11 
1648 43 12 
1649 45 14 
1650 49 17 
1651 56 20 
1652 61 21 
1653 64 22 
1654 66 22 
1655 70 26 
1656 77 31 
1657 82 34 
1658 83 33 
1659 83 32 
1660 82 32 
1661 82 32 
1662 82 32 
1663 82 32 
1664 82 32 
1665 81 32 
1666 82 32 
1667 82 33 
1668 83 36 
1669 83 37 
1670 80 36 
1671 75 39 
1672 67 45 
1673 62 49 
1674 58 52 
1675 56 53 
1676 54 53 
1677 49 56 
1678 52 52 
1679 52 53 
1680 47 56 
1681 33 67 
1682 31 68 
1683 29 69 
1684 31 68 
1685 31 68 
1686 31 69 
1687 30 71 
1688 28 77 
1689 27 86 
1690 28 92 
1691 34 98 
1692 41 98 
1693 53 96 
1694 59 93 
1695 62 94 
1696 66 97 
1697 74 102 
1698 81 109 
1699 87 119 
1700 93 128 
1701 98 135 
1702 104 146 
1703 111 160 
1704 119 161 
1705 91 131 
1707 154 242 
1708 105 155 
1709 102 146 
1710 104 148 
1711 106 151 
1712 108 154 
1714 191 290 
1715 195 290 
1716 201 291 
1717 209 291 
1718 211 290 
1719 212 289 
1720 219 286 
1721 231 283 
1722 245 280 
1723 261 278 
1724 273 278 
1725 281 276 
1726 283 275 
1727 284 279 
1728 287 283 
1729 289 283 
1730 290 283 
1731 290 285 
1732 289 285 
1733 290 286 
1734 289 285 
1735 289 283 
1736 289 283 
1737 288 282 
1738 287 280 
1739 286 279 
1740 281 279 
1741 273 282 
1742 263 285 
1743 255 289 
1744 249 290 
1745 246 291 
1746 242 293 
1747 239 294 
1748 238 294 
1749 239 294 
1750 237 293 
1751 232 293 
1752 218 292 
1753 199 290 
1754 192 290 
1755 190 290 
1756 187 289 
1757 174 288 
1758 167 280 
1759 154 280 
1760 194 289 
1761 195 287 
1762 192 287 
1763 188 287 
1765 21 286 
1766 18 288 
1767 16 288 
1768 16 289 
1769 16 289 
1770 16 289 
1771 16 289 
1772 16 289 
1773 16 289 
1774 16 289 
1775 16 289 
1776 16 289 
1777 16 289 
1778 16 289 
1779 16 289 
1780 16 289 
1781 16 289 
1782 16 289 
1783 16 289 
1784 16 289 
1785 16 289 
1786 17 289 
1787 17 288 
1788 18 287 
1789 20 285 
1790 24 282 
1791 26 281 
1792 24 281 
1793 26 270 
1794 33 263 
1795 38 260 
1796 41 257 
1797 43 255 
1798 43 254 
1799 44 252 
1800 48 250 
1801 55 246 
1802 63 247 
1803 65 246 
1804 70 245 
1805 75 245 
1806 79 247 
1807 81 247 
1808 90 247 
1809 100 248 
1810 105 248 
1811 113 251 
1812 127 259 
1813 140 265 
1814 152 271 
1815 153 269 
1816 161 281 
1817 158 278 
1818 167 272 
1819 177 267 
1820 179 263 
1821 190 257 
1822 196 253 
1823 198 252 
1824 199 251 
1825 198 250 
1826 197 250 
1827 195 250 
1828 194 251 
1829 194 251 
1830 195 254 
1831 195 262 
1832 192 269 
1833 189 278 
1834 186 281 
1835 185 282 
1836 185 283 
1837 186 284 
1838 188 282 
1839 189 282 
1840 189 283 
1841 189 283 
1842 188 283 
1843 187 281 
1844 187 280 
1845 185 280 
1846 183 280 
1847 180 280 
1848 163 270 
1849 160 267 
1850 154 256 
1851 151 251 
1852 150 247 
1853 149 244 
1854 148 245 
1855 145 248 
1856 139 251 
1857 141 257 
1858 143 266 
1859 149 274 
1860 155 281 
1861 158 284 
1862 159 285 
1863 160 286 
1864 162 285 
1865 163 285 
1866 181 283 
1867 191 280 
1868 203 281 
1869 213 281 
1870 223 280 
1871 234 285 
1872 246 287 
1873 258 289 
1874 266 290 
1875 270 289 
1876 272 287 
1877 275 285 
1878 281 282 
1879 285 280 
1880 284 278 
1881 285 277 
1882 288 276 
1883 289 274 
1884 287 275 
1885 287 275 
1886 290 275 
1887 291 275 
1888 290 275 
1889 288 274 
1890 287 273 
1891 287 274 
1892 286 272 
1893 285 271 
1894 285 272 
1895 282 272 
1896 278 273 
1897 278 273 
1898 276 272 
1899 271 272 
1900 270 272 
1901 271 272 
1902 272 272 
1903 273 272 
1904 273 272 
1905 272 272 
1906 263 266 
1907 249 257 
1908 237 249 
1909 229 244 
1910 228 245 
1911 226 249 
1912 215 254 
1913 207 259 
1914 205 261 
1915 201 263 
1916 190 272 
1917 185 279 
1918 181 284 
1919 180 285 
1920 181 281 
1921 179 280 
1922 164 281 
1923 151 281 
1924 159 280 
1925 154 278 
1926 137 273 
1927 165 281 
1928 167 281 
1930 87 289 
1931 81 289 
1932 71 290 
1933 57 289 
1934 48 289 
1935 42 291 
1936 40 291 
1937 35 291 
1938 33 291 
1939 32 291 
1940 33 291 
1941 35 290 
1942 35 289 
1943 30 288 
1944 26 288 
1945 24 289 
1946 21 289 
1947 20 289 
1948 19 290 
1949 18 290 
1950 18 290 
1951 16 290 
1952 16 290 
1953 17 290 
1954 17 288 
1955 16 285 
1956 13 279 
1957 9 260 
1958 7 250 
1959 8 240 
1960 14 232 
1961 21 226 
1962 29 222 
1963 35 219 
1964 37 217 
1965 39 219 
1966 43 222 
1967 48 224 
1968 50 227 
1969 57 236 
1970 62 241 
1971 63 242 
1972 65 245 
1973 67 250 
1974 67 253 
1975 69 253 
1976 73 253 
1977 75 254 
1978 92 256 
1979 109 261 
1980 125 269 
1981 143 275 
1982 152 276 
1983 156 274 
1984 163 270 
1985 175 264 
1986 183 259 
1987 190 253 
1988 196 249 
1989 199 247 
1990 203 246 
1991 208 245 
1992 216 243 
1993 224 244 
1994 228 243 
1995 228 245 
1996 226 246 
1997 224 251 
1998 222 264 
1999 219 272 
2000 218 283 
2001 217 286 
2002 216 284 
2003 212 283 
2004 201 286 
2005 190 289 
2006 187 289 
2007 187 288 
2008 187 288 
2009 188 288 
2010 188 288 
2011 189 288 
2012 189 288 
2013 189 287 
2014 186 287 
2015 172 288 
2016 167 282 
2017 149 283 
2018 134 273 
2019 171 287 
2020 174 285 
2021 174 285 
2022 172 284 
2023 70 272 
2024 67 268 
2025 62 262 
2026 59 257 
2027 56 254 
2028 51 245 
2029 50 241 
2030 49 239 
2031 49 240 
2032 49 240 
2033 50 240 
2034 52 239 
2035 53 237 
2036 54 235 
2037 54 235 
2038 53 235 
2039 52 235 
2040 54 234 
2041 55 232 
2042 57 230 
2043 63 227 
2044 64 223 
2045 68 221 
2046 75 219 
2047 85 218 
2048 93 222 
2049 104 228 
2050 74 229 
2051 72 230 
2053 161 269 
2054 176 278 
2055 185 281 
2056 192 281 
2057 201 279 
2058 211 277 
2059 219 276 
2060 227 276 
2061 231 279 
2062 234 279 
2063 234 281 
2064 234 282 
2065 234 283 
2066 234 280 
2067 234 280 
2068 235 280 
2069 236 279 
2070 237 281 
2071 238 281 
2072 238 280 
2073 238 279 
2074 238 277 
2075 243 278 
2076 254 279 
2077 266 278 
2078 276 279 
2079 280 278 
2080 280 277 
2081 279 277 
2082 280 277 
2083 279 277 
2084 279 277 
2085 278 277 
2086 276 276 
2087 274 276 
2088 274 279 
2089 272 281 
2090 271 280 
2091 265 280 
2092 253 279 
2093 242 278 
2094 232 280 
2095 221 281 
2096 210 283 
2097 198 289 
2098 189 290 
2099 178 288 
2100 165 284 
2101 168 279 
2102 155 275 
2103 137 275 
2104 123 276 
2105 108 287 
2106 108 287 
2107 108 287 
2108 108 288 
2109 110 290 
2110 114 292 
2111 115 293 
2112 116 293 
2113 116 291 
2114 117 291 
2115 113 276 
2116 127 284 
2117 115 287 
2118 168 272 
2119 169 266 
2120 131 285 
2122 138 283 
2123 208 266 
2124 243 286 
2125 246 287 
2126 247 288 
2127 248 288 
2128 247 288 
2129 245 289 
2130 243 290 
2131 240 291 
2132 237 292 
2133 233 294 
2134 231 294 
2135 231 294 
2136 232 294 
2137 232 294 
2138 232 294 
2139 231 294 
2140 231 295 
2141 232 294 
2142 233 294 
2143 232 294 
2144 232 294 
2145 233 294 
2146 232 294 
2147 233 294 
2148 233 294 
2149 234 294 
2150 234 294 
2151 234 294 
2152 234 294 
2153 234 294 
2154 235 294 
2155 235 294 
2156 236 294 
2157 236 294 
2158 235 294 
2159 235 294 
2160 235 294 
2161 235 294 
2162 236 294 
2163 237 293 
2164 238 291 
2165 239 289 
2166 241 285 
2167 244 285 
2168 248 286 
2169 255 287 
2170 260 285 
2171 263 281 
2172 268 278 
2173 274 271 
2174 282 268 
2175 283 266 
2176 282 265 
2177 280 265 
2178 280 266 
2179 279 266 
2180 280 267 
2181 279 267 
2182 278 266 
2183 278 265 
2184 277 264 
2185 277 264 
2186 278 264 
2187 279 265 
2188 280 264 
2189 278 263 
2190 273 262 
2191 266 262 
2193 205 262 
2194 262 264 
2196 144 273 
2197 138 265 
2198 231 267 
2199 238 267 
2200 242 267 
2201 239 267 
2202 235 268 
2203 232 268 
2204 222 269 
2205 218 269 
2207 58 270 
2208 55 262 
2209 52 252 
2210 53 244 
2211 54 239 
2212 51 234 
2213 43 218 
2214 47 209 
2216 20 124 
2217 17 101 
2218 3 64 
2219 8 58 
2220 11 49 
2221 12 31 
2222 5 21 
2223 9 18 
2224 5 19 
2225 12 26 
2226 10 30 
2227 14 30 
2228 11 30 
2229 13 21 
2230 12 29 
2232 43 22 
2233 44 22 
2234 45 22 
2235 46 22 
2236 48 20 
2237 50 20 
2238 53 18 
2239 58 14 
2240 64 12 
2241 72 10 
2242 76 11 
2243 78 11 
2244 79 13 
2245 80 16 
2246 80 23 
2247 80 28 
2248 81 30 
2249 83 30 
2250 83 31 
2251 84 33 
2252 86 36 
2253 86 36 
2254 87 37 
2255 88 37 
2256 90 37 
2257 92 38 
2258 97 43 
2259 100 47 
2260 101 50 
2261 101 53 
2262 100 58 
2263 99 65 
2264 93 69 
2265 89 73 
2266 84 75 
2267 78 78 
2268 72 82 
2269 70 81 
2270 62 78 
2271 55 76 
2272 49 72 
2273 47 70 
2274 46 65 
2275 53 50 
2276 53 49 
2277 53 49 
2278 53 49 
2279 53 47 
2280 54 46 
2281 55 43 
2282 54 43 
2283 54 42 
2284 54 43 
2285 54 42 
2286 54 40 
2287 54 40 
2288 54 38 
2289 53 36 
2290 54 35 
2291 54 35 
2292 54 35 
2293 55 36 
2294 54 35 
2295 55 35 
2296 54 34 
2297 54 35 
2298 54 36 
2299 54 36 
2300 54 36 
2301 55 36 
2302 57 36 
2303 57 37 
2304 58 35 
2305 62 32 
2306 60 32 
2307 60 32 
2308 59 33 
2309 59 33 
2310 58 34 
2311 59 34 
2312 61 32 
2313 62 30 
2314 64 26 
2315 64 20 
2316 64 14 
2317 63 12 
2318 57 13 
2319 50 14 
2320 44 13 
2321 39 14 
2322 31 9 
2323 12 20 
2324 10 5 
2325 11 5 
2326 11 5 
2327 11 5 
2328 12 5 
2329 11 5 
2330 10 5 
2331 10 5 
2332 9 5 
2333 8 5 
2334 9 5 
2335 9 5 
2336 10 7 
2337 10 23 
2338 13 25 
2339 16 25 
2340 17 22 
2341 13 26 
2342 14 26 
2343 18 21 
2344 11 19 
2345 14 31 
2346 16 49 
2347 15 53 
2348 16 58 
2349 15 59 
2350 16 61 
2351 18 65 
2352 15 63 
2353 15 64 
2354 18 66 
2355 20 68 
2356 20 69 
2357 20 69 
2358 19 67 
2359 21 69 
2360 21 70 
2361 21 72 
2362 19 72 
2363 19 70 
2364 16 69 
2365 19 69 
2366 24 67 
2367 31 64 
2368 33 62 
2370 61 53 
2371 62 52 
2372 63 52 
2373 65 52 
2374 67 52 
2375 67 51 
2376 65 51 
2377 64 51 
2378 63 52 
2379 63 52 
2380 63 52 
2381 63 52 
2382 63 53 
2383 63 53 
2384 63 53 
2385 66 54 
2386 67 55 
2387 70 55 
2388 78 55 
2389 85 57 
2390 96 63 
2391 110 69 
2392 120 76 
2393 127 83 
2394 136 94 
2395 146 110 
2396 156 130 
2397 168 162 
2398 178 199 
2399 191 253 
2400 187 255 
2401 184 271 
2402 183 277 
2403 180 278 
2404 164 288 
2405 160 289 
2406 156 289 
2407 150 290 
2408 137 291 
2409 143 284 
2410 164 280 
2411 164 282 
2412 162 284 
2414 18 288 
2415 16 288 
2416 16 289 
2417 16 289 
2418 17 289 
2419 16 289 
2420 17 288 
2421 16 288 
2422 12 286 
2423 12 288 
2424 11 288 
2425 12 288 
2426 14 289 
2427 15 289 
2428 15 289 
2429 16 289 
2430 17 288 
2431 19 287 
2432 22 286 
2433 27 282 
2434 26 282 
2435 29 281 
2436 30 283 
2437 30 282 
2438 31 281 
2439 32 281 
2440 30 280 
2441 30 280 
2442 30 278 
2443 30 278 
2444 27 279 
2445 33 272 
2446 41 262 
2447 48 255 
2448 50 252 
2449 52 251 
2450 54 251 
2451 53 251 
2452 54 250 
2453 54 250 
2454 54 250 
2455 56 248 
2456 54 250 
2457 58 247 
2458 59 245 
2459 59 244 
2460 61 242 
2461 64 239 
2462 66 236 
2463 69 232 
2464 71 230 
2465 77 227 
2466 85 227 
2467 89 230 
2468 91 235 
2469 92 241 
2470 97 248 
2471 103 258 
2472 107 268 
2473 112 272 
2474 118 284 
2475 120 285 
2476 120 284 
2477 120 284 
2478 125 286 
2479 132 287 
2480 143 286 
2481 157 281 
2482 142 278 
2483 146 270 
2484 132 282 
2485 132 282 
2486 133 282 
2488 203 286 
2489 202 287 
2490 200 288 
2491 199 288 
2492 198 289 
2493 197 289 
2494 198 289 
2495 198 289 
2496 198 288 
2497 197 289 
2498 195 291 
2499 191 292 
2500 189 292 
2501 188 293 
2502 187 292 
2503 186 293 
2504 186 293 
2505 185 293 
2506 186 293 
2507 186 293 
2508 185 293 
2509 186 293 
2510 185 293 
2511 185 294 
2512 183 294 
2513 181 294 
2514 180 294 
2515 181 294 
2516 181 293 
2517 180 293 
2518 180 293 
2519 179 293 
2520 177 293 
2521 171 293 
2522 156 293 
2523 166 279 
2524 174 291 
2525 175 290 
2526 175 290 
2527 174 290 
2528 173 290 
2530 94 293 
2531 95 290 
2532 98 290 
2533 100 291 
2534 115 296 
2535 120 291 
2536 132 294 
2537 131 294 
2538 130 294 
2539 131 295 
2540 132 294 
2541 134 293 
2542 136 293 
2543 139 292 
2544 142 292 
2545 149 294 
2546 157 294 
2547 166 293 
2548 176 293 
2549 182 292 
2550 184 291 
2551 183 290 
2552 182 290 
2553 183 291 
2554 184 292 
2555 185 292 
2556 186 291 
2557 187 291 
2558 188 291 
2559 188 291 
2560 187 290 
2561 187 290 
2562 187 290 
2563 187 290 
2564 187 290 
2565 187 290 
2566 187 290 
2567 187 290 
2568 187 290 
2569 187 290 
2570 187 290 
2571 187 290 
2572 187 290 
2573 187 290 
2574 190 291 
2575 194 292 
2576 201 291 
2577 209 292 
2578 219 292 
2579 225 292 
2580 234 293 
2581 245 292 
2582 255 292 
2583 266 291 
2584 273 291 
2585 278 291 
2586 282 290 
2587 282 289 
2588 281 288 
2589 281 289 
2590 281 289 
2591 278 290 
2592 275 291 
2593 274 293 
2594 273 294 
2595 273 294 
2596 273 295 
2597 273 295 
2598 273 295 
2599 273 295 
2600 273 295 
2601 273 295 
2602 274 294 
2603 273 292 
2604 274 289 
2605 273 286 
2606 273 281 
2607 266 279 
2608 245 276 
2609 272 287 
2610 271 286 
2611 271 286 
2613 177 276 
2614 164 269 
2615 157 262 
2616 151 259 
2617 143 276 
2618 127 273 
2619 195 276 
2620 197 275 
2621 194 277 
2623 43 290 
2624 37 289 
2625 30 287 
2626 27 288 
2627 24 287 
2628 25 288 
2629 27 287 
2630 30 288 
2631 35 289 
2632 42 290 
2633 61 290 
2634 80 292 
2635 97 294 
2636 112 295 
2637 116 292 
2638 105 279 
2639 71 290 
2641 131 294 
2642 134 293 
2643 136 293 
2644 136 294 
2645 136 293 
2646 136 293 
2647 137 293 
2648 137 294 
2649 137 294 
2650 137 294 
2651 137 294 
2652 137 293 
2653 137 293 
2654 137 293 
2655 137 294 
2656 137 296 
2657 137 295 
2658 137 295 
2659 137 296 
2660 137 296 
2661 137 295 
2662 137 279 
2663 136 294 
2664 136 293 
2665 138 293 
2666 142 292 
2667 159 291 
2668 158 291 
2669 158 290 
2670 156 289 
2671 157 290 
2672 157 289 
2673 157 290 
2674 157 289 
2675 157 289 
2676 156 289 
2677 155 289 
2678 154 289 
2679 155 291 
2680 158 291 
2681 161 293 
2682 163 291 
2683 164 293 
2684 167 293 
2685 168 293 
2686 170 293 
2687 171 294 
2688 174 294 
2689 175 294 
2690 175 293 
2691 176 292 
2692 181 292 
2693 189 292 
2694 198 291 
2695 211 289 
2696 225 288 
2697 243 287 
2698 260 287 
2699 271 289 
2700 280 288 
2701 284 287 
2702 287 287 
2703 289 287 
2704 289 287 
2705 285 288 
2706 281 289 
2707 276 290 
2708 272 291 
2709 268 292 
2710 266 292 
2711 265 292 
2712 262 292 
2713 258 293 
2714 256 293 
2715 255 294 
2716 255 294 
2717 256 294 
2718 256 293 
2719 255 294 
2720 253 293 
2721 252 292 
2722 243 291 
2723 226 285 
2724 207 279 
2725 189 277 
2726 199 267 
2728 159 276 
2729 146 275 
2730 136 279 
2731 136 264 
2732 134 283 
2733 119 287 
2734 121 289 
2735 156 279 
2737 130 295 
2738 133 293 
2739 143 291 
2740 131 283 
2741 135 283 
2743 197 288 
2744 196 288 
2745 194 290 
2746 191 291 
2747 191 292 
2748 189 292 
2749 187 294 
2750 184 294 
2751 183 295 
2752 183 295 
2753 184 294 
2754 181 294 
2755 177 294 
2756 162 295 
2757 149 294 
2758 143 294 
2759 140 294 
2760 139 294 
2761 138 294 
2762 135 294 
2763 134 295 
2764 134 295 
2765 134 295 
2766 134 295 
2767 135 295 
2768 134 296 
2769 135 296 
2770 136 295 
2771 136 295 
2772 136 295 
2773 138 295 
2774 136 295 
2775 136 296 
2776 145 281 
2777 145 281 
2778 145 281 
2779 152 283 
2780 150 283 
2781 137 294 
2782 136 296 
2783 144 278 
2784 145 278 
2785 136 295 
2786 136 294 
2787 138 293 
2788 140 290 
2789 139 288 
2790 140 286 
2791 140 288 
2792 141 287 
2793 142 288 
2794 142 289 
2795 142 288 
2796 142 288 
2797 142 286 
2798 142 288 
2799 139 290 
2800 137 292 
2801 137 290 
2802 136 290 
2803 136 290 
2804 135 292 
2805 134 293 
2806 132 294 
2807 131 294 
2808 130 295 
2809 130 294 
2810 129 294 
2811 123 295 
2812 115 295 
2813 100 293 
2814 92 288 
2815 76 282 
2816 61 277 
2817 55 277 
2818 37 280 
2819 24 285 
2820 18 286 
2821 16 286 
2822 16 286 
2823 17 287 
2824 18 287 
2825 18 288 
2826 19 289 
2827 20 289 
2828 22 290 
2829 23 290 
2830 27 290 
2831 33 290 
2832 41 292 
2833 57 293 
2834 65 293 
2835 65 292 
2836 65 291 
2837 67 292 
2838 73 292 
2839 77 293 
2840 81 291 
2841 94 292 
2842 90 294 
2843 73 291 
2844 73 291 
2845 75 291 
2846 76 291 
2847 77 291 
2848 150 280 
2849 133 290 
2850 135 288 
2851 138 281 
2852 143 270 
2853 149 260 
2854 155 249 
2855 157 244 
2856 155 246 
2857 154 246 
2858 154 245 
2859 154 245 
2860 154 245 
2861 155 244 
2862 156 243 
2863 156 243 
2864 158 243 
2865 157 243 
2866 156 243 
2867 156 243 
2868 156 243 
2869 156 244 
2870 156 243 
2871 156 243 
2872 156 242 
2873 159 237 
2874 165 228 
2875 172 218 
2876 178 209 
2877 183 200 
2878 190 192 
2879 196 183 
2880 200 177 
2881 201 173 
2882 200 170 
2883 199 168 
2884 199 164 
2885 199 154 
2886 198 138 
2887 197 123 
2888 196 106 
2889 199 86 
2890 202 70 
2891 202 55 
2892 202 43 
2893 202 32 
2894 205 25 
2895 206 21 
2896 206 20 
2897 206 20 
2898 206 20 
2899 207 20 
2900 208 21 
2901 208 21 
2902 209 22 
2903 209 22 
2904 208 22 
2905 208 22 
2906 207 24 
2907 205 25 
2908 205 25 
2909 206 22 
2910 211 18 
2911 214 15 
2912 214 13 
2913 215 14 
2914 220 13 
2915 224 14 
2916 229 14 
2917 233 13 
2918 242 15 
2919 250 15 
2920 258 13 
2921 265 11 
2922 275 10 
2923 281 10 
2924 284 11 
2925 284 10 
2926 285 10 
2927 284 10 
2928 284 10 
2929 283 9 
2930 282 9 
2931 284 10 
2932 284 10 
2933 285 12 
2934 286 16 
2935 288 22 
2936 289 30 
2937 286 33 
2938 290 38 
2939 291 43 
2940 291 43 
2941 292 44 
2942 292 44 
2943 294 44 
2944 294 45 
2945 292 43 
2946 291 43 
2947 291 42 
2948 290 43 
2949 290 40 
2950 288 37 
2951 288 38 
2952 287 40 
2953 286 42 
2954 286 38 
2955 285 32 
2956 280 27 
2957 276 19 
2958 271 14 
2959 268 14 
2960 265 12 
2961 263 11 
2962 259 13 
2963 256 15 
2964 245 16 
2966 202 12 
2967 185 10 
2968 166 8 
2969 146 8 
2970 127 8 
2971 112 8 
2972 98 9 
2973 83 10 
2974 77 10 
2975 74 12 
2976 76 12 
2977 75 13 
2978 76 12 
2979 76 11 
2980 74 8 
2981 75 8 
2982 75 8 
2983 75 7 
2984 75 7 
2985 74 7 
2986 75 7 
2987 75 7 
2988 74 7 
2989 73 7 
2990 72 7 
2991 73 12 
2992 75 14 
2993 75 17 
2994 76 22 
2995 80 24 
2996 85 29 
2997 86 34 
2998 89 39 
2999 94 43 
3000 104 47 
3001 115 51 
3002 133 55 
3003 150 61 
3004 163 70 
3005 177 84 
3006 195 107 
3007 214 132 
3008 233 151 
3009 250 163 
3010 265 168 
3011 275 169 
3012 284 168 
3013 285 169 
3014 288 174 
3015 290 180 
3016 290 183 
3017 289 191 
3018 287 205 
3019 285 220 
3020 293 212 
3021 281 191 
3022 290 273 
3023 291 281 
3024 288 279 
3025 287 276 
3026 283 277 
3027 277 280 
3028 269 280 
3029 242 275 
3030 281 259 
3031 180 272 
3032 182 268 
3033 180 274 
3034 168 290 
3035 171 288 
3036 174 287 
3037 174 286 
3038 173 288 
3039 172 288 
3040 172 289 
3041 172 289 
3042 167 288 
3043 158 283 
3044 161 277 
3045 144 274 
3046 128 271 
3047 159 281 
3048 161 280 
3049 109 269 
3050 149 277 
3051 152 275 
3052 151 275 
3053 149 273 
3054 148 272 
3055 40 224 
3056 32 212 
3057 24 196 
3058 17 182 
3059 9 163 
3061 6 118 
3062 71 208 
3064 17 58 
3065 15 58 
3066 14 58 
3067 17 57 
3068 21 56 
3069 33 56 
3071 57 48 
3072 59 48 
3073 60 48 
3074 60 48 
3075 61 47 
3076 60 47 
3077 59 46 
3078 59 44 
3079 59 41 
3080 59 39 
3081 59 36 
3082 59 32 
3083 57 29 
3084 56 28 
3085 55 29 
3086 55 30 
3087 56 31 
3088 58 32 
3089 60 33 
3090 64 32 
3091 66 31 
3092 71 30 
3093 77 29 
3094 82 29 
3095 85 31 
3096 86 33 
3097 88 37 
3098 89 43 
3099 90 46 
3100 91 45 
3101 91 45 
3102 92 50 
3103 92 58 
3104 93 70 
3105 96 83 
3106 98 102 
3107 96 65 
3109 103 204 
3110 105 210 
3111 96 107 
3112 96 96 
3114 119 285 
3115 119 286 
3116 118 287 
3117 118 287 
3118 119 287 
3119 119 286 
3120 119 286 
3121 119 286 
3122 119 286 
3123 119 287 
3124 120 286 
3125 121 287 
3126 131 294 
3127 136 292 
3128 145 294 
3129 164 293 
3130 177 292 
3131 193 291 
3132 209 290 
3133 221 289 
3134 229 288 
3135 233 289 
3136 234 288 
3137 233 289 
3138 234 290 
3139 234 290 
3140 234 290 
3141 233 290 
3142 233 290 
3143 233 290 
3144 232 291 
3145 230 292 
3146 229 292 
3147 230 290 
3148 230 287 
3149 232 286 
3150 230 285 
3151 223 279 
3152 220 273 
3153 221 275 
3154 221 275 
3155 221 277 
3156 222 277 
3157 223 275 
3158 222 271 
3159 222 271 
3160 222 271 
3161 222 272 
3162 221 271 
3163 218 270 
3164 217 272 
3165 214 272 
3166 207 271 
3167 197 269 
3168 186 266 
3169 177 267 
3170 170 267 
3171 168 268 
3172 170 272 
3173 177 271 
3174 194 269 
3175 195 269 
3176 193 269 
3177 191 269 
3178 190 269 
3179 189 269 
3180 189 270 
3181 191 270 
3182 192 270 
3184 156 266 
3185 156 266 
3186 156 266 
3187 156 266 
3188 157 266 
3189 156 266 
3190 156 266 
3191 156 266 
3192 157 267 
3193 157 267 
3194 158 267 
3195 158 268 
3196 158 268 
3197 157 269 
3198 155 269 
3199 157 273 
3200 144 266 
3201 127 269 
3202 127 269 
3203 128 271 
3204 124 270 
3205 142 268 
3206 143 268 
3212 94 213 
3213 137 258 
3214 143 270 
3215 134 264 
3216 132 262 
3217 131 261 
3218 131 260 
3219 131 259 
3220 131 259 
3221 132 257 
3222 135 242 
3223 129 252 
3224 131 256 
3225 131 257 
3226 130 257 
3227 130 257 
3228 129 257 
3229 128 258 
3230 128 258 
3231 127 258 
3232 127 257 
3233 126 257 
3234 127 258 
3235 128 259 
3236 127 259 
3237 127 259 
3238 127 259 
3239 126 259 
3240 126 259 
3241 126 259 
3242 125 260 
3243 125 260 
3244 125 260 
3245 125 260 
3246 124 261 
3247 124 261 
3248 124 261 
3249 124 262 
3250 124 262 
3251 124 262 
3252 123 262 
3253 122 262 
3254 122 262 
3255 122 262 
3256 122 262 
3257 122 261 
3258 122 261 
3259 123 261 
3260 124 262 
3261 124 262 
3262 105 256 
3263 85 256 
3264 89 253 
3265 111 259 
3266 103 244 
3267 92 255 
3268 107 264 
3269 108 258 
# Trial 1 - POSITION_mouse_training_OS_5trials_batch3_101-108_t0005_raw.txt
124 270 272 
125 265 274 
126 261 270 
127 255 267 
128 248 261 
129 244 260 
130 243 260 
131 242 261 
132 243 262 
133 241 260 
134 243 261 
135 244 262 
136 245 263 
137 246 263 
138 246 265 
139 247 265 
140 272 247 
141 247 265 
142 247 265 
143 247 265 
144 247 265 
145 266 248 
146 267 247 
147 267 249 
148 269 246 
149 271 246 
150 268 248 
151 246 264 
152 245 263 
153 243 263 
154 238 263 
155 230 263 
156 225 262 
157 225 264 
158 221 268 
159 210 277 
160 193 292 
161 183 294 
162 160 296 
163 129 295 
164 90 294 
165 59 292 
166 32 273 
167 31 269 
168 30 267 
169 29 266 
170 30 266 
171 31 266 
172 33 265 
173 35 264 
174 35 264 
175 36 264 
176 39 263 
177 42 263 
178 44 263 
179 45 263 
180 46 263 
181 48 262 
182 49 262 
183 51 262 
184 57 263 
185 58 263 
186 48 264 
187 48 264 
188 49 263 
190 77 261 
191 76 268 
192 74 269 
193 73 269 
194 72 269 
195 69 268 
196 61 263 
197 60 263 
198 53 259 
199 51 259 
200 51 258 
201 52 260 
202 54 260 
203 54 259 
204 52 259 
205 52 259 
206 52 259 
207 52 260 
208 55 260 
209 53 260 
210 53 260 
211 46 261 
212 34 264 
213 24 260 
214 12 250 
215 7 243 
216 7 235 
217 9 228 
218 13 224 
219 21 222 
220 26 223 
221 34 225 
222 44 229 
223 48 231 
224 48 232 
225 49 232 
226 52 231 
227 61 231 
228 69 233 
229 80 238 
230 89 249 
231 59 236 
232 53 238 
233 59 240 
235 159 293 
236 81 247 
237 75 243 
238 77 243 
239 78 244 
240 80 247 
241 81 252 
242 81 254 
244 268 293 
245 270 293 
246 269 293 
247 268 293 
248 269 293 
249 272 293 
250 273 292 
251 273 293 
252 275 293 
253 278 293 
254 278 293 
255 278 292 
256 274 290 
257 271 283 
258 274 275 
259 266 270 
260 263 262 
261 261 261 
262 261 261 
263 265 258 
264 266 250 
265 265 244 
266 266 241 
267 267 241 
268 266 241 
269 265 237 
270 264 234 
271 263 234 
272 260 232 
273 258 230 
274 259 230 
275 259 230 
276 261 230 
277 261 231 
278 261 231 
279 264 231 
280 265 233 
281 266 243 
282 263 251 
283 247 260 
284 256 264 
285 246 275 
286 240 271 
287 259 253 
288 184 274 
289 186 284 
290 188 272 
291 196 265 
292 202 259 
293 203 258 
294 203 258 
295 203 258 
296 203 258 
297 203 258 
298 206 259 
299 205 256 
300 205 255 
301 205 254 
302 206 255 
303 206 255 
304 206 255 
305 206 255 
306 206 255 
307 207 255 
308 207 255 
309 207 255 
310 207 255 
311 207 255 
312 207 256 
313 207 256 
314 208 257 
315 207 256 
316 208 258 
317 208 257 
318 207 255 
319 207 255 
320 208 258 
321 207 256 
322 209 258 
323 209 258 
324 209 255 
325 209 255 
326 210 255 
327 211 255 
328 211 255 
329 209 255 
330 209 255 
331 207 256 
332 206 257 
333 205 253 
334 205 248 
335 207 244 
336 208 239 
337 210 234 
338 210 232 
339 213 229 
340 222 227 
341 228 226 
342 231 226 
343 237 226 
344 251 227 
345 263 232 
346 274 245 
347 269 258 
348 260 272 
349 272 276 
350 252 246 
351 224 284 
352 252 253 
354 181 293 
355 162 295 
356 230 265 
357 242 270 
359 35 294 
360 28 292 
361 22 292 
362 21 292 
363 18 291 
364 16 292 
365 16 291 
366 16 289 
367 16 289 
368 17 289 
369 20 290 
370 23 290 
371 25 290 
372 26 291 
373 27 291 
374 29 293 
375 29 293 
376 30 291 
377 30 288 
378 30 288 
379 29 288 
380 32 289 
381 36 276 
382 40 269 
383 44 265 
384 46 264 
385 48 262 
386 48 262 
387 49 262 
388 48 262 
389 44 261 
390 40 264 
391 38 264 
392 39 264 
393 38 264 
394 37 265 
395 35 264 
396 31 263 
397 29 263 
398 29 261 
399 28 259 
400 28 259 
401 28 260 
402 26 257 
403 19 248 
404 12 238 
405 9 230 
406 7 213 
408 6 164 
409 8 135 
411 11 85 
412 6 92 
413 13 56 
414 12 52 
415 11 43 
416 9 33 
417 8 22 
418 8 16 
419 8 15 
420 8 16 
421 7 16 
422 8 16 
423 7 16 
424 7 16 
425 8 16 
426 9 16 
427 12 20 
428 21 20 
429 31 24 
430 36 26 
431 42 26 
432 45 24 
433 48 22 
434 53 18 
435 61 13 
436 67 11 
437 67 11 
438 70 15 
439 73 20 
440 76 26 
441 78 35 
442 81 50 
443 81 70 
444 78 97 
446 57 173 
447 70 66 
449 45 226 
450 43 227 
451 37 229 
452 36 230 
453 33 233 
454 24 243 
455 21 254 
456 20 263 
457 21 272 
458 24 281 
459 27 286 
460 30 290 
461 34 291 
462 29 262 
463 27 266 
464 26 268 
465 26 271 
467 60 275 
468 70 264 
469 74 266 
470 73 268 
471 73 269 
472 72 270 
473 74 270 
474 57 267 
475 57 267 
476 60 267 
477 63 267 
478 66 267 
479 72 263 
480 68 266 
481 76 269 
482 76 269 
483 68 265 
484 67 266 
485 66 265 
486 80 270 
487 71 265 
488 70 265 
489 71 265 
490 71 265 
491 71 265 
492 71 265 
493 71 265 
494 71 264 
495 71 264 
496 71 264 
497 73 261 
498 72 262 
499 73 262 
500 73 262 
501 72 262 
502 72 262 
503 72 262 
504 75 265 
505 72 262 
506 72 262 
507 72 261 
508 72 261 
509 63 254 
510 62 254 
511 70 260 
512 70 260 
513 70 261 
514 72 270 
515 74 266 
516 80 257 
517 81 254 
518 84 256 
519 93 263 
520 109 273 
521 124 283 
522 130 289 
523 128 287 
524 130 287 
525 127 284 
526 127 283 
527 127 283 
528 126 283 
529 126 283 
530 130 286 
531 142 287 
532 160 287 
533 177 286 
534 188 286 
535 201 288 
536 206 288 
537 207 289 
538 208 288 
539 206 288 
540 202 288 
541 199 291 
542 196 291 
543 194 291 
544 192 292 
545 191 292 
546 191 292 
547 190 293 
548 189 293 
549 186 294 
550 186 294 
551 184 293 
552 184 294 
553 184 294 
554 183 293 
555 182 293 
556 180 293 
557 170 294 
558 176 283 
559 160 282 
560 142 278 
561 123 277 
562 118 269 
563 94 293 
564 92 293 
565 90 295 
566 85 295 
567 89 294 
568 91 293 
569 91 292 
570 95 291 
571 102 293 
572 112 293 
573 121 293 
574 126 293 
575 134 293 
576 135 293 
577 136 293 
578 136 293 
579 136 293 
580 137 293 
581 138 293 
582 150 294 
583 166 294 
584 180 293 
585 197 292 
586 208 291 
587 215 289 
588 226 286 
589 242 285 
590 256 284 
591 268 286 
592 279 288 
593 282 288 
594 280 287 
595 283 287 
596 281 287 
597 280 287 
598 275 288 
599 279 293 
600 279 294 
601 280 294 
602 280 294 
603 287 279 
604 279 295 
605 277 290 
606 275 290 
607 274 286 
608 277 284 
609 276 282 
610 266 275 
611 259 266 
612 254 264 
613 253 264 
614 250 263 
615 246 262 
616 235 261 
617 231 261 
618 229 260 
619 223 260 
620 222 260 
621 221 260 
622 219 259 
623 211 254 
624 205 249 
625 201 243 
626 200 237 
627 203 229 
628 203 220 
629 205 209 
630 204 197 
631 204 182 
632 203 223 
633 204 232 
634 214 85 
636 222 34 
637 223 18 
638 225 13 
639 229 10 
640 234 9 
641 237 8 
642 239 8 
643 236 10 
644 238 8 
645 237 8 
646 238 7 
647 235 9 
648 231 10 
649 230 12 
650 229 14 
651 231 14 
652 244 12 
653 262 12 
654 275 11 
655 283 11 
656 282 10 
657 282 9 
658 282 10 
659 283 10 
660 282 10 
661 282 11 
662 284 13 
663 285 13 
664 286 14 
665 286 14 
666 286 13 
667 285 14 
668 281 13 
669 279 13 
670 274 16 
671 269 20 
672 263 27 
673 251 43 
675 207 80 
676 176 97 
677 143 106 
679 77 91 
680 48 78 
682 18 45 
683 12 26 
684 11 16 
685 12 14 
686 12 15 
687 15 13 
688 24 12 
689 36 12 
690 47 12 
691 55 13 
692 62 13 
693 68 12 
694 69 11 
695 69 11 
696 71 10 
697 73 9 
698 74 9 
699 75 9 
700 73 10 
701 66 12 
702 62 12 
703 55 12 
704 46 11 
705 45 12 
706 45 11 
707 46 11 
708 47 11 
709 48 12 
710 49 12 
711 48 12 
712 47 12 
713 44 12 
714 39 11 
715 32 11 
716 26 13 
717 18 15 
718 17 17 
719 13 23 
720 11 26 
721 9 30 
722 9 33 
723 10 31 
724 10 30 
725 10 28 
726 10 28 
727 10 31 
728 10 38 
729 11 50 
730 12 61 
731 12 79 
732 10 98 
733 8 115 
734 6 134 
735 6 157 
736 6 177 
737 7 193 
738 8 208 
739 7 222 
740 7 230 
741 7 233 
742 7 235 
743 7 240 
744 7 253 
745 7 267 
746 8 277 
747 9 282 
748 9 283 
749 10 284 
750 10 285 
751 10 285 
752 10 285 
753 10 284 
754 10 285 
755 11 285 
756 11 286 
757 11 286 
758 11 287 
759 11 288 
760 10 289 
761 8 289 
762 8 289 
763 8 289 
764 10 289 
765 11 289 
766 11 288 
767 12 286 
768 14 280 
769 16 272 
770 19 263 
771 19 261 
772 20 260 
773 22 262 
774 25 263 
775 33 263 
776 39 263 
777 39 264 
778 38 264 
779 38 264 
780 38 263 
781 37 262 
782 37 259 
783 36 257 
784 35 256 
785 35 253 
786 35 254 
787 36 251 
788 42 242 
789 50 235 
790 49 232 
791 46 230 
792 46 231 
793 46 231 
794 47 233 
795 48 234 
796 48 235 
797 48 235 
798 48 233 
799 48 233 
800 48 233 
801 48 233 
802 48 233 
803 48 233 
804 48 233 
805 48 233 
806 49 233 
807 49 233 
808 54 235 
809 59 234 
810 59 234 
811 60 234 
812 59 234 
813 59 234 
814 61 235 
815 63 234 
816 64 234 
817 64 234 
818 65 235 
819 66 236 
820 68 235 
821 68 235 
822 68 236 
823 64 234 
824 64 232 
825 69 233 
826 80 235 
827 69 235 
829 131 246 
830 81 240 
831 76 241 
832 76 241 
834 195 289 
835 195 288 
836 196 288 
837 196 288 
838 196 288 
839 196 288 
840 196 288 
841 196 288 
842 196 288 
843 196 288 
844 196 288 
845 196 289 
846 197 289 
847 197 289 
848 196 288 
849 196 288 
850 196 288 
851 196 288 
852 195 289 
853 194 290 
854 193 291 
855 192 291 
856 192 292 
857 192 292 
858 194 293 
859 194 294 
860 194 294 
861 195 294 
862 195 293 
863 197 292 
864 198 292 
865 203 289 
866 215 283 
867 224 278 
868 240 278 
869 249 277 
870 259 272 
871 268 274 
872 282 272 
873 282 273 
874 277 270 
875 278 269 
876 280 269 
877 282 266 
878 284 268 
879 285 268 
880 280 264 
881 274 268 
882 273 270 
883 273 275 
884 273 279 
885 272 280 
886 273 282 
887 272 283 
888 272 282 
889 274 281 
890 274 282 
891 274 281 
892 275 280 
893 281 280 
894 280 281 
895 281 283 
896 284 286 
897 286 287 
898 286 287 
899 286 287 
900 287 287 
901 287 288 
902 287 287 
903 285 283 
904 284 278 
905 281 275 
906 273 276 
907 260 274 
908 249 270 
909 244 269 
910 240 267 
911 237 262 
912 237 261 
913 237 261 
914 237 262 
915 236 261 
916 234 261 
917 234 262 
918 229 260 
919 226 259 
920 226 260 
921 224 260 
922 226 261 
923 225 260 
924 225 261 
925 224 261 
926 225 262 
927 222 258 
928 222 257 
929 220 256 
930 220 256 
931 221 257 
932 222 258 
933 223 257 
934 223 257 
935 224 258 
936 225 260 
937 224 259 
938 222 258 
939 225 261 
940 222 259 
941 213 255 
942 205 251 
943 198 249 
944 190 251 
945 175 249 
946 182 251 
948 104 256 
949 93 255 
950 92 256 
951 89 258 
952 83 259 
953 79 263 
954 129 256 
955 129 257 
956 43 262 
957 41 262 
958 42 263 
959 41 263 
960 41 263 
961 42 262 
962 42 261 
963 42 259 
964 42 259 
965 42 259 
966 43 260 
967 43 260 
968 43 260 
969 43 260 
970 41 259 
971 41 261 
972 41 262 
973 39 263 
974 39 263 
975 39 263 
976 39 264 
977 38 263 
978 33 261 
979 23 250 
980 13 240 
981 8 234 
982 8 230 
983 9 222 
984 14 216 
985 19 211 
986 22 209 
987 22 209 
988 22 209 
989 25 207 
990 26 204 
991 24 204 
992 25 202 
993 29 197 
994 32 190 
995 37 179 
996 41 164 
997 43 146 
998 44 121 
999 42 102 
1000 40 89 
1001 38 78 
1002 33 72 
1003 26 64 
1004 21 59 
1005 21 56 
1006 22 55 
1007 24 55 
1008 27 57 
1009 31 59 
1010 37 58 
1011 43 55 
1012 50 51 
1013 57 45 
1014 60 40 
1015 65 30 
1016 65 24 
1017 66 19 
1018 66 17 
1019 65 17 
1020 62 18 
1021 61 19 
1022 57 13 
1023 54 13 
1024 51 14 
1025 42 15 
1026 29 19 
1027 24 20 
1028 19 20 
1029 18 19 
1030 16 17 
1031 16 17 
1032 15 14 
1033 12 13 
1034 12 12 
1035 12 11 
1036 11 11 
1037 12 10 
1038 10 10 
1039 9 10 
1040 11 9 
1041 12 9 
1042 15 10 
1043 14 9 
1044 15 10 
1045 15 10 
1046 13 11 
1047 12 13 
1048 11 14 
1049 11 13 
1050 11 13 
1051 12 13 
1052 13 14 
1053 12 14 
1054 12 14 
1055 12 12 
1056 11 13 
1057 12 13 
1058 12 13 
1059 12 12 
1060 12 12 
1061 12 12 
1062 13 13 
1063 14 13 
1064 14 14 
1065 13 16 
1066 13 21 
1067 12 27 
1068 15 41 
1069 17 60 
1070 17 80 
1071 14 98 
1072 12 109 
1073 9 118 
1074 8 121 
1075 7 124 
1076 7 124 
1077 8 121 
1078 9 120 
1079 10 116 
1080 10 109 
1081 10 101 
1082 11 86 
1083 12 70 
1084 11 62 
1085 11 59 
1086 10 56 
1087 9 54 
1088 9 53 
1089 9 52 
1090 9 52 
1091 9 51 
1092 9 51 
1093 10 49 
1094 10 43 
1095 12 35 
1096 17 31 
1097 21 26 
1098 24 20 
1099 24 21 
1100 25 17 
1101 24 17 
1102 24 16 
1103 24 16 
1104 23 14 
1105 20 12 
1106 18 10 
1107 18 9 
1108 18 9 
1109 18 9 
1110 19 9 
1111 19 8 
1112 21 8 
1113 21 8 
1114 20 10 
1115 20 12 
1116 23 14 
1117 24 18 
1118 24 23 
1119 25 25 
1120 27 27 
1121 32 29 
1122 35 33 
1123 40 40 
1124 52 55 
1126 72 106 
1127 78 167 
1128 76 170 
1130 69 218 
1131 65 225 
1132 66 227 
1133 68 227 
1134 70 227 
1135 74 227 
1136 86 229 
1137 103 233 
1138 121 239 
1139 136 246 
1140 150 250 
1141 162 253 
1142 176 251 
1143 189 251 
1144 194 246 
1145 196 248 
1146 198 248 
1147 198 247 
1148 198 245 
1149 199 244 
1150 200 242 
1151 205 236 
1152 213 227 
1153 221 221 
1154 227 215 
1155 234 211 
1156 239 207 
1157 243 206 
1158 249 206 
1159 254 205 
1160 264 206 
1161 278 206 
1162 286 206 
1163 287 208 
1164 289 208 
1165 290 210 
1166 291 213 
1167 291 213 
1168 290 213 
1169 288 216 
1170 285 222 
1171 278 229 
1172 272 235 
1173 275 238 
1174 274 235 
1175 273 239 
1176 265 253 
1177 253 264 
1178 244 276 
1179 230 282 
1180 224 287 
1181 206 288 
1182 187 290 
1183 179 291 
1184 170 289 
1185 155 283 
1186 139 281 
1187 127 283 
1188 124 287 
1189 123 288 
1190 123 290 
1191 124 291 
1192 124 292 
1193 129 292 
1194 125 292 
1195 127 292 
1196 133 292 
1197 146 292 
1198 165 291 
1199 176 290 
1200 181 291 
1201 191 291 
1202 191 282 
1203 200 290 
1204 199 289 
1205 199 289 
1206 199 289 
1207 199 289 
1208 198 289 
1209 197 291 
1210 197 292 
1211 197 292 
1212 197 292 
1213 198 292 
1214 200 293 
1215 202 294 
1216 202 293 
1217 203 293 
1218 206 290 
1219 213 286 
1220 230 280 
1221 249 277 
1222 265 277 
1223 277 273 
1224 282 276 
1225 281 276 
1226 278 273 
1227 277 274 
1228 278 272 
1229 275 271 
1230 275 271 
1231 275 271 
1232 283 273 
1233 276 266 
1234 276 270 
1235 276 272 
1236 268 269 
1237 260 265 
1238 255 261 
1239 250 262 
1240 244 261 
1241 238 259 
1242 228 260 
1243 217 257 
1244 203 252 
1245 194 247 
1246 186 242 
1247 184 234 
1248 185 233 
1249 195 234 
1250 203 230 
1251 211 229 
1252 215 227 
1253 222 228 
1254 231 230 
1255 232 227 
1256 232 226 
1257 232 226 
1258 232 226 
1259 234 225 
1260 240 226 
1261 246 225 
1262 249 223 
1263 250 225 
1264 252 227 
1265 251 226 
1266 251 230 
1267 248 236 
1268 246 246 
1269 247 246 
1270 246 246 
1271 246 246 
1272 246 255 
1273 248 264 
1274 241 267 
1275 238 275 
1276 238 282 
1277 238 285 
1278 236 288 
1279 236 289 
1280 235 288 
1281 236 286 
1282 229 281 
1283 225 274 
1284 222 270 
1285 228 266 
1286 231 263 
1287 230 263 
1288 229 262 
1289 230 261 
1290 230 261 
1291 230 262 
1292 231 260 
1293 234 260 
1294 238 259 
1295 240 260 
1296 244 260 
1297 261 251 
1298 262 249 
1299 265 248 
1300 268 246 
1301 268 245 
1302 266 246 
1303 268 245 
1304 268 244 
1305 268 244 
1306 268 244 
1307 268 244 
1308 282 232 
1309 267 245 
1310 267 245 
1311 265 246 
1312 265 245 
1313 266 244 
1314 265 244 
1315 264 243 
1316 263 242 
1317 262 240 
1318 262 239 
1319 261 238 
1320 260 238 
1321 261 237 
1322 260 237 
1323 261 236 
1324 261 242 
1325 99 98 
1326 77 76 
1327 59 58 
1328 46 45 
1329 36 33 
1330 26 25 
1331 19 21 
1332 16 20 
1333 15 21 
1334 15 23 
1335 15 26 
1336 16 31 
1337 14 39 
1338 12 47 
1339 10 53 
1340 10 59 
1341 11 63 
1342 14 73 
1343 16 89 
1344 17 101 
1345 19 116 
1346 23 138 
1348 30 201 
1349 33 216 
1350 36 226 
1351 36 227 
1352 35 228 
1353 36 228 
1354 35 227 
1355 34 228 
1356 34 229 
1357 34 230 
1358 33 230 
1359 36 231 
1360 39 232 
1361 38 234 
1362 40 233 
1363 42 232 
1364 46 234 
1365 49 234 
1366 53 232 
1367 61 233 
1368 64 231 
1369 65 230 
1370 67 232 
1371 70 232 
1372 72 232 
1373 72 232 
1374 72 232 
1375 72 232 
1376 73 232 
1377 77 236 
1378 87 245 
1379 99 255 
1380 107 266 
1381 112 273 
1382 113 278 
1383 116 283 
1384 120 288 
1385 123 287 
1386 123 286 
1387 123 286 
1388 124 284 
1389 135 283 
1390 145 278 
1391 160 276 
1392 174 273 
1393 186 276 
1394 193 274 
1395 198 275 
1396 200 277 
1397 201 279 
1398 200 279 
1399 199 280 
1400 199 280 
1401 202 282 
1402 203 280 
1403 204 277 
1404 206 276 
1405 213 275 
1406 223 274 
1407 232 272 
1408 240 271 
1409 245 272 
1410 250 272 
1411 251 272 
1412 252 272 
1413 248 271 
1414 250 270 
1415 251 269 
1416 258 268 
1417 270 263 
1418 281 261 
1419 283 257 
1420 282 250 
1421 282 247 
1422 287 240 
1423 288 231 
1424 289 222 
1425 288 219 
1426 288 214 
1427 289 208 
1428 290 203 
1429 290 199 
1430 290 196 
1431 288 194 
1432 280 183 
1433 287 204 
1434 265 139 
1436 269 84 
1437 271 63 
1438 274 41 
1439 276 22 
1440 278 14 
1441 279 12 
1442 280 12 
1443 280 12 
1444 281 12 
1445 282 11 
1446 282 10 
1447 283 11 
1448 283 11 
1449 283 12 
1450 283 11 
1451 281 12 
1452 278 13 
1453 277 13 
1454 280 12 
1455 282 11 
1456 282 11 
1457 283 10 
1458 282 9 
1459 282 9 
1460 281 9 
1461 281 10 
1462 280 11 
1463 280 12 
1464 280 14 
1465 281 18 
1466 281 25 
1467 282 33 
1468 282 40 
1469 286 47 
1470 286 51 
1471 289 53 
1472 289 53 
1473 289 53 
1474 289 54 
1475 289 54 
1476 288 55 
1477 287 56 
1478 287 59 
1479 285 73 
1480 282 101 
1481 281 69 
1482 281 63 
1484 241 218 
1485 240 224 
1486 239 224 
1487 239 223 
1488 238 221 
1489 236 223 
1490 234 226 
1491 231 226 
1492 229 227 
1493 229 228 
1494 229 232 
1495 222 246 
1496 223 246 
1497 223 246 
1498 223 254 
1499 222 257 
1500 221 266 
1501 220 277 
1502 215 283 
1503 214 282 
1504 198 284 
1505 201 280 
1506 215 268 
1508 201 271 
1509 216 272 
1511 16 288 
1512 14 289 
1513 14 289 
1514 13 289 
1515 14 289 
1516 14 290 
1517 15 290 
1518 15 290 
1519 16 290 
1520 17 288 
1521 20 283 
1522 21 274 
1523 24 266 
1524 26 264 
1525 25 264 
1526 25 264 
1527 26 264 
1528 32 264 
1529 43 263 
1530 49 263 
1531 55 265 
1532 60 269 
1533 38 265 
1534 37 265 
1535 38 265 
1536 39 265 
1537 40 265 
1538 41 264 
1539 43 265 
1540 44 264 
1541 44 264 
1542 44 265 
1543 43 265 
1544 41 265 
1545 41 265 
1546 42 266 
1547 42 266 
1549 154 267 
1550 65 264 
1551 56 264 
1552 56 264 
1553 57 264 
1554 58 265 
1555 59 265 
1556 61 266 
1558 189 267 
1559 176 266 
1560 175 267 
1561 163 276 
1562 150 279 
1563 114 271 
1564 114 272 
1565 119 273 
1566 125 273 
1567 121 293 
1568 122 293 
1569 122 292 
1570 122 293 
1571 122 294 
1572 123 294 
1573 123 293 
1574 124 292 
1575 123 290 
1576 123 287 
1577 120 287 
1578 102 284 
1579 86 280 
1580 69 273 
1581 54 260 
1582 54 260 
1583 53 260 
1584 53 260 
1585 49 260 
1586 46 261 
1587 43 262 
1588 43 262 
1589 43 262 
1590 42 262 
1591 43 262 
1592 41 261 
1593 38 258 
1594 33 253 
1595 34 252 
1596 34 252 
1597 35 247 
1598 33 240 
1599 28 233 
1600 17 228 
1601 13 225 
1602 12 222 
1603 12 223 
1604 12 226 
1605 11 230 
1606 8 237 
1607 8 241 
1608 8 241 
1609 8 249 
1610 9 263 
1611 9 272 
1612 8 278 
1613 8 281 
1614 8 282 
1615 9 282 
1616 9 283 
1617 8 283 
1618 8 285 
1619 8 288 
1620 8 288 
1621 7 288 
1622 8 287 
1623 9 285 
1624 8 284 
1625 8 283 
1626 8 283 
1627 9 283 
1628 9 284 
1629 9 284 
1630 9 283 
1631 9 283 
1632 9 283 
1633 9 284 
1634 9 285 
1635 9 284 
1636 9 285 
1637 9 285 
1638 10 284 
1639 10 284 
1640 10 282 
1641 10 281 
1642 10 280 
1643 10 279 
1644 11 281 
1645 13 283 
1646 14 285 
1647 17 283 
1648 23 278 
1649 27 273 
1650 28 273 
1651 27 271 
1652 23 266 
1653 21 251 
1654 23 234 
1655 27 223 
1656 32 217 
1657 37 214 
1658 50 211 
1659 62 213 
1660 79 222 
1661 82 220 
1662 105 232 
1663 56 232 
1665 172 282 
1666 178 288 
1667 179 287 
1668 180 289 
1669 181 289 
1670 182 290 
1671 182 290 
1672 182 290 
1673 183 288 
1674 182 286 
1675 192 282 
1676 204 278 
1677 211 277 
1678 220 280 
1679 231 283 
1680 244 287 
1681 260 289 
1682 273 289 
1683 282 289 
1684 284 289 
1685 286 290 
1686 289 290 
1687 290 291 
1688 291 291 
1689 288 289 
1690 290 291 
1691 289 289 
1692 290 289 
1693 286 286 
1694 287 288 
1695 279 285 
1696 289 276 
1697 280 274 
1698 261 280 
1699 254 271 
1700 237 262 
1701 237 263 
1702 233 261 
1703 230 259 
1704 224 258 
1705 222 259 
1706 222 259 
1707 222 259 
1708 222 259 
1709 221 258 
1710 227 269 
1711 219 255 
1712 220 255 
1713 222 255 
1714 222 254 
1715 233 251 
1716 233 251 
1717 233 251 
1718 233 251 
1719 236 254 
1720 237 254 
1721 224 246 
1722 228 248 
1723 227 248 
1724 227 248 
1726 233 229 
1727 248 86 
1729 261 54 
1730 261 53 
1731 263 50 
1732 265 47 
1733 264 45 
1734 262 46 
1735 261 48 
1736 258 50 
1737 255 52 
1738 249 53 
1739 241 55 
1740 229 59 
1741 217 62 
1742 199 67 
1743 182 70 
1744 163 69 
1745 149 67 
1746 141 62 
1747 135 56 
1748 132 55 
1749 129 52 
1750 126 43 
1751 122 36 
1752 119 30 
1753 115 26 
1754 112 26 
1755 108 23 
1756 102 19 
1757 93 19 
1758 84 21 
1759 74 24 
1760 66 24 
1761 66 24 
1762 62 22 
1763 60 18 
1764 54 15 
1765 50 15 
1766 42 15 
1767 33 14 
1768 23 14 
1769 15 13 
1770 13 13 
1771 12 14 
1772 12 13 
1773 12 14 
1774 13 15 
1775 12 16 
1776 13 16 
1777 12 16 
1778 12 16 
1779 13 15 
1780 13 14 
1781 13 15 
1782 13 14 
1783 15 14 
1784 19 12 
1785 23 13 
1786 26 14 
1787 32 16 
1788 39 17 
1789 46 21 
1790 53 23 
1791 62 27 
1792 70 28 
1793 75 29 
1794 78 28 
1795 82 27 
1796 91 24 
1797 100 18 
1798 108 14 
1799 114 12 
1800 122 11 
1801 134 11 
1802 148 12 
1803 166 13 
1804 183 14 
1805 197 12 
1806 208 11 
1807 213 10 
1808 214 11 
1809 213 10 
1810 213 11 
1811 213 11 
1812 213 10 
1813 214 10 
1814 215 11 
1815 219 12 
1816 228 12 
1817 238 13 
1818 255 11 
1819 264 10 
1820 276 10 
1821 279 10 
1822 280 11 
1823 279 11 
1824 280 10 
1825 279 11 
1826 279 11 
1827 280 11 
1828 280 11 
1829 281 10 
1830 280 10 
1831 281 10 
1832 281 10 
1833 281 11 
1834 281 11 
1835 280 12 
1836 278 13 
1837 275 16 
1838 272 19 
1839 271 32 
1840 264 50 
1842 243 107 
1844 224 187 
1845 223 206 
1846 228 217 
1847 230 222 
1848 230 224 
1849 230 221 
1850 235 225 
1851 239 228 
1852 240 226 
1853 240 227 
1854 239 227 
1855 239 228 
1856 238 232 
1857 237 240 
1858 236 246 
1859 236 248 
1860 236 247 
1861 236 248 
1862 236 248 
1863 236 249 
1864 236 248 
1865 236 247 
1866 236 246 
1867 237 246 
1868 237 247 
1869 238 248 
1870 239 251 
1871 240 253 
1872 244 263 
1873 247 274 
1874 249 278 
1875 258 280 
1876 259 281 
1877 259 280 
1878 260 280 
1879 272 279 
1880 280 273 
1881 285 274 
1882 284 273 
1883 284 271 
1884 284 270 
1885 282 267 
1886 280 268 
1887 278 267 
1888 280 257 
1889 278 239 
1890 277 220 
1891 278 202 
1892 282 185 
1893 287 171 
1894 290 160 
1895 291 147 
1896 292 137 
1897 291 132 
1898 291 120 
1899 291 109 
1900 291 103 
1901 290 97 
1902 289 90 
1903 289 85 
1904 287 78 
1905 289 73 
1906 289 73 
1907 289 73 
1908 289 75 
1909 289 78 
1910 289 81 
1911 289 81 
1912 289 82 
1913 288 83 
1914 287 84 
1915 288 85 
1916 288 87 
1917 287 89 
1918 286 92 
1919 283 96 
1920 278 110 
1922 267 174 
1923 276 109 
1924 277 100 
1925 276 101 
1926 275 102 
1927 274 104 
1928 273 106 
1929 272 107 
1931 266 233 
1932 264 234 
1933 254 240 
1934 250 245 
1935 251 246 
1936 250 248 
1937 250 248 
1938 250 251 
1939 249 259 
1940 247 269 
1941 248 274 
1942 255 278 
1943 255 278 
1944 251 278 
1945 251 278 
1946 251 278 
1947 252 279 
1948 251 279 
1949 254 282 
1950 259 281 
1951 263 283 
1952 271 289 
1953 279 290 
1954 282 290 
1955 282 291 
1956 283 290 
1957 283 290 
1958 282 289 
1959 283 289 
1960 281 288 
1961 278 285 
1962 279 283 
1963 281 283 
1964 281 277 
1965 286 272 
1966 287 273 
1967 288 275 
1968 285 275 
1969 284 275 
1970 284 275 
1971 281 276 
1972 280 278 
1973 282 279 
1974 285 280 
1975 285 281 
1976 283 281 
1977 285 282 
1978 285 282 
1979 286 283 
1980 287 286 
1981 287 288 
1982 288 289 
1983 289 288 
1984 290 289 
1985 289 289 
1986 287 289 
1987 282 286 
1988 284 285 
1989 289 285 
1990 291 286 
1991 289 286 
1992 285 283 
1993 271 276 
1994 264 266 
1995 263 263 
1996 264 262 
1997 257 266 
1998 238 263 
1999 224 263 
2000 207 259 
2001 198 258 
2002 186 262 
2003 182 271 
2004 170 276 
2005 157 278 
2006 146 277 
2007 128 278 
2008 117 284 
2009 112 290 
2010 110 291 
2011 103 292 
2012 87 292 
2013 76 294 
2015 23 291 
2016 17 291 
2017 15 290 
2018 14 289 
2019 14 288 
2020 13 287 
2021 13 287 
2022 15 288 
2023 12 288 
2024 12 288 
2025 12 288 
2026 12 288 
2027 12 288 
2028 13 288 
2029 13 289 
2030 13 288 
2031 13 288 
2032 13 288 
2033 14 289 
2034 16 290 
2035 17 289 
2036 20 289 
2037 24 290 
2038 26 290 
2039 26 289 
2040 27 289 
2041 29 290 
2042 31 290 
2043 31 288 
2044 30 287 
2045 29 287 
2046 29 287 
2047 29 287 
2048 26 289 
2049 20 290 
2050 15 289 
2051 14 288 
2052 12 286 
2053 11 286 
2054 10 286 
2055 9 286 
2056 8 288 
2057 8 288 
2058 8 287 
2059 8 287 
2060 8 288 
2061 7 287 
2062 8 287 
2063 8 287 
2064 8 288 
2065 8 287 
2066 8 289 
2067 8 290 
2068 8 290 
2069 7 290 
2070 8 287 
2071 9 286 
2072 11 287 
2073 14 289 
2074 18 291 
2075 21 292 
2076 22 291 
2077 26 291 
2078 33 287 
2079 18 287 
2080 17 286 
2081 18 285 
2082 19 285 
2083 20 285 
2085 77 261 
2086 83 253 
2087 89 248 
2088 100 242 
2089 118 244 
2090 118 240 
2091 136 238 
2092 147 253 
2093 92 260 
2095 210 286 
2096 215 287 
2097 215 286 
2098 215 287 
2099 218 289 
2100 220 291 
2101 223 291 
2102 223 290 
2103 223 290 
2104 221 289 
2105 221 287 
2106 221 284 
2107 212 280 
2108 216 275 
2109 225 283 
2110 225 281 
2111 225 280 
2112 224 278 
2113 224 277 
2114 223 280 
2115 222 275 
2116 222 278 
2118 196 269 
2119 222 272 
2120 222 273 
2121 14 227 
2122 9 222 
2123 7 215 
2124 6 202 
2125 6 184 
2127 7 141 
2128 8 119 
2129 11 99 
2130 13 80 
2131 13 65 
2132 11 57 
2133 10 45 
2134 10 32 
2135 9 18 
2136 9 14 
2137 9 15 
2138 9 14 
2139 9 15 
2140 10 16 
2141 9 15 
2142 9 15 
2143 9 16 
2144 9 21 
2145 9 30 
2146 10 38 
2147 14 46 
2148 13 55 
2149 14 64 
2150 15 85 
2151 12 104 
2152 12 113 
2153 9 123 
2154 8 128 
2155 8 129 
2156 8 131 
2157 8 134 
2158 7 137 
2159 7 138 
2160 6 139 
2161 7 139 
2162 7 139 
2163 9 140 
2164 12 142 
2165 17 149 
2166 25 166 
2167 34 189 
2169 44 223 
2170 47 227 
2171 47 229 
2172 48 230 
2173 47 228 
2174 47 227 
2175 45 228 
2176 44 229 
2177 43 231 
2178 44 232 
2179 45 233 
2180 47 237 
2181 42 253 
2182 42 255 
2183 42 255 
2184 41 257 
2185 42 253 
2186 44 254 
2187 44 255 
2188 45 256 
2189 46 258 
2190 51 261 
2191 55 275 
2192 58 281 
2193 60 284 
2194 60 283 
2195 58 281 
2196 52 269 
2197 30 289 
2198 22 291 
2199 17 291 
2200 16 290 
2201 16 291 
2202 16 291 
2203 16 292 
2204 16 292 
2205 15 291 
2206 16 291 
2207 16 290 
2208 15 286 
2209 11 277 
2210 9 268 
2211 8 261 
2212 7 255 
2213 6 253 
2214 7 252 
2215 7 251 
2216 6 249 
2217 5 246 
2218 5 245 
2219 6 245 
2220 6 246 
2221 6 244 
2222 6 245 
2223 6 244 
2224 6 242 
2225 6 235 
2226 7 220 
2227 9 206 
2228 12 195 
2229 16 187 
2230 20 175 
2231 26 163 
2232 34 148 
2233 39 135 
2234 45 119 
2235 52 106 
2236 58 94 
2237 63 83 
2238 68 69 
2239 68 57 
2240 65 51 
2241 61 47 
2242 57 38 
2243 54 28 
2244 50 17 
2245 46 14 
2246 43 12 
2247 41 12 
2248 41 13 
2249 42 13 
2250 43 13 
2251 43 13 
2252 43 13 
2253 45 15 
2254 46 16 
2255 49 17 
2256 50 16 
2257 57 17 
2258 67 23 
2259 79 29 
2260 94 38 
2261 107 50 
2262 120 65 
2264 147 107 
2265 84 47 
2266 82 40 
2268 110 70 
2269 93 49 
2270 94 49 
2271 95 54 
2272 100 54 
2273 102 56 
2275 219 245 
2276 220 246 
2277 220 246 
2278 220 246 
2279 220 246 
2280 220 246 
2281 221 246 
2282 225 247 
2283 233 248 
2284 232 247 
2285 234 248 
2286 224 246 
2287 223 246 
2288 224 249 
2289 227 254 
2290 224 254 
2291 223 255 
2292 227 263 
2293 221 265 
2294 212 272 
2295 198 279 
2296 188 274 
2297 178 281 
2298 209 264 
2299 212 266 
2300 211 266 
2301 210 267 
2302 49 263 
2303 39 262 
2304 30 260 
2305 20 256 
2306 15 252 
2307 10 251 
2308 11 251 
2309 16 248 
2310 20 243 
2311 22 238 
2312 26 235 
2313 32 232 
2314 42 233 
2315 47 233 
2316 50 232 
2317 55 235 
2318 58 235 
2319 58 236 
2320 58 236 
2321 60 239 
2322 57 247 
2323 57 249 
2324 56 251 
2325 57 251 
2326 56 252 
2327 56 252 
2328 55 252 
2329 56 251 
2330 56 252 
2331 56 251 
2332 57 252 
2333 58 252 
2334 58 253 
2335 59 255 
2336 57 254 
2338 83 279 
2339 92 287 
2340 95 289 
2341 102 291 
2342 107 292 
2343 110 292 
2344 110 292 
2345 112 292 
2346 113 292 
2347 111 292 
2348 110 291 
2349 108 290 
2350 109 290 
2351 112 286 
2352 122 281 
2353 113 288 
2355 173 267 
2357 243 274 
2358 255 277 
2359 257 279 
2360 264 279 
2361 259 279 
2362 262 278 
2363 258 277 
2364 263 276 
2365 263 277 
2366 264 265 
2367 259 271 
2368 249 267 
2369 248 262 
2370 245 262 
2371 258 272 
2372 243 267 
2373 234 250 
2374 234 250 
2375 234 249 
2376 234 247 
2377 234 245 
2378 233 242 
2379 233 241 
2380 233 241 
2381 233 241 
2382 235 241 
2383 235 240 
2384 236 236 
2385 237 232 
2386 235 230 
2387 235 230 
2388 234 225 
2389 228 227 
2390 222 228 
2391 222 225 
2392 222 225 
2393 221 225 
2394 221 225 
2395 222 224 
2396 222 224 
2397 221 225 
2398 221 225 
2399 219 226 
2400 217 228 
2401 214 229 
2402 213 229 
2403 211 233 
2404 208 235 
2405 207 237 
2406 207 239 
2407 207 239 
2408 209 236 
2409 211 232 
2410 212 231 
2411 213 230 
2412 213 228 
2413 213 228 
2414 214 229 
2415 215 228 
2416 217 227 
2417 219 228 
2418 223 228 
2419 227 228 
2420 226 227 
2421 228 228 
2422 230 229 
2423 230 227 
2424 233 230 
2425 234 227 
2426 235 227 
2427 237 227 
2428 239 228 
2429 242 228 
2430 241 226 
2431 242 226 
2432 243 226 
2433 244 227 
2434 245 227 
2435 246 227 
2436 246 226 
2437 247 226 
2438 249 226 
2439 254 229 
2440 258 228 
2441 256 227 
2442 256 228 
2443 256 229 
2444 256 229 
2445 256 231 
2446 256 235 
2447 252 245 
2448 251 246 
2449 252 248 
2450 253 250 
2451 253 247 
2452 251 246 
2453 253 243 
2454 253 246 
2455 253 250 
2456 253 249 
2457 254 248 
2458 253 249 
2459 253 249 
2460 253 247 
2461 253 247 
2462 252 248 
2463 251 251 
2464 248 255 
2465 241 259 
2466 238 260 
2467 233 259 
2468 218 258 
2469 208 256 
2470 203 254 
2471 199 253 
2472 197 245 
2473 195 239 
2474 192 234 
2475 194 232 
2476 195 231 
2477 197 228 
2478 208 225 
2479 222 219 
2480 237 217 
2481 252 215 
2482 262 211 
2483 270 206 
2484 276 201 
2485 278 197 
2486 278 195 
2487 277 194 
2488 277 193 
2489 277 191 
2490 277 185 
2491 275 174 
2492 271 164 
2493 269 153 
2494 266 140 
2495 263 121 
2496 257 105 
2497 252 90 
2498 244 75 
2499 237 59 
2500 231 49 
2501 224 37 
2502 222 32 
2503 220 26 
2504 220 26 
2505 219 26 
2506 219 28 
2507 218 30 
2508 217 26 
2509 215 17 
2510 214 15 
2511 215 11 
2512 218 13 
2513 219 13 
2514 219 13 
2515 217 12 
2516 216 12 
2517 215 12 
2518 212 12 
2519 209 15 
2520 201 19 
2521 183 23 
2522 158 29 
2523 134 34 
2524 110 36 
2525 118 43 
2526 69 36 
2527 54 34 
2528 44 35 
2529 39 34 
2530 35 34 
2531 33 33 
2532 36 32 
2533 35 29 
2534 31 24 
2535 25 17 
2536 22 14 
2537 16 14 
2538 13 14 
2539 12 13 
2540 12 14 
2541 11 14 
2542 11 14 
2543 11 14 
2544 11 15 
2545 11 15 
2546 11 15 
2547 12 15 
2548 13 17 
2549 18 19 
2550 27 19 
2551 35 21 
2552 40 23 
2553 44 24 
2554 47 27 
2555 50 29 
2556 54 30 
2557 61 33 
2558 66 35 
2559 71 37 
2560 77 39 
2561 83 44 
2562 94 50 
2563 107 59 
2564 121 68 
2565 135 73 
2566 145 76 
2567 154 76 
2568 164 77 
2569 169 77 
2570 176 78 
2571 181 77 
2572 188 76 
2573 194 74 
2574 198 73 
2575 200 73 
2576 200 73 
2577 199 75 
2578 205 76 
2579 216 75 
2580 227 74 
2581 236 72 
2582 245 71 
2583 256 68 
2584 264 66 
2585 267 64 
2586 268 64 
2587 268 65 
2588 268 66 
2589 266 68 
2590 263 69 
2591 261 71 
2592 263 74 
2593 268 82 
2594 272 92 
2595 281 103 
2596 284 111 
2597 287 117 
2598 288 121 
2599 290 125 
2600 290 127 
2601 290 127 
2602 289 127 
2603 288 125 
2604 287 121 
2605 287 117 
2606 286 112 
2607 281 103 
2608 274 89 
2609 267 71 
2610 261 53 
2611 253 40 
2612 247 25 
2613 244 16 
2614 242 15 
2615 241 12 
2616 239 13 
2617 238 14 
2618 236 18 
2619 230 24 
2620 218 29 
2621 198 33 
2622 178 36 
2623 162 38 
2624 145 34 
2625 139 32 
2626 132 25 
2627 129 19 
2628 128 17 
2629 128 18 
2630 128 13 
2631 129 13 
2632 129 13 
2633 131 14 
2634 132 14 
2635 133 14 
2636 134 16 
2637 135 17 
2638 135 17 
2639 134 18 
2640 133 19 
2641 131 24 
2642 134 28 
2643 149 33 
2644 158 40 
2645 166 44 
2646 172 49 
2647 176 52 
2648 182 59 
2649 191 63 
2650 200 68 
2651 208 71 
2652 208 72 
2653 218 74 
2654 220 74 
2655 220 74 
2656 215 77 
2657 216 81 
2658 226 86 
2659 233 93 
2660 238 101 
2661 241 111 
2662 246 130 
2663 228 97 
2664 267 172 
2665 279 185 
2666 286 192 
2667 288 197 
2668 289 203 
2669 289 205 
2670 289 208 
2671 289 209 
2672 288 210 
2673 286 215 
2674 284 224 
2675 280 237 
2676 276 249 
2677 270 263 
2678 278 271 
2679 271 270 
2680 280 270 
2681 269 270 
2682 271 275 
2683 278 282 
2684 279 286 
2685 275 284 
2686 278 284 
2687 278 284 
2688 278 283 
2689 277 283 
2690 278 284 
2691 279 284 
2692 281 284 
2693 281 286 
2694 268 282 
2695 278 286 
2696 273 284 
2697 273 280 
2698 271 284 
2699 269 282 
2700 264 274 
2701 262 269 
2702 261 264 
2703 253 261 
2704 245 260 
2705 243 259 
2706 239 259 
2707 223 258 
2708 207 250 
2709 202 236 
2710 204 223 
2711 206 215 
2712 208 209 
2713 212 203 
2714 216 197 
2715 220 192 
2716 224 185 
2717 228 177 
2718 232 168 
2719 235 155 
2720 237 137 
2721 222 179 
2722 239 93 
2723 237 76 
2724 234 63 
2725 229 53 
2726 224 42 
2727 220 34 
2728 216 21 
2729 214 14 
2730 212 16 
2731 213 12 
2732 214 13 
2733 215 14 
2734 215 15 
2735 213 17 
2736 216 20 
2737 225 20 
2738 235 22 
2739 245 25 
2740 254 26 
2741 261 27 
2742 267 28 
2743 271 28 
2744 271 29 
2745 271 30 
2746 272 32 
2747 279 35 
2748 281 37 
2749 283 41 
2750 283 41 
2751 283 41 
2752 284 42 
2753 284 44 
2754 284 44 
2755 284 44 
2756 283 44 
2757 283 44 
2758 283 45 
2759 281 48 
2760 280 53 
2761 277 62 
2762 273 69 
2763 269 78 
2764 265 88 
2765 262 100 
2766 258 118 
2767 272 78 
2768 254 189 
2769 255 207 
2770 256 216 
2771 256 220 
2772 255 221 
2773 255 221 
2774 255 224 
2775 253 230 
2776 250 245 
2777 248 246 
2778 249 246 
2779 249 246 
2780 249 246 
2781 249 246 
2782 251 249 
2783 250 249 
2784 250 248 
2785 248 246 
2786 252 247 
2787 252 246 
2788 253 246 
2789 252 247 
2790 251 247 
2791 252 247 
2792 251 248 
2793 250 248 
2794 249 249 
2795 247 246 
2796 250 254 
2797 249 256 
2798 252 266 
2799 257 275 
2800 266 276 
2801 278 278 
2802 281 277 
2803 281 276 
2804 274 272 
2805 270 265 
2806 272 252 
2807 277 235 
2808 277 223 
2809 280 211 
2810 285 197 
2811 289 182 
2812 290 168 
2813 291 160 
2814 290 159 
2815 290 159 
2816 290 159 
2817 290 156 
2818 291 148 
2819 291 139 
2820 292 129 
2821 291 116 
2822 289 109 
2823 287 107 
2824 286 108 
2825 286 108 
2826 287 105 
2827 289 101 
2828 289 99 
2829 290 100 
2830 288 99 
2831 288 99 
2832 287 92 
2833 287 78 
2834 287 58 
2835 287 43 
2836 286 30 
2837 286 18 
2838 285 14 
2839 285 13 
2840 285 13 
2841 285 13 
2842 285 13 
2843 285 13 
2844 285 13 
2845 285 14 
2846 285 15 
2847 285 15 
2848 283 16 
2849 282 17 
2850 281 17 
2851 278 17 
2852 274 19 
2853 271 20 
2854 266 23 
2855 257 19 
2856 245 20 
2857 234 19 
2858 223 19 
2859 211 16 
2860 200 14 
2861 195 14 
2862 187 15 
2863 176 16 
2864 160 18 
2866 114 20 
2867 91 21 
2869 46 18 
2870 32 15 
2871 25 15 
2872 19 14 
2873 15 15 
2874 11 14 
2875 10 14 
2876 10 14 
2877 11 14 
2878 10 14 
2879 10 14 
2880 10 14 
2881 10 14 
2882 10 14 
2883 10 13 
2884 10 13 
2885 10 13 
2886 10 13 
2887 10 14 
2888 9 13 
2889 9 13 
2890 9 12 
2891 9 12 
2892 10 11 
2893 12 11 
2894 13 12 
2895 17 13 
2896 21 14 
2897 24 16 
2898 29 19 
2899 35 24 
2900 40 32 
2901 49 47 
2902 64 74 
2903 76 105 
2904 45 46 
2905 38 38 
2906 40 39 
2907 102 226 
2908 56 84 
2909 53 69 
2910 54 71 
2911 56 75 
2912 57 79 
2914 146 264 
2915 159 252 
2916 176 243 
2917 160 238 
2918 171 231 
2919 116 174 
2920 110 163 
2921 114 168 
2922 119 177 
2923 125 192 
2924 131 202 
2925 138 212 
2926 138 208 
2927 136 205 
2928 133 202 
2929 130 199 
2930 127 196 
2931 127 198 
2932 129 201 
2933 130 203 
2934 131 205 
2935 132 207 
2937 249 254 
2938 250 258 
2939 245 265 
2940 246 273 
2941 247 274 
2942 247 276 
2943 248 276 
2944 248 274 
2945 251 273 
2946 251 272 
2947 247 273 
2948 246 272 
2949 245 273 
2950 249 274 
2951 247 276 
2952 250 274 
2953 250 273 
2954 250 273 
2955 250 273 
2956 245 272 
2957 245 272 
2958 243 276 
2959 239 279 
2960 234 283 
2961 227 284 
2962 211 286 
2963 195 289 
2964 192 289 
2965 193 289 
2966 195 290 
2967 196 289 
2968 196 289 
2969 196 289 
2970 196 288 
2971 197 288 
2972 197 288 
2973 197 288 
2974 197 288 
2975 198 288 
2976 198 288 
2977 197 288 
2978 197 288 
2979 197 288 
2980 198 288 
2981 198 288 
2982 198 288 
2983 197 288 
2984 197 288 
2985 197 288 
2986 197 287 
2987 197 288 
2988 198 288 
2989 198 287 
2990 198 288 
2991 198 288 
2992 198 288 
2993 198 288 
2994 198 288 
2995 198 288 
2996 198 288 
2997 198 288 
2998 198 287 
2999 197 286 
3000 194 286 
3001 187 288 
3002 179 290 
3003 168 293 
3004 159 292 
3005 154 292 
3006 142 293 
3007 127 292 
3008 108 293 
3009 93 291 
3010 74 290 
3011 57 289 
3012 34 289 
3013 25 286 
3014 17 285 
3015 14 286 
3016 12 288 
3017 12 288 
3018 12 288 
3019 12 288 
3020 12 287 
3021 12 288 
3022 12 288 
3023 12 288 
3024 12 288 
3025 12 288 
3026 12 287 
3027 13 288 
3028 13 287 
3029 16 284 
3030 17 283 
3031 18 279 
3032 22 274 
3033 30 268 
3034 33 267 
3035 37 266 
3036 40 265 
3037 44 265 
3038 46 264 
3039 47 262 
3040 47 262 
3041 47 262 
3042 48 262 
3043 48 263 
3044 59 267 
3045 59 270 
3046 72 274 
3047 53 265 
3048 52 265 
3049 52 265 
3050 53 265 
3051 54 266 
3052 54 266 
3053 55 266 
3054 55 266 
3055 56 265 
3056 56 265 
3057 75 270 
3058 58 265 
3059 60 252 
3060 59 251 
3061 57 252 
3062 58 251 
3063 59 248 
3064 63 242 
3065 64 233 
3066 62 225 
3067 53 208 
3068 40 186 
3070 18 146 
3071 13 132 
3072 11 113 
3073 10 92 
3074 9 68 
3075 9 55 
3076 8 41 
3077 8 28 
3078 8 18 
3079 9 15 
3080 10 13 
3081 10 14 
3082 11 15 
3083 15 18 
3084 25 23 
3085 38 27 
3086 49 35 
3087 62 43 
3088 77 55 
3089 109 93 
3090 147 158 
3091 152 169 
3092 157 177 
3093 84 91 
3094 83 82 
3095 89 86 
3096 94 92 
3097 100 98 
3099 219 287 
3100 218 288 
3101 217 289 
3102 214 288 
3103 212 287 
3104 209 288 
3105 198 286 
3106 185 283 
3107 197 270 
3108 195 266 
3109 183 273 
3110 177 268 
3111 164 264 
3112 162 260 
3113 166 260 
3114 184 275 
3115 163 285 
3116 146 290 
3117 149 287 
3118 151 287 
3119 162 286 
3120 154 276 
3121 159 270 
3122 165 267 
# Trial 2 - POSITION_mouse_training_OS_5trials_batch3_101-108_t0031_raw.txt
142 59 293 
143 69 293 
144 84 292 
145 101 291 
146 105 292 
147 109 292 
148 110 292 
149 112 292 
150 115 292 
151 119 290 
152 130 288 
153 151 279 
154 172 277 
155 189 277 
156 206 278 
157 218 276 
158 227 274 
159 230 273 
160 232 271 
161 235 270 
162 238 270 
163 241 268 
164 243 268 
165 243 268 
166 243 270 
167 245 269 
168 248 266 
169 256 257 
170 264 243 
171 269 227 
172 273 208 
173 276 183 
174 279 157 
175 283 126 
176 288 95 
177 288 66 
178 284 42 
179 278 27 
180 276 19 
181 273 16 
182 271 14 
183 270 15 
184 257 13 
185 238 10 
186 212 9 
187 184 9 
188 153 8 
189 122 9 
190 97 11 
191 75 12 
192 56 15 
193 47 17 
194 43 20 
195 45 23 
196 41 29 
197 39 34 
198 38 39 
199 37 40 
200 37 43 
201 36 43 
202 35 46 
203 34 47 
204 36 45 
205 38 46 
206 38 45 
207 39 44 
208 39 43 
209 40 44 
210 39 46 
211 39 48 
212 40 50 
213 41 50 
214 40 50 
215 42 47 
216 41 43 
217 40 42 
218 38 42 
219 36 45 
220 34 52 
221 33 67 
222 33 86 
223 31 103 
224 30 65 
225 35 59 
226 36 59 
227 35 60 
228 34 56 
229 32 59 
230 32 62 
231 33 66 
232 33 67 
233 39 66 
234 34 66 
236 116 289 
237 134 296 
238 130 279 
239 68 143 
240 62 133 
241 63 138 
243 245 276 
244 264 276 
245 278 278 
246 284 277 
247 284 276 
248 284 265 
249 280 251 
250 271 242 
251 263 237 
252 257 236 
253 256 235 
254 255 234 
255 253 235 
256 252 235 
257 249 234 
258 249 235 
259 248 235 
260 248 235 
261 249 234 
262 248 232 
263 243 231 
264 233 228 
265 226 229 
266 221 229 
267 219 229 
268 211 234 
269 206 238 
270 203 240 
271 200 242 
272 199 247 
273 197 254 
274 193 259 
275 186 266 
276 181 269 
277 176 267 
278 177 267 
279 177 265 
280 169 261 
281 176 258 
282 184 257 
283 179 257 
285 42 209 
286 43 210 
287 30 205 
288 23 204 
289 16 203 
290 15 200 
291 12 188 
292 2 183 
293 60 208 
294 9 104 
295 10 76 
297 10 38 
298 10 29 
299 9 23 
300 9 20 
301 10 19 
302 10 18 
303 11 17 
304 13 17 
305 18 15 
306 25 14 
307 30 14 
308 35 14 
309 42 16 
310 46 20 
311 50 24 
312 52 26 
313 54 28 
314 57 32 
315 57 31 
316 61 33 
317 69 40 
318 74 47 
319 76 53 
320 76 57 
321 77 60 
322 78 61 
323 80 62 
324 74 69 
325 74 68 
326 73 69 
327 72 68 
328 74 67 
329 73 67 
330 73 69 
331 73 72 
332 72 80 
333 74 91 
334 77 106 
335 83 119 
336 75 88 
338 130 208 
339 133 205 
340 144 219 
341 98 136 
342 97 122 
344 112 156 
345 101 141 
346 102 144 
347 104 149 
348 107 156 
349 109 157 
350 108 162 
352 235 274 
353 139 177 
354 122 165 
355 122 164 
356 121 173 
357 124 174 
358 126 173 
359 128 175 
360 263 263 
361 275 251 
362 269 246 
363 266 240 
364 266 238 
365 265 239 
366 257 235 
367 248 227 
368 241 227 
369 238 227 
370 236 228 
371 234 230 
372 233 229 
373 233 228 
374 229 229 
375 222 235 
376 219 237 
377 217 236 
378 206 240 
379 195 243 
380 180 249 
381 198 241 
382 213 241 
383 214 242 
384 208 244 
385 209 245 
387 46 290 
388 45 290 
389 44 290 
390 42 291 
391 44 292 
392 45 293 
393 49 293 
394 46 291 
395 46 292 
396 71 283 
397 63 287 
398 51 290 
399 50 289 
400 50 289 
401 51 289 
402 51 289 
403 52 289 
404 51 289 
405 53 288 
406 53 288 
407 54 288 
408 53 288 
409 52 288 
410 53 288 
411 52 288 
412 54 288 
413 53 288 
414 53 288 
415 52 288 
416 56 288 
417 54 288 
418 53 288 
419 53 288 
420 54 288 
421 48 288 
422 48 288 
423 54 288 
424 53 288 
425 53 288 
426 53 288 
427 53 288 
428 49 288 
429 52 288 
430 52 288 
431 52 288 
432 52 288 
433 43 292 
434 50 288 
435 42 292 
436 43 291 
437 46 291 
438 45 292 
439 42 295 
440 41 296 
441 41 289 
443 14 248 
444 12 231 
445 10 215 
446 9 204 
447 6 187 
448 25 247 
450 7 108 
451 10 88 
452 19 200 
453 10 49 
454 10 38 
455 9 32 
456 10 28 
457 9 25 
458 9 20 
459 10 17 
460 9 17 
461 10 18 
462 11 19 
463 14 18 
464 16 19 
465 17 22 
466 20 27 
467 24 31 
468 27 35 
469 28 36 
470 29 40 
471 30 48 
472 30 53 
473 28 56 
474 31 57 
475 31 60 
476 32 63 
477 36 70 
478 44 83 
479 51 97 
480 59 114 
481 61 124 
482 66 132 
483 48 92 
484 45 87 
486 89 232 
487 88 244 
488 85 261 
489 82 280 
490 82 286 
491 83 286 
492 89 285 
493 101 288 
494 110 290 
495 113 290 
496 115 291 
497 120 289 
498 133 288 
499 105 284 
500 105 287 
501 105 288 
502 102 288 
504 216 293 
505 235 292 
506 251 292 
507 261 292 
508 268 292 
509 276 292 
510 281 292 
511 285 291 
512 285 291 
513 285 292 
514 285 292 
515 285 291 
516 283 288 
517 286 279 
518 288 269 
519 286 261 
520 285 249 
521 285 236 
522 285 233 
523 289 229 
524 290 226 
525 290 221 
526 289 203 
527 290 180 
528 291 154 
529 291 123 
530 290 94 
531 289 66 
532 289 47 
533 288 35 
534 288 29 
535 288 25 
536 287 24 
537 287 20 
538 286 16 
539 286 15 
540 285 14 
541 285 13 
542 284 13 
543 284 14 
544 284 14 
545 285 13 
546 285 14 
547 285 13 
548 285 13 
549 284 14 
550 283 14 
551 283 12 
552 282 12 
553 282 13 
554 282 13 
555 282 12 
556 283 12 
557 283 12 
558 283 12 
559 283 12 
560 283 12 
561 283 13 
562 283 12 
563 283 13 
564 282 13 
565 283 13 
566 281 13 
567 281 14 
568 280 13 
569 278 11 
570 276 11 
571 268 9 
572 265 9 
573 258 8 
574 260 9 
575 248 8 
576 244 8 
577 244 9 
578 235 8 
579 231 8 
580 233 9 
581 232 9 
582 232 10 
583 233 10 
584 233 9 
585 230 9 
586 225 10 
587 213 9 
588 211 8 
589 200 8 
590 193 10 
591 181 11 
592 171 12 
593 164 16 
594 160 20 
595 159 25 
596 156 30 
597 153 33 
598 154 37 
599 155 40 
600 152 41 
601 143 41 
602 131 42 
603 118 45 
604 101 48 
605 91 50 
606 86 50 
607 80 47 
608 70 41 
609 61 39 
610 61 38 
611 63 38 
612 63 39 
613 62 39 
614 63 40 
615 65 40 
616 68 39 
617 71 44 
618 76 62 
619 74 75 
620 71 85 
621 59 99 
622 47 114 
623 35 125 
624 37 121 
625 58 86 
626 30 199 
627 30 216 
628 21 219 
629 48 142 
630 47 136 
631 39 140 
633 14 282 
634 13 283 
635 12 284 
636 11 284 
637 11 284 
638 11 284 
639 11 284 
640 11 284 
641 11 284 
642 11 284 
643 12 283 
644 13 282 
645 16 282 
646 17 286 
647 19 289 
648 21 294 
649 22 294 
650 21 295 
651 22 294 
652 43 276 
653 23 288 
654 21 288 
655 18 288 
656 23 289 
657 23 289 
658 130 283 
659 123 291 
660 139 288 
661 68 287 
662 53 287 
663 57 286 
664 56 287 
665 64 287 
666 68 288 
667 70 288 
668 76 287 
669 79 286 
670 78 283 
671 284 246 
672 282 222 
674 282 164 
675 283 136 
676 286 106 
677 289 77 
679 289 30 
680 287 18 
681 285 14 
682 283 16 
683 276 14 
684 259 12 
685 240 11 
686 231 11 
687 224 10 
688 219 10 
689 219 10 
690 211 12 
691 208 14 
692 205 17 
693 202 18 
694 204 18 
695 207 19 
696 207 23 
697 207 26 
698 204 31 
699 198 35 
700 192 41 
701 186 46 
702 179 46 
703 170 45 
704 155 43 
705 136 43 
706 122 40 
707 108 39 
708 100 40 
709 104 40 
710 96 44 
711 91 53 
712 80 64 
713 71 73 
714 65 79 
715 63 81 
716 53 79 
717 48 78 
718 40 75 
719 33 68 
720 34 66 
721 34 66 
722 35 67 
723 36 67 
724 35 68 
725 36 67 
726 36 67 
727 36 67 
728 36 68 
729 36 68 
730 37 69 
731 37 70 
732 39 70 
733 41 67 
734 42 66 
735 38 68 
736 39 68 
737 38 67 
738 38 65 
739 39 61 
740 38 61 
741 37 63 
742 33 66 
743 34 67 
744 33 64 
745 36 60 
746 38 53 
747 45 40 
748 55 32 
749 69 26 
750 78 21 
751 84 16 
752 87 14 
753 91 13 
754 99 12 
755 112 10 
756 129 9 
757 139 9 
758 153 8 
759 167 8 
760 181 8 
761 193 8 
762 211 8 
763 229 9 
764 246 9 
765 257 9 
766 264 10 
767 274 9 
768 279 10 
769 279 10 
770 281 10 
771 279 9 
772 283 10 
773 284 10 
774 284 10 
775 284 9 
776 284 9 
777 284 9 
778 283 8 
779 284 9 
780 282 10 
781 281 10 
782 280 9 
783 277 9 
784 275 10 
785 270 13 
786 265 16 
787 257 18 
788 250 21 
789 244 23 
790 232 30 
791 219 30 
792 201 29 
793 183 25 
794 167 22 
795 168 22 
796 166 22 
797 160 19 
798 151 17 
799 139 15 
800 132 13 
801 128 12 
802 125 11 
803 120 11 
804 106 12 
805 86 12 
806 68 12 
807 120 14 
808 121 13 
809 118 13 
811 16 10 
812 17 10 
813 13 11 
814 12 10 
815 12 10 
816 13 10 
817 12 10 
818 14 12 
819 12 13 
820 13 13 
821 13 14 
822 14 14 
823 14 14 
824 14 15 
825 15 16 
826 15 15 
827 17 15 
828 18 13 
829 21 13 
830 22 12 
831 22 13 
832 22 13 
833 24 15 
834 31 12 
835 37 12 
836 46 13 
837 53 12 
838 54 12 
839 57 12 
840 61 11 
841 67 12 
842 77 12 
843 83 12 
844 89 12 
845 92 12 
846 93 12 
847 93 12 
848 91 13 
849 87 13 
850 81 13 
851 78 15 
852 78 16 
853 78 16 
854 78 17 
855 77 16 
856 71 18 
857 69 23 
858 70 24 
859 75 33 
860 74 22 
861 76 69 
862 71 83 
863 68 92 
864 63 103 
865 57 115 
866 53 124 
867 56 127 
868 68 84 
869 67 85 
870 65 80 
871 65 88 
872 56 203 
873 63 205 
874 69 209 
875 82 214 
877 135 232 
878 139 230 
879 86 171 
880 82 165 
881 83 170 
882 81 178 
883 85 187 
884 84 196 
885 89 201 
886 94 201 
887 94 201 
889 207 233 
890 209 232 
891 214 233 
892 221 231 
893 229 229 
894 240 230 
895 248 232 
896 255 236 
897 260 241 
898 267 251 
899 272 262 
900 275 271 
901 279 277 
902 281 282 
903 279 282 
904 278 281 
905 274 278 
906 263 276 
907 253 271 
908 247 269 
909 245 268 
910 245 268 
911 242 267 
912 239 267 
913 236 267 
914 233 267 
915 232 267 
916 231 268 
917 231 267 
918 231 267 
919 231 267 
920 231 268 
921 232 267 
922 233 267 
923 233 267 
924 233 268 
925 233 267 
926 232 268 
927 232 267 
928 232 268 
929 232 267 
930 231 268 
931 228 265 
932 215 259 
933 203 257 
934 189 255 
935 170 257 
936 154 256 
937 141 261 
938 128 268 
939 115 275 
940 106 285 
941 104 288 
942 104 289 
943 103 289 
944 100 287 
945 89 277 
946 74 272 
947 55 266 
948 40 261 
949 27 258 
950 18 257 
951 15 260 
952 12 265 
953 11 275 
954 10 281 
955 11 283 
956 11 283 
957 11 284 
958 12 284 
959 13 284 
960 12 284 
961 10 284 
962 10 285 
963 9 285 
964 9 285 
965 9 288 
966 9 286 
967 10 286 
968 10 286 
969 10 286 
970 11 287 
971 11 289 
972 12 289 
973 12 289 
974 12 289 
975 12 289 
976 13 289 
977 13 289 
978 12 289 
979 13 289 
980 12 289 
981 12 289 
982 11 289 
983 10 287 
984 11 287 
985 11 288 
986 10 288 
987 9 288 
988 11 289 
989 11 289 
990 11 289 
991 9 288 
992 12 289 
993 14 287 
994 16 284 
995 21 279 
996 30 274 
997 32 274 
998 31 274 
999 32 274 
1000 32 275 
1001 32 275 
1002 32 275 
1003 32 275 
1004 32 275 
1005 32 275 
1006 33 275 
1007 35 276 
1008 41 284 
1009 45 287 
1010 47 289 
1011 47 289 
1012 47 288 
1013 46 287 
1014 45 284 
1015 51 273 
1016 54 269 
1017 54 267 
1018 55 266 
1019 56 267 
1020 56 267 
1021 54 259 
1022 53 241 
1023 56 234 
1024 53 257 
1026 21 116 
1027 14 100 
1028 11 81 
1029 10 66 
1030 10 61 
1031 11 59 
1032 13 56 
1033 18 48 
1034 26 40 
1035 40 32 
1036 58 29 
1037 75 32 
1038 90 45 
1039 100 62 
1041 120 100 
1042 133 115 
1044 175 154 
1045 90 79 
1046 85 68 
1047 90 69 
1049 227 218 
1050 234 221 
1051 234 221 
1052 235 221 
1053 236 221 
1054 236 222 
1055 237 222 
1056 238 223 
1057 239 224 
1058 239 224 
1059 239 225 
1060 239 226 
1061 239 229 
1062 239 229 
1063 238 230 
1064 237 227 
1065 235 226 
1066 228 234 
1067 219 242 
1068 221 246 
1069 217 246 
1070 217 246 
1071 217 246 
1072 217 245 
1073 218 244 
1074 216 245 
1075 217 245 
1076 217 245 
1077 219 247 
1078 219 250 
1079 219 254 
1080 220 258 
1081 224 262 
1082 224 262 
1083 225 262 
1084 225 262 
1085 227 263 
1086 228 260 
1087 232 259 
1088 235 255 
1089 235 254 
1090 236 254 
1091 236 254 
1092 236 254 
1093 241 249 
1094 242 249 
1095 243 249 
1096 242 249 
1097 242 249 
1098 245 249 
1099 249 245 
1100 256 239 
1101 258 239 
1102 257 239 
1103 257 237 
1104 258 235 
1105 259 235 
1106 261 233 
1107 262 233 
1108 261 232 
1109 262 223 
1110 262 209 
1111 265 194 
1112 269 179 
1113 275 164 
1114 280 150 
1115 285 137 
1116 286 125 
1117 287 115 
1118 284 108 
1119 284 100 
1120 283 93 
1121 284 91 
1122 286 89 
1123 285 88 
1124 285 89 
1125 286 84 
1126 288 76 
1127 289 67 
1128 288 54 
1129 286 37 
1130 283 23 
1131 283 17 
1132 284 16 
1133 284 15 
1134 283 15 
1135 282 16 
1136 280 15 
1137 279 13 
1138 275 11 
1139 272 10 
1140 272 10 
1141 270 10 
1142 265 10 
1143 253 9 
1144 245 10 
1145 226 10 
1146 218 11 
1147 205 10 
1148 198 12 
1149 185 13 
1150 181 14 
1151 175 18 
1152 170 22 
1153 162 30 
1154 159 34 
1155 159 38 
1156 159 38 
1157 160 38 
1158 160 40 
1159 162 45 
1160 163 52 
1161 163 59 
1162 161 64 
1163 156 66 
1164 150 69 
1165 148 68 
1166 150 73 
1167 156 80 
1168 163 95 
1170 187 138 
1172 215 181 
1173 168 100 
1174 169 91 
1176 262 236 
1177 267 252 
1178 273 265 
1179 279 272 
1180 285 275 
1181 285 275 
1182 284 273 
1183 285 270 
1184 285 268 
1185 284 265 
1186 286 262 
1187 289 259 
1188 289 254 
1189 290 244 
1190 291 231 
1191 292 216 
1192 291 200 
1193 291 183 
1194 290 171 
1195 290 160 
1196 290 146 
1197 289 134 
1198 289 123 
1199 289 111 
1200 289 100 
1201 289 86 
1202 289 75 
1203 288 70 
1204 289 67 
1205 290 66 
1206 291 66 
1207 292 67 
1208 292 68 
1209 290 67 
1210 286 67 
1211 283 68 
1212 283 68 
1213 282 68 
1214 279 73 
1215 275 80 
1216 269 91 
1217 261 107 
1218 252 127 
1219 244 151 
1220 271 99 
1221 267 92 
1222 270 93 
1223 271 95 
1224 262 97 
1226 236 215 
1227 235 218 
1228 229 224 
1229 222 232 
1230 217 241 
1231 215 247 
1232 215 249 
1233 214 253 
1234 208 260 
1235 200 273 
1236 197 282 
1237 197 285 
1238 198 286 
1239 198 287 
1240 197 286 
1241 196 287 
1242 196 287 
1243 196 287 
1244 197 287 
1245 197 287 
1246 196 287 
1247 196 287 
1248 196 287 
1249 196 286 
1250 197 287 
1251 197 286 
1252 197 286 
1253 197 287 
1254 198 287 
1255 199 286 
1256 199 287 
1257 199 287 
1258 199 286 
1259 199 287 
1260 199 287 
1261 199 287 
1262 200 287 
1263 202 287 
1264 203 289 
1265 207 290 
1266 211 290 
1267 217 292 
1268 219 284 
1269 233 291 
1270 239 292 
1271 247 291 
1272 255 290 
1273 263 290 
1274 270 290 
1275 275 290 
1276 280 288 
1277 284 287 
1278 286 288 
1279 287 287 
1280 287 287 
1281 288 287 
1282 288 287 
1283 287 286 
1284 288 286 
1285 288 286 
1286 288 286 
1287 288 286 
1288 288 285 
1289 286 285 
1290 285 285 
1291 283 284 
1292 280 286 
1293 277 288 
1294 271 289 
1295 257 289 
1296 240 290 
1297 224 291 
1298 209 292 
1299 203 292 
1300 204 292 
1301 204 292 
1302 204 292 
1303 203 292 
1304 199 293 
1305 193 292 
1306 188 292 
1307 189 292 
1308 189 291 
1309 187 292 
1310 184 292 
1311 182 292 
1312 181 292 
1313 181 292 
1314 180 293 
1315 180 293 
1316 182 293 
1317 183 293 
1318 185 293 
1319 186 293 
1320 188 293 
1321 190 293 
1322 189 293 
1323 190 293 
1324 191 293 
1325 193 293 
1326 194 294 
1327 194 294 
1328 193 293 
1329 193 293 
1330 192 294 
1331 191 294 
1332 192 292 
1333 193 288 
1334 195 282 
1335 194 279 
1336 194 279 
1337 194 280 
1338 195 280 
1339 194 278 
1340 191 278 
1341 178 279 
1342 158 279 
1343 175 270 
1344 186 281 
1345 187 280 
1346 132 273 
1347 175 280 
1348 179 280 
1349 177 280 
1350 42 275 
1351 50 289 
1352 42 288 
1353 43 293 
1354 116 280 
1355 122 282 
1356 116 282 
1357 112 282 
1358 107 283 
1359 95 283 
1360 96 284 
1361 87 284 
1362 89 285 
1363 93 284 
1364 97 284 
1365 102 283 
1366 102 284 
1367 100 284 
1368 99 284 
1369 99 284 
1370 97 284 
1371 97 284 
1372 97 284 
1373 97 284 
1374 98 284 
1375 99 284 
1376 99 284 
1377 99 284 
1378 95 284 
1379 97 284 
1380 98 284 
1381 98 284 
1382 98 284 
1383 98 284 
1384 98 284 
1385 102 284 
1386 99 284 
1387 98 284 
1388 98 284 
1389 98 284 
1390 102 284 
1391 99 284 
1392 99 284 
1393 99 284 
1394 99 284 
1395 99 284 
1396 93 284 
1397 103 284 
1398 99 284 
1399 105 284 
1400 100 283 
1401 100 283 
1402 100 282 
1403 100 282 
1404 100 282 
1406 87 286 
1407 94 288 
1408 98 290 
1409 103 291 
1410 106 292 
1411 111 292 
1412 112 292 
1413 112 293 
1414 114 292 
1415 115 293 
1416 119 293 
1417 125 292 
1418 131 292 
1419 147 292 
1420 121 291 
1421 120 291 
1423 221 292 
1424 239 292 
1425 235 285 
1426 165 291 
1427 159 290 
1428 162 289 
1429 165 288 
1430 169 286 
1432 279 226 
1433 273 212 
1434 266 197 
1435 259 182 
1436 256 168 
1437 258 156 
1438 261 140 
1439 263 130 
1440 258 127 
1441 247 123 
1442 230 113 
1443 214 101 
1444 200 89 
1445 189 74 
1446 181 57 
1447 174 41 
1448 170 27 
1449 167 18 
1450 165 14 
1451 159 14 
1452 147 15 
1453 130 16 
1454 110 16 
1455 93 20 
1456 88 24 
1457 80 30 
1458 81 33 
1459 82 46 
1460 77 62 
1461 66 77 
1462 63 81 
1463 56 84 
1464 54 84 
1465 51 78 
1466 51 76 
1467 50 72 
1468 48 65 
1469 46 56 
1470 48 55 
1471 48 56 
1472 47 56 
1473 46 55 
1474 45 56 
1475 46 55 
1476 46 54 
1477 46 54 
1478 46 53 
1479 46 53 
1480 45 51 
1481 44 51 
1482 42 45 
1483 37 39 
1484 33 32 
1485 29 24 
1486 25 19 
1487 22 16 
1488 18 15 
1489 16 15 
1490 15 15 
1491 15 15 
1492 16 15 
1493 16 17 
1494 15 21 
1495 13 27 
1496 12 32 
1497 12 33 
1498 12 32 
1499 12 34 
1500 11 34 
1501 13 35 
1502 13 46 
1503 16 53 
1504 20 59 
1505 22 62 
1506 24 69 
1508 50 110 
1509 58 127 
1510 26 71 
1511 19 63 
1513 95 211 
1514 106 216 
1515 49 115 
1516 45 106 
1518 174 238 
1519 176 241 
1520 88 153 
1521 77 150 
1522 80 153 
1523 84 156 
1524 90 164 
1525 96 172 
1526 97 170 
1528 237 273 
1529 226 279 
1530 215 283 
1531 206 281 
1532 199 277 
1533 198 270 
1534 200 261 
1535 204 251 
1536 210 243 
1537 215 238 
1538 222 233 
1539 225 233 
1540 226 232 
1541 225 232 
1542 225 233 
1543 229 241 
1544 235 249 
1545 236 252 
1546 238 255 
1547 238 256 
1548 239 257 
1549 239 257 
1550 238 256 
1551 238 255 
1552 237 253 
1553 236 252 
1554 236 252 
1555 236 253 
1556 238 254 
1557 238 254 
1558 238 255 
1559 237 254 
1560 235 253 
1561 234 253 
1562 233 254 
1563 232 254 
1564 231 254 
1565 228 258 
1566 226 259 
1567 222 261 
1568 221 266 
1569 219 260 
1570 221 259 
1571 220 257 
1572 217 251 
1573 212 249 
1574 205 247 
1575 198 247 
1576 190 253 
1577 181 258 
1578 170 269 
1579 156 276 
1580 148 286 
1581 145 288 
1582 142 289 
1583 140 289 
1584 139 290 
1585 138 289 
1586 133 289 
1587 123 290 
1588 144 283 
1589 149 286 
1590 142 286 
1591 140 287 
1592 140 287 
1593 144 287 
1594 140 286 
1595 139 286 
1596 133 286 
1598 11 282 
1599 11 282 
1600 11 282 
1601 11 281 
1602 11 281 
1603 11 282 
1604 11 281 
1605 11 281 
1606 11 282 
1607 11 283 
1608 11 282 
1609 11 282 
1610 11 282 
1611 11 284 
1612 11 284 
1613 12 284 
1614 11 284 
1615 11 284 
1616 11 284 
1617 12 284 
1618 14 283 
1619 13 284 
1620 13 284 
1621 14 283 
1622 13 278 
1623 11 275 
1624 10 265 
1625 10 263 
1626 9 258 
1627 8 256 
1628 7 254 
1629 6 254 
1630 7 255 
1631 8 256 
1632 9 255 
1633 9 250 
1634 8 243 
1635 7 238 
1636 7 234 
1637 9 234 
1638 12 234 
1639 17 234 
1640 23 234 
1641 29 232 
1642 29 231 
1643 29 222 
1644 28 203 
1645 32 206 
1646 22 221 
1647 22 229 
1649 33 95 
1650 38 87 
1651 42 82 
1652 44 82 
1653 48 79 
1654 47 78 
1655 48 68 
1656 48 65 
1657 46 62 
1658 46 62 
1659 46 61 
1660 46 63 
1661 46 61 
1662 49 57 
1663 50 56 
1664 49 57 
1665 50 56 
1666 51 54 
1667 52 54 
1668 55 52 
1669 64 48 
1670 76 42 
1671 87 40 
1672 100 35 
1673 118 29 
1674 134 22 
1675 150 15 
1676 161 12 
1677 171 11 
1678 176 12 
1679 181 14 
1680 193 23 
1681 196 26 
1682 205 37 
1683 208 46 
1684 207 61 
1685 206 86 
1686 191 41 
1687 209 150 
1689 207 203 
1690 208 215 
1691 212 217 
1692 213 217 
1693 212 218 
1694 211 218 
1695 218 219 
1696 234 223 
1697 249 233 
1698 255 238 
1699 256 238 
1700 256 239 
1701 255 239 
1702 254 240 
1703 247 247 
1704 242 253 
1705 241 254 
1706 237 253 
1707 232 252 
1708 231 252 
1709 230 252 
1710 227 252 
1711 225 251 
1712 220 250 
1713 217 249 
1714 217 248 
1715 218 247 
1716 219 246 
1717 219 242 
1718 218 241 
1719 212 235 
1720 206 227 
1721 192 216 
1722 195 215 
1723 150 184 
1724 152 180 
1725 192 216 
1726 197 227 
1727 196 222 
1729 71 84 
1730 66 82 
1731 64 83 
1732 60 77 
1733 55 70 
1734 46 60 
1735 46 56 
1736 46 53 
1737 46 53 
1738 46 55 
1739 46 55 
1740 47 52 
1741 47 51 
1742 48 49 
1743 47 47 
1744 46 40 
1745 42 34 
1746 36 27 
1747 30 22 
1748 28 24 
1749 26 24 
1750 22 24 
1751 18 23 
1752 21 25 
1753 23 27 
1754 24 31 
1755 24 37 
1756 27 41 
1757 29 39 
1758 37 36 
1759 49 34 
1760 61 36 
1761 69 47 
1762 76 58 
1763 77 64 
1764 77 70 
1765 78 70 
1766 78 69 
1767 77 70 
1768 75 72 
1769 74 73 
1770 78 73 
1771 79 73 
1772 81 72 
1773 82 73 
1774 82 74 
1775 83 74 
1776 83 74 
1777 81 73 
1778 76 71 
1779 73 72 
1780 71 72 
1781 70 71 
1782 68 70 
1783 65 70 
1784 58 67 
1785 47 62 
1786 44 58 
1787 43 57 
1788 41 57 
1789 40 58 
1790 41 59 
1791 41 59 
1792 43 59 
1793 44 59 
1794 47 60 
1795 47 60 
1796 46 60 
1797 46 61 
1798 46 62 
1799 47 64 
1800 46 66 
1801 47 66 
1802 52 69 
1803 54 73 
1804 57 81 
1805 58 90 
1806 61 97 
1807 66 102 
1808 72 110 
1809 57 87 
1810 56 83 
1812 118 197 
1813 117 208 
1814 113 220 
1815 109 234 
1816 103 251 
1817 99 268 
1818 97 284 
1819 97 286 
1820 97 286 
1821 98 283 
1822 101 277 
1823 109 277 
1824 121 285 
1825 128 286 
1826 128 282 
1827 135 287 
1828 134 287 
1829 132 287 
1830 130 288 
1831 129 288 
1832 130 288 
1833 130 289 
1834 129 289 
1835 131 288 
1836 138 290 
1837 154 292 
1838 171 292 
1839 178 292 
1840 181 292 
1841 182 292 
1842 183 292 
1843 188 291 
1844 200 289 
1845 218 286 
1846 236 285 
1847 252 286 
1848 267 287 
1849 277 288 
1850 285 286 
1851 288 284 
1852 289 282 
1853 287 281 
1854 287 280 
1855 285 278 
1856 282 278 
1857 278 279 
1858 273 276 
1859 264 270 
1860 256 265 
1861 253 264 
1862 252 265 
1863 252 266 
1864 251 265 
1865 251 265 
1866 252 265 
1867 252 265 
1868 252 265 
1869 251 265 
1870 251 265 
1871 251 265 
1872 251 265 
1873 252 265 
1874 252 265 
1875 252 265 
1876 252 265 
1877 252 265 
1878 252 265 
1879 252 265 
1880 252 264 
1881 252 265 
1882 252 265 
1883 252 265 
1884 252 265 
1885 252 265 
1886 252 265 
1887 252 265 
1888 252 265 
1889 252 265 
1890 252 265 
1891 252 265 
1892 252 265 
1893 252 265 
1894 252 265 
1895 252 265 
1896 252 265 
1897 252 265 
1898 252 265 
1899 252 265 
1900 251 265 
1901 246 265 
1902 237 265 
1903 231 264 
1904 227 264 
1905 221 263 
1906 212 261 
1907 206 255 
1908 202 251 
1909 197 248 
1910 188 247 
1911 180 248 
1912 174 244 
1913 164 232 
1914 167 241 
1916 103 176 
1918 59 122 
1919 52 113 
1920 43 99 
1921 35 83 
1922 30 70 
1923 31 58 
1924 30 52 
1925 34 47 
1926 35 45 
1927 34 44 
1928 40 41 
1929 43 42 
1930 43 42 
1931 47 49 
1932 47 56 
1933 47 58 
1934 47 57 
1935 47 57 
1936 48 58 
1937 50 58 
1938 65 65 
1939 79 64 
1940 83 74 
1941 89 85 
1942 96 101 
1944 116 143 
1945 121 146 
1946 87 94 
1947 81 87 
1948 83 88 
1949 86 91 
1950 89 94 
1952 149 271 
1953 151 269 
1954 150 267 
1955 150 263 
1956 160 255 
1957 148 254 
1958 162 243 
1959 167 235 
1960 182 224 
1961 194 218 
1962 201 215 
1963 220 216 
1964 227 217 
1965 239 217 
1966 195 234 
1967 188 235 
1968 192 233 
1970 247 284 
1971 242 282 
1972 230 277 
1973 221 269 
1974 208 260 
1975 212 256 
1976 220 248 
1977 216 249 
1978 212 252 
1979 211 259 
1980 218 261 
1981 224 260 
1982 53 103 
1983 46 91 
1984 39 80 
1985 34 67 
1986 32 59 
1987 33 56 
1988 31 54 
1989 31 54 
1990 31 50 
1991 35 42 
1992 40 37 
1993 46 35 
1994 48 36 
1995 49 40 
1996 48 50 
1997 48 56 
1998 48 60 
1999 47 61 
2000 46 61 
2001 46 59 
2002 46 59 
2003 47 59 
2004 48 59 
2005 51 62 
2006 57 64 
2007 57 65 
2008 63 69 
2009 71 77 
2010 79 86 
2011 89 98 
2012 66 75 
2013 66 76 
2014 125 148 
2015 129 147 
2017 177 192 
2018 189 193 
2019 195 190 
2020 204 183 
2021 212 176 
2022 217 169 
2023 221 164 
2024 222 156 
2025 225 139 
2026 230 119 
2028 248 75 
2029 260 57 
2030 270 41 
2031 276 30 
2032 277 21 
2033 276 17 
2034 276 16 
2035 276 16 
2036 273 16 
2037 274 17 
2038 276 18 
2039 279 23 
2040 278 25 
2041 282 26 
2042 282 25 
2043 281 23 
2044 281 23 
2045 281 22 
2046 281 21 
2047 279 20 
2048 279 19 
2049 281 17 
2050 281 20 
2051 280 22 
2052 276 26 
2053 275 39 
2054 269 56 
2055 266 63 
2056 262 74 
2057 257 85 
2058 253 96 
2059 248 112 
2060 243 131 
2062 240 173 
2064 229 206 
2065 226 210 
2066 221 209 
2067 211 205 
2068 197 197 
2069 181 190 
2070 222 166 
2071 224 170 
2073 113 125 
2074 101 111 
2075 184 168 
2076 79 86 
2077 73 78 
2078 69 74 
2079 66 71 
2080 56 66 
2081 48 60 
2082 46 56 
2083 44 54 
2084 45 54 
2085 46 55 
2086 45 55 
2087 44 54 
2088 43 55 
2089 42 56 
2090 41 56 
2091 41 57 
2092 40 58 
2093 40 58 
2094 42 58 
2095 45 59 
2096 46 58 
2097 45 58 
2098 45 59 
2099 44 59 
2100 43 59 
2101 43 60 
2102 43 60 
2103 43 61 
2104 43 61 
2105 39 62 
2106 33 64 
2107 26 63 
2108 19 65 
2109 16 67 
2110 16 68 
2111 17 67 
2112 16 66 
2113 14 66 
2114 14 68 
2115 14 74 
2116 13 86 
2117 11 102 
2118 10 116 
2119 10 130 
2120 3 187 
2121 9 184 
2122 10 116 
2123 17 110 
2124 12 112 
2125 11 116 
2126 15 121 
2127 15 125 
2129 82 287 
2130 81 287 
2131 80 287 
2132 79 287 
2133 81 287 
2134 86 286 
2135 98 286 
2136 108 288 
2137 114 290 
2138 117 290 
2139 117 290 
2140 115 290 
2141 114 289 
2142 114 287 
2143 120 274 
2144 123 268 
2145 122 265 
2146 121 258 
2147 117 248 
2148 109 231 
2149 110 236 
2151 76 157 
2152 78 142 
2154 62 98 
2155 56 94 
2156 50 90 
2157 41 83 
2158 33 71 
2159 30 63 
2160 31 51 
2161 33 46 
2162 40 37 
2163 54 30 
2164 66 28 
2165 78 30 
2166 90 31 
2167 97 31 
2168 104 26 
2169 113 22 
2170 118 17 
2171 124 13 
2172 127 14 
2173 128 16 
2174 131 16 
2175 140 21 
2176 149 26 
2177 157 33 
2178 162 38 
2179 167 43 
2180 170 47 
2181 173 48 
2182 177 51 
2183 179 50 
2184 181 50 
2185 181 52 
2186 182 53 
2187 186 54 
2188 195 55 
2189 201 57 
2190 205 58 
2191 208 59 
2192 209 60 
2193 209 60 
2194 210 60 
2195 210 59 
2196 210 60 
2197 210 60 
2198 209 61 
2199 209 61 
2200 209 61 
2201 214 61 
2202 221 63 
2203 226 65 
2204 230 66 
2205 241 67 
2206 252 70 
2207 264 72 
2208 272 73 
2209 271 73 
2210 271 72 
2211 276 74 
2212 281 76 
2213 281 75 
2214 282 73 
2215 284 70 
2216 285 67 
2217 286 66 
2218 286 65 
2219 286 65 
2220 285 67 
2221 285 67 
2222 285 67 
2223 283 67 
2224 278 68 
2225 278 68 
2226 279 68 
2227 277 70 
2228 273 75 
2229 267 85 
2230 260 94 
2231 255 100 
2232 250 103 
2233 247 103 
2234 241 104 
2235 236 104 
2236 231 101 
2237 224 95 
2238 215 86 
2239 208 78 
2240 205 71 
2241 202 65 
2242 200 59 
2243 196 48 
2244 193 39 
2245 187 29 
2246 181 22 
2247 178 20 
2248 174 20 
2249 167 19 
2250 159 21 
2251 150 24 
2252 135 29 
2253 122 32 
2254 105 36 
2255 94 42 
2256 89 47 
2257 87 50 
2258 89 52 
2259 88 52 
2260 89 51 
2261 82 52 
2262 84 51 
2263 85 48 
2264 85 44 
2265 85 35 
2266 86 25 
2267 87 19 
2268 88 18 
2269 88 22 
2270 88 23 
2271 91 29 
2272 96 36 
2273 103 48 
2274 106 61 
2275 110 79 
2276 115 103 
2278 122 145 
2279 125 145 
2281 110 212 
2282 115 209 
2284 95 247 
2285 95 246 
2286 96 245 
2287 96 244 
2288 95 243 
2289 96 241 
2290 96 241 
2291 96 242 
2292 96 242 
2293 96 242 
2294 96 242 
2295 96 242 
2296 97 242 
2297 96 243 
2298 95 243 
2299 91 240 
2300 85 238 
2301 80 237 
2302 72 236 
2303 64 237 
2304 59 240 
2305 50 248 
2306 36 250 
2307 25 258 
2308 18 260 
2309 17 261 
2310 22 261 
2311 25 264 
2312 29 270 
2313 40 283 
2314 47 288 
2315 52 289 
2316 55 288 
2317 60 286 
2318 74 276 
2319 93 275 
2320 92 274 
2321 58 277 
2322 57 277 
2323 59 278 
2324 62 278 
2325 60 277 
2327 215 253 
2328 215 252 
2329 218 252 
2330 226 252 
2331 231 251 
2332 234 251 
2333 235 251 
2334 239 252 
2335 239 252 
2336 237 252 
2337 236 253 
2338 234 254 
2339 234 256 
2340 234 256 
2341 233 255 
2342 230 260 
2343 231 257 
2344 229 261 
2345 228 268 
2346 219 270 
2347 214 276 
2348 209 282 
2349 204 282 
2350 191 283 
2351 174 283 
2352 181 284 
2353 211 275 
2354 211 277 
2355 203 279 
2356 210 280 
2357 207 281 
2359 99 291 
2360 98 291 
2361 100 292 
2362 100 293 
2363 102 292 
2364 104 290 
2365 105 290 
2366 105 290 
2367 104 289 
2368 103 289 
2369 100 287 
2370 94 280 
2371 84 272 
2372 77 263 
2373 69 251 
2374 62 242 
2375 61 238 
2376 60 241 
2377 53 241 
2378 40 241 
2379 30 242 
2380 20 243 
2381 17 245 
2382 18 247 
2383 16 257 
2384 12 270 
2385 11 277 
2386 11 280 
2387 12 280 
2388 12 278 
2389 12 282 
2390 11 282 
2391 12 282 
2392 12 283 
2393 12 282 
2394 13 283 
2395 13 282 
2396 13 283 
2397 12 283 
2398 13 283 
2399 12 284 
2400 12 284 
2401 12 284 
2402 12 284 
2403 11 283 
2404 12 285 
2405 12 284 
2406 12 284 
2407 11 283 
2408 12 284 
2409 11 283 
2410 12 283 
2411 12 282 
2412 12 283 
2413 13 283 
2414 13 283 
2415 18 287 
2416 16 285 
2417 18 286 
2418 19 293 
2419 15 285 
2420 16 285 
2421 15 285 
2422 15 286 
2423 15 286 
2425 56 290 
2426 55 289 
2427 54 289 
2428 49 287 
2429 47 290 
2430 42 292 
2431 41 292 
2432 41 294 
2433 39 288 
2434 43 289 
2435 44 289 
2436 47 289 
2437 46 290 
2438 45 289 
2439 47 289 
2440 44 290 
2441 44 289 
2442 44 289 
2443 44 289 
2444 44 289 
2445 44 294 
2446 42 295 
2447 42 288 
2448 30 272 
2449 35 268 
2450 40 267 
2451 45 265 
2452 55 264 
2453 62 263 
2454 65 260 
2455 71 263 
2456 80 264 
2457 87 268 
2458 94 271 
2459 101 274 
2460 108 278 
2461 113 280 
2462 114 279 
2463 114 277 
2464 118 269 
2465 125 261 
2466 132 255 
2467 142 254 
2468 145 252 
2469 152 249 
2470 160 252 
2471 163 254 
2472 161 258 
2473 164 267 
2474 165 275 
2475 167 282 
2476 169 283 
2477 169 280 
2478 171 277 
2479 184 276 
2480 191 271 
2481 203 262 
2482 209 252 
2483 216 245 
2484 214 243 
2485 216 238 
2486 229 227 
2487 237 221 
2488 244 210 
2489 253 201 
2490 259 195 
2491 266 189 
2492 274 183 
2493 282 177 
2494 284 174 
2495 284 173 
2496 283 171 
2497 284 165 
2498 284 156 
2499 285 144 
2500 284 132 
2501 282 124 
2502 279 117 
2503 276 115 
2504 273 109 
2505 269 103 
2506 264 95 
2507 257 88 
2508 252 83 
2509 249 76 
2510 243 67 
2511 238 56 
2512 233 41 
2513 228 30 
2514 225 21 
2515 222 15 
2516 218 13 
2517 216 12 
2518 210 12 
2519 203 12 
2520 193 12 
2521 185 12 
2522 176 11 
2523 170 11 
2524 159 11 
2525 149 12 
2526 139 14 
2527 131 13 
2528 127 14 
2529 124 13 
2530 120 13 
2531 111 14 
2532 98 15 
2533 87 17 
2534 75 15 
2535 64 15 
2536 57 14 
2537 53 15 
2538 47 14 
2539 44 14 
2540 43 15 
2541 43 14 
2542 41 13 
2543 41 14 
2544 41 14 
2545 41 14 
2546 41 14 
2547 41 14 
2548 39 14 
2549 38 15 
2550 33 16 
2551 21 24 
2552 16 31 
2553 13 35 
2554 13 35 
2555 13 38 
2556 14 50 
2557 15 62 
2558 14 80 
2559 11 97 
2560 9 105 
2561 10 116 
2562 12 125 
2563 13 80 
2564 13 75 
2565 13 78 
2566 13 86 
2568 11 217 
2569 15 220 
2570 16 221 
2571 14 218 
2572 16 214 
2573 27 209 
2574 36 203 
2575 41 201 
2576 45 190 
2577 46 177 
2578 51 158 
2579 52 147 
2580 54 133 
2581 56 131 
2582 57 133 
2583 62 132 
2584 63 131 
2585 65 129 
2586 65 130 
2587 65 129 
2588 64 131 
2589 61 118 
2590 59 111 
2591 54 105 
2592 50 95 
2593 46 93 
2594 42 89 
2595 38 80 
2596 35 68 
2597 35 53 
2598 39 43 
2599 41 38 
2600 48 35 
2601 50 35 
2602 48 35 
2603 49 36 
2604 48 36 
2605 47 36 
2606 46 38 
2607 46 44 
2608 47 57 
2609 48 61 
2610 48 62 
2611 49 63 
2612 50 63 
2613 49 60 
2614 49 61 
2615 67 67 
2616 78 72 
2617 93 74 
2618 112 74 
2619 129 76 
2620 144 78 
2621 160 83 
2622 170 87 
2623 175 87 
2624 183 84 
2625 192 81 
2626 201 78 
2627 209 74 
2628 214 69 
2629 216 64 
2630 219 60 
2631 222 58 
2632 224 57 
2633 223 59 
2634 230 58 
2635 247 52 
2636 261 48 
2637 275 43 
2638 280 40 
2639 281 39 
2640 278 43 
2641 275 43 
2642 279 43 
2643 277 47 
2644 275 47 
2645 269 54 
2646 263 56 
2647 258 56 
2648 249 56 
2649 240 57 
2650 225 56 
2652 189 54 
2653 181 55 
2654 177 58 
2655 174 60 
2656 172 59 
2657 173 59 
2658 177 60 
2659 178 60 
2660 177 59 
2661 176 56 
2662 175 54 
2663 172 53 
2664 158 52 
2666 118 48 
2667 100 46 
2668 89 41 
2669 85 37 
2670 81 31 
2671 75 22 
2672 70 16 
2673 67 14 
2674 65 14 
2675 62 13 
2676 55 14 
2677 43 16 
2678 34 16 
2679 24 17 
2680 18 17 
2681 19 19 
2682 22 25 
2683 22 31 
2684 25 41 
2685 31 54 
2686 39 70 
2687 40 72 
2688 47 78 
2689 48 79 
2690 49 81 
2691 50 81 
2692 52 80 
2693 56 79 
2694 57 79 
2695 58 78 
2696 57 75 
2697 56 74 
2698 57 75 
2699 57 77 
2700 57 78 
2701 58 80 
2702 62 77 
2703 73 66 
2704 81 57 
2705 93 45 
2706 107 35 
2707 93 41 
2709 148 13 
2710 158 14 
2711 169 12 
2712 185 11 
2713 203 11 
2714 189 7 
2715 143 27 
2717 261 13 
2718 265 11 
2719 267 10 
2720 271 10 
2721 270 10 
2722 279 10 
2723 279 10 
2724 277 8 
2725 275 8 
2726 280 9 
2727 280 9 
2728 280 9 
2729 281 9 
2730 281 11 
2731 278 10 
2732 280 14 
2733 282 19 
2734 284 33 
2735 283 52 
2736 283 70 
2737 284 97 
2738 282 128 
2739 280 161 
2741 276 215 
2743 270 251 
2744 261 262 
2745 248 270 
2746 236 275 
2747 230 283 
2748 226 287 
2749 223 286 
2750 219 286 
2751 207 281 
2752 194 274 
2753 183 264 
2754 170 255 
2755 156 242 
2756 163 242 
2757 201 263 
2758 196 264 
2760 85 150 
2761 75 134 
2762 65 96 
2763 63 86 
2764 57 85 
2765 49 84 
2766 39 75 
2767 33 67 
2768 30 63 
2769 32 62 
2770 32 63 
2771 33 64 
2772 34 64 
2773 33 64 
2774 33 64 
2775 34 62 
2776 34 65 
2777 37 62 
2778 41 60 
2779 44 60 
2780 45 61 
2781 46 61 
2782 46 60 
2783 46 58 
2784 46 58 
2785 46 58 
2786 46 59 
2787 46 58 
2788 47 59 
2789 46 59 
2790 46 59 
2791 46 60 
2792 47 61 
2793 48 62 
2794 49 63 
2795 54 66 
2796 57 69 
2797 63 77 
2798 70 85 
2799 79 96 
2800 92 107 
2802 123 140 
2803 133 151 
2805 177 211 
2806 189 218 
2807 198 223 
2808 207 226 
2809 213 231 
2810 217 232 
2811 219 234 
2812 220 235 
2813 225 243 
2814 229 241 
2815 232 249 
2816 234 250 
2817 234 251 
2818 235 251 
2819 233 250 
2820 234 250 
2821 233 251 
2822 234 253 
2823 234 254 
2824 234 255 
2825 234 254 
2826 233 256 
2827 234 257 
2828 234 255 
2829 234 253 
2830 235 250 
2831 234 247 
2832 233 245 
2833 230 244 
2834 229 240 
2835 230 236 
2836 231 232 
2837 232 231 
2838 231 232 
2839 230 233 
2840 227 234 
2841 228 234 
2842 224 231 
2843 218 226 
2844 209 221 
2845 202 216 
2846 198 212 
2847 194 206 
2848 190 201 
2849 189 194 
2850 187 188 
2851 185 180 
2852 183 172 
2853 177 164 
2854 165 157 
2856 126 132 
2857 112 121 
2859 80 95 
2860 71 86 
2861 66 80 
2862 64 76 
2863 57 69 
2864 49 63 
2865 46 61 
2866 46 57 
2867 47 56 
2868 47 56 
2869 47 56 
2870 46 54 
2871 45 55 
2872 45 56 
2873 46 56 
2874 47 57 
2875 47 57 
2876 47 57 
2877 48 56 
2878 48 57 
2879 46 58 
2880 46 58 
2881 46 60 
2882 45 59 
2883 45 60 
2884 46 60 
2885 47 60 
2886 47 60 
2887 48 60 
2888 51 62 
2889 74 68 
2890 87 76 
2891 104 86 
2893 137 116 
2894 75 77 
2896 171 186 
2897 178 201 
2898 190 213 
2899 203 222 
2900 212 227 
2901 218 229 
2902 219 230 
2903 221 232 
2904 225 241 
2905 232 249 
2906 235 252 
2907 237 256 
2908 237 256 
2909 237 255 
2910 235 254 
2911 234 255 
2912 233 255 
2913 232 254 
2914 230 257 
2915 227 259 
2916 227 265 
2917 219 266 
2918 205 273 
2919 187 276 
2920 196 275 
2921 218 266 
2922 218 268 
2923 222 269 
2924 221 270 
2925 222 272 
2926 219 272 
2927 215 273 
2928 218 274 
2930 80 290 
2931 82 289 
2932 84 290 
2933 87 290 
2934 89 289 
2935 95 290 
2936 99 290 
2937 103 290 
2938 109 291 
2939 116 291 
2940 120 291 
2941 124 292 
2942 127 292 
2943 126 294 
2944 130 293 
2945 132 293 
2946 129 292 
2947 128 292 
2948 127 291 
2949 127 289 
2950 132 290 
2951 143 291 
2952 153 292 
2953 165 292 
2954 175 291 
2955 187 291 
2956 193 286 
2957 198 277 
2958 217 277 
2959 226 279 
2960 237 275 
2961 250 276 
2962 206 285 
2963 206 284 
2964 209 283 
2966 285 286 
2967 285 287 
2968 283 289 
2969 281 289 
2970 280 289 
2971 279 290 
2972 279 290 
2973 280 290 
2974 280 291 
2975 279 293 
2976 279 294 
2977 280 294 
2978 280 293 
2979 282 293 
2980 284 292 
2981 286 291 
2982 287 292 
2983 286 291 
2984 288 288 
2985 289 285 
2986 287 283 
2987 285 282 
2988 285 284 
2989 284 284 
2990 281 280 
2991 269 277 
2992 254 275 
2993 282 282 
2995 225 267 
2996 208 267 
2997 263 277 
2998 266 275 
2999 264 275 
3000 262 274 
3001 260 273 
3003 100 260 
3004 101 262 
3005 100 262 
3006 99 263 
3007 97 266 
3008 92 266 
3009 92 270 
3010 90 277 
3011 88 284 
3012 90 285 
3013 94 286 
3014 97 288 
3015 101 289 
3016 103 290 
3017 107 291 
3018 110 290 
3019 110 289 
3020 109 288 
3021 109 288 
3022 107 288 
3023 105 288 
3024 104 288 
3025 103 288 
3026 102 287 
3027 100 278 
3028 91 274 
3029 85 268 
3030 83 261 
3031 83 254 
3032 85 246 
3033 85 239 
3034 85 236 
3035 84 235 
3036 85 236 
3037 86 237 
3038 86 238 
3039 87 238 
3040 86 239 
3041 86 239 
3042 85 237 
3043 84 236 
3044 83 235 
3045 83 234 
3046 81 229 
3047 81 223 
3048 82 221 
3049 83 219 
3050 84 216 
3051 86 216 
3052 88 216 
3053 89 217 
3054 88 217 
3055 86 217 
3056 85 215 
3057 84 210 
3058 79 197 
3059 73 178 
3060 81 204 
3062 45 112 
3063 36 101 
3064 28 90 
3065 23 84 
3066 18 83 
3067 22 88 
3068 18 86 
3069 17 89 
3070 17 92 
3071 15 97 
3072 18 104 
3073 14 112 
3074 14 119 
3075 13 124 
3076 14 125 
3077 15 126 
3078 16 125 
3079 16 127 
3080 15 129 
3081 16 131 
3082 16 131 
3083 16 130 
3084 16 130 
3085 15 133 
3086 18 132 
3087 23 123 
3088 29 111 
3089 32 98 
3090 31 83 
3091 30 67 
3092 33 50 
3093 42 34 
3094 54 25 
3095 67 23 
3096 75 25 
3097 85 31 
3098 89 39 
3099 93 48 
3100 97 56 
3101 99 61 
3102 102 69 
3103 104 70 
3104 108 73 
3105 108 71 
3106 107 73 
3107 104 73 
3108 99 74 
3109 95 75 
3110 90 74 
3111 80 74 
3112 76 72 
3113 74 69 
3114 72 68 
3115 59 66 
3116 47 60 
3117 47 58 
3118 47 58 
3119 47 58 
3120 47 58 
3121 46 59 
3122 46 60 
3123 47 60 
3124 48 60 
3125 48 59 
3126 47 58 
3127 48 58 
3128 48 58 
3129 52 62 
3130 67 72 
3131 73 61 
3132 74 61 
3133 74 63 
3134 73 60 
3135 73 53 
3136 73 41 
3137 72 31 
3138 70 23 
3139 67 19 
3140 68 18 
3141 69 19 
3142 67 21 
3143 66 20 
3144 65 20 
3146 67 21 
3147 62 20 
3148 59 21 
3149 66 28 
3150 68 40 
3151 70 48 
3152 69 52 
3153 68 52 
3154 66 59 
3155 68 39 
3156 69 37 
3157 70 36 
3158 71 37 
3159 72 39 
3160 73 40 
3161 73 43 
3162 74 49 
3163 74 49 
3164 75 48 
3165 76 48 
3166 77 47 
3167 77 48 
3168 78 49 
3169 79 51 
3170 80 50 
3171 81 48 
3172 81 51 
3173 83 44 
3174 83 48 
3175 84 52 
3176 85 49 
3177 86 47 
3178 87 46 
3179 87 48 
3180 88 48 
3181 89 45 
3182 90 47 
3183 90 48 
3184 91 48 
3185 91 47 
3186 93 45 
3187 94 44 
3188 94 48 
3189 96 47 
3190 92 47 
3191 92 42 
3192 87 42 
3193 86 43 
3194 87 44 
# Trial 3 - POSITION_mouse_training_OS_5trials_batch3_101-108_t0062_raw.txt
157 231 277 
158 239 293 
159 226 293 
160 216 292 
161 208 293 
162 204 293 
163 200 292 
164 192 291 
165 184 290 
166 177 290 
167 172 290 
168 164 288 
169 151 282 
170 142 280 
171 126 295 
172 105 283 
173 96 285 
174 89 286 
175 79 289 
176 68 289 
177 60 288 
178 53 285 
179 47 279 
180 43 275 
181 41 271 
182 40 268 
183 40 268 
184 33 271 
185 22 233 
186 19 228 
187 13 218 
188 9 207 
189 7 193 
190 7 178 
191 7 161 
192 7 142 
193 7 124 
194 7 108 
195 7 98 
196 8 95 
197 9 71 
198 9 67 
199 8 63 
200 8 59 
201 8 55 
202 8 49 
203 7 42 
204 8 33 
205 8 27 
206 8 22 
207 8 17 
208 8 17 
209 8 16 
210 8 16 
211 7 16 
212 7 16 
213 7 16 
214 7 16 
215 7 16 
216 7 16 
217 7 16 
218 8 15 
219 9 15 
220 10 15 
221 13 14 
222 16 13 
223 25 11 
224 41 10 
225 54 10 
226 66 10 
227 78 10 
228 86 11 
229 86 12 
230 87 12 
231 88 11 
232 91 11 
233 98 12 
234 110 11 
235 125 11 
236 141 10 
237 158 10 
238 174 10 
239 191 11 
240 207 13 
241 220 13 
242 228 16 
243 232 17 
244 240 21 
245 243 26 
246 244 25 
247 253 27 
248 263 28 
249 270 29 
250 276 31 
251 280 31 
252 277 31 
253 283 44 
254 286 57 
255 288 72 
256 290 86 
257 290 102 
258 292 119 
259 292 138 
260 285 79 
261 289 180 
262 292 195 
263 292 214 
264 295 206 
265 285 144 
267 287 269 
268 287 273 
269 288 279 
270 291 280 
271 291 280 
272 292 282 
273 291 281 
274 292 284 
275 290 281 
276 289 284 
277 292 283 
278 292 284 
279 292 283 
280 292 282 
281 288 280 
282 287 280 
283 286 279 
284 285 278 
285 290 269 
286 285 270 
287 271 280 
288 254 282 
289 235 284 
290 216 285 
291 201 289 
292 195 290 
293 191 290 
294 182 288 
296 142 277 
297 126 276 
299 75 267 
300 69 267 
301 63 264 
302 61 263 
303 55 263 
304 50 263 
305 43 265 
306 90 267 
307 11 239 
308 9 233 
309 7 224 
310 7 206 
311 7 186 
312 8 165 
313 8 143 
314 8 121 
315 8 103 
316 7 92 
318 7 45 
319 7 35 
320 8 27 
321 8 21 
322 9 17 
323 9 16 
324 9 16 
325 10 14 
326 11 14 
327 10 14 
328 10 13 
329 10 12 
330 9 12 
331 9 11 
332 10 12 
333 10 13 
334 9 14 
335 9 14 
336 9 14 
337 9 15 
338 9 16 
339 9 18 
340 9 17 
341 9 18 
342 9 18 
343 9 17 
344 10 18 
345 11 17 
346 12 20 
347 11 22 
348 9 26 
349 9 33 
350 11 40 
351 13 47 
352 19 56 
353 25 58 
354 30 56 
355 34 56 
356 42 54 
357 58 51 
358 72 46 
359 86 44 
360 88 45 
361 94 44 
362 105 44 
363 120 44 
364 137 42 
366 181 42 
367 199 42 
368 208 43 
369 212 40 
370 218 36 
371 226 33 
372 229 30 
373 237 30 
374 238 30 
375 240 27 
376 246 32 
377 251 35 
378 257 41 
379 261 43 
380 264 41 
381 274 42 
382 278 43 
383 280 43 
384 277 44 
385 276 48 
386 274 50 
387 271 51 
388 270 53 
389 268 55 
390 267 58 
391 265 62 
392 262 69 
393 260 75 
394 258 82 
395 252 93 
396 243 107 
397 231 123 
398 255 84 
400 183 170 
401 242 101 
402 241 94 
403 239 96 
404 238 99 
405 236 102 
406 141 211 
407 217 131 
408 225 121 
410 84 230 
411 83 229 
412 84 226 
413 82 225 
414 79 225 
415 78 225 
416 77 226 
417 76 226 
418 75 227 
419 73 228 
420 72 229 
421 69 231 
422 67 232 
423 71 230 
424 78 225 
425 80 222 
426 75 217 
427 63 212 
428 54 210 
429 46 209 
430 36 209 
431 27 211 
432 19 214 
433 13 221 
434 10 235 
435 8 247 
436 7 258 
437 7 264 
438 7 269 
439 6 275 
440 7 275 
441 6 275 
442 6 275 
443 6 274 
444 6 275 
445 6 275 
446 6 275 
447 6 275 
448 6 276 
449 6 276 
450 7 276 
451 7 277 
452 7 278 
453 7 278 
454 7 277 
455 7 277 
456 7 278 
457 7 277 
458 7 277 
459 6 277 
460 7 278 
461 6 279 
462 7 280 
463 6 281 
464 6 284 
465 6 286 
466 6 287 
467 5 288 
468 5 287 
469 6 281 
470 7 280 
471 9 281 
472 11 284 
473 13 285 
474 20 284 
475 29 286 
476 34 285 
477 36 284 
478 39 285 
479 41 287 
480 46 287 
481 54 288 
482 63 291 
483 65 291 
484 63 291 
485 63 291 
486 63 291 
487 67 290 
488 78 290 
489 89 290 
490 95 291 
491 98 292 
492 99 291 
493 100 292 
494 102 291 
495 113 285 
496 115 283 
497 116 281 
498 119 277 
499 128 272 
500 137 264 
501 143 259 
502 150 254 
503 164 244 
504 176 232 
505 143 261 
506 137 259 
507 143 262 
508 145 259 
509 143 259 
510 252 116 
511 257 99 
512 261 84 
513 263 73 
514 262 67 
515 263 63 
516 262 57 
517 263 55 
518 262 51 
519 260 47 
520 255 41 
521 247 32 
522 235 24 
523 225 16 
524 218 12 
525 214 10 
526 209 9 
527 206 10 
528 201 9 
529 188 8 
530 176 7 
531 170 8 
532 161 8 
533 157 9 
534 149 8 
535 141 8 
536 140 10 
537 136 9 
538 133 9 
539 125 9 
540 113 8 
541 107 8 
542 103 9 
543 95 8 
544 90 9 
545 82 9 
546 76 9 
547 73 9 
548 63 9 
549 55 9 
550 48 9 
551 42 8 
552 40 8 
553 29 9 
554 26 8 
555 23 8 
556 19 9 
557 19 8 
558 19 8 
559 19 8 
560 19 8 
561 19 8 
562 19 8 
563 18 8 
564 18 8 
565 17 8 
566 17 8 
567 17 8 
568 17 8 
569 18 8 
570 18 8 
571 17 8 
572 18 8 
573 17 8 
574 18 8 
575 18 8 
576 17 8 
577 18 8 
578 18 8 
579 18 8 
580 17 8 
581 16 9 
582 16 8 
583 16 8 
584 16 8 
585 16 10 
586 16 11 
587 15 13 
588 14 15 
589 15 20 
590 16 25 
591 18 30 
592 21 43 
593 21 59 
594 20 73 
595 19 84 
596 16 95 
597 12 111 
598 10 128 
599 8 146 
600 7 164 
601 7 178 
602 8 189 
603 10 198 
604 11 206 
605 12 214 
606 16 223 
607 18 229 
608 19 233 
609 20 237 
610 21 239 
611 24 240 
612 16 219 
613 13 224 
614 16 227 
616 17 230 
619 22 232 
622 19 233 
623 19 236 
625 57 263 
626 64 268 
627 72 272 
628 83 278 
629 91 282 
630 96 285 
631 99 288 
632 103 287 
633 121 294 
634 125 275 
635 128 267 
636 130 259 
637 133 251 
638 141 238 
639 117 266 
640 117 266 
641 119 270 
642 126 267 
643 124 265 
644 216 108 
645 224 94 
646 229 85 
647 234 81 
648 237 78 
649 239 77 
650 240 76 
651 241 74 
652 240 74 
653 240 74 
654 239 75 
655 237 76 
656 232 78 
657 228 78 
658 224 75 
659 220 69 
660 215 64 
661 212 58 
662 212 52 
663 217 43 
664 222 36 
665 230 33 
666 241 27 
667 251 22 
668 260 16 
669 266 13 
670 267 12 
671 268 11 
672 268 11 
673 268 11 
674 269 11 
675 270 11 
676 272 11 
677 276 10 
678 279 9 
679 280 9 
680 282 10 
681 282 10 
682 282 10 
683 281 10 
684 281 9 
685 281 11 
686 280 10 
687 283 12 
688 282 13 
689 284 15 
690 286 17 
691 286 19 
692 286 18 
693 286 18 
694 286 17 
695 287 18 
696 286 19 
697 286 20 
698 284 21 
699 286 32 
700 285 40 
701 283 44 
702 281 47 
703 274 52 
704 270 56 
705 267 62 
706 263 64 
707 264 67 
708 264 72 
709 261 83 
710 256 98 
711 249 115 
713 232 161 
714 253 92 
716 220 201 
717 222 199 
718 223 201 
719 229 210 
720 236 221 
721 243 234 
722 254 249 
723 259 261 
724 264 271 
725 272 273 
726 276 276 
727 274 278 
728 283 278 
729 285 279 
730 285 281 
731 286 283 
732 287 282 
733 288 283 
734 288 284 
735 287 284 
736 287 284 
737 287 284 
738 287 284 
739 287 283 
740 287 281 
741 285 273 
742 279 279 
743 283 273 
744 272 280 
745 264 284 
746 260 287 
747 253 290 
748 248 289 
749 249 291 
750 246 289 
751 248 288 
752 246 290 
753 237 291 
754 233 291 
755 229 292 
756 225 292 
757 221 292 
758 214 293 
759 203 293 
760 196 293 
761 196 292 
762 197 292 
763 198 292 
764 197 292 
765 197 292 
766 197 292 
767 196 292 
768 198 292 
769 197 292 
770 198 292 
771 197 292 
772 197 292 
773 197 292 
774 197 292 
775 196 292 
776 196 292 
777 197 292 
778 197 292 
779 197 292 
780 196 292 
781 196 292 
782 196 292 
783 196 292 
784 196 292 
785 196 292 
786 195 292 
787 195 292 
788 196 292 
789 196 292 
790 194 292 
791 194 292 
792 194 292 
793 195 292 
794 195 293 
795 194 293 
796 194 293 
797 193 294 
798 193 294 
799 196 294 
800 196 294 
801 196 294 
802 192 295 
803 192 295 
804 192 295 
805 193 295 
806 192 295 
807 192 295 
808 193 295 
809 197 293 
810 198 292 
811 200 291 
812 198 289 
813 195 287 
814 191 283 
815 181 281 
816 166 277 
817 152 275 
818 144 277 
819 137 277 
821 94 275 
822 86 273 
823 76 270 
824 70 268 
825 63 266 
826 57 263 
827 51 263 
828 45 264 
829 39 266 
830 72 269 
831 72 268 
832 67 268 
834 9 268 
835 9 269 
836 8 269 
837 6 270 
838 6 271 
839 6 271 
840 6 271 
841 7 271 
842 8 270 
843 10 267 
844 9 260 
845 8 249 
846 9 236 
847 10 221 
848 11 206 
849 10 187 
850 10 171 
851 9 153 
852 9 135 
853 9 119 
854 9 104 
855 10 95 
856 10 78 
857 9 67 
858 10 63 
859 9 60 
860 8 55 
861 8 51 
862 8 46 
863 9 41 
864 8 34 
865 8 28 
866 8 22 
867 9 18 
868 9 17 
869 10 17 
870 10 16 
871 10 14 
872 10 14 
873 10 13 
874 9 11 
875 9 10 
876 10 9 
877 10 9 
878 10 9 
879 9 9 
880 10 10 
881 10 10 
882 9 9 
883 9 9 
884 9 9 
885 9 8 
886 8 9 
887 9 10 
888 11 13 
889 12 16 
890 14 17 
891 16 17 
892 28 20 
893 45 25 
894 65 29 
895 87 32 
896 109 34 
897 132 36 
898 154 37 
899 173 37 
900 192 38 
901 202 35 
902 217 32 
903 230 26 
904 240 21 
905 244 15 
906 245 15 
907 243 14 
908 241 15 
909 240 15 
910 241 14 
911 241 12 
912 243 10 
913 243 9 
914 245 9 
915 244 9 
916 244 11 
917 243 11 
918 242 12 
919 244 16 
920 248 16 
921 254 14 
922 256 18 
923 258 22 
924 262 31 
925 267 44 
926 273 59 
927 278 74 
928 283 91 
929 287 104 
930 289 112 
931 289 120 
932 290 134 
933 290 152 
934 291 163 
935 290 172 
936 288 181 
937 287 191 
938 289 204 
939 289 219 
940 286 229 
941 285 236 
942 285 248 
943 283 256 
944 284 262 
945 283 264 
946 284 273 
947 290 272 
948 284 281 
949 290 285 
950 290 287 
951 291 286 
952 288 285 
953 291 286 
954 289 285 
955 291 286 
956 292 288 
957 292 289 
958 292 289 
959 292 289 
960 292 291 
961 291 292 
962 291 293 
963 291 293 
964 292 293 
965 293 293 
966 292 293 
967 288 283 
968 292 288 
969 287 279 
970 291 281 
971 288 281 
972 290 281 
973 291 284 
974 291 284 
975 291 283 
976 292 285 
977 291 283 
978 292 283 
979 292 283 
980 292 283 
981 291 282 
982 292 283 
983 292 283 
984 291 281 
985 287 281 
986 291 282 
987 290 282 
988 287 281 
989 286 282 
990 285 281 
991 282 280 
992 286 278 
993 287 282 
994 292 286 
995 286 284 
996 286 273 
997 286 277 
998 283 271 
999 293 273 
1000 283 267 
1001 276 264 
1002 270 265 
1003 258 265 
1004 252 266 
1005 280 274 
1006 278 273 
1007 278 273 
1008 278 273 
1009 277 272 
1010 277 273 
1011 276 273 
1012 275 273 
1013 276 274 
1014 276 275 
1016 98 292 
1017 95 291 
1018 90 290 
1019 79 290 
1020 68 291 
1021 60 289 
1022 53 289 
1023 46 288 
1024 39 288 
1025 33 287 
1026 27 286 
1027 21 287 
1028 18 286 
1029 17 285 
1030 17 285 
1031 17 285 
1032 16 285 
1033 17 285 
1034 17 285 
1035 17 285 
1036 17 286 
1037 17 285 
1038 16 285 
1039 16 286 
1040 16 286 
1041 15 287 
1042 16 287 
1043 16 288 
1044 15 287 
1045 15 287 
1046 16 287 
1047 16 287 
1048 16 287 
1049 14 288 
1050 14 288 
1051 13 289 
1052 13 289 
1053 11 289 
1054 8 291 
1055 7 291 
1056 7 291 
1057 12 288 
1058 12 289 
1059 12 289 
1060 11 289 
1061 12 289 
1062 16 289 
1063 17 289 
1064 7 290 
1065 12 292 
1066 15 290 
1067 17 285 
1068 19 281 
1069 23 279 
1070 29 276 
1071 36 272 
1072 40 268 
1073 46 263 
1074 48 261 
1075 52 258 
1076 54 257 
1077 56 255 
1078 56 254 
1079 56 254 
1080 57 254 
1081 57 255 
1082 56 256 
1083 56 256 
1084 61 254 
1085 69 251 
1086 73 248 
1087 74 247 
1088 76 239 
1089 73 232 
1090 71 224 
1091 64 220 
1092 60 216 
1093 55 214 
1094 50 214 
1095 44 216 
1096 39 219 
1097 33 220 
1098 33 224 
1099 34 224 
1100 36 224 
1101 38 225 
1102 39 224 
1103 41 225 
1104 38 225 
1105 33 226 
1106 32 226 
1107 32 226 
1108 30 231 
1109 52 259 
1110 58 261 
1111 64 264 
1112 75 268 
1113 85 272 
1114 92 275 
1115 102 274 
1116 118 264 
1117 134 252 
1119 170 216 
1120 184 213 
1121 111 247 
1122 113 254 
1124 245 96 
1125 251 83 
1126 255 77 
1127 258 74 
1128 258 73 
1129 258 70 
1130 259 68 
1131 259 65 
1132 258 67 
1133 257 69 
1134 257 70 
1135 258 69 
1136 259 69 
1137 261 64 
1138 261 63 
1139 261 64 
1140 261 63 
1141 258 68 
1142 255 69 
1143 255 69 
1144 257 63 
1145 259 52 
1146 257 41 
1147 253 33 
1148 245 26 
1149 237 22 
1150 227 21 
1151 213 23 
1152 204 22 
1153 194 21 
1154 180 19 
1155 166 17 
1156 153 14 
1157 135 12 
1158 118 11 
1159 103 12 
1160 87 13 
1161 76 11 
1162 74 10 
1163 69 10 
1164 65 11 
1165 55 11 
1166 43 16 
1167 28 28 
1168 15 43 
1169 9 54 
1170 8 60 
1171 8 65 
1172 7 71 
1174 7 130 
1175 6 146 
1176 6 160 
1177 7 176 
1178 9 188 
1179 9 198 
1180 10 206 
1181 9 216 
1182 9 223 
1183 7 231 
1184 7 237 
1185 7 246 
1186 7 253 
1187 7 256 
1188 7 255 
1189 6 255 
1190 6 255 
1191 6 256 
1192 6 258 
1193 6 258 
1194 6 259 
1195 6 259 
1196 6 259 
1197 6 258 
1198 7 259 
1199 9 258 
1200 11 259 
1201 25 268 
1202 42 270 
1203 49 270 
1204 61 271 
1205 72 272 
1206 85 270 
1207 91 265 
1208 95 258 
1209 96 250 
1210 96 245 
1211 97 239 
1212 96 233 
1213 103 221 
1214 113 204 
1216 146 156 
1217 163 131 
1218 179 110 
1219 193 94 
1220 206 81 
1221 212 76 
1222 217 71 
1223 220 72 
1224 221 71 
1225 222 70 
1226 224 70 
1227 224 69 
1228 224 68 
1229 224 68 
1230 224 69 
1231 227 70 
1232 228 70 
1233 227 70 
1234 224 70 
1235 222 71 
1236 222 70 
1237 224 68 
1238 225 68 
1239 223 67 
1240 222 69 
1241 220 69 
1242 219 68 
1243 218 65 
1244 222 54 
1245 227 40 
1246 235 32 
1247 241 28 
1248 248 28 
1249 251 26 
1250 253 28 
1251 254 35 
1252 256 32 
1253 255 33 
1254 254 36 
1255 256 33 
1256 250 43 
1257 256 36 
1258 255 34 
1259 253 34 
1260 250 35 
1261 249 35 
1262 246 36 
1263 239 36 
1264 230 37 
1265 220 45 
1266 214 55 
1267 213 67 
1268 216 73 
1269 219 75 
1270 227 76 
1271 224 77 
1272 233 74 
1273 233 73 
1274 231 73 
1275 230 73 
1276 230 73 
1277 228 76 
1278 231 73 
1279 234 72 
1280 238 71 
1281 239 72 
1282 237 73 
1283 237 75 
1284 238 75 
1285 246 71 
1286 256 66 
1287 264 55 
1288 268 41 
1289 265 28 
1290 264 19 
1291 264 16 
1292 260 16 
1293 253 14 
1294 240 14 
1295 226 18 
1296 216 25 
1297 206 32 
1298 195 40 
1299 182 44 
1300 163 47 
1301 144 48 
1302 125 51 
1303 108 57 
1304 92 69 
1305 74 87 
1306 57 105 
1308 33 129 
1309 24 137 
1310 18 141 
1311 14 142 
1312 12 143 
1313 12 143 
1314 12 143 
1315 12 143 
1316 15 145 
1317 18 147 
1318 19 150 
1319 21 151 
1320 26 152 
1321 28 155 
1322 31 156 
1323 36 156 
1324 41 160 
1325 42 166 
1326 45 176 
1327 47 183 
1328 50 193 
1329 50 202 
1330 51 206 
1331 54 210 
1332 55 212 
1333 55 214 
1334 55 215 
1335 56 216 
1336 57 215 
1337 59 215 
1338 61 215 
1339 63 216 
1340 65 218 
1341 66 221 
1342 67 218 
1343 67 216 
1344 68 216 
1345 68 217 
1346 69 219 
1347 70 223 
1348 74 226 
1349 76 229 
1350 75 230 
1351 75 231 
1352 72 233 
1353 70 235 
1354 66 237 
1355 66 236 
1356 66 234 
1357 69 233 
1358 74 230 
1359 77 229 
1360 79 227 
1361 76 224 
1362 68 219 
1363 58 213 
1364 45 214 
1365 33 217 
1366 24 224 
1367 15 232 
1368 13 238 
1369 12 245 
1370 12 252 
1371 44 272 
1372 57 276 
1373 70 278 
1374 82 274 
1375 88 268 
1376 90 262 
1377 93 258 
1378 99 253 
1379 108 248 
1380 118 248 
1381 127 252 
1382 143 261 
1383 158 271 
1384 165 281 
1385 170 287 
1386 172 288 
1387 172 288 
1388 170 289 
1389 168 289 
1390 167 288 
1391 167 288 
1392 166 288 
1393 167 289 
1394 167 288 
1395 169 288 
1396 175 287 
1397 187 281 
1398 194 278 
1399 200 275 
1400 204 271 
1401 216 261 
1402 204 259 
1403 220 249 
1404 193 268 
1405 194 267 
1406 194 268 
1407 279 182 
1408 288 172 
1409 290 167 
1410 234 228 
1411 289 109 
1412 290 94 
1413 289 86 
1414 289 84 
1415 289 85 
1416 289 86 
1417 289 85 
1418 290 78 
1419 289 72 
1420 290 66 
1421 290 62 
1422 289 51 
1423 289 40 
1424 289 28 
1425 289 20 
1426 288 18 
1427 288 18 
1428 289 19 
1429 288 16 
1430 288 17 
1431 286 15 
1432 285 13 
1433 286 12 
1434 286 14 
1435 285 11 
1436 286 11 
1437 286 11 
1438 287 11 
1439 287 12 
1440 287 12 
1441 286 12 
1442 286 12 
1443 286 13 
1444 286 13 
1445 286 13 
1446 285 13 
1447 285 13 
1448 286 14 
1449 285 14 
1450 286 13 
1451 285 14 
1452 285 14 
1453 286 13 
1454 286 13 
1455 286 14 
1456 286 14 
1457 286 14 
1458 286 14 
1459 286 14 
1460 286 14 
1461 286 14 
1462 286 14 
1463 286 14 
1464 286 14 
1465 286 14 
1466 286 14 
1467 286 14 
1468 285 13 
1469 286 12 
1470 286 11 
1471 287 13 
1472 286 12 
1473 284 14 
1474 282 16 
1475 280 13 
1476 279 13 
1477 279 15 
1478 274 16 
1479 273 18 
1480 269 22 
1481 264 24 
1482 262 25 
1483 260 25 
1484 256 25 
1485 249 26 
1486 237 28 
1487 228 32 
1488 221 38 
1489 217 43 
1490 215 50 
1491 214 55 
1492 215 58 
1493 214 54 
1494 211 59 
1495 204 66 
1496 194 77 
1497 181 87 
1498 170 97 
1499 159 104 
1500 151 109 
1501 144 111 
1502 139 110 
1503 136 108 
1504 134 108 
1505 133 103 
1506 130 97 
1507 130 93 
1508 128 84 
1509 128 76 
1510 124 68 
1511 122 59 
1512 118 52 
1513 115 45 
1514 110 37 
1515 105 31 
1516 102 23 
1517 99 19 
1518 98 16 
1519 99 18 
1520 100 20 
1521 99 20 
1522 99 21 
1523 99 21 
1524 98 21 
1525 98 22 
1526 96 23 
1527 91 23 
1528 83 23 
1529 75 26 
1530 66 29 
1531 56 35 
1532 44 41 
1533 34 49 
1534 24 56 
1535 16 61 
1536 12 64 
1537 12 63 
1538 13 64 
1539 14 65 
1540 15 64 
1541 16 65 
1542 16 67 
1543 17 77 
1544 16 91 
1545 14 104 
1546 13 114 
1547 14 117 
1548 14 118 
1549 16 118 
1550 15 118 
1551 14 119 
1552 11 123 
1553 10 132 
1554 9 146 
1555 8 165 
1556 7 178 
1557 7 192 
1558 7 203 
1559 8 214 
1560 8 224 
1561 10 233 
1562 9 240 
1563 9 249 
1564 15 263 
1565 18 270 
1566 23 277 
1567 25 281 
1568 26 284 
1569 26 284 
1570 23 282 
1571 22 280 
1572 23 280 
1573 23 281 
1574 23 281 
1575 23 280 
1576 23 281 
1577 25 280 
1578 27 280 
1579 32 279 
1580 38 282 
1581 44 283 
1582 50 284 
1583 58 287 
1584 67 287 
1585 73 288 
1586 80 288 
1587 87 289 
1588 94 290 
1589 97 290 
1590 99 290 
1591 102 288 
1593 127 262 
1594 133 249 
1595 143 232 
1597 171 188 
1598 167 195 
1599 122 248 
1600 217 120 
1602 238 91 
1603 245 84 
1604 254 73 
1605 263 60 
1606 272 45 
1607 268 29 
1608 262 16 
1609 255 11 
1610 246 10 
1611 237 10 
1612 223 10 
1613 215 11 
1614 206 10 
1615 191 9 
1616 180 9 
1617 163 9 
1618 152 8 
1619 146 8 
1620 144 10 
1621 133 9 
1622 123 10 
1623 106 10 
1624 93 9 
1625 78 9 
1626 72 9 
1627 61 10 
1628 51 11 
1629 41 14 
1630 33 20 
1631 24 28 
1632 17 40 
1633 12 54 
1634 11 72 
1635 11 75 
1636 8 122 
1637 7 145 
1638 7 161 
1639 7 168 
1640 7 173 
1641 7 176 
1642 8 179 
1643 8 182 
1644 7 183 
1645 7 183 
1646 7 184 
1647 8 182 
1648 9 177 
1649 9 175 
1650 9 174 
1651 9 174 
1652 8 175 
1653 9 174 
1654 10 174 
1655 10 174 
1656 10 174 
1657 10 174 
1658 11 170 
1659 11 166 
1660 11 164 
1661 11 162 
1662 12 161 
1663 11 161 
1664 11 163 
1665 12 164 
1666 12 163 
1667 12 165 
1668 13 170 
1669 13 175 
1670 12 181 
1671 13 189 
1672 14 197 
1673 16 205 
1674 20 214 
1675 22 220 
1676 22 224 
1677 23 229 
1678 22 235 
1679 23 237 
1680 20 235 
1681 19 217 
1683 19 222 
1684 23 225 
1685 19 227 
1686 21 228 
1687 21 229 
1688 22 241 
1689 22 241 
1690 21 242 
1691 52 260 
1692 59 263 
1693 69 265 
1694 82 264 
1695 90 262 
1696 94 257 
1697 96 252 
1698 101 247 
1699 107 236 
1700 119 221 
1702 150 178 
1703 102 236 
1705 203 116 
1706 215 101 
1707 225 90 
1708 235 84 
1709 248 78 
1710 260 69 
1711 271 59 
1712 278 50 
1713 285 41 
1714 286 31 
1715 280 20 
1716 270 13 
1717 252 11 
1718 234 12 
1719 217 18 
1720 206 21 
1721 191 21 
1722 174 18 
1723 153 14 
1725 111 12 
1726 98 16 
1727 88 26 
1728 79 38 
1729 72 51 
1730 72 56 
1731 73 57 
1732 74 57 
1733 74 53 
1734 72 52 
1735 67 54 
1736 60 60 
1737 51 67 
1738 45 76 
1739 38 87 
1740 32 105 
1741 26 124 
1742 20 145 
1743 17 164 
1744 13 181 
1745 11 197 
1746 9 210 
1747 7 223 
1748 7 235 
1749 6 243 
1750 6 247 
1751 6 246 
1752 7 249 
1753 7 258 
1754 8 266 
1755 9 271 
1756 8 276 
1757 9 278 
1758 9 280 
1759 9 279 
1760 8 279 
1761 8 279 
1762 8 278 
1763 8 279 
1764 8 279 
1765 8 281 
1766 9 284 
1767 10 287 
1768 11 289 
1769 13 290 
1770 15 293 
1771 16 294 
1772 16 294 
1773 15 295 
1774 15 295 
1775 13 289 
1776 14 287 
1777 21 285 
1778 30 286 
1779 37 287 
1780 43 287 
1781 48 289 
1782 54 288 
1783 59 289 
1784 60 288 
1785 59 288 
1786 60 289 
1787 62 289 
1788 67 289 
1789 73 290 
1790 81 290 
1791 86 290 
1792 91 290 
1793 95 290 
1794 97 290 
1795 98 290 
1796 99 290 
1797 100 289 
1798 103 288 
1799 92 290 
1801 150 293 
1802 148 291 
1803 149 291 
1804 149 291 
1805 152 292 
1806 156 291 
1807 162 292 
1808 168 292 
1809 177 291 
1810 188 291 
1811 196 290 
1812 206 290 
1813 215 290 
1814 224 291 
1815 233 292 
1816 243 292 
1817 252 291 
1818 262 291 
1819 271 291 
1820 275 290 
1821 275 290 
1822 277 290 
1823 278 290 
1824 277 290 
1825 277 290 
1826 277 291 
1827 277 292 
1828 274 290 
1829 273 289 
1830 272 288 
1831 276 276 
1832 290 265 
1833 293 267 
1834 278 279 
1835 273 275 
1836 255 277 
1837 238 283 
1838 223 275 
1839 262 278 
1840 267 276 
1841 267 275 
1843 97 264 
1844 87 259 
1845 83 254 
1846 80 249 
1847 78 247 
1848 76 246 
1849 75 245 
1850 71 243 
1851 73 243 
1852 75 244 
1853 78 244 
1854 80 244 
1855 79 242 
1856 72 228 
1857 64 215 
1858 56 208 
1859 45 206 
1860 34 204 
1861 27 203 
1862 21 204 
1863 18 203 
1864 19 201 
1865 21 203 
1866 22 206 
1867 21 212 
1868 21 219 
1869 20 226 
1870 20 232 
1871 21 238 
1872 23 241 
1873 23 238 
1874 21 223 
1875 21 224 
1876 25 226 
1877 22 228 
1878 22 231 
1879 51 257 
1880 51 258 
1881 51 260 
1882 57 260 
1883 61 259 
1884 67 259 
1885 68 260 
1886 70 257 
1887 71 254 
1888 73 253 
1889 73 255 
1890 73 255 
1891 73 256 
1892 75 255 
1893 79 254 
1894 85 252 
1895 91 252 
1896 99 251 
1897 109 250 
1898 123 247 
1899 136 238 
1900 98 247 
1901 95 245 
1902 96 245 
1904 234 147 
1905 252 134 
1906 268 124 
1907 281 114 
1908 288 106 
1909 290 101 
1910 290 101 
1911 289 103 
1912 289 104 
1913 288 104 
1914 288 99 
1915 288 85 
1916 289 66 
1917 288 48 
1918 288 32 
1919 285 18 
1920 281 13 
1921 273 12 
1922 261 11 
1923 242 9 
1924 220 9 
1926 182 12 
1927 164 16 
1929 120 23 
1930 101 26 
1931 86 30 
1932 77 36 
1933 73 40 
1934 75 38 
1935 76 37 
1936 76 37 
1937 75 36 
1938 76 36 
1939 76 37 
1940 76 39 
1941 75 45 
1942 74 52 
1943 72 62 
1944 72 74 
1945 73 82 
1946 75 93 
1947 77 100 
1948 81 106 
1949 83 112 
1950 82 120 
1951 76 135 
1953 63 176 
1954 58 194 
1955 55 205 
1956 52 211 
1957 51 212 
1958 51 213 
1959 54 215 
1960 56 216 
1961 56 219 
1962 57 219 
1963 56 219 
1964 56 219 
1965 57 219 
1966 57 220 
1967 57 221 
1968 58 219 
1969 56 219 
1970 53 219 
1971 49 220 
1972 48 220 
1973 49 220 
1974 47 220 
1975 42 222 
1976 35 226 
1977 29 235 
1978 45 226 
1980 40 274 
1981 40 278 
1982 41 276 
1983 42 273 
1984 46 270 
1985 53 264 
1986 57 261 
1987 61 258 
1988 61 256 
1989 61 255 
1990 62 253 
1991 62 252 
1992 63 252 
1993 64 252 
1994 64 254 
1995 64 253 
1996 67 250 
1997 74 244 
1998 76 230 
1999 71 218 
2000 64 212 
2001 57 209 
2002 50 210 
2003 50 211 
2004 49 213 
2005 48 217 
2006 48 218 
2007 49 219 
2008 52 219 
2009 53 219 
2010 53 218 
2011 50 218 
2012 47 219 
2013 45 220 
2014 44 220 
2015 44 220 
2016 44 221 
2017 44 218 
2018 45 221 
2019 44 218 
2020 43 219 
2021 42 219 
2022 43 218 
2023 42 218 
2024 38 224 
2025 30 231 
2027 52 266 
2028 62 270 
2029 78 272 
2030 89 276 
2031 92 278 
2032 93 276 
2033 94 274 
2034 91 270 
2035 88 263 
2036 82 256 
2037 80 251 
2038 77 248 
2039 75 248 
2040 72 245 
2041 73 246 
2042 74 245 
2043 75 245 
2044 74 245 
2045 72 246 
2046 71 245 
2047 70 244 
2048 71 244 
2049 73 242 
2050 71 241 
2051 70 240 
2052 71 238 
2053 74 236 
2054 71 230 
2055 62 218 
2056 57 208 
2057 49 201 
2058 44 195 
2059 42 192 
2060 37 187 
2061 33 179 
2062 29 171 
2063 24 162 
2064 20 156 
2065 18 151 
2066 16 147 
2067 19 150 
2068 22 155 
2069 19 163 
2070 13 177 
2071 12 191 
2072 17 202 
2073 23 212 
2074 29 217 
2075 30 222 
2076 33 224 
2077 33 225 
2078 34 224 
2079 36 223 
2080 38 224 
2081 41 223 
2082 42 223 
2083 44 222 
2084 44 222 
2085 43 222 
2086 42 223 
2087 42 224 
2088 42 224 
2089 41 225 
2090 41 225 
2091 40 225 
2092 38 224 
2093 36 224 
2094 36 225 
2095 40 227 
2096 56 259 
2097 61 260 
2098 71 261 
2099 83 259 
2100 90 257 
2101 95 253 
2102 100 247 
2103 102 239 
2104 98 230 
2105 93 216 
2106 93 202 
2107 96 185 
2108 99 157 
2109 102 133 
2110 105 109 
2112 116 70 
2113 129 60 
2115 173 52 
2116 196 54 
2117 208 57 
2118 213 60 
2119 215 60 
2120 217 61 
2121 217 61 
2122 218 60 
2123 219 60 
2124 218 60 
2125 219 62 
2126 221 65 
2127 224 67 
2128 219 67 
2129 221 73 
2130 221 68 
2131 222 68 
2132 221 69 
2133 223 70 
2134 228 73 
2135 239 77 
2136 251 79 
2137 267 76 
2138 278 69 
2139 285 57 
2140 284 42 
2141 278 28 
2142 263 18 
2143 245 14 
2144 229 16 
2145 219 22 
2146 211 29 
2147 209 34 
2148 205 36 
2149 202 38 
2150 204 39 
2151 208 41 
2152 209 44 
2153 211 48 
2154 213 52 
2155 214 53 
2156 215 53 
2157 216 53 
2158 214 51 
2159 215 51 
2160 217 54 
2161 217 56 
2162 217 56 
2163 218 57 
2164 212 56 
2165 217 59 
2166 217 56 
2167 217 57 
2168 217 58 
2169 217 58 
2170 216 58 
2171 217 58 
2172 219 59 
2173 218 60 
2174 218 58 
2175 218 55 
2176 218 54 
2177 219 54 
2178 220 53 
2179 220 51 
2180 220 49 
2181 219 49 
2182 216 51 
2183 218 52 
2184 220 50 
2185 230 42 
2186 228 42 
2187 227 43 
2188 236 36 
2189 230 39 
2190 237 35 
2191 239 34 
2192 246 32 
2193 250 33 
2194 251 32 
2195 251 37 
2196 252 36 
2197 253 40 
2198 255 37 
2199 259 40 
2200 258 43 
2201 258 42 
2202 257 43 
2203 258 50 
2204 258 58 
2205 258 64 
2206 258 71 
2207 257 74 
2208 260 70 
2209 260 70 
2210 261 70 
2211 260 67 
2212 258 67 
2213 258 65 
2214 260 65 
2215 262 63 
2216 264 62 
2217 264 66 
2218 263 66 
2219 264 68 
2220 265 70 
2221 264 68 
2222 264 64 
2223 264 62 
2224 263 61 
2225 262 62 
2226 263 62 
2227 265 63 
2228 265 66 
2229 266 70 
2230 267 71 
2231 266 72 
2232 265 77 
2233 262 79 
2234 258 83 
2235 254 89 
2236 249 101 
2237 243 115 
2238 237 129 
2239 255 95 
2241 213 193 
2242 206 209 
2243 202 219 
2244 202 225 
2245 202 231 
2246 199 236 
2247 193 247 
2248 182 254 
2249 172 266 
2250 167 275 
2251 165 281 
2252 168 283 
2253 169 284 
2254 169 282 
2255 170 276 
2256 170 274 
2257 170 273 
2258 169 272 
2259 170 273 
2260 173 275 
2261 178 278 
2262 183 279 
2263 184 279 
2264 186 280 
2265 189 280 
2266 193 282 
2267 198 284 
2268 198 286 
2269 196 286 
2270 194 285 
2271 194 284 
2272 196 281 
2273 198 280 
2274 201 280 
2275 210 279 
2276 218 278 
2277 221 274 
2278 219 270 
2279 226 271 
2280 226 270 
2281 225 270 
2282 223 268 
2283 233 267 
2284 231 267 
2285 241 264 
2286 241 260 
2287 246 254 
2289 282 244 
2290 285 242 
2291 283 242 
2292 276 243 
2293 275 245 
2294 274 247 
2295 273 247 
2296 272 246 
2297 271 246 
2298 270 248 
2299 279 254 
2300 276 259 
2301 279 265 
2302 279 270 
2303 282 277 
2304 284 278 
2305 284 281 
2306 282 279 
2307 280 277 
2308 283 275 
2309 281 267 
2310 284 258 
2311 283 247 
2312 289 243 
2313 284 261 
2314 284 272 
2315 284 268 
2317 270 101 
2318 262 84 
2319 258 76 
2320 259 73 
2321 260 71 
2322 260 69 
2323 258 72 
2324 253 76 
2325 247 77 
2326 237 76 
2327 227 71 
2328 219 68 
2329 215 66 
2330 213 61 
2331 213 58 
2332 213 58 
2333 213 58 
2334 216 54 
2335 217 52 
2336 213 50 
2337 226 42 
2338 227 41 
2339 231 38 
2340 237 35 
2341 242 32 
2342 252 33 
2343 262 34 
2344 273 40 
2345 280 43 
2346 280 43 
2347 278 46 
2348 277 52 
2349 276 57 
2350 270 62 
2351 272 64 
2352 263 70 
2353 252 77 
2354 236 88 
2355 220 100 
2356 202 113 
2357 178 131 
2359 129 170 
2360 104 190 
2361 86 204 
2362 76 210 
2363 66 211 
2364 54 212 
2365 39 214 
2366 26 218 
2367 16 222 
2368 15 222 
2369 18 223 
2370 21 226 
2371 19 231 
2372 19 236 
2373 22 241 
2375 47 274 
2376 48 278 
2377 50 281 
2378 48 283 
2379 44 284 
2380 40 284 
2381 34 287 
2382 28 286 
2383 21 286 
2384 18 286 
2385 18 285 
2386 18 284 
2387 18 284 
2388 18 283 
2389 17 283 
2390 18 284 
2391 18 284 
2392 18 284 
2393 18 283 
2394 18 284 
2395 15 285 
2396 15 285 
2397 13 286 
2398 11 286 
2399 10 288 
2400 9 288 
2401 9 289 
2402 9 289 
2403 9 289 
2404 10 288 
2405 14 286 
2406 15 285 
2407 17 284 
2408 17 284 
2409 17 282 
2410 16 280 
2411 14 277 
2412 13 273 
2413 12 268 
2414 11 260 
2415 12 248 
2416 14 235 
2417 13 222 
2418 10 208 
2419 9 194 
2420 8 180 
2421 8 168 
2422 8 160 
2423 9 157 
2424 10 154 
2425 12 155 
2426 12 153 
2427 14 154 
2428 16 153 
2429 19 153 
2430 20 150 
2431 21 150 
2432 20 150 
2433 21 149 
2434 20 147 
2435 21 141 
2436 22 136 
2437 22 129 
2438 22 121 
2439 20 112 
2440 19 102 
2441 17 93 
2442 15 83 
2443 13 76 
2444 13 74 
2445 13 70 
2446 17 67 
2447 13 67 
2448 14 65 
2449 13 64 
2450 14 64 
2451 15 65 
2452 18 66 
2453 24 65 
2454 36 60 
2455 49 57 
2456 64 52 
2457 80 47 
2458 91 42 
2459 97 34 
2460 102 25 
2461 106 19 
2462 106 18 
2463 108 20 
2464 112 23 
2465 120 21 
2466 132 20 
2467 148 20 
2468 167 20 
2469 186 21 
2470 198 22 
2471 209 26 
2472 214 27 
2473 216 26 
2474 221 23 
2475 238 22 
2476 255 24 
2477 270 30 
2478 280 39 
2479 286 51 
2480 288 66 
2482 283 109 
2483 253 51 
2485 274 191 
2486 258 76 
2487 259 64 
2488 262 66 
2489 264 69 
2490 265 73 
2491 265 77 
2493 288 231 
2494 290 228 
2495 286 209 
2496 287 206 
2497 289 208 
2498 290 204 
2499 289 202 
2500 290 200 
2501 289 199 
2502 287 202 
2503 287 203 
2504 289 196 
2505 292 184 
2506 292 179 
2507 292 174 
2508 291 161 
2509 286 185 
2511 274 103 
2512 264 92 
2513 257 87 
2514 248 83 
2515 236 78 
2516 225 72 
2517 218 66 
2518 215 59 
2519 213 57 
2520 211 55 
2521 212 50 
2522 216 48 
2523 215 49 
2524 217 49 
2525 219 48 
2526 234 39 
2527 232 39 
2528 230 39 
2529 230 39 
2530 235 39 
2531 239 36 
2532 248 34 
2533 254 35 
2534 256 33 
2535 257 39 
2536 257 40 
2537 257 41 
2538 255 47 
2539 254 48 
2540 257 47 
2541 255 48 
2542 252 48 
2543 252 47 
2544 253 47 
2545 255 46 
2546 257 46 
2547 258 43 
2548 257 42 
2549 253 40 
2550 243 36 
2551 233 34 
2552 215 37 
2553 199 39 
2554 184 39 
2555 166 44 
2556 148 52 
2557 132 64 
2558 116 79 
2559 99 97 
2560 82 118 
2561 67 137 
2562 52 155 
2563 40 170 
2564 31 184 
2565 25 197 
2566 23 208 
2567 18 216 
2568 13 227 
2569 9 237 
2570 8 245 
2571 8 251 
2572 15 262 
2573 24 272 
2574 32 277 
2575 40 281 
2576 51 285 
2577 68 287 
2578 83 287 
2579 91 289 
2580 95 289 
2581 100 287 
2583 152 280 
2584 167 280 
2585 183 279 
2586 192 279 
2587 198 280 
2588 201 282 
2589 203 284 
2590 201 284 
2591 196 285 
2592 194 285 
2593 190 287 
2594 187 287 
2595 180 290 
2596 172 291 
2597 165 291 
2598 161 291 
2599 157 292 
2600 152 291 
2601 151 291 
2602 143 288 
2603 140 286 
2604 161 290 
2605 113 286 
2606 125 295 
2607 126 295 
2608 126 295 
2609 126 295 
2610 127 295 
2611 128 295 
2612 129 295 
2613 127 295 
2614 129 292 
2615 145 294 
2616 129 293 
2617 134 293 
2618 131 294 
2619 130 294 
2620 131 294 
2621 131 295 
2622 134 293 
2623 132 293 
2624 132 293 
2625 132 293 
2626 121 297 
2627 121 295 
2628 129 291 
2629 93 263 
2630 86 255 
2631 83 248 
2632 81 240 
2633 77 228 
2634 69 218 
2635 62 209 
2636 55 205 
2637 51 202 
2638 47 200 
2639 38 199 
2640 28 196 
2641 22 194 
2642 21 192 
2643 23 186 
2644 22 175 
2645 18 162 
2646 14 151 
2647 14 143 
2648 13 140 
2649 13 138 
2650 13 138 
2651 13 139 
2652 13 138 
2653 12 138 
2654 12 139 
2655 12 142 
2656 10 151 
2657 9 160 
2658 8 165 
2659 7 168 
2660 9 175 
2661 9 185 
2662 12 196 
2663 14 205 
2664 16 213 
2665 18 223 
2666 19 232 
2667 18 236 
2668 19 243 
2669 32 276 
2670 34 280 
2671 35 282 
2672 35 284 
2673 35 285 
2674 34 289 
2675 32 289 
2676 31 291 
2677 30 290 
2678 27 290 
2679 25 289 
2680 26 287 
2681 24 286 
2682 24 288 
2683 23 287 
2684 22 287 
2685 21 287 
2686 20 287 
2687 19 287 
2688 20 287 
2689 20 287 
2690 19 288 
2691 20 287 
2692 19 287 
2693 18 288 
2694 17 288 
2695 17 287 
2696 17 286 
2697 18 286 
2698 17 286 
2699 18 286 
2700 18 286 
2701 17 286 
2702 17 286 
2703 17 286 
2704 17 285 
2705 18 284 
2706 18 284 
2707 20 282 
2708 20 282 
2709 21 280 
2710 20 277 
2711 19 276 
2712 22 275 
2713 25 275 
2714 24 274 
2715 22 274 
2716 18 273 
2717 17 272 
2718 18 273 
2719 19 273 
2720 19 273 
2721 19 272 
2722 15 273 
2723 15 274 
2724 16 275 
2725 20 277 
2726 22 279 
2727 24 283 
2728 27 284 
2729 35 284 
2730 47 287 
2731 64 288 
2732 77 289 
2733 84 289 
2734 84 289 
2735 83 289 
2736 81 289 
2737 80 288 
2738 80 288 
2739 80 288 
2740 80 288 
2741 80 287 
2742 79 287 
2743 79 287 
2744 79 287 
2745 79 287 
2746 79 287 
2747 79 287 
2748 79 287 
2749 78 287 
2750 78 288 
2751 78 287 
2752 78 288 
2753 78 288 
2754 77 288 
2755 76 288 
2756 76 288 
2757 75 289 
2758 75 288 
2759 76 288 
2760 77 288 
2761 78 287 
2762 80 286 
2763 82 284 
2764 92 282 
2765 104 279 
2766 84 285 
2768 159 268 
2769 170 266 
2770 179 265 
2771 185 266 
2772 194 270 
2773 201 270 
2774 206 272 
2775 202 267 
2776 205 268 
2777 209 272 
2778 209 271 
2779 210 269 
2780 218 271 
2781 223 270 
2782 227 270 
2783 229 271 
2784 230 271 
2785 230 272 
2786 228 272 
2787 234 276 
2788 239 280 
2789 238 278 
2790 236 277 
2791 236 273 
2792 232 271 
2793 226 273 
2794 219 276 
2795 217 274 
2796 215 277 
2797 209 282 
2798 206 284 
2799 207 283 
2800 209 281 
2801 208 278 
2802 204 275 
2803 200 270 
2804 198 264 
2805 198 260 
2806 198 255 
2807 202 250 
2808 207 249 
2809 211 247 
2810 219 236 
2811 229 219 
2812 239 203 
2813 253 202 
2814 254 191 
2815 220 225 
2817 262 141 
2818 256 143 
2819 251 144 
2820 246 146 
2821 245 145 
2822 244 144 
2823 244 145 
2824 244 145 
2825 244 146 
2826 242 146 
2827 237 146 
2828 232 147 
2829 227 147 
2830 224 147 
2831 222 148 
2832 218 148 
2833 214 148 
2834 212 147 
2835 210 148 
2836 209 149 
2837 208 147 
2838 209 141 
2839 204 140 
2840 199 138 
2841 196 137 
2842 194 137 
2843 195 135 
2844 196 135 
2845 196 136 
2846 196 136 
2847 196 135 
2848 196 135 
2849 193 134 
2850 187 130 
2851 183 126 
2852 178 125 
2853 171 121 
2854 170 116 
2855 172 107 
2856 174 96 
2857 180 84 
2858 191 71 
2859 204 59 
2860 214 46 
2861 221 34 
2862 226 26 
2863 226 20 
2864 225 18 
2865 222 19 
2866 216 19 
2867 203 13 
2868 184 9 
2870 140 11 
2871 121 15 
2872 104 21 
2873 91 25 
2874 84 26 
2875 77 26 
2876 72 25 
2877 61 23 
2878 50 19 
2879 43 14 
2880 37 11 
2881 36 12 
2882 38 13 
2883 39 13 
2884 37 13 
2885 33 13 
2886 26 12 
2887 21 11 
2888 17 12 
2889 16 11 
2890 16 11 
2891 17 11 
2892 16 10 
2893 16 10 
2894 16 10 
2895 16 10 
2896 15 11 
2897 15 12 
2898 13 12 
2899 12 13 
2900 11 14 
2901 9 15 
2902 11 15 
2903 12 13 
2904 11 16 
2905 10 20 
2906 8 33 
2907 8 44 
2908 8 49 
2909 8 50 
2910 11 54 
2911 16 62 
2912 23 72 
2913 31 82 
2914 39 85 
2915 48 87 
2916 56 91 
2917 64 97 
2918 70 105 
2919 78 115 
2920 86 127 
2921 92 136 
2922 94 146 
2923 92 155 
2924 90 170 
2925 87 189 
2926 85 201 
2927 82 210 
2928 78 216 
2929 75 221 
2930 72 222 
2931 68 226 
2932 64 227 
2933 60 229 
2934 61 227 
2935 66 223 
2936 67 223 
2937 65 226 
2938 58 230 
2939 62 229 
2940 66 225 
2941 65 225 
2942 63 227 
2943 63 228 
2944 64 230 
2945 64 233 
2946 65 233 
2947 64 232 
2948 64 232 
2949 63 231 
2950 62 232 
2951 62 232 
2952 62 232 
2953 61 231 
2954 60 231 
2955 61 231 
2956 61 230 
2957 64 227 
2958 66 223 
2959 67 222 
2960 69 221 
2961 73 220 
2962 76 218 
2963 75 218 
2964 72 217 
2965 61 217 
2966 49 214 
2967 35 217 
2968 24 221 
2969 14 226 
2970 13 227 
2971 15 228 
2972 17 230 
2973 17 236 
2974 17 242 
2975 29 231 
2976 54 264 
2977 64 265 
2978 72 263 
2979 76 259 
2980 80 254 
2981 80 249 
2982 80 244 
2983 80 236 
2984 78 234 
2985 78 231 
2986 78 231 
2987 78 232 
2988 77 232 
2989 76 232 
2990 76 232 
2991 73 234 
2992 70 234 
2993 65 235 
2994 66 237 
2995 68 238 
2996 69 239 
2997 70 240 
2998 73 239 
2999 74 239 
3000 73 243 
3001 72 250 
3002 70 257 
3003 68 261 
3004 66 265 
3005 65 268 
3006 65 269 
3007 65 270 
3008 64 269 
3009 63 267 
3010 62 266 
3011 61 266 
3012 60 266 
3013 56 266 
3014 50 266 
3015 45 266 
3016 41 262 
3017 55 263 
3018 56 263 
3019 16 234 
3020 16 223 
3021 15 208 
3022 13 190 
3023 12 175 
3024 10 160 
3025 10 148 
3026 11 145 
3027 13 142 
3028 14 143 
3029 15 146 
3030 14 147 
3031 14 148 
3032 14 148 
3033 16 151 
3034 17 154 
3035 15 161 
3036 13 169 
3037 12 178 
3038 14 187 
3039 16 197 
3040 17 200 
3041 19 205 
3042 19 206 
3043 19 208 
3044 19 208 
3045 19 209 
3046 20 209 
3047 21 210 
3048 19 215 
3049 19 226 
3050 18 234 
3051 15 241 
3052 15 244 
3053 14 248 
3054 14 248 
3055 24 263 
3056 36 269 
3057 41 273 
3058 47 275 
3059 62 279 
3060 79 281 
3061 92 281 
3062 100 280 
3063 106 278 
3064 66 270 
3066 159 242 
3067 82 267 
3068 79 266 
3070 223 192 
3071 236 191 
3072 131 245 
3073 126 253 
3074 285 124 
3075 289 111 
3076 290 93 
3077 289 71 
3078 286 47 
3079 221 152 
3080 267 15 
3081 251 11 
3082 230 10 
3083 204 10 
3084 178 11 
3085 149 12 
3086 125 15 
3087 107 22 
3088 94 35 
3089 175 34 
3090 69 70 
3091 58 90 
3093 36 126 
3094 28 137 
3095 21 143 
3096 16 147 
3097 14 148 
3098 15 147 
3099 17 148 
3100 20 153 
3101 19 166 
3102 18 182 
3103 17 196 
3104 17 208 
3105 15 216 
3106 13 222 
3107 11 226 
3108 12 224 
3109 14 223 
3110 16 222 
3111 20 223 
3112 21 225 
3113 24 227 
3114 25 228 
3115 27 230 
3116 29 229 
3117 31 230 
3118 36 229 
3119 42 225 
3120 43 224 
3121 45 223 
3122 45 223 
3123 42 225 
3124 41 225 
3125 35 230 
3126 37 227 
3127 39 227 
3128 40 227 
3129 40 228 
3130 37 228 
3131 40 228 
3132 44 229 
3134 22 241 
3135 22 240 
3136 22 240 
3137 22 240 
3138 37 227 
3139 39 224 
3140 42 220 
3141 49 215 
3142 54 212 
3143 61 211 
3144 67 214 
3145 71 214 
3146 73 217 
3147 77 222 
3148 85 230 
3149 93 240 
3150 100 247 
3151 101 251 
3152 103 253 
3153 104 251 
3154 104 251 
3155 104 251 
3156 94 242 
3157 94 242 
3165 136 243 
3166 129 247 
3167 129 251 
3168 131 252 
3169 134 254 
3170 132 256 
3171 136 256 
3172 136 257 
3173 137 258 
3174 143 257 
3175 132 255 
3176 134 256 
3177 134 257 
3178 134 258 
3179 130 259 
3190 134 260 
3191 135 260 
3192 139 261 
3193 136 262 
3194 136 280 
3195 134 281 
3196 133 281 
3197 133 281 
3198 131 280 
3199 128 277 
3200 120 279 
3201 111 279 
3202 105 278 
3203 97 277 
3204 89 279 
3205 81 280 
3206 70 282 
3207 56 287 
3208 55 287 
3209 90 279 
3210 91 278 
3211 88 277 
# Trial 4 - POSITION_mouse_training_OS_5trials_batch3_101-108_t0082_raw.txt
122 72 293 
123 62 293 
124 45 292 
125 33 291 
126 25 290 
127 23 290 
128 21 288 
129 18 286 
130 20 287 
131 25 289 
132 29 290 
133 36 291 
134 44 292 
135 55 293 
136 65 293 
137 73 293 
138 83 293 
139 92 294 
140 100 294 
141 106 294 
142 106 294 
143 105 294 
144 108 293 
145 110 293 
146 113 293 
147 118 294 
148 129 294 
149 134 293 
150 141 294 
151 146 294 
152 145 293 
153 143 294 
154 146 294 
155 151 294 
156 154 294 
157 156 293 
158 159 294 
159 165 294 
160 176 293 
161 182 293 
162 184 293 
163 184 293 
164 185 293 
165 185 293 
166 185 293 
167 185 293 
168 186 292 
169 186 292 
170 186 292 
171 187 292 
172 187 291 
173 187 291 
174 188 291 
175 188 290 
176 188 290 
177 187 290 
178 187 290 
179 187 291 
180 189 293 
181 193 293 
182 205 293 
183 216 292 
184 225 292 
185 239 291 
186 252 291 
187 263 291 
188 273 291 
189 279 291 
190 284 291 
191 287 289 
192 289 287 
193 290 285 
194 291 284 
195 290 286 
196 289 287 
197 285 290 
198 282 290 
199 276 290 
200 266 290 
201 249 292 
203 206 293 
204 195 293 
205 193 293 
206 175 293 
207 157 293 
208 148 292 
209 146 293 
210 145 293 
211 144 293 
212 143 292 
213 144 292 
214 144 292 
215 142 292 
216 140 293 
217 140 292 
218 139 292 
219 137 292 
220 131 292 
221 123 291 
222 109 291 
223 95 292 
224 78 292 
225 64 293 
226 49 292 
227 42 292 
228 31 291 
229 26 291 
230 23 291 
231 19 290 
232 17 290 
233 17 289 
234 17 289 
235 16 289 
236 14 288 
237 14 288 
238 13 288 
239 12 288 
240 12 288 
241 11 288 
242 11 288 
243 12 288 
244 12 288 
245 12 288 
246 14 289 
247 16 288 
248 17 286 
249 14 283 
250 13 283 
251 13 284 
252 16 285 
253 15 284 
254 15 283 
255 16 281 
256 13 272 
257 20 288 
259 9 219 
260 6 202 
261 4 183 
263 5 146 
264 5 135 
265 11 219 
266 6 116 
267 7 110 
268 4 109 
269 5 109 
270 7 156 
271 6 155 
272 6 149 
273 6 142 
275 31 76 
276 28 74 
277 26 70 
278 23 62 
279 20 56 
280 16 47 
281 13 42 
282 12 38 
283 11 33 
284 10 23 
285 10 24 
286 10 21 
287 10 21 
288 9 20 
289 10 23 
290 12 21 
291 18 17 
292 24 13 
293 29 11 
294 34 12 
295 41 11 
296 50 12 
297 60 12 
298 74 11 
299 88 10 
300 93 9 
301 103 10 
302 107 9 
303 108 10 
304 116 10 
305 120 11 
306 124 10 
307 128 11 
308 132 11 
309 131 10 
310 132 11 
311 134 10 
312 134 10 
313 135 10 
314 134 10 
315 134 11 
316 134 11 
317 134 10 
318 134 10 
319 135 10 
320 135 10 
321 135 9 
322 135 10 
323 136 10 
324 135 10 
325 136 10 
326 136 10 
327 136 9 
328 136 9 
329 137 9 
330 135 10 
331 134 11 
332 132 11 
333 135 11 
334 140 11 
335 146 10 
336 156 10 
337 169 9 
338 187 9 
339 204 8 
340 217 9 
341 235 8 
342 251 8 
343 263 8 
344 272 8 
345 272 9 
346 271 11 
347 271 14 
348 273 19 
349 274 23 
350 273 28 
351 273 25 
352 273 22 
353 273 23 
354 273 19 
355 273 19 
356 272 21 
357 269 26 
358 266 32 
359 266 31 
360 262 35 
361 261 44 
362 260 46 
363 260 45 
364 259 51 
365 259 51 
366 258 57 
367 257 59 
368 254 66 
369 252 69 
370 251 70 
371 247 73 
372 245 75 
373 244 77 
374 241 78 
375 240 79 
376 240 78 
377 240 79 
378 240 78 
379 241 78 
380 242 76 
381 243 75 
382 242 75 
383 243 75 
384 243 76 
385 245 77 
386 247 80 
387 245 81 
388 242 83 
389 237 85 
390 234 87 
391 232 89 
392 228 96 
393 223 107 
394 219 116 
395 219 121 
396 218 122 
397 216 124 
398 214 127 
399 214 127 
400 211 129 
401 209 132 
402 206 134 
403 203 136 
404 200 137 
405 196 140 
406 192 141 
407 188 140 
408 184 141 
409 181 141 
410 176 142 
411 171 142 
412 166 143 
413 163 144 
414 162 145 
415 160 146 
416 158 148 
417 154 149 
418 151 149 
419 146 150 
420 139 148 
421 129 144 
422 117 138 
423 111 131 
424 107 127 
425 102 120 
426 92 111 
427 86 104 
428 77 96 
429 73 90 
430 70 89 
431 70 88 
432 70 87 
433 69 87 
434 68 86 
435 68 84 
436 66 83 
437 66 82 
438 65 80 
439 65 79 
440 68 78 
441 71 76 
442 71 75 
443 72 72 
444 73 71 
445 75 70 
446 74 71 
447 73 71 
448 74 70 
449 74 71 
450 72 72 
451 71 78 
452 72 84 
453 72 88 
454 69 92 
455 65 94 
456 57 91 
457 42 90 
458 28 91 
459 20 92 
460 16 93 
461 15 93 
462 14 94 
463 10 97 
464 5 112 
465 5 111 
466 6 96 
467 7 96 
468 11 94 
469 13 94 
470 18 92 
471 19 92 
472 17 94 
473 14 98 
474 5 109 
475 5 113 
476 3 112 
478 7 168 
479 9 176 
480 10 180 
481 11 182 
482 12 183 
483 14 184 
484 16 185 
485 21 187 
486 27 189 
487 28 191 
488 23 193 
489 18 197 
490 12 207 
491 9 214 
492 8 217 
493 8 219 
494 7 218 
495 8 219 
496 9 222 
497 8 228 
498 9 234 
499 8 239 
500 6 246 
501 7 254 
502 6 260 
503 7 272 
504 8 273 
505 9 279 
506 9 282 
507 9 282 
508 8 282 
509 9 283 
510 9 283 
511 9 282 
512 9 283 
513 9 282 
514 8 282 
515 9 283 
516 9 282 
517 10 283 
518 10 283 
519 10 283 
520 10 283 
521 10 284 
522 10 284 
523 10 284 
524 11 286 
525 12 286 
526 14 287 
527 17 289 
528 20 289 
529 22 289 
530 25 290 
531 29 290 
532 37 291 
533 43 292 
534 55 292 
535 61 293 
536 75 292 
537 79 292 
538 84 293 
539 88 293 
540 94 294 
541 103 294 
542 105 294 
543 108 294 
544 108 294 
545 113 294 
546 119 293 
547 123 293 
548 128 292 
549 131 292 
550 129 292 
551 130 292 
552 130 293 
553 129 293 
554 130 292 
555 128 293 
556 129 293 
557 132 293 
558 134 293 
559 138 293 
560 141 293 
561 142 292 
562 143 292 
563 146 293 
564 150 293 
565 155 294 
566 161 293 
567 167 294 
568 170 293 
569 171 293 
570 172 293 
571 173 293 
572 177 293 
573 180 293 
574 182 293 
575 183 293 
576 184 293 
577 185 293 
578 185 292 
579 186 292 
580 186 291 
581 186 292 
582 186 292 
583 187 291 
584 187 292 
585 188 291 
586 187 291 
587 188 292 
588 190 292 
589 191 292 
590 190 292 
591 190 293 
592 191 293 
593 191 294 
594 191 295 
595 191 295 
596 191 295 
597 191 295 
598 191 295 
599 191 295 
600 191 295 
601 191 295 
602 191 295 
603 192 295 
604 192 295 
605 193 295 
606 193 294 
607 193 294 
608 193 295 
609 193 295 
610 193 294 
611 192 295 
612 192 294 
613 191 293 
614 190 292 
615 188 291 
616 188 291 
617 186 291 
618 185 292 
619 184 292 
620 183 293 
621 182 293 
622 182 294 
623 181 294 
624 181 294 
625 180 294 
626 181 295 
627 180 295 
628 181 295 
629 181 294 
630 184 292 
631 187 290 
632 187 288 
633 186 288 
634 186 288 
635 186 288 
636 186 288 
637 185 288 
638 184 288 
639 177 290 
640 176 290 
641 179 290 
642 180 290 
643 179 289 
644 176 287 
645 173 283 
646 171 281 
647 170 279 
648 173 282 
649 176 283 
650 177 283 
651 180 284 
652 181 287 
653 181 286 
654 183 287 
655 184 287 
656 184 287 
657 184 287 
658 183 287 
659 181 286 
660 181 287 
661 181 287 
662 181 286 
663 182 287 
664 182 289 
665 182 289 
666 183 289 
667 182 288 
668 182 289 
669 182 289 
670 181 289 
671 181 288 
672 181 288 
673 181 288 
674 181 289 
675 180 289 
676 181 290 
677 182 289 
678 182 289 
679 181 289 
680 182 289 
681 181 289 
682 181 288 
683 180 288 
684 180 289 
685 180 289 
686 180 288 
687 180 288 
688 179 288 
689 180 288 
690 179 288 
691 180 288 
692 180 288 
693 179 288 
694 180 288 
695 179 288 
696 179 288 
697 180 288 
698 180 288 
699 179 288 
700 179 288 
701 179 288 
702 179 288 
703 180 288 
704 179 288 
705 180 288 
706 180 288 
707 179 288 
708 179 287 
709 180 288 
710 180 287 
711 180 288 
712 180 288 
713 180 288 
714 180 288 
715 179 288 
716 180 287 
717 183 289 
718 190 290 
719 199 292 
720 212 291 
721 226 292 
722 240 292 
723 255 292 
724 269 292 
725 278 291 
726 282 291 
727 283 291 
728 284 291 
729 284 291 
730 285 291 
731 285 291 
732 285 291 
733 285 291 
734 284 291 
735 285 291 
736 284 291 
737 285 291 
738 287 291 
739 289 291 
740 289 291 
741 290 291 
742 291 292 
743 290 292 
744 289 292 
745 287 291 
746 285 291 
747 286 290 
748 289 289 
749 291 288 
750 290 289 
751 290 289 
752 291 288 
753 291 286 
754 290 286 
755 288 286 
756 288 285 
757 288 283 
758 287 281 
759 285 277 
760 281 270 
761 279 265 
762 278 260 
763 277 257 
764 278 258 
765 280 260 
766 283 259 
767 286 255 
768 290 249 
769 292 239 
770 293 227 
771 293 215 
772 293 203 
773 293 195 
774 293 189 
775 293 184 
776 293 180 
777 293 179 
778 294 177 
779 293 176 
780 294 176 
781 294 176 
782 294 176 
783 294 176 
784 293 177 
785 292 174 
786 292 168 
787 292 163 
788 291 154 
789 290 144 
790 292 134 
791 293 117 
792 292 91 
793 292 62 
795 289 29 
796 289 22 
797 289 20 
798 289 19 
799 289 17 
800 289 17 
801 288 16 
802 289 16 
803 289 18 
804 289 18 
805 289 16 
806 289 17 
807 288 14 
808 288 18 
809 287 14 
810 287 14 
811 287 13 
812 287 14 
813 287 14 
814 287 13 
815 286 13 
816 286 13 
817 287 14 
818 286 16 
819 286 14 
820 286 17 
821 287 19 
822 288 19 
823 287 15 
824 287 16 
825 285 14 
826 283 14 
827 282 14 
828 281 16 
829 277 17 
830 270 22 
831 263 27 
832 257 31 
833 253 34 
834 250 34 
835 251 35 
836 251 35 
837 251 34 
838 252 34 
839 253 34 
840 252 33 
841 250 34 
842 250 34 
843 250 34 
844 251 33 
845 251 34 
846 253 33 
847 254 34 
848 253 33 
849 250 33 
850 249 33 
851 247 33 
852 241 33 
853 236 35 
854 234 33 
855 228 36 
856 226 37 
857 219 42 
858 215 53 
859 215 64 
860 215 69 
861 218 72 
862 222 74 
863 228 78 
864 239 81 
865 250 84 
866 261 86 
867 275 86 
868 284 89 
869 285 92 
870 285 90 
871 288 73 
872 290 50 
873 289 33 
874 289 25 
875 289 25 
876 289 27 
877 289 26 
878 288 26 
879 288 27 
880 288 28 
881 289 28 
882 288 28 
883 288 28 
884 289 27 
885 288 27 
886 288 28 
887 288 28 
888 288 29 
889 289 29 
890 288 29 
891 288 30 
892 288 30 
893 288 29 
894 288 29 
895 287 29 
896 286 27 
897 284 24 
898 283 23 
899 279 21 
900 272 17 
901 269 17 
902 264 14 
903 259 13 
904 253 10 
905 252 10 
906 252 10 
907 253 10 
908 252 10 
909 253 10 
910 251 9 
911 251 9 
912 251 10 
913 249 10 
914 247 11 
915 244 11 
916 237 11 
917 239 11 
918 233 11 
919 232 12 
920 230 12 
921 228 12 
922 226 11 
923 220 10 
924 215 9 
925 213 9 
926 212 8 
927 210 9 
928 208 8 
929 200 7 
930 182 8 
931 165 7 
933 115 9 
934 95 9 
935 77 10 
936 67 11 
937 57 10 
938 50 10 
939 43 9 
940 43 8 
941 38 9 
942 36 9 
943 34 9 
944 33 9 
945 32 9 
946 33 9 
947 34 9 
948 34 9 
949 34 9 
950 34 9 
951 34 9 
952 34 9 
953 34 9 
954 32 9 
955 29 8 
956 26 9 
957 24 9 
958 24 8 
959 20 9 
960 18 9 
961 18 9 
962 18 9 
963 18 8 
964 18 9 
965 18 8 
966 17 9 
967 17 9 
968 17 9 
969 17 9 
970 16 8 
971 17 9 
972 17 9 
973 16 9 
974 14 9 
975 13 9 
976 12 9 
977 10 9 
978 10 9 
979 10 9 
980 11 9 
981 10 9 
982 10 9 
983 12 9 
984 12 9 
985 11 10 
986 10 10 
987 11 10 
988 11 10 
989 10 11 
990 10 12 
991 9 11 
992 9 11 
993 10 11 
994 9 12 
995 8 14 
996 8 16 
997 8 16 
998 9 17 
999 10 18 
1000 10 16 
1001 11 15 
1002 11 14 
1003 12 13 
1004 12 14 
1005 13 12 
1006 13 12 
1007 13 12 
1008 14 12 
1009 13 12 
1010 13 13 
1011 12 13 
1012 11 13 
1013 11 13 
1014 13 12 
1015 13 11 
1016 13 10 
1017 14 9 
1018 13 9 
1019 12 11 
1020 11 15 
1021 11 16 
1022 11 17 
1023 10 18 
1024 10 18 
1025 9 19 
1026 9 18 
1027 9 17 
1028 10 16 
1029 11 16 
1030 11 16 
1031 12 16 
1032 12 16 
1033 13 17 
1034 16 20 
1035 31 18 
1036 45 20 
1037 52 22 
1038 56 23 
1039 58 21 
1040 58 20 
1041 59 20 
1042 61 17 
1043 63 16 
1044 65 15 
1045 65 14 
1046 66 14 
1047 67 13 
1048 68 13 
1049 72 12 
1050 74 11 
1051 76 11 
1052 78 10 
1053 82 9 
1054 84 10 
1055 89 9 
1056 93 8 
1057 98 8 
1058 104 8 
1059 111 9 
1060 111 10 
1061 122 9 
1062 128 9 
1063 131 9 
1064 132 9 
1065 132 9 
1066 133 9 
1067 134 9 
1068 138 9 
1069 140 8 
1070 141 8 
1071 142 8 
1072 142 8 
1073 142 9 
1074 141 8 
1075 140 8 
1076 140 9 
1077 139 8 
1078 136 8 
1079 136 8 
1080 135 9 
1081 134 10 
1082 131 11 
1083 127 13 
1084 125 15 
1085 124 14 
1086 123 13 
1087 122 13 
1088 116 13 
1089 109 14 
1090 97 20 
1091 87 27 
1092 81 32 
1093 77 34 
1094 76 34 
1095 76 36 
1096 77 38 
1097 76 40 
1098 75 40 
1099 73 40 
1100 72 39 
1101 73 38 
1102 72 38 
1103 74 37 
1104 74 37 
1105 77 35 
1106 79 35 
1107 78 38 
1108 78 45 
1109 79 47 
1110 79 45 
1111 79 45 
1112 79 49 
1113 78 59 
1114 78 67 
1115 77 77 
1116 78 80 
1117 81 81 
1118 82 81 
1119 84 81 
1120 86 83 
1121 86 84 
1122 86 84 
1123 83 84 
1124 77 83 
1125 72 82 
1126 63 84 
1127 56 83 
1128 51 84 
1129 52 84 
1130 50 82 
1131 47 80 
1132 46 81 
1133 45 81 
1134 44 80 
1135 44 80 
1136 42 78 
1137 40 75 
1138 38 72 
1139 34 72 
1140 33 62 
1141 26 67 
1143 44 39 
1144 45 40 
1145 45 40 
1146 44 41 
1147 45 41 
1148 44 41 
1149 43 41 
1150 42 40 
1151 38 41 
1152 40 41 
1153 47 40 
1154 55 38 
1155 60 37 
1156 66 40 
1157 72 42 
1158 79 47 
1159 82 52 
1160 85 58 
1161 85 63 
1162 84 67 
1163 84 68 
1164 83 68 
1165 80 72 
1166 74 76 
1167 67 78 
1168 59 86 
1169 47 92 
1170 35 100 
1171 23 107 
1172 4 110 
1173 5 113 
1174 9 117 
1175 8 116 
1177 5 179 
1178 5 189 
1179 5 200 
1180 6 209 
1181 6 211 
1182 6 208 
1183 6 208 
1184 6 208 
1185 6 209 
1186 6 208 
1187 6 210 
1188 7 216 
1189 7 220 
1190 8 228 
1191 9 232 
1192 8 237 
1193 9 244 
1194 8 252 
1195 7 260 
1196 8 270 
1197 8 274 
1198 9 278 
1199 9 279 
1200 9 281 
1201 9 281 
1202 9 282 
1203 9 282 
1204 9 281 
1205 9 282 
1206 8 282 
1207 9 282 
1208 8 282 
1209 8 282 
1210 8 282 
1211 9 282 
1212 8 282 
1213 9 282 
1214 9 282 
1215 9 282 
1216 9 281 
1217 9 281 
1218 9 282 
1219 10 282 
1220 10 280 
1221 11 281 
1222 11 281 
1223 11 283 
1224 14 283 
1225 16 285 
1226 17 287 
1227 17 287 
1228 20 289 
1229 23 289 
1230 30 289 
1231 33 287 
1232 39 285 
1233 43 282 
1234 50 268 
1235 56 265 
1236 58 262 
1237 57 264 
1238 59 269 
1239 69 277 
1240 77 288 
1241 84 291 
1242 88 292 
1243 90 292 
1244 92 292 
1245 99 293 
1246 99 293 
1247 107 293 
1248 110 293 
1249 115 294 
1250 122 293 
1251 124 293 
1252 127 293 
1253 129 292 
1254 128 292 
1255 127 292 
1256 127 292 
1257 126 292 
1258 126 292 
1259 126 292 
1260 124 292 
1261 123 293 
1262 121 293 
1263 119 294 
1264 117 295 
1265 117 295 
1266 116 295 
1267 116 294 
1268 117 293 
1269 118 294 
1270 118 294 
1271 119 295 
1272 119 295 
1273 118 294 
1274 116 292 
1275 113 288 
1276 112 286 
1277 112 287 
1278 111 287 
1279 110 288 
1280 110 287 
1281 110 287 
1282 106 289 
1283 100 292 
1284 90 293 
1285 82 293 
1286 77 293 
1287 73 293 
1288 68 292 
1289 63 290 
1290 59 289 
1291 56 289 
1292 53 287 
1293 46 290 
1294 68 287 
1296 12 241 
1297 10 236 
1298 9 229 
1299 7 220 
1300 7 213 
1301 6 203 
1302 5 194 
1303 5 182 
1304 6 165 
1305 6 148 
1306 5 138 
1307 5 129 
1308 5 113 
1309 9 115 
1311 37 82 
1312 37 82 
1313 40 83 
1314 46 82 
1315 53 82 
1316 62 81 
1317 70 77 
1318 72 76 
1319 85 65 
1320 90 53 
1321 94 42 
1322 101 27 
1323 105 17 
1324 107 16 
1325 110 13 
1326 113 11 
1327 117 10 
1328 116 9 
1329 117 8 
1330 119 7 
1331 121 7 
1332 121 8 
1333 122 8 
1334 122 8 
1335 122 9 
1336 122 9 
1337 118 9 
1338 114 13 
1339 110 14 
1340 110 13 
1341 107 12 
1342 103 11 
1343 97 11 
1344 94 11 
1345 93 12 
1346 89 15 
1347 86 20 
1348 82 22 
1349 78 25 
1350 75 29 
1351 70 27 
1352 62 26 
1353 50 24 
1354 42 23 
1355 33 22 
1356 25 18 
1357 19 17 
1358 15 15 
1359 15 13 
1360 14 12 
1361 14 12 
1362 13 11 
1363 13 12 
1364 13 12 
1365 13 12 
1366 14 12 
1367 15 12 
1368 13 11 
1369 13 11 
1370 14 10 
1371 14 10 
1372 14 10 
1373 14 10 
1374 13 10 
1375 14 10 
1376 14 10 
1377 14 10 
1378 13 10 
1379 11 10 
1380 9 13 
1381 8 15 
1382 8 17 
1383 8 19 
1384 8 20 
1385 8 19 
1386 8 19 
1387 8 19 
1388 8 22 
1389 8 26 
1390 8 29 
1391 8 30 
1392 8 32 
1393 8 36 
1394 8 36 
1395 8 36 
1396 8 37 
1397 8 40 
1398 8 45 
1399 8 49 
1400 9 51 
1401 9 55 
1402 11 61 
1403 13 65 
1404 14 69 
1405 15 70 
1406 17 72 
1407 19 74 
1408 19 75 
1409 23 76 
1410 29 79 
1411 32 80 
1412 31 81 
1413 30 84 
1414 28 90 
1415 27 98 
1416 23 117 
1417 7 117 
1418 24 95 
1419 21 96 
1420 25 93 
1422 18 191 
1423 26 193 
1424 32 194 
1425 37 192 
1426 40 192 
1427 45 194 
1428 50 195 
1429 53 197 
1430 56 199 
1431 60 201 
1432 62 206 
1433 68 212 
1434 75 223 
1435 86 237 
1436 100 251 
1437 113 263 
1438 121 273 
1439 127 282 
1440 126 285 
1441 126 287 
1442 127 287 
1443 129 288 
1444 132 291 
1445 136 292 
1446 141 293 
1447 148 294 
1448 155 294 
1449 158 293 
1450 157 292 
1451 156 292 
1452 155 291 
1453 154 291 
1454 155 291 
1455 155 292 
1456 156 292 
1457 158 292 
1458 160 291 
1459 162 291 
1460 165 290 
1461 168 291 
1462 173 291 
1463 178 288 
1464 180 288 
1465 181 288 
1466 183 288 
1467 183 288 
1468 187 290 
1469 195 291 
1470 197 292 
1471 196 292 
1472 195 291 
1473 196 292 
1474 195 292 
1475 195 292 
1476 194 292 
1477 194 292 
1478 194 292 
1479 194 292 
1480 194 292 
1481 194 292 
1482 194 292 
1483 194 292 
1484 195 292 
1485 194 292 
1486 194 291 
1487 195 291 
1488 196 292 
1489 196 292 
1490 195 292 
1491 195 292 
1492 195 292 
1493 194 292 
1494 192 293 
1495 193 293 
1496 192 293 
1497 193 293 
1498 193 292 
1499 193 293 
1500 193 292 
1501 195 292 
1502 195 293 
1503 194 293 
1504 194 293 
1505 194 292 
1506 195 292 
1507 195 292 
1508 195 292 
1509 194 292 
1510 194 292 
1511 195 292 
1512 195 292 
1513 194 292 
1514 194 292 
1515 194 292 
1516 194 292 
1517 195 292 
1518 194 292 
1519 195 292 
1520 195 292 
1521 194 292 
1522 194 292 
1523 194 292 
1524 194 292 
1525 194 292 
1526 194 292 
1527 194 292 
1528 194 292 
1529 194 292 
1530 194 292 
1531 194 292 
1532 194 292 
1533 195 292 
1534 194 292 
1535 194 292 
1536 194 292 
1537 194 292 
1538 194 292 
1539 194 292 
1540 194 292 
1541 194 292 
1542 195 292 
1543 194 292 
1544 194 292 
1545 194 292 
1546 194 292 
1547 194 292 
1548 194 292 
1549 194 292 
1550 194 292 
1551 194 292 
1552 194 292 
1553 194 292 
1554 194 292 
1555 194 292 
1556 194 292 
1557 194 292 
1558 193 292 
1559 194 292 
1560 194 292 
1561 194 292 
1562 193 292 
1563 194 293 
1564 193 292 
1565 194 292 
1566 193 292 
1567 194 292 
1568 194 292 
1569 194 292 
1570 194 292 
1571 195 292 
1572 194 292 
1573 194 292 
1574 195 292 
1575 194 292 
1576 194 292 
1577 194 292 
1578 194 292 
1579 195 292 
1580 196 292 
1581 196 292 
1582 196 292 
1583 196 292 
1584 195 292 
1585 195 292 
1586 195 292 
1587 195 292 
1588 195 292 
1589 195 292 
1590 195 292 
1591 195 292 
1592 194 292 
1593 194 292 
1594 194 292 
1595 194 292 
1596 194 292 
1597 194 292 
1598 195 292 
1599 195 292 
1600 195 292 
1601 195 292 
1602 195 291 
1603 194 291 
1604 195 289 
1605 197 287 
1606 196 288 
1607 197 287 
1608 197 287 
1609 198 287 
1610 198 288 
1611 197 290 
1612 201 291 
1613 202 291 
1614 201 292 
1615 202 291 
1616 200 291 
1617 200 291 
1618 199 291 
1619 198 291 
1620 198 291 
1621 198 291 
1622 198 291 
1623 198 291 
1624 198 291 
1625 198 291 
1626 198 291 
1627 198 291 
1628 197 291 
1629 198 291 
1630 198 291 
1631 198 291 
1632 199 291 
1633 199 291 
1634 199 290 
1635 198 291 
1636 198 290 
1637 198 291 
1638 198 291 
1639 200 290 
1640 200 291 
1641 200 291 
1642 199 291 
1643 199 291 
1644 199 291 
1645 199 291 
1646 199 291 
1647 199 291 
1648 199 291 
1649 199 291 
1650 199 291 
1651 200 291 
1652 200 291 
1653 200 291 
1654 200 291 
1655 200 291 
1656 200 291 
1657 199 291 
1658 200 291 
1659 201 292 
1660 200 292 
1661 200 291 
1662 200 290 
1663 200 290 
1664 201 289 
1665 200 290 
1666 200 291 
1667 201 291 
1668 201 291 
1669 201 291 
1670 201 290 
1671 203 290 
1672 202 290 
1673 200 291 
1674 201 291 
1675 201 292 
1676 201 292 
1677 204 292 
1678 207 292 
1679 211 292 
1680 222 292 
1681 225 293 
1682 226 292 
1683 225 292 
1684 223 292 
1685 224 293 
1686 225 293 
1687 224 293 
1688 223 293 
1689 223 293 
1690 223 293 
1691 222 293 
1692 223 293 
1693 222 293 
1694 222 293 
1695 222 293 
1696 222 293 
1697 222 293 
1698 222 292 
1699 222 293 
1700 223 293 
1701 222 293 
1702 222 293 
1703 223 293 
1704 227 292 
1705 226 292 
1706 224 293 
1707 224 292 
1708 226 292 
1709 229 292 
1710 237 292 
1711 248 292 
1712 256 292 
1713 261 292 
1714 260 292 
1715 255 292 
1716 256 292 
1717 256 292 
1718 253 292 
1719 255 292 
1720 258 292 
1721 261 292 
1722 264 291 
1723 269 292 
1724 269 291 
1725 265 292 
1726 263 292 
1727 263 292 
1728 264 292 
1729 264 292 
1730 264 292 
1731 264 292 
1732 265 292 
1733 266 292 
1734 266 292 
1735 265 291 
1736 265 291 
1737 265 291 
1738 266 291 
1739 266 292 
1740 265 292 
1741 264 292 
1742 263 292 
1743 262 292 
1744 261 292 
1745 263 292 
1746 263 292 
1747 264 292 
1748 263 292 
1749 263 292 
1750 263 292 
1751 263 292 
1752 264 291 
1753 264 292 
1754 266 292 
1755 271 291 
1756 272 291 
1757 275 291 
1758 279 291 
1759 281 291 
1760 282 291 
1761 283 291 
1762 283 291 
1763 282 291 
1764 278 291 
1765 277 291 
1766 275 291 
1767 274 291 
1768 274 291 
1769 274 291 
1770 273 291 
1771 272 292 
1772 272 291 
1773 273 291 
1774 273 292 
1775 272 292 
1776 272 291 
1777 273 291 
1778 273 291 
1779 272 291 
1780 272 292 
1781 273 292 
1782 273 291 
1783 272 292 
1784 272 291 
1785 272 291 
1786 272 292 
1787 272 291 
1788 271 291 
1789 272 292 
1790 272 291 
1791 272 291 
1792 272 292 
1793 272 291 
1794 272 291 
1795 272 291 
1796 272 291 
1797 271 291 
1798 272 291 
1799 272 291 
1800 272 291 
1801 271 291 
1802 271 292 
1803 271 292 
1804 271 292 
1805 273 291 
1806 274 291 
1807 276 291 
1808 276 291 
1809 273 291 
1810 272 292 
1811 272 292 
1812 270 292 
1813 271 291 
1814 273 291 
1815 272 291 
1816 271 291 
1817 271 291 
1818 271 291 
1819 271 291 
1820 271 291 
1821 270 291 
1822 270 291 
1823 270 291 
1824 270 291 
1825 270 291 
1826 271 292 
1827 271 292 
1828 271 291 
1829 271 291 
1830 273 291 
1831 273 291 
1832 272 292 
1833 271 291 
1834 273 291 
1835 275 291 
1836 279 291 
1837 281 291 
1838 283 290 
1839 284 290 
1840 281 291 
1841 278 292 
1842 278 291 
1843 278 291 
1844 278 292 
1845 277 292 
1846 277 292 
1847 279 291 
1848 278 291 
1849 278 291 
1850 279 291 
1851 278 291 
1852 277 291 
1853 277 292 
1854 277 291 
1855 277 291 
1856 278 291 
1857 279 291 
1858 283 291 
1859 283 291 
1860 283 291 
1861 284 291 
1862 283 292 
1863 283 292 
1864 283 292 
1865 282 291 
1866 282 291 
1867 283 290 
1868 280 292 
1869 283 290 
1870 283 290 
1871 283 289 
1872 284 288 
1873 287 287 
1874 288 286 
1875 289 286 
1876 289 287 
1877 289 287 
1878 289 287 
1879 288 288 
1880 289 288 
1881 288 288 
1882 288 288 
1883 289 287 
1884 289 287 
1885 289 287 
1886 289 286 
1887 289 287 
1888 289 287 
1889 289 286 
1890 288 287 
1891 289 287 
1892 289 287 
1893 289 287 
1894 289 287 
1895 289 287 
1896 289 287 
1897 289 286 
1898 289 286 
1899 289 287 
1900 289 287 
1901 289 286 
1902 288 287 
1903 289 287 
1904 288 287 
1905 288 287 
1906 288 287 
1907 289 287 
1908 289 287 
1909 288 287 
1910 288 287 
1911 288 287 
1912 288 287 
1913 288 287 
1914 288 286 
1915 288 287 
1916 287 287 
1917 288 287 
1918 287 287 
1919 287 287 
1920 287 287 
1921 287 287 
1922 286 287 
1923 285 288 
1924 283 288 
1925 282 287 
1926 282 287 
1927 284 288 
1928 286 289 
1929 287 289 
1930 287 288 
1931 287 289 
1932 287 288 
1933 287 288 
1934 287 288 
1935 287 288 
1936 287 288 
1937 287 288 
1938 287 288 
1939 288 288 
1940 288 288 
1941 288 288 
1942 288 288 
1943 288 289 
1944 288 288 
1945 288 289 
1946 289 288 
1947 288 289 
1948 288 289 
1949 288 288 
1950 288 288 
1951 288 288 
1952 288 288 
1953 288 288 
1954 288 288 
1955 288 288 
1956 288 288 
1957 288 288 
1958 288 288 
1959 288 288 
1960 288 288 
1961 289 288 
1962 289 288 
1963 288 289 
1964 287 289 
1965 287 289 
1966 287 289 
1967 287 288 
1968 286 288 
1969 287 288 
1970 286 289 
1971 286 289 
1972 287 288 
1973 287 288 
1974 287 288 
1975 286 288 
1976 286 288 
1977 287 288 
1978 287 287 
1979 288 287 
1980 288 288 
1981 288 288 
1982 287 287 
1983 286 288 
1984 285 287 
1985 285 287 
1986 285 287 
1987 285 286 
1988 285 287 
1989 285 287 
1990 286 287 
1991 286 287 
1992 286 287 
1993 286 287 
1994 286 287 
1995 286 288 
1996 286 288 
1997 286 287 
1998 286 287 
1999 285 287 
2000 285 288 
2001 285 288 
2002 285 288 
2003 285 288 
2004 285 288 
2005 285 288 
2006 285 288 
2007 285 288 
2008 285 288 
2009 286 288 
2010 287 288 
2011 287 288 
2012 287 287 
2013 288 287 
2014 288 288 
2015 287 288 
2016 287 288 
2017 287 288 
2018 287 288 
2019 287 287 
2020 287 287 
2021 287 288 
2022 287 288 
2023 287 288 
2024 286 288 
2025 286 288 
2026 286 288 
2027 286 288 
2028 285 288 
2029 284 289 
2030 279 289 
2031 273 290 
2032 267 290 
2033 263 290 
2034 258 291 
2035 252 291 
2036 247 292 
2037 242 291 
2038 240 291 
2039 236 292 
2040 235 292 
2041 233 293 
2042 233 293 
2043 231 294 
2044 230 294 
2045 232 293 
2046 235 292 
2047 235 292 
2048 229 292 
2049 221 293 
2050 215 293 
2051 213 292 
2052 211 292 
2053 212 292 
2054 211 292 
2055 210 291 
2056 210 291 
2057 210 291 
2058 211 291 
2059 211 291 
2060 211 291 
2061 212 291 
2062 211 291 
2063 212 291 
2064 212 291 
2065 212 291 
2066 212 291 
2067 212 291 
2068 212 291 
2069 212 291 
2070 212 291 
2071 212 291 
2072 212 291 
2073 212 291 
2074 212 291 
2075 212 291 
2076 212 291 
2077 212 291 
2078 212 291 
2079 212 291 
2080 212 291 
2081 212 291 
2082 211 291 
2083 212 291 
2084 211 291 
2085 211 291 
2086 211 291 
2087 211 291 
2088 210 292 
2089 210 292 
2090 210 292 
2091 208 292 
2092 207 292 
2093 205 292 
2094 204 292 
2095 203 293 
2096 203 293 
2097 202 293 
2098 202 293 
2099 202 292 
2100 203 292 
2101 201 293 
2102 200 292 
2103 200 292 
2104 199 292 
2105 198 293 
2106 197 293 
2107 197 293 
2108 197 293 
2109 197 293 
2110 197 292 
2111 195 292 
2112 189 291 
2113 182 291 
2114 171 290 
2115 157 290 
2116 143 290 
2117 133 290 
2118 123 289 
2119 111 291 
2120 98 292 
2121 85 292 
2122 71 292 
2123 52 292 
2124 35 291 
2125 27 291 
2126 23 290 
2127 20 290 
2128 20 289 
2129 20 289 
2130 20 289 
2131 23 289 
2132 24 289 
2133 24 289 
2134 25 289 
2135 25 289 
2136 25 289 
2137 26 290 
2138 31 291 
2139 38 291 
2140 44 292 
2141 53 293 
2142 61 293 
2143 67 293 
2144 70 293 
2145 73 293 
2146 76 293 
2147 76 293 
2148 74 293 
2149 72 292 
2150 73 292 
2151 77 293 
2152 81 293 
2153 88 292 
2154 100 293 
2155 110 293 
2156 120 293 
2157 128 293 
2158 136 293 
2159 149 294 
2160 166 294 
2161 179 293 
2162 187 292 
2163 189 291 
2164 188 291 
2165 188 291 
2166 188 291 
2167 188 292 
2168 189 292 
2169 189 293 
2170 189 294 
2171 188 294 
2172 187 294 
2173 187 294 
2174 188 294 
2175 186 294 
2176 185 293 
2177 184 294 
2178 183 294 
2179 182 294 
2180 180 294 
2181 180 294 
2182 180 294 
2183 180 294 
2184 180 293 
2185 178 293 
2186 174 294 
2187 167 294 
2188 160 292 
2189 153 291 
2190 146 290 
2191 137 287 
2192 133 286 
2193 131 282 
2194 128 279 
2195 127 278 
2196 125 277 
2197 127 278 
2198 125 280 
2199 114 287 
2200 108 289 
2201 103 290 
2202 95 291 
2203 93 291 
2204 90 292 
2205 90 292 
2206 89 291 
2207 87 291 
2208 84 291 
2209 75 292 
2210 61 292 
2211 44 291 
2212 30 290 
2213 25 290 
2214 22 289 
2215 23 289 
2216 24 289 
2217 23 289 
2218 22 289 
2219 19 289 
2220 18 289 
2221 17 289 
2222 16 289 
2223 16 289 
2224 17 289 
2225 17 289 
2226 17 289 
2227 16 289 
2228 16 288 
2229 16 289 
2230 16 288 
2231 16 289 
2232 16 289 
2233 16 288 
2234 17 288 
2235 16 288 
2236 17 289 
2237 16 288 
2238 16 288 
2239 16 288 
2240 16 289 
2241 16 288 
2242 16 288 
2243 16 288 
2244 16 288 
2245 16 288 
2246 16 288 
2247 16 288 
2248 15 288 
2249 16 288 
2250 15 288 
2251 16 288 
2252 16 288 
2253 16 288 
2254 15 288 
2255 16 288 
2256 16 288 
2257 15 288 
2258 16 288 
2259 15 288 
2260 15 288 
2261 15 287 
2262 15 287 
2263 16 288 
2264 15 287 
2265 16 286 
2266 13 286 
2267 13 285 
2268 12 284 
2269 11 283 
2270 13 283 
2271 12 282 
2272 13 281 
2273 10 278 
2274 11 278 
2275 9 273 
2276 7 260 
2277 7 251 
2278 8 243 
2279 9 241 
2280 9 239 
2281 9 240 
2282 8 238 
2283 8 236 
2284 8 233 
2285 8 231 
2286 8 230 
2287 8 230 
2288 8 230 
2289 8 231 
2290 8 231 
2291 8 230 
2292 8 228 
2293 7 221 
2294 7 213 
2295 6 199 
2296 5 180 
2297 4 157 
2298 4 136 
2300 7 91 
2301 6 88 
2302 6 166 
2304 9 64 
2305 9 64 
2306 9 64 
2307 8 61 
2308 9 59 
2309 10 55 
2310 10 50 
2311 12 43 
2312 13 34 
2313 14 30 
2314 15 22 
2315 15 21 
2316 13 21 
2317 13 24 
2318 12 22 
2319 11 19 
2320 11 15 
2321 11 13 
2322 11 12 
2323 11 12 
2324 11 12 
2325 11 12 
2326 11 13 
2327 12 13 
2328 12 12 
2329 12 12 
2330 12 12 
2331 13 12 
2332 12 12 
2333 10 13 
2334 8 14 
2335 8 16 
2336 8 16 
2337 9 15 
2338 10 16 
2339 10 19 
2340 11 23 
2341 14 26 
2342 16 30 
2343 15 30 
2344 15 29 
2345 16 29 
2346 16 30 
2347 21 30 
2348 24 30 
2349 26 31 
2350 25 31 
2351 23 30 
2352 22 30 
2353 22 30 
2354 23 31 
2355 23 31 
2356 23 31 
2357 23 31 
2358 23 30 
2359 23 30 
2360 23 30 
2361 23 30 
2362 22 30 
2363 23 31 
2364 23 31 
2365 23 31 
2366 24 31 
2367 22 30 
2368 24 29 
2369 24 29 
2370 25 28 
2371 24 27 
2372 24 27 
2373 24 27 
2374 25 27 
2375 25 24 
2376 29 20 
2377 31 18 
2378 31 17 
2379 32 16 
2380 34 13 
2381 38 12 
2382 43 11 
2383 45 10 
2384 47 10 
2385 51 10 
2386 53 10 
2387 59 10 
2388 62 11 
2389 68 11 
2390 67 11 
2391 65 11 
2392 62 12 
2393 62 13 
2394 65 14 
2395 68 14 
2396 71 14 
2397 79 16 
2398 84 13 
2399 91 13 
2400 96 11 
2401 94 12 
2402 90 13 
2403 93 13 
2404 91 13 
2405 90 12 
2406 87 15 
2407 88 15 
2408 87 15 
2409 88 12 
2410 89 12 
2411 89 13 
2412 89 13 
2413 89 14 
2414 88 15 
2415 89 12 
2416 88 12 
2417 90 11 
2418 92 10 
2419 92 10 
2420 94 9 
2421 95 9 
2422 96 9 
2423 96 9 
2424 97 9 
2425 96 10 
2426 91 13 
2427 88 15 
2428 92 13 
2429 97 12 
2430 107 14 
2431 122 16 
2432 139 21 
2434 192 30 
2435 208 34 
2436 214 36 
2437 214 38 
2438 212 42 
2439 211 48 
2440 214 60 
2441 216 65 
2442 219 71 
2443 231 77 
2444 245 80 
2445 262 78 
2446 278 76 
2447 285 73 
2448 289 64 
2449 291 52 
2450 290 43 
2451 290 39 
2452 289 35 
2453 289 29 
2454 288 24 
2455 289 19 
2456 289 20 
2457 287 17 
2458 287 17 
2459 288 18 
2460 288 16 
2461 288 17 
2462 288 17 
2463 288 17 
2464 288 16 
2465 287 13 
2466 286 12 
2467 286 13 
2468 285 10 
2469 285 10 
2470 285 9 
2471 286 9 
2472 286 9 
2473 286 9 
2474 286 9 
2475 286 9 
2476 285 8 
2477 287 10 
2478 286 9 
2479 286 10 
2480 286 10 
2481 286 9 
2482 286 9 
2483 285 9 
2484 286 9 
2485 285 9 
2486 285 10 
2487 285 9 
2488 285 10 
2489 284 10 
2490 284 10 
2491 283 10 
2492 284 10 
2493 283 11 
2494 283 12 
2495 283 12 
2496 283 11 
2497 284 11 
2498 283 10 
2499 283 11 
2500 284 11 
2501 285 10 
2502 285 10 
2503 284 11 
2504 285 11 
2505 285 12 
2506 285 11 
2507 286 12 
2508 286 12 
2509 286 13 
2510 286 15 
2511 286 15 
2512 287 17 
2513 286 19 
2514 288 23 
2515 289 27 
2516 289 29 
2517 289 29 
2518 290 30 
2519 289 31 
2520 288 31 
2521 287 33 
2522 285 34 
2523 281 35 
2524 279 37 
2525 276 39 
2526 266 45 
2527 264 46 
2528 262 46 
2529 261 46 
2530 260 47 
2531 259 48 
2532 262 46 
2533 263 45 
2534 263 45 
2535 263 45 
2536 263 46 
2537 266 46 
2538 265 51 
2539 263 58 
2540 267 67 
2541 273 79 
2542 280 88 
2543 288 99 
2544 291 114 
2545 293 135 
2546 293 145 
2547 293 148 
2548 292 152 
2549 291 154 
2550 292 153 
2551 292 153 
2552 294 154 
2553 294 156 
2554 294 157 
2555 294 157 
2556 293 155 
2557 290 151 
2558 289 148 
2559 289 145 
2560 291 142 
2561 292 141 
2562 292 140 
2563 292 136 
2564 293 130 
2565 292 121 
2566 292 112 
2567 292 108 
2568 293 104 
2569 293 102 
2570 293 102 
2571 293 102 
2572 293 104 
2573 291 108 
2574 290 109 
2575 289 107 
2576 288 104 
2577 288 105 
2578 288 107 
2579 290 111 
2580 292 129 
2581 293 160 
2582 293 186 
2583 293 198 
2584 293 204 
2585 293 216 
2586 293 234 
2587 293 248 
2588 293 259 
2589 293 265 
2590 293 274 
2591 293 280 
2592 292 282 
2593 292 282 
2594 292 283 
2595 292 283 
2596 292 283 
2597 292 284 
2598 291 284 
2599 290 284 
2600 291 285 
2601 290 285 
2602 290 285 
2603 289 285 
2604 289 285 
2605 290 285 
2606 290 285 
2607 290 285 
2608 290 285 
2609 290 285 
2610 290 285 
2611 290 285 
2612 290 285 
2613 290 285 
2614 290 285 
2615 289 285 
2616 288 286 
2617 288 285 
2618 287 286 
2619 287 285 
2620 286 284 
2621 285 284 
2622 284 284 
2623 281 282 
2624 278 278 
2625 276 278 
2626 274 278 
2627 271 277 
2628 270 276 
2629 270 274 
2630 270 273 
2631 269 272 
2632 269 271 
2633 270 272 
2634 270 272 
2635 270 272 
2636 270 272 
2637 269 273 
2638 270 277 
2639 267 280 
2640 260 284 
2641 257 284 
2642 260 282 
2643 260 283 
2644 259 284 
2645 260 283 
2646 261 283 
2647 255 286 
2648 244 289 
2649 233 291 
2650 219 291 
2651 210 292 
2652 204 291 
2653 202 291 
2654 204 291 
2655 205 290 
2656 205 290 
2657 205 290 
2658 206 290 
2659 206 290 
2660 206 289 
2661 206 289 
2662 206 289 
2663 206 289 
2664 206 289 
2665 206 289 
2666 206 289 
2667 207 289 
2668 204 290 
2669 203 290 
2670 202 290 
2671 202 291 
2672 202 290 
2673 201 290 
2674 201 290 
2675 201 290 
2676 201 290 
2677 201 291 
2678 199 291 
2679 199 291 
2680 198 290 
2681 198 290 
2682 199 290 
2683 198 290 
2684 198 290 
2685 199 290 
2686 199 290 
2687 199 290 
2688 198 290 
2689 196 291 
2690 192 292 
2691 186 292 
2692 179 292 
2693 173 291 
2694 171 291 
2695 175 290 
2696 175 291 
2697 176 291 
2698 176 291 
2699 176 291 
2700 173 289 
2701 171 287 
2702 170 288 
2703 170 288 
2704 170 287 
2705 170 287 
2706 169 288 
2707 170 288 
2708 169 288 
2709 170 287 
2710 170 287 
2711 170 287 
2712 171 287 
2713 171 287 
2714 170 287 
2715 170 287 
2716 171 288 
2717 171 287 
2718 171 288 
2719 172 289 
2720 175 288 
2721 178 286 
2722 179 282 
2723 179 277 
2724 181 267 
2725 182 261 
2726 181 257 
2727 182 250 
2728 183 243 
2729 184 238 
2730 187 233 
2731 190 227 
2732 195 223 
2733 197 222 
2734 201 220 
2735 204 220 
2736 208 216 
2737 218 211 
2738 228 205 
2739 241 201 
2740 257 196 
2741 273 192 
2742 282 189 
2743 285 189 
2744 284 188 
2745 285 184 
2746 289 177 
2747 290 169 
2748 291 165 
2749 290 165 
2750 289 165 
2751 286 167 
2752 271 179 
2754 241 215 
2755 237 222 
2756 235 225 
2758 216 277 
2759 213 284 
2760 214 283 
2761 215 284 
2762 216 285 
2763 213 287 
2764 212 288 
2765 211 288 
2766 211 288 
2767 210 288 
2768 203 288 
2769 192 290 
2770 178 290 
2771 162 291 
2772 148 292 
2773 133 292 
2774 118 293 
2775 103 292 
2776 88 291 
2777 74 290 
2778 61 287 
2779 51 279 
2780 45 271 
2781 37 270 
2782 18 264 
2783 13 260 
2784 11 257 
2785 10 254 
2786 9 252 
2787 9 248 
2788 9 244 
2789 9 237 
2790 8 225 
2791 7 211 
2793 7 155 
2794 7 137 
2796 10 91 
2797 14 75 
2798 21 70 
2799 26 67 
2800 26 67 
2801 27 66 
2802 27 68 
2803 27 67 
2804 27 68 
2805 28 68 
2806 28 69 
2807 28 69 
2808 28 69 
2809 28 68 
2810 29 66 
2811 25 63 
2812 31 64 
2813 31 64 
2814 36 47 
2815 47 41 
2816 46 43 
2817 35 60 
2818 36 57 
2819 47 43 
2820 47 43 
2821 48 42 
2822 51 40 
2823 42 50 
2825 44 48 
2826 44 47 
2827 45 47 
2828 45 47 
2829 45 48 
2830 45 47 
2831 46 46 
2832 46 46 
2834 47 47 
2837 46 47 
2838 45 47 
2839 46 47 
2840 46 48 
2842 46 48 
2844 47 48 
2846 47 48 
2847 47 48 
2851 47 48 
2852 47 48 
2856 48 49 
2860 47 48 
2862 47 48 
2863 47 48 
2864 48 49 
2865 49 49 
2866 50 51 
2867 50 51 
2868 50 51 
2869 50 50 
2870 50 51 
2872 48 76 
2873 48 77 
2874 48 76 
2875 51 57 
2876 50 57 
2878 49 57 
2879 49 57 
2880 49 58 
2881 49 59 
2883 50 60 
2888 50 61 
2890 49 61 
2891 50 60 
2892 50 58 
2893 50 57 
2894 50 57 
2895 49 57 
2896 61 45 
2897 62 44 
2898 63 43 
2899 61 44 
2900 53 53 
2901 54 52 
2902 54 52 
2903 54 51 
2904 55 50 
2906 55 50 
2907 56 50 
2909 57 50 
2910 57 50 
2911 56 51 
2912 55 51 
2915 53 50 
2916 54 50 
2917 54 50 
2918 55 51 
2919 56 52 
2920 56 52 
2922 55 53 
2923 55 51 
2924 55 52 
2925 54 51 
2926 54 51 
2927 53 51 
2928 54 51 
2929 54 51 
2930 54 51 
2931 53 51 
2932 53 51 
2933 53 51 
2934 53 51 
2935 53 51 
2938 54 52 
2942 54 52 
2943 54 52 
2944 54 52 
2945 53 51 
2946 53 52 
2947 53 51 
2948 53 51 
2949 53 51 
2950 53 51 
2951 54 42 
2952 55 42 
2953 53 42 
2954 51 42 
2955 51 41 
2956 52 41 
2957 53 47 
2958 52 47 
2959 52 46 
2960 52 46 
2961 52 45 
2962 52 45 
2963 53 46 
2964 52 46 
2965 52 46 
2966 53 47 
2967 53 47 
2968 53 48 
2969 53 48 
2970 53 48 
2971 52 47 
2972 51 47 
2973 52 47 
2974 52 47 
2975 52 48 
2976 52 48 
2977 54 50 
2979 85 62 
2980 84 62 
2981 85 62 
2982 86 62 
2983 87 62 
2984 84 62 
2985 84 62 
2986 86 61 
2987 85 61 
2988 85 60 
2989 78 59 
2990 79 59 
2991 79 59 
2992 78 59 
2993 78 59 
2994 77 60 
2995 76 59 
2999 76 59 
3000 75 59 
3001 74 58 
3002 73 58 
3003 72 58 
3004 72 58 
3005 71 57 
3006 71 58 
3007 58 43 
3008 57 43 
3009 59 42 
3010 58 44 
3012 65 53 
3013 64 52 
3014 63 52 
3015 63 51 
3017 62 51 
3020 62 51 
3021 61 50 
3022 60 50 
3023 61 51 
3024 61 51 
3025 61 52 
3026 61 53 
3027 61 52 
3028 61 52 
3029 60 52 
3030 60 52 
3031 60 52 
3032 60 52 
3033 60 53 
3034 61 54 
3035 61 54 
3036 61 54 
3037 61 54 
3045 58 52 
3047 58 52 
3048 59 53 
3049 61 55 
3050 59 54 
3051 57 52 
3052 58 53 
3053 58 53 
3054 58 53 
3056 56 52 
3057 57 53 
3060 57 53 
3062 57 53 
3064 55 51 
3065 30 46 
3068 56 53 
3069 55 53 
3070 54 53 
3072 54 53 
3073 54 52 
3074 54 53 
3076 55 54 
3078 28 62 
3079 52 53 
3080 50 53 
3081 59 45 
3082 62 44 
3083 60 44 
3084 60 43 
3085 58 42 
3086 58 42 
3087 58 42 
3088 58 42 
3089 59 41 
3090 60 41 
3091 60 42 
3092 62 41 
3093 69 40 
3094 80 38 
3095 81 37 
3096 83 37 
3097 82 36 
3098 84 36 
3099 83 36 
3100 85 37 
3101 82 36 
3102 85 36 
3103 90 36 
3104 92 35 
3105 97 34 
3106 103 30 
3107 111 26 
3108 115 24 
3109 120 19 
3110 125 18 
3111 127 18 
3112 129 14 
3113 129 14 
3114 130 14 
3115 128 15 
3116 129 16 
3117 128 16 
3118 129 16 
3119 132 14 
3120 131 16 
3121 126 18 
3122 118 19 
3123 108 14 
3124 90 10 
3125 71 12 
3126 58 14 
3127 53 14 
3128 41 14 
3129 33 15 
3130 31 13 
3131 24 12 
3132 20 11 
3133 18 10 
3134 16 11 
3135 17 12 
3136 20 12 
3137 21 14 
3138 20 17 
3139 20 18 
3140 25 25 
3141 26 32 
3142 27 38 
3143 30 38 
3144 30 41 
3145 30 43 
3146 32 46 
3147 30 34 
3148 25 50 
3149 32 40 
3150 6 114 
3151 12 95 
3152 24 59 
3154 25 59 
3155 20 61 
3156 24 63 
3157 24 64 
3158 23 66 
3159 22 68 
3160 19 71 
3161 21 73 
3162 21 69 
3163 25 66 
3164 22 65 
3165 21 67 
3166 21 70 
3167 23 70 
3168 5 63 
3169 24 70 
3170 25 70 
3171 20 86 
3172 23 74 
3173 25 72 
3174 25 70 
3175 25 69 
3176 25 69 
3177 23 70 
3178 22 69 
3179 21 68 
3180 22 69 
3181 23 67 
3182 24 66 
3183 25 67 
3184 25 69 
3185 19 81 
3186 17 90 
3187 19 88 
3188 11 96 
# Trial 5 - POSITION_mouse_training_OS_5trials_batch3_101-108_t0140_raw.txt
151 185 267 
152 87 294 
153 74 294 
154 70 295 
155 69 297 
156 42 288 
157 41 291 
158 37 291 
159 37 291 
160 36 292 
161 49 292 
162 46 295 
163 36 291 
164 35 291 
165 16 275 
166 15 275 
167 15 275 
168 13 276 
169 42 291 
170 43 292 
171 42 293 
172 43 293 
173 42 291 
174 42 290 
175 9 276 
176 11 274 
177 12 274 
178 14 274 
179 16 273 
180 15 272 
181 14 272 
182 14 272 
183 15 272 
184 17 272 
185 16 271 
186 17 270 
187 20 269 
188 20 268 
189 21 268 
190 22 267 
191 21 267 
192 19 267 
193 18 266 
194 18 263 
195 16 259 
196 15 255 
197 14 250 
198 11 247 
199 8 243 
200 8 239 
201 8 236 
202 7 233 
203 7 229 
204 6 223 
205 6 216 
206 6 209 
207 6 202 
208 6 194 
209 7 187 
210 6 184 
211 6 180 
212 8 178 
213 8 175 
214 9 171 
215 9 168 
216 9 161 
217 9 150 
218 9 141 
219 9 133 
220 10 123 
221 10 115 
222 9 107 
223 9 100 
224 10 95 
225 12 85 
226 13 79 
227 18 73 
228 22 69 
229 24 67 
230 25 67 
231 25 64 
232 24 60 
233 23 54 
234 21 44 
235 18 39 
236 14 31 
237 13 26 
238 11 21 
239 11 18 
240 11 16 
241 11 16 
242 12 15 
243 13 14 
244 15 13 
245 17 12 
246 19 12 
247 18 11 
248 20 10 
249 18 11 
250 20 11 
251 25 10 
252 34 10 
253 38 11 
254 40 14 
255 44 17 
256 49 21 
257 52 26 
258 54 29 
259 58 30 
260 58 29 
261 57 28 
262 57 28 
263 55 28 
264 53 27 
265 53 27 
266 54 28 
267 55 30 
268 55 30 
269 54 31 
270 53 31 
271 53 32 
272 52 33 
273 52 34 
274 51 34 
275 52 35 
276 52 32 
277 51 27 
278 51 24 
279 52 24 
280 53 23 
281 55 22 
282 61 27 
283 65 30 
284 68 30 
285 74 28 
286 81 29 
287 88 26 
288 99 25 
289 110 23 
290 125 21 
291 142 18 
292 162 15 
293 181 16 
294 196 19 
295 207 25 
296 212 29 
297 215 31 
298 216 32 
299 216 33 
300 215 35 
301 213 32 
302 214 36 
303 213 47 
304 212 47 
305 212 48 
306 212 50 
307 213 58 
308 210 52 
309 216 65 
310 215 63 
311 218 68 
312 218 70 
313 225 75 
314 240 78 
315 241 78 
316 253 73 
317 265 66 
318 276 63 
319 281 61 
320 283 55 
321 284 43 
322 281 29 
323 281 22 
324 280 15 
325 280 14 
326 280 13 
327 278 13 
328 276 14 
329 269 16 
330 261 22 
331 253 28 
332 248 30 
333 241 28 
334 222 26 
337 112 7 
338 92 9 
340 51 9 
341 34 8 
342 21 8 
343 17 9 
344 14 10 
345 10 12 
346 10 13 
347 9 15 
348 9 18 
349 9 21 
350 10 26 
351 11 34 
352 14 40 
353 19 44 
354 21 47 
355 21 50 
356 16 56 
357 12 61 
358 10 63 
359 9 65 
360 7 68 
361 13 55 
363 6 117 
364 6 127 
365 6 137 
366 6 149 
367 6 164 
368 5 178 
369 5 194 
370 5 204 
371 5 203 
372 5 202 
373 5 202 
374 6 202 
375 6 200 
376 6 200 
377 6 201 
378 6 201 
379 6 201 
380 5 202 
381 5 204 
382 5 209 
383 5 215 
384 5 223 
385 5 232 
386 5 244 
387 5 254 
388 6 264 
389 5 270 
390 5 274 
391 4 276 
392 4 276 
393 4 276 
394 3 276 
395 4 276 
396 4 276 
397 4 275 
398 3 276 
399 2 279 
400 4 276 
401 1 275 
402 3 276 
408 3 277 
413 4 278 
414 3 278 
415 3 278 
416 3 278 
421 4 277 
422 2 277 
423 14 274 
424 4 277 
425 15 274 
426 15 273 
427 15 273 
428 15 273 
429 15 274 
430 16 272 
431 16 272 
432 14 270 
433 14 269 
434 14 268 
435 14 268 
436 13 270 
437 13 271 
438 13 271 
439 13 271 
440 14 270 
441 15 270 
442 15 270 
443 14 271 
444 14 271 
445 15 270 
446 15 270 
447 14 270 
448 14 270 
449 14 270 
450 14 270 
451 14 271 
452 14 271 
453 15 271 
454 16 271 
455 15 272 
456 13 274 
457 9 276 
458 10 276 
459 10 276 
460 14 274 
461 13 274 
462 11 275 
463 14 273 
464 13 273 
465 12 272 
466 11 272 
467 11 272 
468 13 273 
469 12 272 
470 13 273 
471 13 273 
472 12 273 
473 12 273 
474 12 272 
475 13 273 
476 7 276 
477 9 275 
478 3 279 
479 5 278 
480 9 276 
483 10 276 
484 9 276 
496 9 276 
497 9 277 
498 9 277 
499 8 278 
501 8 278 
502 8 278 
503 8 279 
505 8 278 
506 8 278 
507 9 279 
508 7 279 
509 9 279 
512 7 279 
513 11 280 
514 9 280 
515 11 280 
516 12 280 
517 9 280 
518 9 281 
519 7 281 
521 9 281 
525 8 281 
529 9 281 
530 9 281 
533 9 281 
534 8 281 
535 9 281 
536 10 282 
537 8 282 
538 9 282 
539 13 282 
540 10 282 
541 11 282 
542 16 281 
543 3 280 
544 12 281 
545 10 281 
546 10 282 
547 10 282 
548 10 282 
549 10 282 
550 13 281 
551 11 282 
552 11 282 
553 13 282 
554 12 282 
555 15 282 
556 14 282 
557 12 282 
558 12 282 
559 11 282 
560 12 282 
561 16 282 
562 16 282 
563 19 283 
564 17 283 
565 11 282 
575 17 283 
576 15 282 
577 12 282 
580 14 282 
581 17 282 
582 12 282 
583 13 282 
584 12 282 
585 16 283 
586 18 282 
587 15 282 
588 19 282 
589 13 282 
590 14 282 
591 20 282 
592 16 282 
593 18 282 
594 16 282 
595 17 282 
596 17 282 
597 17 282 
598 17 282 
599 17 282 
600 20 282 
601 16 282 
602 22 282 
603 18 282 
604 23 282 
605 19 282 
606 24 282 
607 22 282 
608 16 282 
644 17 282 
650 19 282 
651 20 282 
652 20 282 
687 20 282 
688 23 282 
689 21 282 
690 20 282 
696 23 282 
697 21 282 
698 18 282 
699 21 282 
700 19 282 
701 18 282 
702 18 282 
703 20 282 
704 23 282 
705 23 282 
706 21 282 
707 18 282 
708 24 282 
709 17 282 
710 3 279 
711 4 278 
712 9 274 
713 11 273 
714 10 273 
715 8 274 
716 15 279 
717 16 279 
720 18 279 
721 13 279 
722 11 278 
738 11 279 
746 11 279 
749 11 279 
758 12 280 
759 12 280 
760 11 281 
761 17 281 
762 15 281 
763 17 281 
764 16 281 
765 16 280 
766 19 281 
767 15 281 
768 15 281 
769 17 282 
770 14 282 
779 15 283 
780 17 283 
781 16 283 
784 20 282 
785 6 278 
786 3 279 
787 6 277 
788 3 278 
789 4 277 
790 3 278 
791 12 280 
792 13 280 
793 12 280 
794 13 280 
795 13 280 
796 7 280 
797 7 281 
798 8 281 
799 9 281 
800 9 281 
801 9 281 
802 10 282 
803 10 282 
804 12 282 
805 12 282 
806 8 282 
807 8 283 
808 11 283 
809 10 283 
810 11 283 
811 8 283 
812 14 284 
813 11 283 
814 11 283 
815 13 283 
816 11 284 
817 11 284 
818 11 284 
819 14 284 
820 12 284 
821 16 285 
822 11 285 
823 12 285 
824 12 285 
825 12 285 
826 12 286 
827 12 286 
828 13 286 
829 11 287 
830 12 287 
831 15 287 
832 17 287 
833 14 287 
834 17 287 
835 13 287 
836 13 287 
837 13 288 
838 14 287 
839 14 288 
840 14 288 
841 18 288 
842 20 288 
843 16 288 
844 12 288 
845 15 288 
846 13 288 
847 14 288 
848 14 289 
849 13 289 
850 14 289 
851 16 289 
852 15 289 
853 15 289 
854 13 289 
855 14 289 
856 14 289 
857 14 289 
858 18 289 
859 12 289 
860 17 290 
861 15 290 
862 15 289 
863 17 290 
864 16 290 
865 13 290 
866 15 290 
867 12 289 
868 15 289 
869 14 288 
870 15 288 
871 15 287 
890 15 290 
891 14 289 
892 15 289 
893 15 289 
894 18 289 
927 17 289 
928 15 289 
929 17 289 
930 16 289 
931 15 289 
932 16 289 
933 16 289 
963 19 289 
964 18 289 
1000 14 287 
1001 16 287 
1013 15 287 
1014 16 287 
1019 19 287 
1023 20 288 
1024 13 288 
1025 18 288 
1026 18 288 
1027 17 288 
1028 19 287 
1029 17 287 
1030 19 287 
1033 18 286 
1034 21 286 
1035 17 286 
1036 18 286 
1037 16 286 
1038 21 286 
1040 15 286 
1041 18 286 
1042 18 286 
1043 18 286 
1044 16 285 
1055 19 286 
1056 18 285 
1057 4 278 
1058 18 285 
1059 13 285 
1060 5 277 
1061 5 277 
1062 13 283 
1063 11 283 
1064 13 283 
1065 12 283 
1067 10 283 
1068 11 282 
1069 13 281 
1070 5 277 
1071 9 281 
1072 10 275 
1073 9 275 
1074 7 276 
1075 7 275 
1076 8 276 
1077 10 279 
1078 12 279 
1079 10 279 
1080 13 279 
1081 13 279 
1082 10 278 
1083 11 278 
1084 10 276 
1085 9 278 
1086 10 278 
1087 8 276 
1088 7 276 
1089 9 279 
1090 10 279 
1091 14 278 
1092 12 279 
1093 9 278 
1094 8 276 
1095 9 275 
1096 10 275 
1097 14 275 
1098 10 277 
1099 15 274 
1100 14 277 
1102 12 277 
1103 12 278 
1104 12 277 
1105 11 277 
1106 11 277 
1107 12 277 
1108 11 277 
1109 16 277 
1110 13 277 
1111 13 277 
1112 16 278 
1113 17 278 
1114 18 278 
1115 12 278 
1116 18 278 
1117 14 278 
1118 14 278 
1119 15 278 
1120 15 279 
1121 15 278 
1122 15 279 
1125 13 280 
1126 15 280 
1127 18 281 
1128 14 281 
1129 15 281 
1130 13 282 
1131 19 282 
1132 17 282 
1133 14 282 
1134 13 283 
1135 15 283 
1136 21 283 
1137 16 284 
1138 16 284 
1139 13 284 
1140 16 284 
1141 16 285 
1142 16 285 
1143 16 285 
1144 21 285 
1145 15 285 
1146 16 285 
1148 45 290 
1149 43 290 
1150 43 288 
1151 43 289 
1152 43 289 
1153 43 289 
1154 43 288 
1155 44 288 
1156 46 289 
1157 46 293 
1158 50 286 
1159 47 288 
1160 45 283 
1161 47 285 
1162 46 284 
1163 45 283 
1164 46 288 
1165 63 296 
1166 65 295 
1167 66 295 
1168 69 294 
1169 72 293 
1170 78 293 
1171 84 293 
1172 88 293 
1173 92 293 
1174 97 294 
1175 105 294 
1176 110 293 
1177 113 293 
1178 115 294 
1179 120 294 
1180 125 294 
1181 126 294 
1182 129 294 
1183 131 294 
1184 132 294 
1185 132 294 
1186 134 294 
1187 135 295 
1188 135 295 
1189 135 295 
1190 135 295 
1191 135 295 
1192 135 295 
1193 135 295 
1194 135 295 
1195 135 295 
1196 134 295 
1197 135 295 
1198 134 295 
1199 135 295 
1200 135 295 
1201 135 295 
1202 135 296 
1203 134 295 
1204 130 294 
1205 128 292 
1206 128 291 
1207 132 292 
1208 133 292 
1209 133 292 
1210 133 292 
1211 134 293 
1212 134 293 
1213 131 292 
1214 129 291 
1215 128 290 
1216 126 291 
1217 126 290 
1218 126 291 
1219 125 291 
1220 124 291 
1221 124 291 
1222 123 291 
1223 123 291 
1224 122 291 
1225 122 291 
1226 119 292 
1227 119 291 
1228 118 292 
1229 115 293 
1230 116 293 
1231 116 293 
1232 115 292 
1233 114 293 
1234 114 293 
1235 114 293 
1236 115 292 
1237 115 292 
1238 116 291 
1239 118 290 
1240 120 289 
1241 120 288 
1242 118 289 
1243 117 289 
1244 116 289 
1245 117 289 
1246 117 289 
1247 117 289 
1248 118 289 
1249 117 289 
1250 117 290 
1251 120 290 
1252 122 292 
1253 124 293 
1254 128 293 
1255 134 294 
1256 144 294 
1257 151 294 
1258 160 294 
1259 169 294 
1260 174 294 
1261 175 294 
1262 177 294 
1263 178 294 
1264 179 294 
1265 180 294 
1266 181 293 
1267 184 293 
1268 185 293 
1269 186 293 
1270 186 293 
1271 186 293 
1272 186 293 
1273 185 293 
1274 186 294 
1275 185 294 
1276 185 294 
1277 185 294 
1278 186 295 
1279 186 295 
1280 187 295 
1281 186 295 
1282 185 295 
1283 185 295 
1284 184 295 
1285 184 294 
1286 183 294 
1287 182 294 
1288 182 293 
1289 182 293 
1290 181 293 
1291 181 293 
1292 181 293 
1293 180 293 
1294 180 294 
1295 180 295 
1296 180 295 
1297 180 295 
1298 179 295 
1299 181 294 
1300 181 291 
1301 179 288 
1302 178 284 
1303 178 281 
1304 178 281 
1305 177 280 
1306 180 281 
1307 185 282 
1308 188 283 
1309 190 287 
1310 197 289 
1311 206 292 
1312 219 293 
1313 232 294 
1314 249 293 
1315 263 293 
1316 272 292 
1317 278 292 
1318 281 292 
1319 282 292 
1320 282 292 
1321 283 292 
1322 283 292 
1323 283 292 
1324 282 292 
1325 282 292 
1326 282 292 
1327 282 292 
1328 282 292 
1329 282 292 
1330 283 292 
1331 283 292 
1332 285 291 
1333 285 290 
1334 288 289 
1335 287 289 
1336 288 288 
1337 288 288 
1338 288 288 
1339 286 289 
1340 287 289 
1341 286 289 
1342 286 288 
1343 286 287 
1344 286 287 
1345 285 286 
1346 285 285 
1347 285 284 
1348 285 283 
1349 284 285 
1350 284 288 
1351 282 289 
1352 281 290 
1353 278 290 
1354 277 290 
1355 279 290 
1356 279 289 
1357 277 290 
1358 274 290 
1359 270 290 
1360 258 292 
1361 243 292 
1362 236 293 
1363 228 292 
1364 222 293 
1365 218 293 
1366 214 293 
1367 213 292 
1368 213 292 
1369 213 293 
1370 212 292 
1371 212 292 
1372 212 292 
1373 212 292 
1374 212 292 
1375 211 291 
1376 212 293 
1377 211 291 
1378 211 292 
1379 212 292 
1380 212 292 
1381 212 292 
1382 211 291 
1383 212 292 
1384 211 293 
1385 210 292 
1386 209 292 
1387 209 292 
1388 210 292 
1389 210 292 
1390 209 291 
1391 210 292 
1392 210 292 
1393 210 292 
1394 209 291 
1395 209 292 
1396 209 292 
1397 210 292 
1398 211 292 
1399 212 292 
1400 211 292 
1401 211 292 
1402 211 292 
1403 211 292 
1404 210 291 
1405 211 293 
1406 211 293 
1407 212 292 
1408 212 292 
1409 211 293 
1410 212 292 
1411 210 291 
1412 212 292 
1413 211 291 
1414 211 291 
1415 212 292 
1416 213 292 
1417 211 291 
1418 211 291 
1419 212 293 
1420 213 292 
1421 212 293 
1422 213 292 
1423 211 291 
1424 211 291 
1425 212 292 
1426 212 292 
1427 212 292 
1428 210 291 
1429 212 293 
1430 211 291 
1431 211 291 
1432 212 293 
1433 212 293 
1434 211 292 
1435 212 293 
1436 210 291 
1437 213 293 
1438 213 293 
1439 212 293 
1440 211 291 
1441 213 293 
1442 210 291 
1443 211 291 
1444 212 290 
1445 211 291 
1446 212 292 
1447 211 291 
1448 211 290 
1449 213 292 
1450 212 291 
1451 213 292 
1452 213 292 
1453 211 290 
1454 211 290 
1455 212 291 
1456 213 291 
1457 213 292 
1458 212 291 
1459 213 292 
1460 213 292 
1461 210 290 
1462 211 291 
1463 212 291 
1464 211 290 
1465 211 290 
1466 212 291 
1467 213 292 
1468 212 291 
1469 211 290 
1470 212 291 
1471 212 291 
1472 211 290 
1473 213 292 
1474 211 290 
1475 211 290 
1476 214 292 
1477 211 290 
1478 212 291 
1479 211 290 
1480 213 292 
1481 213 292 
1482 213 292 
1483 213 290 
1484 212 290 
1485 211 290 
1486 211 290 
1487 209 291 
1488 208 291 
1489 208 291 
1490 208 292 
1491 207 292 
1492 208 291 
1493 208 291 
1494 208 290 
1495 209 290 
1496 209 290 
1497 208 291 
1498 207 290 
1499 204 290 
1500 207 292 
1501 206 291 
1502 208 292 
1503 206 291 
1504 206 291 
1505 206 291 
1506 209 292 
1507 208 292 
1508 208 292 
1509 207 291 
1510 208 292 
1511 207 291 
1512 208 292 
1513 206 291 
1514 208 292 
1515 208 292 
1516 208 292 
1517 207 292 
1518 205 290 
1519 208 292 
1520 208 292 
1521 207 291 
1522 209 292 
1523 208 292 
1524 209 292 
1525 209 292 
1526 207 291 
1527 207 291 
1528 208 292 
1529 209 292 
1530 207 291 
1531 209 292 
1532 209 292 
1533 209 292 
1534 207 291 
1535 209 292 
1536 209 292 
1537 207 291 
1538 208 292 
1539 207 291 
1540 206 291 
1541 205 291 
1542 206 292 
1543 207 292 
1544 204 290 
1545 207 292 
1546 206 291 
1547 208 292 
1548 205 290 
1549 206 289 
1550 207 291 
1551 207 291 
1552 206 290 
1553 206 291 
1554 207 291 
1555 206 290 
1556 207 291 
1557 207 291 
1558 206 290 
1559 207 291 
1560 205 290 
1561 207 291 
1562 206 290 
1563 206 290 
1564 206 290 
1565 207 291 
1566 205 290 
1567 206 291 
1568 205 291 
1569 204 291 
1570 204 291 
1571 205 292 
1572 204 292 
1573 204 292 
1574 205 292 
1575 206 292 
1576 206 292 
1577 207 292 
1578 206 292 
1579 206 292 
1580 205 291 
1581 204 291 
1582 204 291 
1583 204 291 
1584 205 292 
1585 204 291 
1586 205 291 
1587 205 291 
1588 205 292 
1589 203 292 
1590 202 292 
1591 202 292 
1592 202 293 
1593 201 292 
1594 202 293 
1595 201 293 
1596 201 292 
1597 202 292 
1598 202 292 
1599 202 292 
1600 201 292 
1601 201 292 
1602 201 291 
1603 201 291 
1604 200 291 
1605 201 291 
1606 201 291 
1607 201 291 
1608 201 290 
1609 201 291 
1610 201 291 
1611 200 291 
1612 200 292 
1613 199 291 
1614 199 290 
1615 200 291 
1616 200 291 
1617 201 292 
1618 201 292 
1619 201 292 
1620 201 292 
1621 201 292 
1622 201 292 
1623 199 291 
1624 201 292 
1625 198 290 
1626 199 291 
1627 201 291 
1628 200 290 
1629 200 290 
1630 200 290 
1631 200 290 
1632 200 290 
1633 200 290 
1634 200 290 
1635 198 290 
1636 198 290 
1637 200 291 
1638 199 290 
1639 199 290 
1640 201 291 
1641 201 291 
1642 201 291 
1643 199 290 
1644 199 290 
1645 200 291 
1646 199 291 
1647 201 291 
1648 200 291 
1649 199 290 
1650 200 291 
1651 200 291 
1652 200 291 
1653 200 291 
1654 200 290 
1655 200 290 
1656 198 290 
1657 200 290 
1658 199 290 
1659 199 290 
1660 200 290 
1661 199 290 
1662 200 290 
1663 199 290 
1664 198 290 
1665 199 290 
1666 200 290 
1667 199 290 
1668 199 290 
1669 199 290 
1670 200 290 
1671 199 290 
1672 199 290 
1673 200 290 
1674 198 289 
1675 200 290 
1676 200 290 
1677 200 290 
1678 200 290 
1679 199 290 
1680 197 290 
1681 200 291 
1682 199 291 
1683 200 291 
1684 200 290 
1685 199 291 
1686 200 290 
1687 199 290 
1688 200 291 
1689 199 291 
1690 199 291 
1691 198 290 
1692 199 290 
1693 199 291 
1694 199 291 
1695 198 290 
1696 200 291 
1697 199 290 
1698 199 290 
1699 199 290 
1700 199 290 
1701 201 291 
1702 201 290 
1703 200 290 
1704 200 290 
1705 200 290 
1706 201 290 
1707 200 290 
1708 200 290 
1709 200 291 
1710 200 291 
1711 199 291 
1712 199 291 
1713 199 291 
1714 198 292 
1715 196 292 
1716 197 292 
1717 198 292 
1718 198 292 
1719 199 293 
1720 200 292 
1721 200 291 
1722 199 290 
1723 199 290 
1724 198 289 
1725 200 290 
1726 199 289 
1727 200 289 
1728 199 289 
1729 200 290 
1730 200 289 
1731 201 289 
1732 202 288 
1733 205 287 
1734 203 285 
1735 206 283 
1736 211 281 
1737 213 277 
1738 214 278 
1739 213 278 
1740 214 279 
1741 214 275 
1742 216 275 
1743 216 273 
1744 218 270 
1745 222 266 
1746 223 264 
1747 224 264 
1748 224 264 
1749 224 263 
1750 225 262 
1751 226 261 
1752 226 261 
1753 227 262 
1754 227 263 
1755 228 263 
1756 229 263 
1757 230 262 
1758 230 261 
1759 231 260 
1760 234 259 
1761 237 257 
1762 240 256 
1763 240 255 
1764 240 255 
1765 240 256 
1766 240 256 
1767 238 259 
1768 233 266 
1769 226 270 
1770 235 263 
1771 240 264 
1773 171 293 
1774 172 293 
1775 172 293 
1776 170 293 
1777 165 293 
1778 156 294 
1779 153 293 
1780 152 293 
1781 151 292 
1782 152 292 
1783 151 293 
1784 150 293 
1785 150 294 
1786 150 293 
1787 149 294 
1788 150 294 
1789 149 294 
1790 150 294 
1791 149 294 
1792 149 294 
1793 149 294 
1794 149 294 
1795 149 293 
1796 150 294 
1797 151 293 
1798 151 294 
1799 151 294 
1800 149 294 
1801 149 295 
1802 149 295 
1803 149 295 
1804 149 295 
1805 149 295 
1806 150 294 
1807 149 294 
1808 149 294 
1809 151 294 
1810 152 292 
1811 151 292 
1812 146 292 
1813 141 291 
1814 133 292 
1815 124 293 
1816 113 293 
1817 103 293 
1818 96 293 
1819 92 293 
1820 90 293 
1821 84 293 
1822 71 293 
1823 73 295 
1824 73 294 
1826 42 292 
1827 40 293 
1828 47 292 
1829 65 291 
1830 64 290 
1832 10 272 
1833 13 273 
1834 14 274 
1835 14 274 
1836 14 274 
1837 14 274 
1838 14 274 
1839 14 274 
1840 14 274 
1841 15 274 
1842 13 275 
1843 12 275 
1844 12 275 
1845 13 274 
1846 13 274 
1847 13 274 
1848 13 273 
1849 13 273 
1850 13 274 
1851 12 274 
1852 13 274 
1853 12 273 
1854 12 274 
1855 13 274 
1856 12 274 
1857 13 274 
1858 13 273 
1859 13 273 
1860 13 274 
1861 13 273 
1862 13 273 
1863 13 273 
1864 13 273 
1865 13 274 
1866 13 273 
1867 13 273 
1868 12 273 
1869 13 274 
1870 12 274 
1871 12 274 
1872 12 273 
1873 12 274 
1874 12 274 
1875 12 274 
1876 12 274 
1877 12 274 
1878 13 274 
1879 13 274 
1880 13 274 
1881 12 274 
1882 12 273 
1883 12 273 
1884 13 273 
1885 12 273 
1886 12 273 
1887 13 273 
1888 12 273 
1889 12 273 
1890 12 274 
1891 12 274 
1892 12 274 
1893 12 274 
1894 10 274 
1895 12 274 
1896 11 274 
1897 10 274 
1898 10 274 
1899 8 274 
1900 9 274 
1901 12 273 
1902 13 273 
1903 12 275 
1904 13 275 
1905 13 275 
1906 10 275 
1907 11 276 
1908 11 276 
1909 11 276 
1910 9 276 
1911 16 276 
1912 11 276 
1913 12 277 
1914 10 277 
1917 16 277 
1918 9 277 
1919 16 274 
1920 17 273 
1921 15 274 
1922 14 274 
1923 14 274 
1924 13 275 
1925 13 276 
1926 13 276 
1951 16 276 
1973 13 276 
1986 13 278 
1988 14 278 
1990 14 278 
1991 17 278 
1992 14 279 
1993 14 280 
1996 18 280 
1998 15 280 
2013 17 280 
2014 16 280 
2026 17 281 
2027 19 281 
2028 20 282 
2029 17 282 
2030 19 282 
2031 14 283 
2032 17 283 
2033 17 283 
2034 18 283 
2035 15 284 
2036 17 284 
2037 17 284 
2038 14 285 
2039 16 285 
2040 16 285 
2041 17 285 
2042 14 286 
2043 16 286 
2044 16 286 
2045 13 286 
2046 14 286 
2047 15 287 
2048 15 287 
2049 15 287 
2050 19 287 
2051 13 287 
2052 14 288 
2053 18 288 
2054 19 288 
2055 19 288 
2056 16 288 
2057 16 288 
2058 18 288 
2059 19 289 
2060 18 289 
2061 17 289 
2062 17 289 
2063 14 289 
2064 22 289 
2065 19 289 
2066 22 289 
2067 18 290 
2068 18 290 
2069 19 290 
2070 18 290 
2071 17 290 
2072 18 290 
2073 22 290 
2074 17 290 
2075 19 290 
2076 19 290 
2077 23 291 
2078 19 291 
2079 24 291 
2080 20 291 
2081 23 291 
2082 20 291 
2083 20 291 
2084 21 291 
2085 21 291 
2086 21 291 
2087 23 291 
2088 21 291 
2089 19 291 
2090 18 291 
2091 20 291 
2092 21 291 
2093 18 291 
2094 21 291 
2095 20 291 
2096 20 291 
2097 18 291 
2098 20 291 
2099 20 291 
2100 17 291 
2101 19 291 
2102 21 291 
2103 16 291 
2104 21 291 
2105 17 291 
2106 19 291 
2107 20 291 
2108 16 291 
2109 15 291 
2110 18 291 
2111 20 291 
2112 20 291 
2113 19 291 
2114 18 291 
2115 23 291 
2116 20 291 
2117 21 291 
2118 19 291 
2119 19 291 
2120 16 291 
2121 23 291 
2122 23 291 
2123 16 291 
2124 19 291 
2125 17 291 
2126 21 291 
2127 20 291 
2128 24 291 
2129 19 291 
2130 20 291 
2131 24 291 
2132 18 291 
2133 21 291 
2134 20 291 
2135 24 291 
2136 19 291 
2137 21 291 
2138 19 291 
2139 21 291 
2140 18 291 
2141 19 291 
2142 23 291 
2143 21 291 
2144 18 291 
2145 21 291 
2146 19 291 
2147 24 291 
2148 18 291 
2149 23 291 
2150 24 291 
2151 19 291 
2152 17 291 
2153 25 291 
2154 21 291 
2155 17 291 
2156 21 291 
2157 21 291 
2158 20 291 
2159 21 291 
2160 21 291 
2161 21 291 
2162 17 291 
2163 20 291 
2164 20 291 
2165 20 291 
2166 17 291 
2167 20 291 
2168 20 291 
2169 20 291 
2170 20 291 
2171 20 291 
2172 19 291 
2173 16 291 
2174 25 291 
2175 25 291 
2176 23 291 
2177 21 291 
2178 22 291 
2179 24 291 
2180 22 291 
2181 24 291 
2182 19 291 
2183 21 291 
2184 21 291 
2185 28 291 
2186 23 291 
2187 23 291 
2188 20 291 
2189 21 291 
2190 22 291 
2191 28 291 
2192 22 291 
2193 22 291 
2194 23 291 
2195 20 291 
2196 23 291 
2197 23 291 
2198 20 291 
2199 22 291 
2200 22 291 
2201 22 291 
2202 27 291 
2203 19 291 
2204 27 291 
2205 23 291 
2206 23 291 
2207 20 291 
2208 26 291 
2209 19 291 
2210 24 291 
2211 23 291 
2212 23 291 
2213 25 291 
2214 23 291 
2215 23 291 
2216 23 291 
2217 19 291 
2218 23 291 
2219 23 291 
2220 23 291 
2221 27 291 
2222 23 291 
2223 23 291 
2224 23 291 
2225 23 291 
2226 23 291 
2227 24 291 
2228 26 291 
2229 26 291 
2230 22 291 
2231 25 291 
2232 24 291 
2233 19 291 
2234 23 291 
2235 26 291 
2236 26 291 
2237 24 291 
2238 24 291 
2239 28 291 
2240 25 291 
2241 28 291 
2242 24 291 
2243 27 291 
2244 25 291 
2245 25 291 
2246 26 291 
2247 31 291 
2248 32 291 
2249 25 291 
2250 31 291 
2251 29 291 
2252 27 291 
2253 27 291 
2254 24 291 
2255 28 291 
2256 26 291 
2257 23 291 
2258 28 291 
2259 27 291 
2260 22 291 
2261 27 291 
2262 26 291 
2263 22 290 
2264 26 290 
2265 25 290 
2266 25 290 
2267 30 290 
2268 27 290 
2269 25 290 
2270 25 289 
2271 28 289 
2272 24 289 
2273 26 289 
2274 23 289 
2275 22 289 
2276 28 289 
2277 26 289 
2278 24 289 
2279 23 289 
2280 20 288 
2281 24 288 
2282 25 288 
2283 24 288 
2284 23 288 
2289 28 288 
2290 27 288 
2291 25 288 
2292 14 274 
2293 14 273 
2294 13 272 
2295 13 272 
2296 14 271 
2297 15 272 
2298 9 276 
2299 16 279 
2300 17 278 
2302 20 277 
2303 16 277 
2304 20 276 
2309 16 276 
2310 21 278 
2311 16 278 
2312 17 279 
2313 17 279 
2314 20 280 
2315 24 280 
2316 23 280 
2317 22 281 
2318 20 281 
2319 16 281 
2320 19 281 
2321 17 282 
2322 18 282 
2323 25 282 
2324 21 282 
2325 18 283 
2326 20 283 
2327 20 283 
2328 24 283 
2329 14 273 
2330 12 271 
2331 12 271 
2332 12 274 
2333 10 275 
2334 11 274 
2335 10 275 
2336 10 275 
2337 10 275 
2338 10 275 
2339 10 275 
2340 11 274 
2341 11 275 
2342 11 275 
2343 11 275 
2344 12 275 
2345 12 275 
2346 12 275 
2347 11 275 
2348 12 275 
2349 13 275 
2350 13 275 
2351 14 274 
2352 15 274 
2353 10 276 
2354 12 275 
2355 15 274 
2356 14 274 
2357 13 275 
2358 13 275 
2359 13 275 
2360 16 275 
2361 13 274 
2362 13 274 
2363 13 273 
2364 12 273 
2365 12 273 
2366 12 274 
2367 12 273 
2368 11 273 
2369 11 273 
2370 11 273 
2371 11 273 
2372 13 273 
2373 13 273 
2374 14 273 
2375 13 274 
2376 12 275 
2377 16 274 
2378 13 274 
2379 17 274 
2380 19 273 
2381 17 272 
2382 14 271 
2383 9 267 
2384 7 260 
2385 7 254 
2386 7 254 
2387 8 254 
2388 7 251 
2389 6 241 
2390 7 228 
2391 7 218 
2392 7 205 
2393 6 187 
2394 6 170 
2395 6 154 
2396 6 146 
2397 6 141 
2398 7 135 
2399 7 127 
2400 8 118 
2401 8 110 
2402 10 105 
2403 11 103 
2404 12 99 
2405 15 94 
2406 21 88 
2407 24 82 
2408 28 78 
2409 31 75 
2410 31 73 
2411 32 73 
2412 31 73 
2413 32 71 
2414 30 68 
2415 30 67 
2416 30 67 
2417 31 68 
2418 31 67 
2419 29 64 
2420 29 64 
2421 28 63 
2422 27 61 
2423 29 63 
2424 29 64 
2425 30 64 
2426 30 65 
2427 29 67 
2428 26 70 
2429 26 67 
2430 26 65 
2431 27 59 
2432 34 41 
2433 38 34 
2434 44 26 
2435 48 19 
2436 52 15 
2437 55 13 
2438 56 13 
2439 57 16 
2440 60 18 
2441 62 19 
2442 65 26 
2443 66 29 
2444 69 32 
2445 68 33 
2446 71 39 
2447 74 45 
2448 75 48 
2449 77 53 
2450 80 56 
2451 85 59 
2452 87 61 
2453 85 59 
2454 80 58 
2455 79 58 
2456 79 62 
2457 77 62 
2458 78 60 
2459 79 59 
2460 78 59 
2461 79 58 
2462 78 59 
2463 78 59 
2464 79 58 
2465 80 56 
2466 82 56 
2467 82 56 
2468 81 56 
2469 81 56 
2470 81 56 
2471 82 56 
2472 80 57 
2473 81 57 
2474 89 58 
2475 86 59 
2476 84 59 
2477 80 61 
2478 75 64 
2479 68 69 
2480 62 72 
2481 54 74 
2482 43 72 
2483 31 66 
2484 20 55 
2485 12 43 
2486 10 29 
2487 9 21 
2488 9 16 
2489 9 15 
2490 9 15 
2491 9 16 
2492 9 15 
2493 8 16 
2494 9 15 
2495 10 15 
2496 10 14 
2497 10 15 
2498 10 15 
2499 10 14 
2500 10 15 
2501 10 14 
2502 10 15 
2503 11 15 
2504 14 15 
2505 15 15 
2506 16 14 
2507 15 16 
2508 16 18 
2509 18 20 
2510 17 19 
2511 17 18 
2512 16 18 
2513 16 18 
2514 16 20 
2515 16 26 
2516 18 31 
2517 18 33 
2518 16 32 
2519 15 32 
2520 15 32 
2521 12 34 
2522 10 37 
2523 9 41 
2524 8 43 
2525 8 44 
2526 8 46 
2527 8 48 
2528 8 51 
2529 8 56 
2530 9 60 
2531 10 63 
2532 13 69 
2533 14 70 
2534 17 72 
2535 21 75 
2536 27 76 
2537 31 77 
2538 31 78 
2539 29 78 
2540 29 78 
2541 29 78 
2542 29 77 
2543 29 78 
2544 30 77 
2545 32 78 
2546 35 76 
2547 38 76 
2548 42 77 
2549 48 76 
2550 54 75 
2551 57 77 
2552 58 78 
2553 59 80 
2554 59 85 
2555 62 90 
2556 64 94 
2557 64 98 
2558 65 101 
2559 66 103 
2560 67 103 
2561 66 105 
2562 62 111 
2563 57 128 
2564 52 149 
2565 46 163 
2566 39 175 
2567 28 189 
2568 15 202 
2569 11 202 
2570 13 199 
2571 14 199 
2572 14 200 
2573 16 203 
2574 18 208 
2575 19 211 
2576 16 210 
2577 9 209 
2578 7 211 
2579 7 211 
2580 8 209 
2581 8 207 
2582 8 206 
2583 7 204 
2584 5 202 
2585 5 199 
2586 6 199 
2587 6 199 
2588 8 198 
2589 8 197 
2590 7 192 
2591 7 189 
2592 8 188 
2593 8 187 
2594 8 186 
2595 7 186 
2596 7 187 
2597 8 189 
2598 9 189 
2599 11 190 
2600 11 189 
2601 11 190 
2602 11 190 
2603 10 193 
2604 11 199 
2605 13 205 
2606 12 211 
2607 10 218 
2608 9 229 
2609 11 239 
2610 14 243 
2611 21 250 
2612 28 260 
2613 29 265 
2614 30 265 
2615 31 265 
2616 36 260 
2617 38 258 
2618 37 256 
2619 35 254 
2620 36 252 
2621 36 254 
2622 36 257 
2623 40 258 
2624 36 260 
2625 49 262 
2626 43 277 
2627 39 264 
2629 98 294 
2630 106 294 
2631 107 293 
2632 107 293 
2633 108 293 
2634 113 293 
2635 117 293 
2636 120 294 
2637 120 293 
2638 119 293 
2639 119 293 
2640 122 293 
2641 119 294 
2642 119 294 
2643 117 294 
2644 115 294 
2645 115 295 
2646 115 295 
2647 115 295 
2648 117 294 
2649 117 294 
2650 113 294 
2651 114 294 
2652 114 293 
2653 114 291 
2654 114 291 
2655 116 291 
2656 119 291 
2657 126 291 
2658 132 290 
2659 147 291 
2660 163 292 
2661 178 293 
2662 188 293 
2663 192 293 
2664 189 292 
2665 188 292 
2666 187 292 
2667 187 292 
2668 188 292 
2669 190 292 
2670 194 292 
2671 198 292 
2672 202 292 
2673 209 293 
2674 218 293 
2675 233 293 
2676 247 293 
2677 260 292 
2678 270 292 
2679 277 292 
2680 281 292 
2681 282 292 
2682 282 291 
2683 282 292 
2684 282 292 
2685 282 292 
2686 282 292 
2687 282 292 
2688 282 291 
2689 282 291 
2690 282 291 
2691 281 291 
2692 282 291 
2693 283 291 
2694 282 291 
2695 283 291 
2696 283 291 
2697 282 291 
2698 282 291 
2699 283 291 
2700 283 291 
2701 283 291 
2702 283 291 
2703 285 291 
2704 287 290 
2705 288 290 
2706 287 289 
2707 288 288 
2708 288 288 
2709 285 290 
2710 285 291 
2711 285 291 
2712 286 291 
2713 285 292 
2714 285 292 
2715 286 292 
2716 287 292 
2717 288 292 
2718 288 292 
2719 287 292 
2720 286 292 
2721 288 292 
2722 287 292 
2723 287 292 
2724 286 291 
2725 286 289 
2726 287 285 
2727 287 285 
2728 286 285 
2729 284 287 
2730 282 287 
2731 281 287 
2732 280 287 
2733 280 287 
2734 279 287 
2735 278 285 
2736 276 282 
2737 274 278 
2738 274 275 
2739 273 275 
2740 273 275 
2741 274 275 
2742 273 275 
2743 273 277 
2744 267 284 
2745 256 285 
2746 245 287 
2747 235 290 
2748 226 291 
2749 220 290 
2750 219 290 
2751 218 291 
2752 217 291 
2753 216 290 
2754 215 289 
2755 213 290 
2756 208 291 
2757 202 291 
2758 202 291 
2759 202 292 
2760 198 292 
2761 188 293 
2762 176 293 
2763 163 292 
2764 153 291 
2765 146 290 
2766 136 290 
2767 123 290 
2768 109 291 
2769 95 291 
2770 83 290 
2771 74 289 
2772 70 289 
2773 73 294 
2774 106 289 
2775 106 289 
2777 42 291 
2778 41 292 
2779 79 288 
2780 80 288 
2782 11 270 
2783 9 270 
2784 10 271 
2785 13 272 
2786 13 272 
2787 12 272 
2788 12 272 
2789 12 272 
2790 12 272 
2791 12 272 
2792 12 272 
2793 12 272 
2794 13 272 
2795 13 272 
2796 14 273 
2797 13 273 
2798 10 275 
2799 11 275 
2800 10 275 
2801 10 275 
2802 10 275 
2803 10 275 
2804 10 275 
2805 10 275 
2806 10 275 
2807 10 275 
2808 10 275 
2809 11 274 
2810 13 272 
2811 10 272 
2812 9 271 
2813 8 270 
2814 7 267 
2815 8 263 
2816 8 259 
2817 8 251 
2818 6 241 
2819 6 227 
2820 6 214 
2821 6 207 
2822 6 204 
2823 6 203 
2824 6 203 
2825 6 203 
2826 6 202 
2827 6 202 
2828 6 203 
2829 6 202 
2830 6 198 
2831 7 192 
2832 8 187 
2833 8 186 
2834 8 184 
2835 9 182 
2836 9 180 
2837 8 177 
2838 8 171 
2839 8 165 
2840 8 159 
2841 8 150 
2842 7 142 
2843 7 132 
2844 7 124 
2845 7 116 
2846 8 112 
2847 8 111 
2848 8 112 
2849 9 114 
2850 10 116 
2851 11 116 
2852 10 115 
2853 9 115 
2854 9 114 
2855 9 114 
2856 9 111 
2857 9 106 
2858 9 101 
2859 9 99 
2860 10 98 
2861 10 96 
2862 9 93 
2863 9 90 
2864 10 86 
2865 11 70 
2866 9 64 
2867 9 64 
2868 9 64 
2869 9 64 
2870 10 64 
2871 10 60 
2872 10 56 
2873 11 55 
2874 12 54 
2875 12 52 
2876 11 51 
2877 10 48 
2878 11 39 
2879 12 26 
2880 14 18 
2881 15 15 
2882 17 14 
2883 20 13 
2884 22 12 
2885 27 11 
2886 35 11 
2887 42 10 
2888 48 11 
2889 56 10 
2890 60 10 
2891 63 11 
2892 65 11 
2893 65 11 
2894 67 13 
2895 68 16 
2896 69 17 
2897 69 19 
2898 71 25 
2899 74 27 
2900 77 29 
2901 82 35 
2902 83 39 
2903 79 44 
2904 80 49 
2905 79 55 
2906 77 60 
2907 77 61 
2908 77 61 
2909 77 62 
2910 78 62 
2911 82 64 
2912 82 64 
2913 82 64 
2914 82 63 
2915 82 63 
2916 79 64 
2917 72 66 
2918 62 72 
2919 50 75 
2920 35 70 
2921 21 58 
2922 14 45 
2923 12 28 
2924 12 19 
2925 12 16 
2926 13 16 
2927 13 16 
2928 14 16 
2929 16 15 
2930 18 16 
2931 22 18 
2932 27 22 
2933 32 28 
2934 36 31 
2935 36 33 
2936 35 34 
2937 34 37 
2938 30 43 
2939 31 42 
2940 31 41 
2941 27 50 
2942 27 51 
2943 27 55 
2944 27 55 
2945 26 55 
2946 26 54 
2947 26 55 
2948 26 53 
2949 27 49 
2950 27 50 
2951 39 65 
2952 50 75 
2953 50 76 
2954 51 77 
2955 51 77 
2956 49 76 
2957 49 76 
2958 49 76 
2959 51 75 
2960 54 75 
2961 57 75 
2962 60 77 
2963 63 79 
2964 71 84 
2965 79 91 
2966 91 102 
2967 100 117 
2969 106 157 
2970 103 174 
2971 94 189 
2973 70 223 
2974 63 235 
2975 62 250 
2976 56 243 
2977 55 254 
2978 62 262 
2979 75 211 
2980 77 211 
2981 75 224 
2982 72 225 
2983 68 224 
2985 72 291 
2986 68 292 
2987 59 292 
2988 66 250 
2989 63 253 
2990 50 266 
2991 68 253 
3046 67 257 
3047 66 260 
3048 71 263 
3049 66 266 
3050 63 270 
3051 64 268 
3052 64 265 
3054 12 274 
3055 54 266 
3064 56 269 
3065 59 270 
3066 60 271 
3067 58 272 
3068 54 273 
3086 55 270 
3087 55 271 
3088 18 275 
3089 18 274 
3090 42 273 
3091 17 274 
3092 17 274 
3093 17 274 
3094 17 274 
3095 16 273 
3096 12 272 
3097 10 269 
3098 11 268 
3099 10 266 
3100 9 261 
3101 8 251 
3102 7 240 
3103 9 233 
3104 9 230 
3105 10 229 
3106 11 230 
3107 11 230 
3108 12 229 
3109 12 229 
3110 15 230 
3111 18 229 
3112 21 229 
3113 23 230 
3114 25 229 
3115 27 231 
3116 28 234 
3117 29 236 
3118 30 238 
3119 32 242 
3120 36 246 
3121 37 249 
3122 38 250 
3123 41 252 
3124 40 255 
3125 40 258 
3126 47 258 
3127 37 250 
3128 34 251 
3129 45 290 
3130 43 291 
3131 43 291 
3132 43 291 
3133 43 291 
3134 43 291 
3135 43 291 
3136 43 291 
3137 42 291 
3138 43 291 
3139 43 289 
3140 45 288 
3141 48 293 
3142 40 289 
3143 43 290 
3144 41 289 
3145 43 289 
3146 40 289 
3147 37 289 
3148 40 289 
3149 44 277 
3150 47 269 
3151 43 283 
3152 54 293 
3153 62 286 
3154 48 283 
3155 43 282 
3156 62 283 
3157 67 269 
3158 73 260 
3159 76 250 
3160 73 249 
3161 72 248 
3162 70 247 
3163 68 247 
3164 69 246 
3165 66 247 
3166 61 250 
3167 67 254 
3168 69 253 
3169 66 252 
3174 67 252 
3175 56 265 
3176 55 265 
3177 56 265 
3178 55 267 
3179 60 258 
3183 92 193 
3184 94 196 
3185 96 199 
3186 95 201 
3187 95 205 
3188 94 209 
3189 94 215 
3190 93 219 
3191 91 222 
3192 86 223 
3193 74 226 
3194 66 230 
3195 65 234 
3196 84 220 
3198 47 284 
3199 42 279 
# Trial 6 - POSITION_mouse_training_OS_5trials_batch3_101-108_t0229_raw.txt
126 58 293 
127 43 293 
128 30 292 
129 23 291 
130 17 291 
131 13 290 
132 11 288 
133 10 288 
134 9 288 
135 9 288 
136 9 288 
137 9 287 
138 9 287 
139 9 286 
140 9 285 
141 9 284 
142 9 284 
143 9 285 
144 9 285 
145 8 285 
146 8 285 
147 8 285 
148 8 284 
149 8 282 
150 7 279 
151 7 273 
152 6 264 
153 5 255 
154 5 240 
155 5 223 
156 5 205 
157 5 184 
158 6 167 
159 6 156 
160 4 131 
161 5 109 
162 5 92 
163 6 80 
164 7 79 
165 7 80 
166 7 80 
167 7 79 
168 7 77 
169 7 75 
170 7 74 
171 7 73 
172 7 73 
173 7 73 
174 7 74 
175 7 74 
176 8 74 
177 8 74 
178 8 74 
179 8 73 
180 8 72 
181 8 73 
182 7 73 
183 7 74 
184 7 74 
185 6 72 
186 5 69 
187 5 64 
188 6 58 
189 6 57 
190 6 56 
191 6 54 
192 8 48 
193 8 43 
194 8 39 
195 8 36 
196 10 30 
197 13 26 
198 14 24 
199 16 23 
200 20 23 
201 22 23 
202 24 23 
203 27 23 
204 28 23 
205 32 24 
206 36 24 
207 41 22 
208 47 23 
209 52 25 
210 56 25 
211 59 24 
212 63 23 
213 65 23 
214 65 23 
215 66 23 
216 65 22 
217 66 22 
218 65 23 
219 65 23 
220 65 23 
221 64 23 
222 64 23 
223 63 23 
224 63 25 
225 62 26 
226 62 27 
227 62 27 
228 62 27 
229 61 27 
230 60 29 
231 60 30 
232 64 20 
233 65 17 
234 72 18 
235 72 18 
236 73 20 
237 72 18 
238 70 21 
239 67 24 
240 63 22 
241 56 25 
242 60 21 
243 69 23 
244 68 23 
245 68 23 
246 68 23 
247 68 23 
248 63 23 
249 67 24 
250 67 24 
251 63 23 
252 67 24 
253 67 24 
254 66 23 
255 66 24 
256 66 24 
257 65 24 
258 65 25 
259 65 24 
260 65 25 
261 65 24 
262 65 25 
263 65 24 
264 64 25 
265 60 25 
266 56 27 
267 58 24 
268 58 25 
269 58 24 
270 56 25 
271 56 25 
335 271 49 
363 105 28 
364 79 30 
365 79 31 
366 84 31 
367 81 32 
368 85 32 
369 89 32 
370 91 33 
371 93 34 
372 96 34 
373 104 35 
374 93 34 
375 84 34 
413 85 35 
414 13 43 
415 13 42 
416 12 41 
417 9 40 
418 6 35 
419 5 23 
420 5 14 
421 5 13 
422 5 14 
423 5 14 
424 6 14 
425 7 12 
426 8 11 
427 10 8 
428 14 7 
429 19 8 
430 21 8 
431 24 8 
432 28 11 
433 31 15 
434 35 17 
435 40 18 
436 43 19 
437 48 19 
438 54 21 
439 56 20 
440 59 21 
441 63 22 
442 67 21 
443 73 20 
444 78 21 
445 81 21 
446 82 21 
447 83 21 
448 84 21 
449 84 21 
450 83 20 
451 82 19 
452 81 18 
453 81 18 
454 78 19 
455 78 18 
456 78 18 
457 77 19 
458 78 17 
459 78 17 
460 78 17 
461 80 16 
462 83 15 
463 90 15 
464 95 13 
465 101 11 
466 110 10 
467 126 8 
468 141 9 
469 156 9 
470 173 15 
471 120 13 
472 116 13 
473 119 13 
474 122 13 
475 125 13 
476 125 13 
478 207 26 
479 214 28 
480 220 29 
481 228 30 
482 242 28 
483 256 24 
484 264 20 
485 268 19 
486 272 18 
487 276 18 
488 279 21 
489 281 24 
490 283 27 
491 281 31 
492 278 37 
493 277 41 
494 276 46 
495 276 49 
496 276 51 
497 276 53 
498 276 55 
499 275 57 
500 275 59 
501 275 61 
502 276 61 
503 277 60 
504 277 59 
505 277 58 
506 276 57 
507 276 57 
508 276 55 
509 276 54 
510 275 55 
511 273 55 
512 273 55 
513 270 54 
514 270 54 
515 270 54 
516 254 56 
517 250 55 
518 245 54 
519 243 54 
520 240 53 
521 235 52 
522 229 52 
523 226 53 
524 224 53 
525 224 53 
526 224 52 
527 225 51 
528 224 52 
529 225 51 
530 226 51 
531 227 50 
532 226 51 
533 225 52 
534 225 52 
535 225 52 
536 225 52 
537 226 51 
538 228 50 
539 228 50 
540 229 50 
541 229 50 
542 229 51 
543 230 51 
544 230 50 
545 230 50 
546 230 50 
547 230 49 
548 231 49 
549 230 49 
550 229 50 
551 226 50 
552 226 51 
553 225 51 
554 225 51 
555 223 51 
556 224 51 
557 224 50 
558 225 50 
559 225 50 
560 225 51 
561 225 51 
562 225 51 
563 226 51 
564 226 51 
565 227 52 
566 227 52 
567 228 52 
568 228 51 
569 228 52 
570 228 52 
571 228 51 
572 228 52 
573 228 51 
574 228 51 
575 227 52 
576 228 52 
577 228 51 
578 228 51 
579 228 51 
580 228 51 
581 227 52 
582 228 52 
583 228 51 
584 228 52 
585 228 52 
586 228 51 
587 227 52 
588 228 52 
589 227 52 
590 226 52 
591 227 52 
592 228 51 
593 229 51 
594 231 50 
595 233 49 
596 234 49 
597 236 49 
598 240 50 
599 243 51 
600 244 52 
601 245 52 
602 245 52 
603 244 51 
604 244 51 
605 239 52 
606 239 51 
607 244 50 
608 245 50 
609 246 49 
610 245 49 
611 245 50 
612 246 51 
613 247 50 
614 247 49 
615 247 50 
616 249 50 
617 249 50 
618 249 50 
619 248 50 
620 248 49 
621 247 54 
622 247 54 
623 248 54 
624 248 50 
625 247 50 
626 246 50 
627 245 49 
628 245 49 
629 245 50 
630 246 50 
631 246 49 
632 246 49 
633 246 49 
634 247 49 
635 245 50 
636 243 51 
637 240 50 
638 236 49 
639 232 49 
640 228 50 
641 224 49 
642 221 49 
643 219 50 
644 217 53 
645 216 53 
646 215 53 
647 215 53 
648 216 52 
649 215 53 
650 215 53 
651 215 54 
652 214 55 
653 214 56 
654 214 56 
655 213 56 
656 213 56 
657 213 56 
658 213 55 
659 214 56 
660 213 56 
661 214 57 
662 213 57 
663 213 57 
664 213 57 
665 214 56 
666 214 54 
667 215 53 
668 215 53 
669 214 54 
670 214 53 
671 212 53 
672 211 53 
673 210 52 
674 210 51 
675 210 50 
676 211 50 
677 210 49 
678 211 49 
679 210 49 
681 178 52 
682 164 48 
683 202 49 
684 202 48 
686 106 36 
687 107 36 
688 105 38 
689 103 40 
690 102 42 
691 102 44 
692 101 47 
693 100 49 
694 101 50 
695 100 50 
696 99 51 
697 98 51 
698 96 51 
699 111 44 
700 110 45 
701 115 46 
702 113 43 
703 108 45 
704 105 48 
727 104 49 
728 105 49 
729 16 56 
730 15 56 
731 15 56 
732 16 56 
733 16 56 
734 16 57 
735 16 57 
736 15 58 
737 15 58 
738 15 59 
739 15 59 
740 15 59 
741 15 59 
742 15 59 
743 15 59 
744 15 59 
745 15 59 
746 15 59 
747 15 58 
748 15 59 
749 15 58 
750 14 58 
751 12 57 
752 9 56 
753 9 56 
754 10 56 
755 10 55 
756 10 54 
757 9 51 
758 9 49 
759 9 48 
760 8 47 
761 7 45 
762 8 43 
763 7 43 
764 7 45 
765 7 45 
766 7 44 
767 6 43 
768 6 44 
769 6 44 
770 6 45 
771 6 45 
772 6 45 
773 6 45 
774 6 47 
775 6 47 
776 6 47 
777 6 46 
778 6 45 
779 6 44 
780 6 43 
781 6 43 
782 6 43 
783 6 43 
784 6 43 
785 7 42 
786 7 40 
787 6 37 
788 6 33 
789 7 29 
790 7 24 
791 8 19 
792 10 13 
793 10 8 
794 9 8 
795 9 11 
796 8 14 
797 7 13 
798 7 13 
799 8 17 
800 7 21 
801 8 23 
802 11 25 
803 11 26 
804 11 27 
805 11 27 
806 11 27 
807 11 27 
808 12 27 
809 12 27 
810 12 27 
811 12 26 
812 12 26 
813 13 25 
814 13 24 
815 13 24 
816 14 25 
817 14 26 
818 15 27 
819 14 27 
820 15 27 
821 16 27 
822 17 28 
823 17 28 
824 17 28 
825 18 27 
826 19 27 
827 20 26 
828 23 25 
829 24 25 
830 24 24 
831 23 23 
832 22 23 
833 22 23 
834 23 23 
835 23 23 
836 24 23 
837 24 24 
838 24 24 
839 24 24 
840 24 24 
841 23 24 
842 22 24 
843 22 24 
844 23 23 
845 23 23 
846 23 23 
847 23 23 
848 23 24 
849 23 24 
850 22 24 
851 22 23 
852 23 23 
853 25 22 
854 26 21 
855 26 21 
856 26 22 
857 25 21 
858 23 20 
859 22 20 
860 22 20 
861 22 20 
862 22 21 
863 21 22 
864 22 22 
865 22 23 
866 23 24 
867 24 23 
868 26 23 
869 28 23 
870 30 23 
871 32 24 
872 34 24 
873 35 24 
874 36 25 
875 37 25 
876 39 25 
877 40 26 
878 41 26 
879 42 26 
880 42 26 
881 42 26 
882 42 26 
883 42 26 
884 42 26 
885 42 25 
886 42 25 
887 42 25 
888 43 26 
889 46 26 
890 48 27 
891 52 27 
892 55 27 
893 58 25 
894 61 24 
895 63 23 
896 65 23 
897 66 22 
898 66 21 
899 66 22 
900 66 23 
901 67 23 
902 67 22 
903 67 23 
904 68 25 
905 68 25 
906 67 26 
907 67 27 
908 65 28 
909 70 13 
910 77 15 
911 79 15 
912 75 15 
913 75 14 
914 77 15 
915 76 16 
916 77 16 
917 81 16 
918 83 22 
919 86 20 
920 88 21 
921 77 18 
958 79 21 
959 79 22 
960 43 77 
961 44 77 
962 44 77 
963 43 78 
964 43 78 
965 43 79 
966 42 80 
967 41 81 
968 40 82 
969 40 82 
970 38 83 
971 33 84 
972 26 85 
973 19 86 
974 13 84 
975 11 83 
976 11 84 
977 10 83 
978 9 82 
979 9 80 
980 8 80 
981 9 81 
982 8 81 
983 9 80 
984 8 79 
985 8 76 
986 8 72 
987 8 69 
988 9 67 
989 9 67 
990 10 65 
991 10 64 
992 9 63 
993 9 62 
994 9 60 
995 9 57 
996 10 52 
997 9 50 
998 7 50 
999 8 51 
1000 7 50 
1001 8 49 
1002 8 49 
1003 8 49 
1004 8 49 
1005 8 48 
1006 8 49 
1007 8 48 
1008 8 49 
1009 6 50 
1010 6 51 
1011 7 50 
1012 7 50 
1013 7 50 
1014 6 52 
1015 6 52 
1016 7 51 
1017 7 51 
1018 8 49 
1019 7 48 
1020 7 46 
1021 7 42 
1022 7 40 
1023 7 38 
1024 6 36 
1025 6 33 
1026 7 31 
1027 7 27 
1028 7 23 
1029 7 19 
1030 7 16 
1031 6 14 
1032 6 14 
1033 6 13 
1034 6 13 
1035 6 12 
1036 6 12 
1037 6 12 
1038 6 12 
1039 6 12 
1040 6 12 
1041 6 12 
1042 6 12 
1043 6 12 
1044 6 12 
1045 6 12 
1046 6 13 
1047 6 13 
1048 6 12 
1049 6 11 
1050 6 11 
1051 5 11 
1052 5 11 
1053 5 12 
1054 6 13 
1055 6 14 
1056 6 14 
1057 7 14 
1058 8 13 
1059 8 11 
1060 7 10 
1061 7 11 
1062 7 11 
1063 7 11 
1064 7 11 
1065 7 11 
1066 7 12 
1067 7 12 
1068 7 12 
1069 8 13 
1070 9 14 
1071 10 15 
1072 13 17 
1073 15 19 
1074 17 20 
1075 17 20 
1076 17 20 
1077 17 20 
1078 17 20 
1079 17 20 
1080 18 20 
1081 19 21 
1082 19 21 
1083 19 21 
1084 18 21 
1085 18 21 
1086 18 20 
1087 17 19 
1088 15 18 
1089 15 17 
1090 14 17 
1091 14 17 
1092 14 17 
1093 14 17 
1094 14 17 
1095 14 16 
1096 13 16 
1097 13 16 
1098 13 16 
1099 13 16 
1100 13 16 
1101 12 16 
1102 12 16 
1103 12 16 
1104 13 15 
1105 12 15 
1106 12 15 
1107 13 15 
1108 13 16 
1109 12 15 
1110 12 15 
1111 12 15 
1112 12 15 
1113 12 15 
1114 12 15 
1115 12 15 
1116 12 15 
1117 12 15 
1118 12 16 
1119 12 16 
1120 12 16 
1121 12 15 
1122 12 15 
1123 12 15 
1124 12 16 
1125 13 16 
1126 13 16 
1127 13 16 
1128 13 16 
1129 12 15 
1130 13 15 
1131 13 16 
1132 13 15 
1133 13 16 
1134 12 16 
1135 13 16 
1136 12 15 
1137 12 15 
1138 12 15 
1139 12 15 
1140 13 16 
1141 13 16 
1142 13 16 
1143 12 16 
1144 13 16 
1145 13 16 
1146 13 16 
1147 13 17 
1148 13 16 
1149 13 16 
1150 13 16 
1151 13 16 
1152 13 16 
1153 13 16 
1154 13 16 
1155 13 16 
1156 13 16 
1157 13 16 
1158 14 16 
1159 13 16 
1160 13 17 
1161 12 16 
1162 12 16 
1163 12 15 
1164 12 16 
1165 13 16 
1166 14 16 
1167 14 16 
1168 14 15 
1169 14 15 
1170 14 16 
1171 13 17 
1172 13 17 
1173 14 17 
1174 14 16 
1175 14 16 
1176 14 15 
1177 14 15 
1178 15 15 
1179 15 15 
1180 14 16 
1181 14 18 
1182 14 20 
1183 15 20 
1184 14 20 
1185 15 20 
1186 15 20 
1187 15 20 
1188 15 20 
1189 15 20 
1190 15 19 
1191 14 20 
1192 15 20 
1193 15 21 
1194 15 24 
1195 15 25 
1196 14 27 
1197 13 27 
1198 13 25 
1199 14 24 
1200 14 25 
1201 12 28 
1202 10 32 
1203 8 36 
1204 7 39 
1205 7 42 
1206 7 45 
1207 8 49 
1208 7 50 
1209 7 51 
1210 6 53 
1211 6 56 
1212 6 60 
1213 6 65 
1214 6 71 
1215 6 77 
1216 5 80 
1217 5 88 
1218 5 104 
1219 5 133 
1221 7 172 
1222 6 191 
1223 6 222 
1224 7 245 
1225 7 262 
1226 8 272 
1227 7 278 
1228 7 281 
1229 8 282 
1230 8 283 
1231 8 284 
1232 9 284 
1233 8 284 
1234 8 284 
1235 9 284 
1236 9 284 
1237 9 284 
1238 9 284 
1239 9 284 
1240 9 284 
1241 9 284 
1242 9 284 
1243 9 284 
1244 9 284 
1245 9 284 
1246 9 284 
1247 9 284 
1248 9 284 
1249 9 284 
1250 9 284 
1251 9 284 
1252 9 284 
1253 9 284 
1254 9 284 
1255 9 284 
1256 9 284 
1257 9 284 
1258 9 284 
1259 9 284 
1260 9 284 
1261 9 284 
1262 9 284 
1263 9 284 
1264 9 284 
1265 9 284 
1266 9 283 
1267 9 284 
1268 9 284 
1269 9 284 
1270 9 284 
1271 9 284 
1272 9 284 
1273 9 284 
1274 9 284 
1275 9 284 
1276 9 284 
1277 9 284 
1278 9 283 
1279 9 284 
1280 9 283 
1281 9 284 
1282 9 284 
1283 9 284 
1284 9 284 
1285 9 284 
1286 9 283 
1287 9 283 
1288 9 283 
1289 9 282 
1290 9 283 
1291 9 282 
1292 9 283 
1293 9 283 
1294 9 283 
1295 9 283 
1296 9 282 
1297 9 283 
1298 9 283 
1299 9 282 
1300 9 282 
1301 9 282 
1302 9 283 
1303 10 283 
1304 9 283 
1305 9 283 
1306 9 283 
1307 10 283 
1308 9 283 
1309 8 282 
1310 8 282 
1311 8 283 
1312 9 284 
1313 9 284 
1314 9 284 
1315 9 284 
1316 9 284 
1317 9 284 
1318 9 284 
1319 9 285 
1320 9 285 
1321 9 285 
1322 9 285 
1323 10 285 
1324 10 285 
1325 10 285 
1326 10 285 
1327 10 285 
1328 9 285 
1329 10 285 
1330 10 285 
1331 9 285 
1332 10 285 
1333 9 285 
1334 9 285 
1335 10 285 
1336 10 285 
1337 10 285 
1338 10 285 
1339 10 285 
1340 10 285 
1341 9 284 
1342 10 285 
1343 10 284 
1344 10 285 
1345 10 285 
1346 10 284 
1347 10 285 
1348 10 284 
1349 10 285 
1350 10 285 
1351 9 285 
1352 9 285 
1353 9 285 
1354 9 285 
1355 10 285 
1356 9 285 
1357 9 285 
1358 9 286 
1359 10 286 
1360 10 286 
1361 10 286 
1362 10 286 
1363 10 286 
1364 10 286 
1365 10 286 
1366 10 286 
1367 10 286 
1368 10 286 
1369 10 287 
1370 10 287 
1371 10 286 
1372 10 286 
1373 11 286 
1374 11 286 
1375 11 287 
1376 10 286 
1377 11 287 
1378 11 287 
1379 11 287 
1380 11 287 
1381 11 287 
1382 11 287 
1383 11 287 
1384 11 287 
1385 11 287 
1386 11 287 
1387 11 286 
1388 11 286 
1389 11 285 
1390 11 286 
1391 11 285 
1392 11 285 
1393 11 285 
1394 11 285 
1395 11 285 
1396 11 285 
1397 11 286 
1398 11 285 
1399 11 285 
1400 11 286 
1401 11 286 
1402 11 286 
1403 11 284 
1404 11 284 
1405 11 284 
1406 11 284 
1407 11 284 
1408 11 284 
1409 11 284 
1410 12 284 
1411 12 284 
1412 12 284 
1413 12 284 
1414 13 285 
1415 12 285 
1416 12 284 
1417 11 283 
1418 11 282 
1419 10 283 
1420 11 283 
1421 11 283 
1422 11 283 
1423 11 283 
1424 11 283 
1425 11 283 
1426 11 283 
1427 11 283 
1428 11 283 
1429 11 283 
1430 11 283 
1431 10 283 
1432 10 283 
1433 10 283 
1434 10 283 
1435 10 283 
1436 10 283 
1437 10 283 
1438 10 283 
1439 10 283 
1440 10 283 
1441 10 283 
1442 10 283 
1443 10 283 
1444 10 283 
1445 10 282 
1446 10 283 
1447 10 283 
1448 10 283 
1449 10 283 
1450 10 282 
1451 10 281 
1452 10 281 
1453 10 281 
1454 10 280 
1455 10 280 
1456 11 281 
1457 10 279 
1458 10 280 
1459 10 279 
1460 12 279 
1461 14 279 
1462 16 279 
1463 17 276 
1464 21 276 
1465 23 275 
1466 27 273 
1467 31 270 
1468 33 267 
1469 34 268 
1470 35 268 
1471 36 268 
1472 37 270 
1473 42 272 
1474 49 275 
1475 59 278 
1476 67 281 
1477 75 282 
1478 81 280 
1479 85 279 
1480 86 280 
1481 87 282 
1482 96 288 
1483 114 291 
1484 128 292 
1485 143 293 
1486 157 293 
1487 167 292 
1488 169 290 
1489 171 289 
1490 173 288 
1491 172 288 
1492 174 286 
1493 174 286 
1494 175 286 
1495 175 288 
1496 174 291 
1497 175 292 
1498 179 292 
1499 186 292 
1500 192 292 
1501 200 291 
1502 211 291 
1503 222 291 
1504 231 290 
1505 235 290 
1506 234 290 
1507 235 289 
1508 236 288 
1509 238 289 
1510 238 290 
1511 240 291 
1512 244 291 
1513 252 291 
1514 262 291 
1515 268 291 
1516 274 291 
1517 279 290 
1518 281 290 
1519 282 290 
1520 282 290 
1521 282 290 
1522 282 290 
1523 283 290 
1524 283 290 
1525 283 290 
1526 283 290 
1527 283 290 
1528 283 290 
1529 283 290 
1530 283 290 
1531 283 290 
1532 283 290 
1533 283 290 
1534 283 290 
1535 283 290 
1536 283 290 
1537 283 290 
1538 282 290 
1539 283 290 
1540 283 290 
1541 282 290 
1542 283 290 
1543 283 290 
1544 283 289 
1545 284 289 
1546 286 289 
1547 287 288 
1548 287 288 
1549 287 287 
1550 287 287 
1551 288 287 
1552 288 286 
1553 288 287 
1554 288 287 
1555 288 287 
1556 288 287 
1557 289 286 
1558 288 286 
1559 290 284 
1560 288 285 
1561 288 285 
1562 288 286 
1563 288 286 
1564 287 285 
1565 286 285 
1566 286 285 
1567 285 285 
1568 285 284 
1569 284 283 
1570 284 284 
1571 285 285 
1572 286 286 
1573 285 286 
1574 284 287 
1575 283 288 
1576 283 287 
1577 282 288 
1578 282 289 
1579 281 289 
1580 279 290 
1581 276 290 
1582 276 290 
1583 276 290 
1584 278 289 
1585 278 289 
1586 277 289 
1587 279 289 
1588 279 289 
1589 279 289 
1590 281 288 
1591 282 288 
1592 283 289 
1593 284 289 
1594 284 288 
1595 284 288 
1596 284 287 
1597 284 287 
1598 284 287 
1599 284 287 
1600 284 288 
1601 284 288 
1602 285 288 
1603 285 288 
1604 284 288 
1605 284 288 
1606 284 288 
1607 284 288 
1608 284 288 
1609 285 288 
1610 284 288 
1611 284 289 
1612 284 289 
1613 284 288 
1614 284 288 
1615 284 288 
1616 284 288 
1617 284 288 
1618 284 288 
1619 284 288 
1620 284 289 
1621 284 289 
1622 285 289 
1623 285 289 
1624 285 290 
1625 286 289 
1626 287 289 
1627 287 290 
1628 287 290 
1629 287 290 
1630 287 291 
1631 286 290 
1632 287 290 
1633 286 290 
1634 286 289 
1635 286 290 
1636 287 290 
1637 287 290 
1638 288 290 
1639 287 289 
1640 287 289 
1641 287 290 
1642 288 290 
1643 287 289 
1644 288 289 
1645 286 290 
1646 286 290 
1647 284 289 
1648 284 288 
1649 284 288 
1650 285 287 
1651 286 287 
1652 287 287 
1653 287 286 
1654 287 287 
1655 287 287 
1656 287 288 
1657 287 287 
1658 286 288 
1659 286 288 
1660 285 288 
1661 286 288 
1662 286 288 
1663 286 288 
1664 286 289 
1665 286 289 
1666 286 288 
1667 285 288 
1668 285 288 
1669 285 289 
1670 285 289 
1671 285 289 
1672 285 289 
1673 285 289 
1674 285 289 
1675 285 288 
1676 285 288 
1677 285 288 
1678 285 289 
1679 285 289 
1680 285 288 
1681 285 289 
1682 285 289 
1683 285 288 
1684 285 289 
1685 285 288 
1686 285 288 
1687 284 289 
1688 284 288 
1689 284 288 
1690 284 288 
1691 284 288 
1692 284 289 
1693 285 289 
1694 285 289 
1695 285 288 
1696 285 288 
1697 285 288 
1698 285 288 
1699 285 288 
1700 285 288 
1701 285 288 
1702 285 288 
1703 285 288 
1704 285 288 
1705 285 288 
1706 285 288 
1707 285 288 
1708 285 288 
1709 285 288 
1710 285 288 
1711 285 288 
1712 285 288 
1713 285 288 
1714 285 288 
1715 285 288 
1716 285 288 
1717 285 288 
1718 285 288 
1719 285 288 
1720 285 288 
1721 285 288 
1722 285 288 
1723 285 288 
1724 285 288 
1725 284 288 
1726 284 288 
1727 284 288 
1728 284 288 
1729 284 288 
1730 284 288 
1731 284 288 
1732 285 288 
1733 285 288 
1734 285 288 
1735 285 288 
1736 284 288 
1737 284 288 
1738 284 288 
1739 284 288 
1740 284 288 
1741 284 288 
1742 284 288 
1743 284 287 
1744 284 288 
1745 284 288 
1746 284 288 
1747 284 288 
1748 284 288 
1749 284 287 
1750 284 286 
1751 285 286 
1752 285 285 
1753 286 285 
1754 285 284 
1755 285 284 
1756 285 284 
1757 285 284 
1758 285 285 
1759 284 285 
1760 284 285 
1761 284 286 
1762 284 286 
1763 285 286 
1764 284 286 
1765 284 287 
1766 284 288 
1767 284 287 
1768 284 287 
1769 284 287 
1770 284 287 
1771 283 288 
1772 283 287 
1773 284 287 
1774 283 287 
1775 284 286 
1776 283 287 
1777 283 288 
1778 283 289 
1779 282 288 
1780 283 289 
1781 283 288 
1782 283 287 
1783 284 286 
1784 284 286 
1785 285 286 
1786 285 286 
1787 284 286 
1788 285 286 
1789 284 286 
1790 284 286 
1791 285 287 
1792 284 286 
1793 285 286 
1794 284 285 
1795 285 286 
1796 286 285 
1797 285 284 
1798 286 285 
1799 286 284 
1800 286 284 
1801 285 286 
1802 286 286 
1803 285 286 
1804 285 287 
1805 285 286 
1806 285 286 
1807 285 287 
1808 285 287 
1809 285 287 
1810 284 287 
1811 283 284 
1812 284 288 
1813 285 288 
1814 286 288 
1815 287 287 
1816 287 287 
1817 287 287 
1818 287 287 
1819 287 288 
1820 287 288 
1821 287 289 
1822 286 289 
1823 285 290 
1824 285 289 
1825 284 289 
1826 283 289 
1827 284 288 
1828 284 288 
1829 285 288 
1830 285 288 
1831 285 288 
1832 285 288 
1833 285 288 
1834 285 287 
1835 285 288 
1836 285 288 
1837 285 288 
1838 285 288 
1839 285 287 
1840 285 287 
1841 285 287 
1842 285 287 
1843 285 287 
1844 285 287 
1845 285 287 
1846 285 287 
1847 285 287 
1848 285 287 
1849 285 287 
1850 285 287 
1851 285 287 
1852 285 287 
1853 285 287 
1854 285 287 
1855 285 287 
1856 285 287 
1857 285 287 
1858 286 287 
1859 285 287 
1860 285 287 
1861 285 287 
1862 285 287 
1863 285 287 
1864 285 287 
1865 285 287 
1866 285 287 
1867 285 287 
1868 285 287 
1869 285 287 
1870 285 287 
1871 285 287 
1872 285 287 
1873 285 287 
1874 285 287 
1875 285 287 
1876 285 287 
1877 286 287 
1878 285 287 
1879 285 287 
1880 285 287 
1881 285 287 
1882 285 287 
1883 285 287 
1884 285 287 
1885 285 288 
1886 285 288 
1887 285 288 
1888 285 288 
1889 285 288 
1890 285 288 
1891 285 288 
1892 285 287 
1893 285 287 
1894 285 288 
1895 285 287 
1896 285 288 
1897 285 288 
1898 285 288 
1899 285 287 
1900 285 287 
1901 285 287 
1902 285 286 
1903 285 286 
1904 285 286 
1905 286 286 
1906 286 286 
1907 286 286 
1908 286 285 
1909 286 285 
1910 286 286 
1911 286 285 
1912 286 286 
1913 286 285 
1914 286 286 
1915 286 285 
1916 286 285 
1917 286 286 
1918 286 285 
1919 286 285 
1920 286 285 
1921 286 286 
1922 286 285 
1923 286 285 
1924 286 285 
1925 286 285 
1926 286 285 
1927 286 285 
1928 286 285 
1929 286 285 
1930 286 285 
1931 286 285 
1932 286 285 
1933 287 286 
1934 286 285 
1935 286 285 
1936 286 286 
1937 285 287 
1938 284 288 
1939 284 289 
1940 284 289 
1941 284 289 
1942 284 288 
1943 284 288 
1944 284 288 
1945 284 289 
1946 284 289 
1947 285 288 
1948 285 288 
1949 285 288 
1950 286 287 
1951 285 287 
1952 285 287 
1953 285 288 
1954 285 287 
1955 285 287 
1956 285 288 
1957 284 288 
1958 285 288 
1959 284 288 
1960 284 288 
1961 284 288 
1962 282 287 
1963 282 286 
1964 281 287 
1965 282 287 
1966 282 287 
1967 282 287 
1968 282 287 
1969 281 288 
1970 279 288 
1971 275 288 
1972 273 289 
1973 274 289 
1974 272 289 
1975 272 289 
1976 271 289 
1977 269 289 
1978 266 290 
1979 265 290 
1980 262 291 
1981 259 290 
1982 256 290 
1983 254 291 
1984 252 291 
1985 250 291 
1986 249 291 
1987 248 290 
1988 247 290 
1989 246 291 
1990 246 290 
1991 246 291 
1992 246 291 
1993 246 291 
1994 247 291 
1995 247 290 
1996 247 290 
1997 247 291 
1998 247 291 
1999 247 291 
2000 247 291 
2001 246 291 
2002 247 291 
2003 247 291 
2004 247 291 
2005 247 291 
2006 247 291 
2007 248 291 
2008 246 292 
2009 247 291 
2010 247 291 
2011 247 291 
2012 247 292 
2013 247 292 
2014 247 291 
2015 246 292 
2016 248 291 
2017 247 292 
2018 247 292 
2019 247 291 
2020 248 291 
2021 247 292 
2022 247 292 
2023 248 291 
2024 247 291 
2025 247 291 
2026 247 292 
2027 247 291 
2028 247 291 
2029 247 291 
2030 248 292 
2031 248 291 
2032 248 291 
2033 248 291 
2034 247 291 
2035 247 291 
2036 247 291 
2037 249 291 
2038 251 290 
2039 251 290 
2040 252 289 
2041 252 289 
2042 251 289 
2043 253 288 
2044 252 289 
2045 252 288 
2046 252 288 
2047 251 289 
2048 252 289 
2049 252 288 
2050 252 289 
2051 252 289 
2052 252 289 
2053 251 289 
2054 251 289 
2055 252 289 
2056 252 289 
2057 252 289 
2058 252 289 
2059 252 289 
2060 253 289 
2061 254 289 
2062 255 289 
2063 256 288 
2064 256 288 
2065 256 287 
2066 257 287 
2067 256 288 
2068 257 288 
2069 257 288 
2070 257 288 
2071 256 288 
2072 255 288 
2073 255 288 
2074 254 288 
2075 252 289 
2076 251 289 
2077 250 289 
2078 250 289 
2079 250 289 
2080 249 289 
2081 250 289 
2082 250 289 
2083 250 289 
2084 251 289 
2085 251 290 
2086 252 289 
2087 252 289 
2088 251 289 
2089 251 289 
2090 251 289 
2091 251 289 
2092 251 289 
2093 250 289 
2094 251 289 
2095 251 290 
2096 250 290 
2097 250 289 
2098 251 289 
2099 250 290 
2100 250 290 
2101 251 290 
2102 251 289 
2103 250 290 
2104 251 289 
2105 251 289 
2106 250 290 
2107 251 289 
2108 251 289 
2109 251 289 
2110 251 290 
2111 251 290 
2112 251 290 
2113 250 290 
2114 251 290 
2115 251 289 
2116 251 289 
2117 252 289 
2118 252 289 
2119 253 289 
2120 254 289 
2121 254 289 
2122 253 289 
2123 253 289 
2124 253 289 
2125 253 289 
2126 253 289 
2127 253 289 
2128 251 289 
2129 250 290 
2130 249 290 
2131 247 290 
2132 245 290 
2133 243 290 
2134 243 290 
2135 243 290 
2136 242 290 
2137 242 290 
2138 242 290 
2139 242 290 
2140 242 290 
2141 244 289 
2142 244 289 
2143 244 290 
2144 244 290 
2145 244 290 
2146 244 290 
2147 244 290 
2148 244 290 
2149 243 290 
2150 243 290 
2151 242 290 
2152 242 290 
2153 243 290 
2154 243 290 
2155 243 290 
2156 243 290 
2157 244 290 
2158 243 290 
2159 243 290 
2160 243 290 
2161 243 290 
2162 242 290 
2163 242 290 
2164 243 290 
2165 243 290 
2166 244 290 
2167 244 290 
2168 244 290 
2169 243 290 
2170 243 290 
2171 243 290 
2172 244 290 
2173 243 290 
2174 243 290 
2175 244 290 
2176 243 290 
2177 243 290 
2178 243 290 
2179 243 290 
2180 244 290 
2181 244 290 
2182 244 290 
2183 244 290 
2184 244 290 
2185 245 289 
2186 244 290 
2187 244 290 
2188 245 290 
2189 245 290 
2190 244 290 
2191 244 290 
2192 243 290 
2193 242 290 
2194 242 290 
2195 242 290 
2196 241 290 
2197 240 290 
2198 240 290 
2199 240 290 
2200 241 290 
2201 240 290 
2202 240 290 
2203 241 290 
2204 241 290 
2205 241 290 
2206 241 290 
2207 241 290 
2208 242 291 
2209 240 291 
2210 241 291 
2211 240 291 
2212 241 291 
2213 240 292 
2214 240 291 
2215 240 292 
2216 240 292 
2217 240 292 
2218 240 292 
2219 240 292 
2220 239 292 
2221 239 292 
2222 239 291 
2223 239 291 
2224 239 292 
2225 239 292 
2226 239 292 
2227 239 292 
2228 239 291 
2229 239 291 
2230 239 291 
2231 239 292 
2232 239 291 
2233 239 291 
2234 239 291 
2235 238 292 
2236 239 291 
2237 239 292 
2238 238 292 
2239 239 292 
2240 239 292 
2241 238 292 
2242 238 292 
2243 239 292 
2244 238 292 
2245 239 292 
2246 238 292 
2247 239 292 
2248 239 291 
2249 239 292 
2250 240 291 
2251 241 291 
2252 243 290 
2253 243 289 
2254 242 289 
2255 240 289 
2256 238 288 
2257 236 288 
2258 233 288 
2259 233 287 
2260 235 287 
2261 236 287 
2262 236 288 
2263 236 287 
2264 236 287 
2265 236 287 
2266 236 287 
2267 237 287 
2268 238 287 
2269 239 288 
2270 238 288 
2271 239 288 
2272 238 288 
2273 238 287 
2274 239 287 
2275 239 287 
2276 238 287 
2277 238 287 
2278 238 287 
2279 238 287 
2280 239 287 
2281 240 286 
2282 240 287 
2283 239 287 
2284 239 287 
2285 238 288 
2286 238 288 
2287 237 287 
2288 238 287 
2289 238 287 
2290 238 287 
2291 238 286 
2292 239 287 
2293 238 287 
2294 239 287 
2295 239 287 
2296 240 287 
2297 241 287 
2298 241 287 
2299 242 287 
2300 242 287 
2301 243 286 
2302 241 286 
2303 238 287 
2304 236 289 
2305 236 290 
2306 236 290 
2307 235 289 
2308 235 290 
2309 233 291 
2310 228 291 
2311 225 290 
2312 224 290 
2313 224 291 
2314 225 291 
2315 226 291 
2316 226 291 
2317 225 291 
2318 225 290 
2319 225 290 
2320 225 290 
2321 226 290 
2322 225 290 
2323 226 290 
2324 226 289 
2325 226 289 
2326 226 289 
2327 226 289 
2328 226 289 
2329 227 289 
2330 226 289 
2331 226 289 
2332 226 290 
2333 226 290 
2334 226 290 
2335 227 290 
2336 226 289 
2337 226 289 
2338 226 290 
2339 226 290 
2340 227 290 
2341 227 290 
2342 226 290 
2343 226 290 
2344 228 290 
2345 227 290 
2346 227 290 
2347 228 290 
2348 229 290 
2349 229 290 
2350 230 290 
2351 230 290 
2352 230 290 
2353 231 290 
2354 230 290 
2355 230 290 
2356 231 291 
2357 232 291 
2358 232 290 
2359 231 290 
2360 231 290 
2361 231 290 
2362 232 290 
2363 232 290 
2364 231 290 
2365 232 290 
2366 231 290 
2367 232 290 
2368 231 290 
2369 232 290 
2370 232 290 
2371 232 290 
2372 232 290 
2373 231 290 
2374 232 290 
2375 232 290 
2376 232 290 
2377 232 290 
2378 232 290 
2379 232 290 
2380 231 290 
2381 232 290 
2382 231 290 
2383 231 290 
2384 232 290 
2385 231 291 
2386 232 291 
2387 230 291 
2388 229 291 
2389 227 291 
2390 228 291 
2391 228 291 
2392 227 291 
2393 228 291 
2394 228 290 
2395 229 290 
2396 229 290 
2397 229 290 
2398 229 290 
2399 229 290 
2400 229 290 
2401 229 290 
2402 229 290 
2403 229 290 
2404 230 290 
2405 230 290 
2406 229 289 
2407 229 290 
2408 229 290 
2409 229 290 
2410 228 291 
2411 225 292 
2412 220 291 
2413 215 291 
2414 211 291 
2415 207 292 
2416 205 291 
2417 201 291 
2418 195 292 
2419 185 292 
2420 177 292 
2421 168 292 
2422 165 292 
2423 163 292 
2424 157 292 
2425 146 293 
2426 133 293 
2427 119 292 
2428 107 293 
2429 94 293 
2430 83 293 
2431 72 292 
2432 61 293 
2433 49 293 
2434 38 292 
2435 30 292 
2436 26 291 
2437 23 291 
2438 20 291 
2439 17 291 
2440 14 291 
2441 13 290 
2442 13 290 
2443 14 291 
2444 13 290 
2445 14 291 
2446 14 290 
2447 14 290 
2448 13 290 
2449 13 290 
2450 13 290 
2451 13 290 
2452 13 290 
2453 13 290 
2454 13 290 
2455 13 290 
2456 14 290 
2457 13 290 
2458 14 290 
2459 13 291 
2460 13 290 
2461 13 290 
2462 14 290 
2463 14 290 
2464 14 290 
2465 14 290 
2466 13 290 
2467 13 290 
2468 13 290 
2469 14 290 
2470 15 290 
2471 15 291 
2472 16 291 
2473 14 291 
2474 14 291 
2475 14 290 
2476 14 291 
2477 14 290 
2478 14 291 
2479 15 291 
2480 14 291 
2481 14 290 
2482 14 291 
2483 14 291 
2484 14 291 
2485 14 290 
2486 14 291 
2487 14 290 
2488 14 290 
2489 14 291 
2490 14 291 
2491 14 291 
2492 14 291 
2493 14 290 
2494 14 291 
2495 15 291 
2496 14 291 
2497 14 291 
2498 14 291 
2499 14 291 
2500 14 291 
2501 14 291 
2502 15 291 
2503 14 291 
2504 14 290 
2505 14 290 
2506 14 290 
2507 14 290 
2508 14 290 
2509 14 291 
2510 14 290 
2511 14 290 
2512 14 291 
2513 14 290 
2514 14 291 
2515 14 291 
2516 14 290 
2517 14 291 
2518 14 291 
2519 14 291 
2520 14 291 
2521 14 291 
2522 14 291 
2523 15 290 
2524 15 290 
2525 15 290 
2526 16 290 
2527 16 291 
2528 17 291 
2529 18 291 
2530 18 291 
2531 19 292 
2532 18 291 
2533 19 291 
2534 20 291 
2535 20 291 
2536 20 291 
2537 20 291 
2538 19 291 
2539 20 291 
2540 20 290 
2541 20 290 
2542 18 290 
2543 15 290 
2544 14 290 
2545 14 291 
2546 14 290 
2547 14 290 
2548 14 290 
2549 14 290 
2550 14 290 
2551 14 290 
2552 14 290 
2553 14 290 
2554 14 290 
2555 14 290 
2556 15 290 
2557 14 290 
2558 14 290 
2559 15 290 
2560 15 290 
2561 15 290 
2562 16 290 
2563 15 290 
2564 15 290 
2565 15 290 
2566 15 290 
2567 15 290 
2568 14 290 
2569 14 289 
2570 14 289 
2571 14 289 
2572 16 289 
2573 14 288 
2574 14 287 
2575 13 287 
2576 13 287 
2577 13 288 
2578 13 288 
2579 13 288 
2580 13 288 
2581 13 288 
2582 13 287 
2583 13 287 
2584 13 287 
2585 13 287 
2586 13 287 
2587 13 288 
2588 15 289 
2589 17 289 
2590 16 288 
2591 15 288 
2592 15 288 
2593 14 288 
2594 15 288 
2595 15 288 
2596 15 288 
2597 15 288 
2598 14 288 
2599 13 289 
2600 13 289 
2601 13 289 
2602 14 289 
2603 14 289 
2604 14 288 
2605 14 288 
2606 13 288 
2607 12 288 
2608 12 288 
2609 11 288 
2610 11 288 
2611 11 287 
2612 11 286 
2613 10 286 
2614 10 286 
2615 10 284 
2616 9 282 
2617 9 280 
2618 10 281 
2619 9 281 
2620 10 281 
2621 10 281 
2622 10 282 
2623 11 282 
2624 11 282 
2625 11 282 
2626 11 282 
2627 11 282 
2628 12 282 
2629 12 282 
2630 12 281 
2631 11 282 
2632 11 282 
2633 12 282 
2634 11 282 
2635 11 281 
2636 10 280 
2637 9 278 
2638 8 271 
2639 8 265 
2640 8 256 
2641 8 248 
2642 7 238 
2643 6 228 
2644 6 223 
2645 6 220 
2646 6 214 
2647 5 206 
2648 6 193 
2649 6 179 
2650 7 167 
2651 7 163 
2652 7 160 
2653 7 155 
2654 7 143 
2655 6 128 
2656 7 117 
2657 7 109 
2658 6 99 
2659 8 92 
2660 10 87 
2661 10 85 
2662 10 84 
2663 11 85 
2664 13 85 
2665 15 84 
2666 16 84 
2667 18 84 
2668 21 84 
2669 22 85 
2670 22 85 
2671 22 86 
2672 22 86 
2673 22 86 
2674 22 86 
2675 23 86 
2676 25 86 
2677 28 85 
2678 35 84 
2679 40 83 
2680 43 82 
2681 46 81 
2682 49 81 
2683 52 80 
2684 55 80 
2685 57 80 
2686 58 80 
2687 57 81 
2688 57 82 
2689 57 80 
2690 57 80 
2691 58 80 
2692 57 81 
2693 57 80 
2694 57 79 
2695 57 79 
2696 57 78 
2697 55 77 
2698 61 80 
2699 61 79 
2700 62 80 
2701 62 86 
2702 62 79 
2703 62 80 
2713 55 80 
2714 56 80 
2715 102 37 
2716 105 35 
2717 108 34 
2718 106 36 
2719 104 38 
2720 107 36 
2721 104 40 
2722 106 36 
2723 99 35 
2749 90 45 
2750 94 45 
2751 17 71 
2752 17 72 
2753 16 72 
2754 17 72 
2755 16 72 
2756 14 70 
2757 11 70 
2758 9 70 
2759 9 70 
2760 10 70 
2761 10 71 
2762 9 72 
2763 9 72 
2764 9 72 
2765 9 73 
2766 9 73 
2767 9 73 
2768 9 74 
2769 8 76 
2770 6 79 
2771 5 85 
2772 5 94 
2773 5 106 
2774 6 130 
2775 7 157 
2776 7 177 
2777 6 196 
2778 6 223 
2779 7 243 
2780 7 257 
2781 7 269 
2782 7 275 
2783 8 281 
2784 8 284 
2785 8 284 
2786 8 284 
2787 8 284 
2788 8 284 
2789 8 284 
2790 8 283 
2791 8 283 
2792 8 284 
2793 8 283 
2794 8 283 
2795 8 284 
2796 8 283 
2797 8 283 
2798 9 283 
2799 9 283 
2800 9 283 
2801 8 283 
2802 9 283 
2803 8 283 
2804 9 284 
2805 9 283 
2806 9 284 
2807 9 283 
2808 9 283 
2809 9 283 
2810 9 283 
2811 8 283 
2812 8 283 
2813 8 283 
2814 8 283 
2815 9 283 
2816 9 282 
2817 9 282 
2818 9 281 
2819 9 280 
2820 9 279 
2821 10 279 
2822 11 278 
2823 12 278 
2824 13 278 
2825 13 278 
2826 15 278 
2827 13 279 
2828 11 279 
2829 10 278 
2830 10 278 
2831 10 278 
2832 11 278 
2833 11 278 
2834 11 277 
2835 11 277 
2836 11 278 
2837 11 278 
2838 9 278 
2839 9 281 
2840 8 282 
2841 9 283 
2842 9 284 
2843 9 284 
2844 9 285 
2845 9 285 
2846 9 284 
2847 9 284 
2848 9 284 
2849 9 284 
2850 9 284 
2851 9 284 
2852 9 284 
2853 9 284 
2854 9 284 
2855 9 284 
2856 9 284 
2857 9 284 
2858 9 284 
2859 9 284 
2860 9 284 
2861 9 284 
2862 9 285 
2863 9 284 
2864 9 284 
2865 9 284 
2866 9 284 
2867 9 284 
2868 9 284 
2869 9 285 
2870 9 284 
2871 10 285 
2872 10 286 
2873 10 286 
2874 10 286 
2875 10 286 
2876 10 286 
2877 10 285 
2878 10 285 
2879 11 284 
2880 10 284 
2881 11 284 
2882 11 284 
2883 11 284 
2884 11 285 
2885 11 284 
2886 11 284 
2887 12 284 
2888 14 284 
2889 16 286 
2890 20 287 
2891 28 288 
2892 36 290 
2893 44 291 
2894 50 292 
2895 54 292 
2896 58 291 
2897 63 290 
2898 64 290 
2899 63 290 
2900 62 290 
2901 62 290 
2902 65 291 
2903 73 292 
2904 81 292 
2905 86 292 
2906 90 293 
2907 96 292 
2908 106 292 
2909 115 292 
2910 125 292 
2911 131 292 
2912 133 293 
2913 140 293 
2914 152 293 
2915 162 292 
2916 171 291 
2917 176 290 
2918 178 290 
2919 181 291 
2920 196 292 
2921 220 291 
2922 240 291 
2923 252 291 
2924 252 290 
2925 249 290 
2926 247 290 
2927 246 289 
2928 245 289 
2929 246 289 
2930 247 288 
2931 248 286 
2932 250 285 
2933 255 282 
2934 261 275 
2935 270 267 
2936 278 259 
2937 285 252 
2938 287 249 
2939 287 248 
2940 286 249 
2941 286 250 
2942 287 251 
2943 287 253 
2944 287 255 
2945 287 257 
2946 288 260 
2947 287 263 
2948 288 266 
2949 288 270 
2950 289 276 
2951 289 281 
2952 289 282 
2953 289 281 
2954 289 281 
2955 290 281 
2956 290 281 
2957 289 281 
2958 289 282 
2959 290 281 
2960 289 282 
2961 289 283 
2962 288 283 
2963 288 283 
2964 288 284 
2965 288 285 
2966 288 286 
2967 287 286 
2968 288 286 
2969 287 287 
2970 286 288 
2971 286 288 
2972 286 289 
2973 287 288 
2974 287 288 
2975 287 287 
2976 288 287 
2977 288 287 
2978 289 288 
2979 289 288 
2980 288 289 
2981 288 289 
2982 288 290 
2983 288 290 
2984 288 289 
2985 289 289 
2986 288 289 
2987 287 288 
2988 287 287 
2989 286 285 
2990 287 282 
2991 287 282 
2992 286 282 
2993 287 281 
2994 287 280 
2995 287 280 
2996 287 281 
2997 287 281 
2998 287 280 
2999 287 281 
3000 287 278 
3001 285 278 
3002 285 276 
3003 285 275 
3004 286 272 
3005 288 265 
3006 288 255 
3007 290 236 
3008 291 217 
3009 290 199 
3010 291 180 
3011 291 149 
3012 290 124 
3013 289 208 
3015 287 68 
3016 283 58 
3017 281 51 
3018 280 50 
3019 280 50 
3020 278 48 
3021 277 46 
3022 277 47 
3023 276 47 
3024 276 47 
3025 276 47 
3026 276 48 
3027 276 47 
3028 276 48 
3029 276 46 
3030 271 43 
3031 268 43 
3032 276 39 
3034 232 48 
3035 225 48 
3036 221 48 
3037 219 49 
3038 217 49 
3039 216 48 
3040 216 48 
3041 216 48 
3042 216 48 
3043 216 47 
3044 215 47 
3045 213 47 
3046 213 46 
3047 212 46 
3048 212 46 
3049 211 45 
3050 208 40 
3051 193 30 
3052 190 28 
3053 186 25 
3054 176 19 
3055 199 35 
3056 201 32 
3058 68 13 
3059 49 12 
3060 34 10 
3061 37 11 
3062 30 13 
3063 28 13 
3064 19 21 
3065 14 23 
3066 11 23 
3067 11 23 
3068 12 22 
3069 12 19 
3070 10 15 
3071 9 12 
3072 9 10 
3073 10 10 
3074 9 10 
3075 9 10 
3076 9 10 
3077 10 10 
3078 10 9 
3079 9 9 
3080 9 9 
3081 9 10 
3082 9 10 
3083 10 9 
3084 10 9 
3085 10 9 
3086 10 9 
3087 10 9 
3088 10 9 
3089 10 9 
3090 10 9 
3091 10 9 
3092 10 9 
3093 11 10 
3094 11 10 
3095 13 10 
3096 14 10 
3097 14 13 
3098 14 15 
3099 14 18 
3100 14 22 
3101 14 23 
3102 13 24 
3103 13 28 
3104 11 33 
3105 11 36 
3106 11 40 
3107 9 43 
3108 9 45 
3109 10 49 
3110 10 50 
3111 10 53 
3112 11 55 
3113 11 57 
3114 10 56 
3115 10 56 
3116 11 56 
3117 11 56 
3118 11 56 
3119 13 57 
3120 14 57 
3121 14 58 
3122 15 58 
3123 12 56 
3124 10 57 
3125 11 56 
3126 10 56 
3127 11 56 
3128 11 56 
3129 11 55 
3130 11 56 
3131 11 55 
3132 11 55 
3133 11 55 
3134 13 57 
3135 14 57 
3136 14 57 
3137 15 57 
3138 14 56 
3139 14 57 
3140 15 57 
3141 15 57 
3142 19 56 
3175 100 60 
3176 101 59 
3177 104 59 
3178 103 57 
3179 103 57 
3180 104 57 
3181 71 57 
3182 65 57 
3183 70 57 
3184 74 57 
3185 79 57 
3186 83 57 
3187 82 57 
3188 80 57 
3189 78 57 
3190 76 57 
3192 105 56 
3193 104 57 
3194 104 59 
3195 100 60 
3196 89 57 
3197 84 57 
3198 84 57 
3199 84 57 
3200 84 57 
3201 85 57 
3202 100 60 
3203 100 62 
3204 101 61 
3205 101 62 
3206 101 63 
3207 101 62 
3208 102 61 
3209 102 61 
3210 100 61 
3227 103 57 
3228 102 58 
3229 97 58 
3230 13 44 
3231 13 44 
3232 11 45 
3233 8 50 
3234 7 53 
3235 7 56 
3236 8 61 
3237 10 66 
3238 10 67 
3239 10 67 
3240 9 67 
3241 10 69 
3242 11 70 
3243 14 73 
3244 16 77 
3245 20 81 
3246 22 82 
3247 23 83 
3248 23 84 
3249 22 84 
3250 21 84 
3251 20 85 
3252 20 84 
3253 21 84 
3254 23 84 
3255 23 84 
3256 25 84 
3257 26 84 
3258 26 86 
3259 25 87 
3260 24 86 
3261 24 86 
3262 24 86 
3263 24 87 
3264 24 87 
3265 23 87 
3266 23 87 
3267 23 87 
3268 23 87 
3269 23 87 
3270 23 87 
3271 23 86 
3272 25 87 
3273 25 87 
3274 25 87 
3275 25 87 
3276 25 87 
3277 25 87 
3278 25 87 
3279 24 88 
3280 25 90 
3281 25 92 
3282 25 93 
3283 26 94 
3284 27 95 
3285 27 98 
3286 27 100 
3287 28 102 
3288 27 102 
3289 27 102 
3290 27 102 
3291 27 102 
3292 27 102 
3293 25 103 
3294 23 103 
3295 21 106 
3296 20 108 
3297 20 110 
3298 20 110 
3299 20 107 
3300 22 104 
3301 24 103 
3302 27 100 
3303 29 98 
3304 30 94 
3305 33 90 
3306 36 90 
3307 39 87 
3308 39 86 
3309 39 86 
3310 38 85 
3311 38 86 
3312 38 85 
3313 39 85 
3314 40 85 
3315 40 84 
3316 40 84 
3317 38 84 
3318 38 84 
3319 39 83 
3320 41 84 
3333 37 86 
3345 40 80 
3346 12 42 
3347 13 42 
3348 13 41 
3349 13 42 
3350 32 65 
3351 14 42 
3352 13 42 
3353 12 42 
3354 9 44 
3355 7 46 
3356 7 45 
3357 7 46 
3358 6 46 
3359 7 46 
3360 6 46 
3361 6 47 
3362 7 49 
3363 8 53 
3364 9 57 
3365 9 60 
3366 9 61 
3367 9 63 
3368 10 64 
3369 9 63 
3370 10 63 
3371 11 67 
3372 14 74 
3373 17 79 
3374 22 81 
3375 27 84 
3376 30 87 
3377 34 89 
3378 36 89 
3379 37 88 
3380 38 86 
3381 39 85 
3382 40 85 
3383 42 83 
3384 48 83 
3385 52 82 
3386 55 80 
3387 57 80 
3388 59 81 
3389 59 80 
3390 58 80 
3391 60 80 
3392 60 80 
3393 61 80 
3394 65 80 
3395 72 81 
3396 81 82 
3397 87 80 
3398 93 75 
3399 99 66 
3400 100 59 
3401 100 56 
3402 99 52 
3403 99 47 
3404 100 42 
3405 97 33 
3406 91 24 
3407 106 25 
3408 93 11 
3409 100 12 
3410 94 38 
3411 98 33 
3412 98 31 
3413 98 30 
3414 98 28 
3415 101 26 
3416 92 25 
3417 92 25 
3418 97 26 
3419 96 27 
3420 10 48 
3421 10 52 
3422 9 53 
3423 9 53 
3424 8 53 
3425 9 53 
3426 9 53 
3427 8 52 
3428 8 52 
3429 8 52 
3430 8 52 
3431 9 52 
3432 9 53 
3433 9 52 
3434 11 52 
3435 10 51 
3436 13 50 
3437 13 50 
3438 10 52 
3439 14 52 
3440 14 51 
3441 17 51 
3442 18 52 
3443 18 51 
3446 19 52 
3447 20 52 
3448 20 51 
3449 20 50 
3450 19 49 
3451 20 48 
3453 20 46 
3454 20 47 
3456 22 47 
3457 23 48 
3511 19 53 
3512 20 52 
3513 26 49 
3514 27 52 
3515 21 54 
3516 25 49 
3517 21 46 
3518 20 45 
3519 20 46 
3520 19 53 
3521 21 55 
3522 22 56 
3523 24 56 
3524 26 56 
3525 25 56 
3526 26 57 
3527 27 57 
3528 27 57 
3529 27 57 
3530 28 57 
3531 30 58 
3532 31 58 
3533 32 58 
3534 32 58 
3535 51 52 
3536 53 62 
3537 53 62 
3538 52 61 
3539 52 61 
3540 51 60 
3541 50 60 
3542 49 60 
3543 45 59 
3544 45 59 
3545 47 60 
3546 49 52 
3547 49 53 
3548 50 53 
3549 50 53 
3550 51 56 
3551 51 57 
3552 51 58 
3553 48 59 
3554 46 61 
3555 41 58 
3556 30 67 
3557 28 66 
3558 25 66 
3559 7 74 
3560 6 86 
3561 5 97 
3562 3 106 
3563 24 74 
3564 21 76 
3565 20 78 
3566 19 79 
3567 21 79 
3568 16 81 
3570 27 89 
# Trial 7 - POSITION_mouse_training_OS_5trials_batch3_101-108_t0295_raw.txt
127 6 184 
128 6 190 
129 6 199 
130 6 208 
131 6 217 
132 6 222 
133 6 227 
134 6 231 
135 6 235 
136 5 239 
137 5 242 
138 5 246 
139 5 248 
140 5 250 
141 5 254 
142 5 258 
143 5 264 
144 4 271 
145 4 278 
146 4 282 
147 4 284 
148 4 285 
149 4 285 
150 4 288 
151 4 290 
152 26 294 
153 28 295 
154 27 294 
155 28 294 
156 27 294 
157 29 294 
158 27 294 
159 27 294 
160 27 294 
161 26 294 
162 26 294 
163 29 294 
164 29 294 
165 32 295 
166 32 295 
167 29 296 
168 23 295 
169 21 294 
170 24 293 
171 61 293 
172 64 293 
173 69 292 
174 70 292 
175 73 292 
176 72 291 
177 76 290 
178 77 289 
179 78 289 
180 80 290 
181 83 291 
182 89 292 
183 109 293 
184 123 294 
185 141 294 
186 143 294 
187 149 294 
188 154 294 
189 165 294 
190 172 294 
191 179 294 
192 185 294 
193 188 294 
194 191 294 
195 193 293 
196 194 293 
197 197 292 
198 202 291 
199 205 288 
200 210 285 
201 211 284 
202 212 284 
203 211 284 
204 211 282 
205 211 282 
206 210 283 
207 210 283 
208 209 284 
209 209 282 
210 209 281 
211 209 282 
212 209 284 
213 208 283 
214 206 280 
215 208 279 
216 207 277 
217 206 277 
218 204 278 
219 203 276 
220 202 275 
221 201 274 
222 201 272 
223 199 272 
224 198 271 
225 198 271 
226 197 269 
227 196 268 
228 197 268 
229 197 270 
230 197 271 
231 197 271 
232 197 271 
233 197 270 
234 197 270 
235 196 269 
236 196 269 
237 197 269 
238 198 269 
239 198 272 
240 198 273 
241 198 275 
242 198 276 
243 196 278 
244 189 283 
245 180 290 
246 169 294 
248 117 294 
249 95 294 
250 76 294 
251 64 293 
252 143 286 
253 5 291 
254 4 290 
255 4 288 
256 4 285 
257 4 282 
258 4 278 
259 5 273 
260 5 269 
261 5 266 
262 5 263 
263 6 255 
264 6 246 
265 6 237 
266 6 234 
267 6 233 
268 6 231 
269 5 223 
270 5 206 
272 5 166 
274 6 125 
275 6 110 
276 6 93 
278 7 53 
279 7 40 
280 7 27 
281 8 19 
282 8 16 
283 8 16 
284 9 14 
285 10 12 
286 12 9 
287 12 9 
288 11 11 
289 12 10 
290 13 9 
291 13 9 
292 12 10 
293 13 9 
294 12 10 
295 11 10 
296 12 10 
297 13 10 
298 13 10 
299 13 10 
300 15 10 
301 17 10 
302 18 10 
303 18 10 
304 19 10 
305 18 10 
306 18 11 
307 20 11 
308 23 11 
309 24 12 
310 24 12 
311 24 12 
312 25 13 
313 25 13 
314 26 12 
315 27 12 
316 28 11 
317 28 11 
318 29 10 
319 30 10 
320 37 10 
321 42 9 
322 46 8 
323 47 8 
324 48 8 
325 49 8 
326 50 8 
327 49 8 
328 49 8 
329 49 9 
330 50 9 
331 49 8 
332 49 9 
333 51 9 
334 55 8 
335 59 9 
336 62 8 
337 65 9 
338 70 10 
339 72 10 
340 75 9 
341 80 8 
342 85 8 
343 103 7 
344 117 7 
345 128 7 
346 137 6 
347 96 8 
348 88 7 
350 225 2 
351 228 2 
352 229 2 
353 229 2 
354 230 2 
355 229 2 
356 230 1 
357 231 1 
358 233 1 
359 226 1 
360 222 3 
361 228 2 
362 232 3 
363 234 3 
365 280 7 
366 282 6 
367 282 7 
368 283 6 
369 283 7 
370 284 7 
371 283 7 
372 283 7 
373 283 7 
374 283 7 
375 283 7 
376 282 6 
377 283 6 
378 282 7 
379 282 7 
380 282 7 
381 281 7 
382 282 7 
383 283 7 
384 284 7 
385 285 8 
386 286 9 
387 286 9 
388 288 9 
389 288 10 
390 287 10 
391 287 9 
392 287 9 
393 286 9 
394 288 9 
395 287 9 
396 286 9 
397 287 9 
398 288 9 
399 287 11 
400 287 12 
401 287 12 
402 287 13 
403 288 15 
404 288 17 
405 289 19 
406 289 21 
407 288 23 
408 287 23 
409 286 24 
410 285 26 
411 283 27 
412 282 30 
413 279 34 
414 276 34 
415 271 37 
416 269 40 
417 268 41 
418 266 41 
419 267 40 
420 267 39 
421 266 38 
422 264 37 
423 260 37 
424 258 36 
425 256 34 
426 255 33 
427 254 32 
428 254 32 
429 254 33 
430 255 32 
431 253 32 
432 254 33 
433 255 33 
434 255 33 
435 254 33 
436 254 33 
437 253 33 
438 250 32 
439 248 31 
440 244 32 
441 240 32 
442 240 33 
443 239 33 
444 239 35 
445 238 35 
446 240 35 
447 239 35 
448 239 36 
449 238 38 
450 238 39 
451 238 39 
452 237 39 
453 235 41 
454 235 40 
455 236 41 
456 236 41 
457 235 42 
458 235 42 
459 235 42 
460 235 42 
461 235 42 
462 235 42 
463 235 41 
464 235 42 
465 236 40 
466 236 38 
467 238 37 
468 236 37 
469 237 37 
470 237 37 
471 237 37 
472 235 37 
473 233 36 
474 230 34 
475 226 31 
476 224 29 
477 224 27 
478 208 23 
479 193 17 
481 161 7 
482 156 4 
484 89 7 
486 42 8 
487 25 9 
488 18 9 
489 13 10 
490 12 11 
491 11 13 
492 9 16 
493 10 18 
494 9 21 
495 10 24 
496 10 28 
497 10 32 
498 11 35 
499 12 37 
500 12 38 
501 12 38 
502 11 37 
503 11 37 
504 12 38 
505 11 38 
506 11 38 
507 11 40 
508 10 45 
509 10 51 
510 8 59 
511 8 69 
512 7 78 
513 7 83 
514 7 93 
515 6 108 
516 6 125 
517 6 143 
518 6 166 
520 6 214 
521 7 232 
522 6 244 
523 6 255 
524 6 266 
525 5 275 
526 4 281 
527 4 284 
528 4 286 
529 5 289 
530 5 290 
531 6 268 
533 36 295 
534 37 294 
535 37 294 
536 38 294 
537 38 295 
538 39 296 
539 42 295 
541 26 293 
542 34 294 
543 39 293 
544 82 293 
545 99 293 
546 110 294 
547 121 294 
548 140 294 
549 137 297 
550 86 294 
551 84 293 
552 87 293 
553 92 293 
555 226 289 
556 229 289 
557 232 290 
558 235 291 
559 241 293 
560 251 293 
561 260 292 
562 268 292 
563 270 293 
564 274 294 
565 279 294 
566 281 295 
567 280 295 
568 280 295 
569 280 295 
570 281 295 
571 282 295 
572 285 296 
573 287 295 
574 293 276 
575 293 274 
576 293 273 
577 293 273 
578 293 272 
579 292 271 
580 292 269 
581 292 267 
582 292 267 
583 292 266 
584 292 265 
585 292 263 
586 292 260 
587 293 257 
588 293 254 
589 293 252 
590 293 249 
591 293 247 
592 293 245 
593 293 242 
594 293 238 
595 293 237 
596 293 236 
597 292 235 
598 292 237 
599 292 237 
600 292 238 
601 291 239 
602 291 238 
603 291 236 
604 290 233 
605 290 231 
606 290 231 
607 289 231 
608 287 230 
609 285 229 
610 285 230 
611 284 232 
612 280 232 
613 275 234 
614 270 238 
615 265 239 
616 262 240 
617 263 241 
618 261 241 
619 262 241 
620 262 241 
621 261 242 
622 261 242 
623 261 242 
624 261 242 
625 261 242 
626 261 241 
627 260 241 
628 259 241 
629 259 241 
630 260 242 
631 260 243 
632 260 244 
633 262 244 
634 264 243 
635 264 244 
636 264 245 
637 263 251 
638 261 260 
639 262 266 
640 259 275 
641 259 284 
642 256 290 
643 254 291 
644 251 292 
645 250 293 
646 250 292 
647 250 292 
648 250 292 
649 248 292 
650 245 292 
651 241 292 
652 238 291 
653 236 290 
654 235 288 
655 233 287 
656 231 281 
657 230 280 
658 229 281 
659 229 281 
660 228 278 
661 228 278 
662 228 277 
663 227 277 
664 227 276 
665 226 276 
666 227 275 
667 226 275 
668 225 274 
669 225 274 
670 226 275 
671 227 275 
672 227 273 
673 227 272 
674 228 272 
675 229 269 
676 230 268 
677 231 267 
678 231 266 
679 232 266 
680 232 265 
681 232 263 
682 233 268 
683 233 268 
684 233 268 
685 234 268 
686 236 267 
687 232 265 
688 233 266 
689 234 268 
690 234 269 
691 234 269 
692 234 269 
693 234 270 
694 234 270 
695 234 270 
696 234 269 
697 234 270 
698 234 270 
699 234 270 
700 233 270 
701 235 271 
702 236 271 
703 235 272 
704 233 272 
705 231 274 
706 223 280 
707 210 290 
708 195 294 
709 175 294 
710 144 295 
711 205 282 
713 78 293 
714 64 293 
715 169 286 
716 174 288 
717 170 289 
718 5 291 
719 5 291 
720 5 292 
721 5 291 
722 5 291 
723 5 291 
724 5 292 
725 5 291 
726 5 291 
727 6 292 
728 5 292 
729 5 292 
730 6 292 
731 10 292 
732 6 292 
733 5 292 
734 6 290 
735 6 289 
736 8 287 
737 8 288 
738 8 288 
739 26 293 
740 26 293 
741 27 293 
742 26 293 
743 26 293 
744 26 293 
745 26 293 
746 27 293 
747 27 293 
748 26 293 
749 26 293 
750 27 293 
751 27 293 
752 27 293 
753 27 293 
754 27 293 
755 27 293 
756 26 293 
757 27 293 
758 27 293 
759 27 293 
760 26 293 
761 27 293 
762 27 293 
763 27 293 
764 26 293 
765 27 293 
766 27 293 
767 26 293 
768 27 293 
769 27 293 
770 27 293 
771 27 293 
772 26 293 
773 26 293 
774 27 293 
775 26 293 
776 27 293 
777 26 293 
778 27 293 
779 26 293 
780 26 293 
781 26 293 
782 27 293 
783 26 293 
784 26 293 
785 27 293 
786 26 293 
787 26 293 
788 26 293 
789 27 293 
790 25 293 
791 25 293 
792 26 293 
793 27 293 
794 26 293 
795 26 293 
796 26 293 
797 26 293 
798 25 293 
799 27 293 
800 27 293 
801 26 293 
802 26 293 
803 25 293 
804 26 293 
805 25 293 
806 26 293 
807 26 293 
808 26 293 
809 26 293 
810 26 293 
811 26 293 
812 25 293 
813 27 293 
814 26 293 
815 25 293 
816 26 293 
817 27 293 
818 26 293 
819 26 293 
820 26 293 
821 26 293 
822 26 293 
823 26 293 
824 25 293 
825 25 293 
826 25 293 
827 26 293 
828 25 293 
829 26 293 
830 26 293 
831 26 293 
832 26 293 
833 27 293 
834 27 293 
835 26 293 
836 26 293 
837 26 293 
838 27 293 
839 27 293 
840 26 293 
841 27 293 
842 27 293 
843 27 294 
844 27 293 
845 27 293 
846 27 293 
847 27 293 
848 26 293 
849 26 293 
850 27 292 
851 27 293 
852 26 293 
853 27 293 
854 27 293 
855 27 293 
856 28 293 
857 28 294 
858 28 293 
859 28 293 
860 27 293 
861 27 294 
862 28 293 
863 29 294 
864 27 294 
865 28 293 
866 28 294 
867 28 293 
868 28 294 
869 28 294 
870 28 294 
871 28 294 
872 28 294 
873 28 293 
874 28 293 
875 29 294 
876 29 294 
877 27 293 
878 25 293 
879 25 293 
880 23 293 
881 5 287 
882 23 293 
883 23 293 
884 24 293 
885 23 293 
886 23 293 
887 23 293 
888 23 293 
889 4 288 
890 4 287 
891 5 287 
892 4 287 
893 4 287 
894 5 287 
895 5 287 
896 5 287 
897 5 287 
898 5 287 
899 5 287 
900 5 287 
901 24 293 
902 5 287 
903 5 287 
904 5 287 
905 4 288 
906 5 289 
907 4 289 
908 4 289 
909 22 293 
910 4 289 
911 23 293 
912 22 293 
913 23 293 
914 23 293 
915 22 293 
916 5 289 
917 23 293 
918 23 293 
919 24 293 
920 24 293 
921 24 293 
922 25 293 
923 23 293 
924 24 293 
925 24 293 
926 25 293 
927 25 293 
928 25 293 
929 23 293 
930 4 288 
931 22 293 
932 23 293 
933 23 293 
934 5 286 
935 5 284 
936 5 283 
937 5 281 
938 4 280 
939 4 279 
940 5 277 
941 4 275 
942 5 275 
943 5 273 
944 5 270 
945 5 269 
946 5 267 
947 5 265 
948 5 263 
949 5 262 
950 5 262 
951 5 262 
952 5 261 
953 5 261 
954 5 259 
955 5 257 
956 5 257 
957 5 256 
958 6 256 
959 6 256 
960 6 256 
961 7 256 
962 7 256 
963 8 255 
964 8 253 
965 9 251 
966 9 249 
967 9 250 
968 9 249 
969 10 249 
970 12 247 
971 15 244 
972 19 242 
973 21 240 
974 22 238 
975 23 236 
976 24 235 
977 26 234 
978 28 232 
979 30 231 
980 31 231 
981 31 232 
982 31 232 
983 31 232 
984 31 232 
985 29 231 
986 25 229 
987 22 226 
988 19 220 
989 14 214 
990 10 206 
991 8 199 
992 7 196 
993 7 196 
994 7 198 
995 7 199 
996 6 198 
997 7 197 
998 6 192 
999 6 184 
1000 6 176 
1001 6 171 
1002 6 166 
1003 7 158 
1004 7 149 
1005 6 140 
1006 6 129 
1007 6 119 
1008 6 111 
1009 6 108 
1010 7 106 
1011 6 99 
1012 7 90 
1013 7 80 
1014 7 76 
1015 7 76 
1016 7 76 
1017 7 77 
1018 7 77 
1019 7 75 
1020 7 74 
1021 7 72 
1022 7 72 
1023 7 72 
1024 7 71 
1025 7 70 
1026 8 69 
1027 7 67 
1028 8 68 
1029 8 68 
1030 8 68 
1031 8 68 
1032 7 69 
1033 8 68 
1034 7 69 
1035 7 70 
1036 8 71 
1037 8 71 
1038 8 72 
1039 8 73 
1040 8 74 
1041 8 74 
1042 8 74 
1043 8 75 
1044 8 73 
1045 8 74 
1046 9 74 
1047 10 73 
1048 11 73 
1049 10 71 
1050 10 68 
1051 9 63 
1052 7 57 
1053 7 49 
1054 7 42 
1055 8 34 
1056 8 26 
1057 8 20 
1058 8 17 
1059 8 17 
1060 8 16 
1061 8 16 
1062 8 16 
1063 8 17 
1064 8 16 
1065 8 16 
1066 8 16 
1067 8 16 
1068 9 14 
1069 9 14 
1070 10 12 
1071 11 11 
1072 12 11 
1073 13 10 
1074 13 10 
1075 14 10 
1076 15 10 
1077 14 10 
1078 14 10 
1079 14 10 
1080 14 10 
1081 14 10 
1082 14 10 
1083 15 10 
1084 15 10 
1085 15 9 
1086 15 10 
1087 15 9 
1088 16 10 
1089 17 10 
1090 17 10 
1091 17 11 
1092 17 10 
1093 17 10 
1094 18 9 
1095 19 10 
1096 19 9 
1097 20 10 
1098 22 10 
1099 23 10 
1100 26 10 
1101 28 10 
1102 31 11 
1103 32 11 
1104 32 11 
1105 32 12 
1106 33 13 
1107 34 13 
1108 34 13 
1109 34 13 
1110 34 14 
1111 34 14 
1112 35 14 
1113 34 14 
1114 35 14 
1115 37 15 
1116 38 17 
1117 41 18 
1118 42 21 
1119 44 22 
1120 44 20 
1121 45 20 
1122 45 20 
1123 44 18 
1124 45 16 
1125 45 16 
1126 45 18 
1127 46 17 
1128 49 19 
1129 53 20 
1130 57 23 
1131 59 25 
1132 62 26 
1133 63 28 
1134 63 30 
1135 63 30 
1136 66 32 
1137 68 33 
1138 69 35 
1139 72 38 
1140 73 38 
1141 76 41 
1142 77 43 
1143 79 46 
1144 80 48 
1145 82 50 
1146 84 52 
1147 87 53 
1148 91 55 
1149 96 55 
1150 102 55 
1151 112 55 
1152 123 54 
1153 136 53 
1154 148 52 
1155 156 52 
1156 158 53 
1157 160 55 
1158 162 57 
1159 163 59 
1160 165 60 
1161 167 58 
1162 169 56 
1163 173 56 
1164 180 56 
1165 184 54 
1166 196 55 
1167 201 55 
1168 205 55 
1169 207 57 
1170 209 58 
1171 211 59 
1172 211 59 
1173 211 58 
1174 212 59 
1175 213 59 
1176 214 60 
1177 216 60 
1178 219 62 
1179 211 62 
1180 212 62 
1181 216 59 
1183 279 36 
1184 286 26 
1185 286 22 
1186 287 22 
1187 287 20 
1188 288 17 
1189 288 14 
1190 288 14 
1191 288 13 
1192 289 14 
1193 288 13 
1194 288 13 
1195 288 13 
1196 288 14 
1197 287 13 
1198 287 14 
1199 287 13 
1200 287 13 
1201 286 13 
1202 286 13 
1203 286 13 
1204 286 13 
1205 286 12 
1206 287 14 
1207 287 13 
1208 287 14 
1209 287 15 
1210 287 16 
1211 285 14 
1212 284 15 
1213 282 15 
1214 281 14 
1215 285 13 
1216 285 14 
1217 286 16 
1218 287 17 
1219 287 17 
1220 288 23 
1221 288 26 
1222 288 26 
1223 288 27 
1224 289 28 
1225 289 30 
1226 289 31 
1227 289 32 
1228 289 36 
1229 288 37 
1230 289 39 
1231 289 42 
1232 289 45 
1233 289 48 
1234 288 50 
1235 288 50 
1236 288 50 
1237 289 51 
1238 288 53 
1239 289 56 
1240 289 60 
1241 289 61 
1242 288 63 
1243 288 64 
1244 289 67 
1245 289 71 
1246 289 72 
1247 289 74 
1248 289 77 
1249 289 85 
1250 290 87 
1251 289 92 
1252 289 93 
1253 290 101 
1254 290 102 
1255 289 107 
1256 290 110 
1257 290 115 
1258 290 120 
1259 290 125 
1260 290 129 
1261 291 133 
1262 291 137 
1263 290 138 
1264 290 147 
1265 290 152 
1266 291 153 
1267 291 161 
1268 292 167 
1269 292 177 
1270 292 192 
1271 291 201 
1272 292 208 
1273 292 214 
1274 292 220 
1275 292 230 
1276 292 243 
1277 292 253 
1278 292 260 
1279 292 265 
1280 292 269 
1281 292 272 
1282 293 274 
1283 294 275 
1284 294 275 
1285 293 275 
1286 293 275 
1287 293 275 
1288 293 275 
1289 293 275 
1290 293 275 
1291 293 275 
1292 294 275 
1293 294 275 
1294 294 277 
1295 295 278 
1296 293 278 
1298 276 293 
1299 272 292 
1300 270 291 
1301 268 291 
1302 267 291 
1303 267 291 
1304 267 292 
1305 264 291 
1306 262 292 
1307 260 292 
1308 260 292 
1309 258 292 
1310 258 292 
1311 257 291 
1312 255 291 
1313 252 290 
1314 250 289 
1315 249 285 
1316 246 282 
1317 244 278 
1318 243 275 
1319 243 274 
1320 241 273 
1321 239 270 
1322 238 269 
1323 238 269 
1324 238 270 
1325 236 270 
1326 236 270 
1327 235 269 
1328 235 270 
1329 234 269 
1330 234 269 
1331 234 269 
1332 235 270 
1333 233 269 
1334 233 269 
1335 234 269 
1336 233 268 
1337 233 269 
1338 233 269 
1339 233 269 
1340 233 269 
1341 233 269 
1342 233 269 
1343 233 269 
1344 232 269 
1345 232 269 
1346 231 269 
1347 231 269 
1348 231 269 
1349 231 269 
1350 231 269 
1351 231 269 
1352 231 269 
1353 232 269 
1354 232 270 
1355 231 270 
1356 228 270 
1357 224 270 
1358 221 270 
1359 219 270 
1360 219 271 
1361 219 272 
1362 216 275 
1363 210 278 
1364 201 284 
1365 197 289 
1366 196 291 
1367 196 291 
1368 197 291 
1369 197 291 
1370 197 290 
1371 197 291 
1372 197 291 
1373 198 290 
1374 198 290 
1375 197 290 
1376 198 290 
1377 198 290 
1378 198 290 
1379 198 290 
1380 198 290 
1381 197 291 
1382 197 291 
1383 197 290 
1384 197 291 
1385 196 291 
1386 194 292 
1387 194 291 
1388 194 292 
1389 194 292 
1390 195 291 
1391 195 291 
1392 195 291 
1393 194 292 
1394 192 292 
1395 189 292 
1396 184 293 
1397 181 293 
1398 180 292 
1399 180 292 
1400 180 292 
1401 179 291 
1402 178 289 
1403 175 287 
1404 170 282 
1405 168 281 
1406 168 279 
1407 167 276 
1408 164 274 
1409 163 271 
1410 163 266 
1411 163 264 
1412 164 259 
1413 165 253 
1414 166 251 
1415 167 248 
1416 168 251 
1417 169 249 
1418 168 249 
1419 169 252 
1420 168 248 
1421 170 247 
1422 170 243 
1423 170 241 
1424 170 241 
1425 169 242 
1426 168 242 
1427 168 239 
1428 169 240 
1429 169 240 
1430 170 241 
1431 171 244 
1432 172 242 
1433 172 241 
1434 172 240 
1435 172 241 
1436 171 240 
1437 171 240 
1438 170 236 
1439 169 232 
1440 169 228 
1441 168 226 
1442 168 224 
1443 168 220 
1444 167 218 
1445 167 216 
1446 166 215 
1447 165 216 
1448 164 217 
1449 164 217 
1450 159 212 
1451 154 206 
1452 149 202 
1453 143 197 
1454 139 192 
1455 135 190 
1456 125 187 
1457 128 195 
1458 145 199 
1459 65 174 
1460 48 171 
1461 37 168 
1462 24 164 
1463 15 160 
1464 11 159 
1465 12 160 
1466 12 162 
1467 14 162 
1468 12 161 
1469 12 157 
1470 9 151 
1471 8 143 
1472 7 133 
1473 6 123 
1474 6 112 
1475 6 105 
1476 7 100 
1477 7 94 
1478 6 85 
1479 7 76 
1480 7 74 
1481 7 72 
1482 7 72 
1483 7 71 
1484 7 69 
1485 8 67 
1486 7 62 
1487 7 56 
1488 7 48 
1489 8 39 
1490 8 28 
1491 9 20 
1492 8 16 
1493 9 15 
1494 9 15 
1495 9 15 
1496 8 15 
1497 8 16 
1498 8 16 
1499 8 15 
1500 9 15 
1501 9 15 
1502 9 15 
1503 8 15 
1504 8 15 
1505 9 15 
1506 8 15 
1507 9 15 
1508 10 13 
1509 10 14 
1510 11 13 
1511 12 12 
1512 12 12 
1513 13 12 
1514 15 12 
1515 16 12 
1516 16 12 
1517 16 12 
1518 16 12 
1519 16 12 
1520 16 11 
1521 16 12 
1522 16 12 
1523 16 12 
1524 15 11 
1525 14 11 
1526 14 12 
1527 14 14 
1528 15 14 
1529 15 14 
1530 14 15 
1531 14 14 
1532 14 14 
1533 13 14 
1534 13 13 
1535 13 14 
1536 13 14 
1537 13 14 
1538 13 13 
1539 13 14 
1540 13 14 
1541 13 14 
1542 13 14 
1543 13 14 
1544 12 14 
1545 12 14 
1546 12 14 
1547 12 14 
1548 12 14 
1549 12 14 
1550 12 14 
1551 13 14 
1552 12 14 
1553 13 14 
1554 13 14 
1555 13 15 
1556 13 15 
1557 13 15 
1558 13 15 
1559 13 14 
1560 13 13 
1561 13 13 
1562 13 13 
1563 13 14 
1564 14 14 
1565 14 13 
1566 15 13 
1567 16 13 
1568 15 12 
1569 15 13 
1570 15 14 
1571 15 14 
1572 14 15 
1573 14 15 
1574 14 15 
1575 14 15 
1576 14 14 
1577 14 14 
1578 13 14 
1579 13 14 
1580 12 15 
1581 12 16 
1582 12 17 
1583 12 18 
1584 12 18 
1585 12 17 
1586 12 17 
1587 12 18 
1588 13 18 
1589 12 17 
1590 13 18 
1591 12 17 
1592 13 18 
1593 13 19 
1594 13 21 
1595 13 21 
1596 12 21 
1597 13 21 
1598 13 20 
1599 13 20 
1600 13 20 
1601 13 20 
1602 13 20 
1603 12 20 
1604 13 20 
1605 13 20 
1606 13 20 
1607 13 19 
1608 12 19 
1609 13 19 
1610 13 19 
1611 12 20 
1612 11 25 
1613 9 30 
1614 9 35 
1615 8 37 
1616 9 38 
1617 8 38 
1618 9 40 
1619 9 43 
1620 8 47 
1621 8 49 
1622 9 55 
1623 8 64 
1624 8 75 
1625 8 85 
1626 9 96 
1627 9 112 
1628 8 129 
1629 8 145 
1630 7 158 
1631 6 175 
1632 6 192 
1633 6 208 
1634 6 221 
1635 7 234 
1636 6 245 
1637 6 255 
1638 5 265 
1639 5 274 
1640 4 282 
1641 4 284 
1642 4 284 
1643 4 285 
1644 4 287 
1645 4 289 
1646 4 290 
1647 4 290 
1648 4 290 
1649 4 290 
1650 4 290 
1651 4 290 
1652 4 290 
1653 4 290 
1654 23 293 
1655 23 293 
1656 22 293 
1657 4 289 
1658 22 293 
1659 22 293 
1660 4 288 
1661 4 288 
1662 4 287 
1663 4 287 
1664 4 288 
1665 4 287 
1666 4 286 
1667 4 286 
1668 4 285 
1669 4 284 
1670 4 283 
1671 4 282 
1672 5 282 
1673 4 283 
1674 4 283 
1675 4 283 
1676 4 283 
1677 4 283 
1678 4 282 
1679 4 282 
1680 4 282 
1681 4 283 
1682 4 284 
1683 4 283 
1684 4 283 
1685 4 283 
1686 4 284 
1687 4 285 
1688 5 285 
1689 4 286 
1690 4 286 
1691 4 286 
1692 4 286 
1693 4 287 
1694 4 286 
1695 4 286 
1696 4 286 
1697 4 286 
1698 4 286 
1699 4 287 
1700 22 293 
1701 22 293 
1702 21 293 
1703 21 293 
1704 23 293 
1705 23 293 
1706 23 293 
1707 22 293 
1708 23 293 
1709 22 293 
1710 22 293 
1711 22 293 
1712 23 293 
1713 22 293 
1714 23 293 
1715 24 293 
1716 24 293 
1717 23 293 
1718 25 294 
1719 26 294 
1720 29 295 
1721 35 294 
1722 37 294 
1723 38 294 
1724 39 294 
1725 40 295 
1726 39 294 
1727 39 294 
1728 38 294 
1729 40 294 
1730 31 293 
1731 18 293 
1732 22 293 
1733 29 293 
1734 31 293 
1735 37 293 
1736 40 293 
1737 41 293 
1738 40 293 
1739 32 293 
1740 27 293 
1742 88 293 
1743 94 293 
1744 101 293 
1745 107 293 
1746 113 294 
1747 117 294 
1748 122 294 
1749 126 294 
1750 132 294 
1751 136 294 
1752 138 293 
1753 139 294 
1754 139 294 
1755 140 294 
1756 143 294 
1757 143 295 
1758 150 294 
1759 145 295 
1760 146 295 
1761 147 294 
1762 150 294 
1763 155 294 
1764 161 294 
1765 174 293 
1766 184 293 
1767 197 292 
1768 210 293 
1769 220 293 
1770 223 293 
1771 222 293 
1772 223 293 
1773 225 292 
1774 231 292 
1775 241 291 
1776 253 291 
1777 264 291 
1778 272 292 
1779 281 295 
1780 281 295 
1781 281 295 
1782 281 295 
1783 282 295 
1784 282 295 
1785 282 295 
1786 281 295 
1787 282 295 
1788 283 296 
1789 285 296 
1790 286 296 
1791 287 296 
1792 285 296 
1793 285 296 
1794 285 296 
1795 283 295 
1796 283 295 
1797 286 295 
1798 285 296 
1799 284 295 
1800 284 296 
1801 284 296 
1802 284 295 
1803 284 295 
1804 284 295 
1805 284 295 
1806 284 295 
1807 284 296 
1808 284 296 
1809 284 295 
1810 284 296 
1811 284 295 
1812 284 295 
1813 284 295 
1814 284 295 
1815 284 295 
1816 284 295 
1817 284 295 
1818 284 295 
1819 284 295 
1820 283 295 
1821 284 295 
1822 284 295 
1823 284 295 
1824 283 295 
1825 282 295 
1826 281 294 
1827 280 294 
1828 279 294 
1829 279 294 
1830 281 294 
1831 280 294 
1832 279 294 
1833 279 294 
1834 280 294 
1835 277 293 
1836 276 294 
1837 277 294 
1838 274 294 
1839 274 293 
1840 270 292 
1841 268 292 
1842 264 291 
1843 261 292 
1844 258 292 
1845 257 292 
1846 255 292 
1847 251 292 
1848 248 292 
1849 243 293 
1850 237 292 
1851 235 292 
1852 234 293 
1853 234 292 
1854 235 292 
1855 235 292 
1856 234 292 
1857 234 293 
1858 233 293 
1859 233 292 
1860 233 293 
1861 234 293 
1862 234 293 
1863 234 293 
1864 234 293 
1865 234 293 
1866 234 293 
1867 234 293 
1868 234 293 
1869 234 293 
1870 233 293 
1871 232 293 
1872 231 293 
1873 229 293 
1874 227 294 
1875 224 294 
1876 222 294 
1877 222 294 
1878 222 294 
1879 222 294 
1880 222 294 
1881 223 294 
1882 225 294 
1883 228 293 
1884 230 292 
1885 230 292 
1886 228 292 
1887 225 291 
1888 221 291 
1889 218 291 
1890 217 290 
1891 215 289 
1892 214 288 
1893 214 286 
1894 214 287 
1895 214 288 
1896 213 288 
1897 214 288 
1898 215 286 
1899 214 284 
1900 214 282 
1901 214 280 
1902 215 278 
1903 215 277 
1904 214 277 
1905 214 277 
1906 213 276 
1907 211 274 
1908 212 272 
1909 212 271 
1910 210 268 
1911 207 264 
1912 207 261 
1913 206 260 
1914 205 259 
1915 203 259 
1916 203 257 
1917 202 255 
1918 202 253 
1919 202 253 
1920 204 252 
1921 205 248 
1922 205 247 
1923 205 248 
1924 207 249 
1925 209 247 
1926 209 247 
1927 210 246 
1928 210 245 
1929 207 247 
1930 208 246 
1931 208 246 
1932 210 246 
1933 209 245 
1934 210 245 
1935 209 245 
1936 211 245 
1937 210 245 
1938 212 243 
1939 213 242 
1940 214 240 
1941 212 238 
1942 211 236 
1943 211 232 
1944 213 228 
1945 212 226 
1946 212 226 
1947 213 225 
1948 216 223 
1949 220 220 
1950 226 219 
1951 228 220 
1952 229 222 
1953 231 225 
1954 233 227 
1955 223 226 
1957 267 249 
1958 282 257 
1959 289 264 
1960 292 269 
1961 293 273 
1962 294 276 
1963 294 276 
1964 294 275 
1965 294 276 
1966 295 276 
1967 295 279 
1968 284 294 
1969 287 296 
1970 284 295 
1971 284 295 
1972 285 295 
1973 286 295 
1974 286 295 
1975 286 295 
1976 286 295 
1977 286 295 
1978 286 295 
1979 285 295 
1980 286 295 
1981 285 295 
1982 286 295 
1983 286 295 
1984 286 295 
1985 286 295 
1986 286 295 
1987 286 295 
1988 286 295 
1989 285 295 
1990 285 295 
1991 285 295 
1992 285 295 
1993 286 295 
1994 285 295 
1995 286 295 
1996 286 295 
1997 287 295 
1998 287 295 
1999 287 295 
2000 287 295 
2001 287 295 
2002 286 295 
2003 286 295 
2004 286 295 
2005 286 295 
2006 286 295 
2007 286 295 
2008 286 295 
2009 285 294 
2010 285 294 
2011 285 294 
2012 285 294 
2013 285 294 
2014 285 294 
2015 285 294 
2016 286 294 
2017 285 294 
2018 286 294 
2019 285 294 
2020 286 294 
2021 286 294 
2022 286 294 
2023 286 294 
2024 285 294 
2025 286 294 
2026 286 295 
2027 287 295 
2028 286 295 
2029 285 294 
2030 286 295 
2031 286 295 
2032 285 295 
2033 286 295 
2034 285 295 
2035 285 294 
2036 285 294 
2037 285 294 
2038 285 294 
2039 285 294 
2040 285 294 
2041 286 295 
2042 285 294 
2043 285 294 
2044 285 294 
2045 285 294 
2046 284 293 
2047 284 293 
2048 284 294 
2049 284 294 
2050 284 294 
2051 286 295 
2052 284 294 
2053 286 295 
2054 286 295 
2055 284 294 
2056 279 292 
2057 282 292 
2058 279 292 
2059 278 293 
2060 283 294 
2061 285 295 
2062 286 295 
2063 285 294 
2064 284 294 
2065 282 292 
2066 284 294 
2067 284 294 
2068 284 294 
2069 286 295 
2070 285 294 
2071 286 295 
2072 284 293 
2073 283 293 
2074 286 295 
2075 285 295 
2076 285 295 
2077 284 294 
2078 285 295 
2079 285 294 
2080 283 293 
2081 284 294 
2082 284 294 
2083 279 293 
2084 279 293 
2085 279 293 
2086 279 293 
2087 283 294 
2088 279 292 
2089 283 294 
2090 283 294 
2091 284 294 
2092 285 295 
2093 285 295 
2094 286 294 
2095 287 295 
2096 287 294 
2097 287 294 
2098 286 294 
2099 284 294 
2100 282 293 
2101 285 294 
2102 284 294 
2103 284 294 
2104 283 294 
2105 279 295 
2106 279 295 
2107 282 294 
2108 283 294 
2109 284 294 
2110 285 295 
2111 285 295 
2112 285 295 
2113 285 295 
2114 284 294 
2115 283 294 
2116 283 294 
2117 284 294 
2118 283 294 
2119 283 294 
2120 282 293 
2121 283 294 
2122 281 293 
2123 277 291 
2124 282 293 
2125 284 294 
2126 283 294 
2127 278 293 
2128 278 294 
2129 278 294 
2130 278 295 
2131 277 294 
2132 281 294 
2133 284 294 
2134 284 294 
2135 285 295 
2136 286 295 
2137 286 295 
2138 285 295 
2139 286 295 
2140 286 294 
2141 285 295 
2142 286 295 
2143 286 295 
2144 286 294 
2145 287 295 
2146 285 292 
2147 291 273 
2148 293 274 
2149 293 274 
2150 293 274 
2151 293 274 
2152 293 275 
2153 293 275 
2154 294 275 
2155 294 275 
2156 294 276 
2157 294 276 
2158 295 277 
2159 295 279 
2160 284 295 
2161 284 295 
2162 284 295 
2163 283 295 
2164 283 295 
2165 282 295 
2166 282 295 
2167 282 295 
2168 282 295 
2169 282 295 
2170 281 295 
2171 281 295 
2172 281 295 
2173 280 295 
2174 279 294 
2175 279 294 
2176 279 294 
2177 275 293 
2178 274 294 
2179 276 294 
2180 278 294 
2181 278 294 
2182 278 294 
2183 278 294 
2184 274 293 
2185 274 293 
2186 276 293 
2187 276 293 
2188 279 294 
2189 279 295 
2190 279 295 
2191 280 295 
2192 279 295 
2193 280 295 
2194 280 295 
2195 280 295 
2196 281 295 
2197 281 295 
2198 281 295 
2199 280 294 
2200 280 295 
2201 281 295 
2202 282 296 
2203 283 296 
2204 287 296 
2205 292 278 
2206 288 295 
2207 291 278 
2208 291 278 
2209 286 296 
2210 291 278 
2211 291 278 
2212 288 296 
2213 286 296 
2214 286 296 
2215 287 296 
2216 284 295 
2217 273 279 
2218 272 281 
2219 271 282 
2220 269 283 
2221 268 285 
2222 266 288 
2223 265 290 
2224 264 290 
2225 263 291 
2226 263 291 
2227 263 291 
2228 260 291 
2229 257 292 
2230 254 292 
2231 252 293 
2232 250 293 
2233 249 293 
2234 248 293 
2235 248 293 
2236 247 292 
2237 247 293 
2238 245 293 
2239 244 293 
2240 245 293 
2241 243 293 
2242 242 293 
2243 241 293 
2244 241 292 
2245 240 291 
2246 238 291 
2247 238 291 
2248 237 290 
2249 236 289 
2250 235 289 
2251 234 289 
2252 234 289 
2253 233 288 
2254 232 287 
2255 232 287 
2256 231 286 
2257 233 286 
2258 233 286 
2259 233 287 
2260 233 287 
2261 233 288 
2262 233 289 
2263 233 290 
2264 233 290 
2265 232 289 
2266 232 288 
2267 229 286 
2268 226 281 
2269 225 277 
2270 224 277 
2271 223 276 
2272 222 275 
2273 221 275 
2274 220 274 
2275 220 273 
2276 220 275 
2277 219 277 
2278 218 278 
2279 215 279 
2280 213 278 
2281 212 278 
2282 212 278 
2283 211 277 
2284 207 275 
2285 204 273 
2286 203 270 
2287 202 270 
2288 201 269 
2289 200 270 
2290 200 270 
2291 200 271 
2292 200 274 
2293 196 276 
2294 188 282 
2295 183 289 
2296 179 291 
2297 177 292 
2298 178 292 
2299 176 292 
2300 175 292 
2301 176 292 
2302 176 292 
2303 176 292 
2304 177 292 
2305 176 292 
2306 176 292 
2307 174 292 
2308 173 293 
2309 175 293 
2310 176 293 
2311 176 293 
2312 176 293 
2313 176 293 
2314 175 293 
2315 175 293 
2316 175 293 
2317 174 293 
2318 175 293 
2319 174 293 
2320 174 293 
2321 172 292 
2322 172 292 
2323 171 292 
2324 169 292 
2325 169 291 
2326 169 291 
2327 168 291 
2328 168 291 
2329 168 291 
2330 168 291 
2331 168 291 
2332 169 291 
2333 169 290 
2334 168 288 
2335 166 287 
2336 165 286 
2337 165 286 
2338 165 285 
2339 164 285 
2340 164 287 
2341 162 289 
2342 153 291 
2343 148 292 
2344 143 293 
2345 143 293 
2346 143 293 
2347 144 293 
2348 145 293 
2349 146 292 
2350 146 292 
2351 146 292 
2352 146 292 
2353 148 291 
2354 148 291 
2355 150 292 
2356 149 292 
2357 149 293 
2358 150 293 
2359 149 294 
2360 150 294 
2361 151 294 
2362 149 295 
2363 152 295 
2364 155 292 
2365 157 289 
2366 157 287 
2367 158 287 
2368 158 288 
2369 158 288 
2370 158 289 
2371 156 290 
2372 152 291 
2373 144 292 
2374 139 293 
2375 135 293 
2376 133 294 
2377 134 294 
2378 134 294 
2379 134 293 
2380 126 293 
2381 118 292 
2382 113 291 
2383 108 290 
2384 101 288 
2385 98 287 
2386 94 286 
2387 92 284 
2388 86 274 
2389 84 273 
2390 84 273 
2391 84 273 
2392 84 274 
2393 80 277 
2394 71 283 
2395 63 287 
2396 60 288 
2397 58 289 
2398 65 290 
2399 73 281 
2400 73 283 
2401 5 292 
2402 5 292 
2403 5 292 
2404 5 292 
2405 5 292 
2406 5 291 
2407 5 291 
2408 6 292 
2409 5 292 
2410 5 292 
2411 5 292 
2412 4 292 
2413 4 292 
2414 5 292 
2415 4 291 
2416 5 291 
2417 5 292 
2418 5 292 
2419 5 292 
2420 4 293 
2421 5 293 
2422 5 292 
2423 5 293 
2424 6 292 
2425 8 292 
2426 5 292 
2427 5 292 
2428 5 292 
2429 5 291 
2430 5 291 
2431 5 291 
2432 5 292 
2433 5 291 
2434 5 292 
2435 5 292 
2436 5 291 
2437 4 289 
2438 4 287 
2439 4 287 
2440 4 287 
2441 4 285 
2442 4 284 
2443 4 285 
2444 5 285 
2445 4 285 
2446 4 286 
2447 4 286 
2448 21 293 
2449 23 293 
2450 23 293 
2451 25 293 
2452 25 293 
2453 24 293 
2454 24 293 
2455 24 293 
2456 22 293 
2457 23 293 
2458 21 293 
2459 17 293 
2460 22 289 
2461 23 289 
2462 7 247 
2463 7 241 
2464 8 235 
2465 8 229 
2466 8 222 
2467 9 215 
2468 8 204 
2469 7 185 
2470 6 168 
2471 6 161 
2472 7 161 
2473 7 163 
2474 7 165 
2475 7 165 
2476 7 164 
2477 7 159 
2478 7 152 
2479 8 148 
2480 9 144 
2481 10 140 
2482 11 136 
2483 9 132 
2484 8 125 
2485 8 119 
2486 7 118 
2487 8 117 
2488 7 115 
2489 8 114 
2490 9 114 
2491 8 114 
2492 8 115 
2493 8 115 
2494 8 114 
2495 7 110 
2496 7 104 
2497 8 96 
2498 8 90 
2499 7 85 
2500 8 79 
2501 9 73 
2502 9 67 
2503 9 65 
2504 9 65 
2505 10 66 
2506 10 66 
2507 9 66 
2508 10 68 
2509 11 66 
2510 13 66 
2511 16 64 
2512 23 63 
2513 27 63 
2514 28 63 
2515 31 64 
2516 36 66 
2517 38 66 
2518 42 65 
2519 45 67 
2520 51 69 
2521 55 68 
2522 58 66 
2523 60 67 
2524 61 67 
2525 62 66 
2526 68 65 
2527 79 61 
2528 93 55 
2529 107 49 
2530 123 40 
2532 159 21 
2533 166 16 
2534 169 14 
2535 173 12 
2536 160 10 
2538 214 1 
2539 215 2 
2540 214 1 
2541 214 1 
2542 215 2 
2543 216 2 
2544 220 2 
2545 219 2 
2546 209 2 
2547 207 7 
2548 212 7 
2549 216 7 
2551 232 33 
2552 234 35 
2553 234 35 
2554 234 35 
2555 234 36 
2556 235 37 
2557 235 36 
2558 235 36 
2559 235 37 
2560 235 38 
2561 234 39 
2562 235 42 
2563 234 42 
2564 234 42 
2565 234 43 
2566 234 45 
2567 242 62 
2568 236 77 
2569 235 79 
2570 234 79 
2571 232 79 
2572 232 78 
2573 231 78 
2574 230 79 
2575 230 82 
2576 229 84 
2577 228 86 
2578 226 88 
2579 224 91 
2580 223 91 
2581 222 92 
2582 217 93 
2583 211 95 
2584 201 98 
2585 191 100 
2586 178 104 
2587 165 107 
2588 155 110 
2589 148 113 
2590 143 119 
2591 133 127 
2592 119 139 
2593 104 152 
2594 90 164 
2595 75 177 
2596 62 188 
2597 49 201 
2598 38 210 
2599 27 219 
2600 20 224 
2601 16 226 
2602 15 226 
2603 15 226 
2604 14 226 
2605 15 227 
2606 16 226 
2607 16 225 
2608 15 223 
2609 13 223 
2610 13 225 
2611 13 226 
2612 12 228 
2613 13 228 
2614 13 227 
2615 13 229 
2616 11 230 
2617 11 230 
2618 11 230 
2619 10 233 
2620 9 235 
2621 8 237 
2622 7 240 
2623 7 241 
2624 7 242 
2625 7 244 
2626 6 251 
2627 6 259 
2628 5 267 
2629 5 274 
2630 4 281 
2631 4 284 
2632 4 285 
2633 4 286 
2634 4 287 
2635 4 287 
2636 4 287 
2637 4 287 
2638 5 287 
2639 5 287 
2640 4 287 
2641 4 287 
2642 5 287 
2643 4 287 
2644 4 287 
2645 4 286 
2646 4 287 
2647 4 287 
2648 4 286 
2649 4 286 
2650 5 286 
2651 4 286 
2652 4 286 
2653 4 286 
2654 5 286 
2655 4 286 
2656 4 287 
2657 4 287 
2658 5 286 
2659 4 286 
2660 4 287 
2661 4 287 
2662 4 287 
2663 4 287 
2664 5 287 
2665 4 287 
2666 4 287 
2667 4 287 
2668 4 287 
2669 4 287 
2670 5 287 
2671 4 287 
2672 4 288 
2673 4 287 
2674 4 287 
2675 4 287 
2676 4 287 
2677 5 287 
2678 5 287 
2679 4 287 
2680 5 287 
2681 5 287 
2682 5 286 
2683 4 286 
2684 4 287 
2685 4 287 
2686 4 287 
2687 4 288 
2688 21 293 
2689 4 289 
2690 21 294 
2691 21 294 
2692 21 294 
2693 4 290 
2694 21 294 
2695 5 290 
2696 21 294 
2697 21 294 
2698 21 293 
2699 21 293 
2700 21 293 
2701 21 294 
2702 21 294 
2703 21 293 
2704 4 290 
2705 4 290 
2706 4 289 
2707 4 289 
2708 4 289 
2709 4 288 
2710 4 288 
2711 22 293 
2712 25 294 
2713 24 293 
2714 23 294 
2715 24 294 
2716 24 294 
2717 24 294 
2718 23 294 
2719 23 294 
2720 24 294 
2721 24 294 
2722 23 294 
2723 24 294 
2724 22 294 
2725 23 294 
2726 23 294 
2727 24 294 
2728 24 294 
2729 24 293 
2730 24 293 
2731 24 294 
2732 24 293 
2733 24 294 
2734 24 294 
2735 24 294 
2736 23 294 
2737 24 294 
2738 27 293 
2739 26 294 
2740 26 293 
2741 25 293 
2742 22 294 
2743 4 287 
2744 4 288 
2745 4 288 
2746 4 288 
2747 4 288 
2748 4 288 
2749 4 288 
2750 4 288 
2751 4 288 
2752 4 288 
2753 4 288 
2754 4 288 
2755 4 288 
2756 4 288 
2757 4 288 
2758 4 288 
2759 4 288 
2760 4 288 
2761 4 287 
2762 4 287 
2763 4 287 
2764 4 287 
2765 4 287 
2766 4 288 
2767 4 287 
2768 4 287 
2769 4 287 
2770 4 287 
2771 4 287 
2772 4 287 
2773 4 287 
2774 4 287 
2775 5 287 
2776 4 287 
2777 4 287 
2778 4 287 
2779 4 287 
2780 4 287 
2781 4 287 
2782 4 287 
2783 4 287 
2784 4 287 
2785 4 287 
2786 4 288 
2787 22 294 
2788 4 288 
2789 4 288 
2790 23 293 
2791 22 293 
2792 24 293 
2793 24 293 
2794 23 293 
2795 4 287 
2796 4 288 
2797 4 289 
2798 4 289 
2799 5 288 
2800 24 293 
2801 25 294 
2802 25 293 
2803 25 293 
2804 26 293 
2805 25 292 
2806 26 293 
2807 31 293 
2808 25 293 
2809 25 291 
2810 25 293 
2811 26 290 
2812 23 289 
2813 26 289 
2814 23 289 
2815 21 288 
2816 25 287 
2817 25 287 
2818 25 286 
2820 57 261 
2821 57 261 
2822 57 261 
2823 59 259 
2824 61 256 
2825 63 253 
2826 66 249 
2827 66 247 
2828 68 245 
2829 70 242 
2830 72 241 
2831 76 240 
2832 79 238 
2833 82 236 
2834 86 235 
2835 88 237 
2836 96 241 
2837 111 247 
2838 116 243 
2839 114 251 
2840 127 259 
2841 122 260 
2842 121 258 
2843 120 258 
2844 120 259 
2845 121 257 
2846 121 253 
2847 121 252 
2848 120 252 
2849 120 252 
2850 120 252 
2851 120 252 
2852 120 253 
2853 120 252 
2854 119 253 
2855 120 252 
2856 121 252 
2857 122 249 
2858 123 247 
2859 122 246 
2860 123 244 
2861 125 243 
2862 126 241 
2863 126 238 
2864 127 233 
2865 126 235 
2866 126 235 
2867 126 234 
2868 127 230 
2869 128 222 
2870 133 213 
2871 135 207 
2872 145 198 
2873 157 183 
2874 165 173 
2875 167 170 
2876 173 161 
2877 185 146 
2878 197 127 
2879 207 111 
2880 216 99 
2881 222 93 
2882 227 88 
2883 230 84 
2884 235 77 
2885 209 113 
2886 207 110 
2887 213 105 
2888 213 105 
2890 285 17 
2891 285 13 
2892 285 12 
2893 285 13 
2894 285 12 
2895 285 12 
2896 285 13 
2897 285 12 
2898 285 12 
2899 285 12 
2900 285 11 
2901 286 11 
2902 285 12 
2903 285 11 
2904 285 12 
2905 285 11 
2906 285 11 
2907 285 11 
2908 285 11 
2909 285 11 
2910 285 12 
2911 286 11 
2912 285 11 
2913 285 11 
2914 285 11 
2915 286 11 
2916 285 11 
2917 285 11 
2918 285 12 
2919 285 11 
2920 285 11 
2921 285 11 
2922 285 11 
2923 285 11 
2924 285 11 
2925 285 11 
2926 285 11 
2927 285 11 
2928 285 11 
2929 286 11 
2930 285 11 
2931 285 11 
2932 285 12 
2933 285 12 
2934 285 11 
2935 285 11 
2936 285 11 
2937 285 11 
2938 285 11 
2939 285 11 
2940 285 11 
2941 282 14 
2942 282 11 
2943 284 9 
2944 285 9 
2945 284 9 
2946 285 8 
2947 284 8 
2948 284 8 
2949 284 8 
2950 287 8 
2951 286 8 
2952 286 7 
2953 286 7 
2954 285 7 
2955 285 8 
2956 285 8 
2957 285 8 
2958 284 7 
2959 284 7 
2960 284 7 
2961 284 7 
2962 285 8 
2963 285 8 
2964 286 9 
2965 286 10 
2966 287 10 
2967 285 11 
2968 285 12 
2969 285 12 
2970 285 12 
2971 285 12 
2972 284 13 
2973 282 14 
2974 282 14 
2975 283 14 
2976 283 14 
2977 283 14 
2978 282 13 
2979 280 13 
2980 279 12 
2981 281 11 
2982 281 11 
2983 280 10 
2984 277 10 
2985 274 10 
2986 270 10 
2987 269 9 
2988 268 9 
2989 266 10 
2990 268 7 
2991 266 8 
2992 265 9 
2993 262 12 
2994 263 13 
2995 264 13 
2996 264 14 
2997 263 13 
2998 262 13 
2999 265 13 
3000 268 11 
3001 262 11 
3002 247 19 
3003 244 23 
3004 240 27 
3005 237 29 
3006 236 32 
3007 236 33 
3008 236 34 
3009 236 35 
3010 236 38 
3011 235 41 
3012 235 43 
3013 237 34 
3014 243 35 
3015 234 36 
3016 236 37 
3017 242 38 
3019 240 87 
3020 244 86 
3021 244 87 
3022 244 89 
3023 246 91 
3024 250 94 
3025 251 95 
3026 251 94 
3027 251 94 
3028 251 90 
3029 253 88 
3030 253 86 
3031 252 86 
3032 256 85 
3033 256 82 
3034 256 77 
3035 257 73 
3036 257 69 
3037 256 65 
3038 257 64 
3039 258 66 
3040 257 67 
3041 257 68 
3042 258 70 
3043 254 64 
3044 254 64 
3045 253 64 
3046 253 63 
3047 252 62 
3048 251 62 
3049 251 61 
3050 253 64 
3051 250 61 
3052 250 62 
3053 255 64 
3054 258 64 
3055 257 66 
3056 256 68 
3057 254 66 
3058 253 64 
3059 252 65 
3060 254 65 
3061 256 64 
3062 256 62 
3063 258 61 
3064 262 54 
3065 272 41 
3066 280 29 
3067 281 22 
3068 284 15 
3069 284 13 
3070 285 12 
3071 285 12 
3072 284 12 
3073 284 12 
3074 283 12 
3075 283 11 
3076 284 11 
3077 285 10 
3078 285 10 
3079 285 10 
3080 286 10 
3081 285 10 
3082 284 10 
3083 286 11 
3084 287 12 
3085 287 13 
3086 288 13 
3087 288 15 
3088 288 18 
3089 288 21 
3090 287 23 
3091 288 26 
3092 289 29 
3093 289 31 
3094 289 32 
3095 288 36 
3096 288 38 
3097 288 39 
3098 289 46 
3099 289 45 
3100 288 55 
3101 288 57 
3102 289 61 
3103 289 66 
3104 288 71 
3105 289 71 
3106 289 79 
3107 289 79 
3108 288 84 
3109 288 85 
3110 288 88 
3111 289 95 
3112 289 101 
3113 290 108 
3114 290 109 
3115 289 109 
3116 289 109 
3117 290 109 
3118 289 109 
3119 288 106 
3120 288 105 
3121 287 105 
3122 287 104 
3123 288 105 
3124 289 105 
3125 289 109 
3126 290 111 
3127 290 114 
3128 291 116 
3129 290 117 
3130 290 116 
3131 289 117 
3132 289 120 
3133 289 120 
3134 290 137 
3135 290 151 
3136 291 170 
3137 292 192 
3138 293 221 
3139 292 232 
3140 293 244 
3141 293 260 
3142 292 269 
3143 293 274 
3144 293 275 
3145 294 276 
3146 293 275 
3147 293 275 
3148 293 275 
3149 292 275 
3150 293 275 
3151 293 275 
3152 293 275 
3153 292 275 
3154 292 275 
3155 292 275 
3156 292 275 
3157 293 276 
3158 293 276 
3159 293 276 
3160 293 276 
3161 292 276 
3162 292 276 
3163 292 276 
3164 292 276 
3165 293 276 
3166 293 276 
3167 295 277 
3168 295 278 
3169 295 279 
3170 282 293 
3171 276 291 
3172 274 290 
3173 270 289 
3174 265 289 
3175 260 289 
3176 253 290 
3177 247 291 
3178 240 292 
3179 236 292 
3180 233 292 
3181 234 292 
3182 236 292 
3183 237 291 
3184 237 292 
3185 235 292 
3186 230 293 
3187 225 293 
3188 219 293 
3189 216 293 
3190 216 292 
3191 217 292 
3192 218 292 
3193 218 292 
3194 218 292 
3195 218 292 
3196 217 292 
3197 217 292 
3198 218 292 
3199 215 292 
3200 211 291 
3201 208 289 
3202 206 288 
3203 204 286 
3204 204 283 
3205 203 281 
3206 203 280 
3207 204 277 
3208 206 273 
3209 205 272 
3210 205 272 
3211 204 271 
3212 203 270 
3213 201 267 
3214 201 267 
3215 201 269 
3216 200 268 
3217 200 268 
3218 201 267 
3219 202 265 
3220 202 262 
3221 204 259 
3222 204 256 
3223 204 253 
3224 205 251 
3225 205 250 
3226 207 247 
3227 206 248 
3228 206 247 
3229 207 246 
3230 207 246 
3231 206 246 
3232 205 245 
3233 205 245 
3234 205 243 
3235 205 241 
3236 204 238 
3237 204 237 
3238 205 237 
3239 205 237 
3240 205 237 
3241 205 236 
3242 207 230 
3243 208 227 
3244 208 225 
3245 209 222 
3246 209 220 
3247 209 219 
3248 209 218 
3249 208 224 
3250 204 232 
3251 198 251 
3252 195 266 
3253 194 283 
3254 194 285 
3255 194 286 
3256 192 288 
3257 190 290 
3258 190 290 
3259 191 290 
3260 191 290 
3261 191 290 
3262 191 290 
3263 192 290 
3264 192 290 
3265 192 290 
3266 192 290 
3267 192 290 
3268 193 291 
3269 192 291 
3270 192 290 
3271 192 290 
3272 192 290 
3273 192 290 
3274 192 290 
3275 192 291 
3276 193 291 
3277 192 291 
3278 193 291 
3279 192 291 
3280 193 291 
3281 193 291 
3282 193 290 
3283 192 290 
3284 192 290 
3285 192 291 
3286 192 291 
3287 193 291 
3288 193 291 
3289 193 291 
3290 192 291 
3291 193 291 
3292 193 291 
3293 192 291 
3294 193 291 
3295 193 291 
3296 193 291 
3297 192 291 
3298 193 292 
3299 194 292 
3300 195 292 
3301 197 293 
3302 199 293 
3303 200 292 
3304 201 292 
3305 205 292 
3306 213 292 
3307 224 292 
3308 232 292 
3309 238 291 
3310 245 291 
3311 251 291 
3312 262 290 
3313 271 290 
3314 278 293 
3315 286 294 
3316 287 295 
3317 287 295 
3318 263 291 
3319 267 291 
3320 271 291 
3321 274 291 
3322 276 291 
3323 289 292 
3324 289 291 
3325 280 292 
3326 281 292 
3327 289 290 
3328 289 295 
3329 287 295 
3330 287 295 
3331 287 295 
3332 284 291 
3333 285 291 
3334 286 291 
3335 285 291 
3336 285 291 
3337 286 291 
3338 286 291 
3339 286 291 
3340 285 291 
3341 292 278 
3342 293 277 
3343 295 278 
3344 295 279 
3345 283 295 
3346 283 295 
3347 284 295 
3348 285 295 
3349 285 295 
3350 286 295 
3351 285 295 
3352 285 295 
3353 286 295 
3354 287 295 
3355 286 295 
3356 286 295 
3357 286 295 
3358 285 295 
3359 283 294 
3360 283 294 
3361 284 294 
3362 285 295 
3363 286 295 
3364 286 295 
3365 286 295 
3366 285 295 
3367 285 295 
3368 286 295 
3369 286 295 
3370 285 295 
3371 286 295 
3372 286 295 
3373 285 295 
3374 285 295 
3375 286 295 
3376 286 295 
3377 286 295 
3378 285 295 
3379 286 295 
3380 286 295 
3381 285 294 
3382 286 295 
3383 286 295 
3384 286 295 
3385 286 295 
3386 285 294 
3387 285 294 
3388 286 295 
3389 286 295 
3390 286 295 
3391 286 295 
3392 286 295 
3393 286 295 
3394 285 295 
3395 286 295 
3396 285 295 
3397 286 295 
3398 285 295 
3399 286 295 
3400 285 295 
3401 286 295 
3402 285 294 
3403 285 295 
3404 284 295 
3405 284 295 
3406 284 295 
3407 287 296 
3408 284 295 
3409 284 294 
3410 284 294 
3411 274 279 
3412 275 278 
3413 273 278 
3414 272 280 
3415 271 282 
3416 271 285 
3417 273 288 
3418 274 289 
3419 273 284 
3420 274 277 
3421 274 277 
3422 272 278 
3423 272 277 
3424 272 277 
3425 272 277 
3426 273 277 
3427 273 277 
3428 273 278 
3429 273 280 
3430 279 284 
3431 277 278 
3432 277 278 
3433 277 277 
3434 277 277 
3435 277 278 
3436 278 278 
3437 280 276 
3438 281 276 
3439 281 275 
3440 282 274 
3441 284 273 
3442 281 273 
3443 282 274 
3444 287 292 
3445 287 295 
3446 288 295 
3447 288 295 
3448 288 295 
3449 287 295 
3450 287 295 
3451 287 295 
3452 287 295 
3453 287 295 
3454 286 291 
3455 287 295 
3456 287 292 
3457 286 292 
3458 286 292 
3459 286 292 
3460 286 292 
3461 286 291 
3462 285 291 
3463 293 277 
3464 295 277 
3465 295 279 
3466 287 287 
3467 287 286 
3468 295 279 
3469 296 278 
3470 295 278 
3471 295 278 
3472 291 276 
3473 282 277 
3474 282 276 
3475 283 276 
3476 290 275 
3477 291 275 
3478 292 274 
3479 292 273 
3480 292 273 
3481 292 274 
3482 290 274 
3483 273 288 
3484 261 291 
3485 252 292 
3486 246 293 
3487 242 292 
3488 242 292 
3489 242 292 
3490 242 292 
3491 244 291 
3492 243 291 
3493 243 292 
3494 241 292 
3495 240 293 
3496 239 292 
3497 240 292 
3498 240 292 
3499 239 291 
3500 239 290 
3501 238 290 
3502 237 290 
3503 237 290 
3504 237 290 
3505 237 290 
3506 236 290 
3507 231 291 
3508 226 292 
3509 219 292 
3510 209 292 
3511 199 293 
3512 188 293 
3513 177 294 
3514 161 294 
3515 146 294 
3516 138 292 
3517 134 292 
3518 132 292 
3519 121 286 
3520 130 292 
3521 130 292 
3522 126 293 
3523 121 293 
3524 118 293 
3525 115 293 
3526 112 293 
3527 110 293 
3528 98 290 
3529 113 294 
3530 98 296 
3531 102 292 
3532 108 291 
3533 102 289 
3534 100 289 
3535 105 289 
3536 100 288 
3537 103 287 
3538 102 286 
3539 101 285 
3540 98 284 
3541 97 285 
3542 97 285 
3543 97 285 
3544 93 286 
3545 92 287 
3546 89 287 
3547 85 286 
3548 79 285 
3549 69 283 
3550 65 292 
3551 65 292 
3552 63 292 
3553 62 295 
3554 78 286 
3556 34 260 
3557 34 261 
3558 34 262 
3559 59 280 
3560 58 278 
3561 57 278 
3562 61 278 
3563 58 277 
3564 59 276 
3565 57 275 
3566 54 273 
3567 53 272 
3568 56 274 
3569 57 275 
3570 53 276 
3571 56 275 
3572 54 275 
3573 55 275 
3574 56 274 
3576 56 274 
3577 51 274 
3578 56 274 
3579 55 274 
3580 55 275 
3581 55 275 
3582 56 275 
3583 56 275 
3584 55 277 
3585 55 277 
3586 56 276 
3587 56 276 
3588 56 276 
3589 56 276 
3590 57 277 
3591 57 277 
3592 56 278 
3593 55 278 
3594 57 273 
3595 55 292 
3596 56 278 
3597 58 279 
3598 53 293 
3599 47 294 
3600 57 278 
3601 55 279 
# Trial 8 - POSITION_mouse_training_OS_5trials_batch3_101-108_t0353_raw.txt
189 47 237 
190 48 236 
191 49 235 
192 49 234 
193 60 223 
194 61 224 
195 48 234 
196 48 233 
197 58 222 
198 48 223 
199 59 273 
200 59 274 
201 64 271 
202 32 234 
203 32 236 
204 31 235 
205 30 233 
206 28 233 
207 23 229 
208 17 226 
209 14 223 
210 13 222 
211 12 220 
212 12 220 
213 12 221 
214 12 223 
215 11 228 
216 10 235 
217 9 251 
218 8 265 
219 8 272 
220 8 280 
221 8 282 
222 7 282 
223 8 282 
224 9 283 
225 11 285 
226 13 288 
227 15 287 
228 19 287 
229 23 287 
230 30 283 
231 35 281 
232 36 276 
233 37 276 
234 38 276 
235 39 276 
236 41 280 
237 40 276 
238 40 276 
239 40 275 
240 40 275 
241 40 275 
242 42 276 
243 43 276 
244 47 277 
245 48 278 
246 48 278 
247 49 278 
248 45 281 
249 45 281 
250 46 279 
251 45 278 
252 44 278 
253 43 281 
254 43 278 
255 43 280 
256 43 277 
257 42 279 
258 44 277 
259 47 276 
260 48 276 
261 59 275 
262 70 274 
263 66 275 
264 49 273 
265 48 273 
266 63 276 
267 67 277 
268 66 275 
269 66 275 
270 65 270 
271 72 277 
272 61 274 
273 74 277 
274 71 275 
275 69 271 
276 70 273 
277 76 280 
278 78 286 
279 78 287 
280 79 286 
281 79 286 
282 78 285 
283 78 285 
284 78 286 
285 78 286 
286 79 287 
287 79 287 
288 79 287 
289 80 287 
290 82 289 
291 83 291 
292 83 290 
293 82 290 
294 82 290 
295 82 291 
296 83 291 
297 83 291 
298 83 291 
299 83 291 
300 84 291 
301 84 291 
302 84 291 
303 84 291 
304 84 291 
305 84 291 
306 84 291 
307 84 292 
308 85 293 
309 85 293 
310 84 293 
311 83 293 
312 83 292 
313 84 292 
314 87 292 
315 94 292 
316 109 292 
317 129 292 
318 96 292 
319 93 292 
320 195 292 
321 212 291 
322 218 289 
323 223 286 
324 226 285 
325 226 285 
326 229 281 
327 230 282 
328 230 282 
329 229 282 
330 231 283 
331 231 283 
332 232 282 
333 233 280 
334 234 281 
335 236 279 
336 238 276 
337 239 274 
338 240 274 
339 241 273 
340 243 271 
341 245 269 
342 248 267 
343 249 267 
344 250 266 
345 250 266 
346 251 264 
347 254 262 
348 252 265 
349 249 267 
350 248 268 
351 240 271 
352 247 266 
353 240 271 
354 247 266 
355 247 266 
356 248 265 
357 250 266 
358 250 267 
359 249 266 
360 248 267 
361 248 267 
362 248 266 
363 249 266 
364 249 266 
365 250 266 
366 250 266 
367 250 266 
368 250 266 
369 251 266 
370 250 266 
371 251 266 
372 251 266 
373 251 266 
374 251 266 
375 251 266 
376 252 266 
377 252 266 
378 252 265 
379 252 265 
380 252 265 
381 253 265 
383 253 265 
384 253 265 
385 253 265 
386 253 264 
387 253 264 
388 252 263 
389 252 263 
390 252 263 
391 252 263 
392 252 262 
393 252 262 
394 253 262 
395 253 262 
396 253 261 
398 252 260 
400 251 259 
405 251 259 
406 251 258 
409 251 258 
410 250 257 
414 251 257 
415 250 257 
416 250 256 
417 250 256 
418 250 256 
420 249 255 
424 249 255 
425 249 254 
426 249 254 
428 250 255 
429 250 255 
430 250 254 
431 249 254 
432 249 254 
433 249 253 
434 249 253 
435 249 253 
436 249 253 
437 249 253 
438 249 253 
439 249 253 
440 249 252 
441 249 252 
442 249 252 
444 217 255 
445 217 255 
446 217 256 
447 216 256 
448 216 255 
449 217 256 
450 217 256 
451 231 252 
452 229 252 
453 227 251 
454 226 252 
455 224 252 
456 224 251 
457 225 251 
458 225 250 
459 226 250 
460 226 249 
461 228 249 
462 230 250 
463 231 251 
464 231 251 
465 231 252 
466 271 262 
467 281 268 
468 283 271 
469 286 270 
470 289 266 
471 291 261 
472 291 255 
473 291 250 
474 291 247 
475 291 245 
476 291 243 
477 291 241 
478 291 238 
479 291 238 
480 291 237 
481 291 236 
482 291 237 
483 291 236 
484 291 236 
485 291 236 
486 291 236 
487 291 235 
488 291 235 
489 291 235 
490 291 235 
491 291 235 
492 291 236 
493 291 236 
494 291 235 
495 291 236 
496 291 235 
497 291 236 
498 291 236 
499 291 235 
500 291 236 
501 291 235 
502 291 235 
503 292 235 
504 291 235 
505 291 235 
506 291 235 
507 291 235 
508 291 235 
509 291 235 
510 291 235 
511 291 235 
512 291 235 
513 291 236 
514 291 236 
515 291 235 
516 290 236 
517 291 239 
518 290 239 
519 290 239 
520 290 239 
521 291 240 
522 290 239 
523 291 239 
524 290 239 
525 290 239 
526 290 239 
527 290 238 
528 291 237 
529 291 236 
530 291 236 
531 291 236 
532 291 236 
533 290 237 
534 291 235 
535 291 235 
536 291 236 
537 291 236 
538 291 235 
539 291 235 
540 291 236 
541 291 235 
542 291 235 
543 292 236 
544 291 236 
545 291 235 
546 291 236 
547 291 236 
548 291 236 
549 291 236 
550 291 236 
551 291 236 
552 291 236 
553 291 237 
554 291 237 
555 292 237 
556 291 239 
557 291 237 
558 291 237 
559 291 237 
560 291 237 
561 291 237 
562 291 237 
563 291 237 
564 291 236 
565 291 236 
566 291 236 
567 291 236 
568 291 236 
569 291 236 
570 291 235 
571 291 235 
572 291 236 
573 291 236 
574 291 236 
575 291 236 
576 291 236 
577 291 236 
578 291 236 
579 290 236 
580 291 236 
581 291 235 
582 291 236 
583 291 236 
584 291 235 
585 291 235 
586 291 236 
587 291 236 
588 291 236 
589 291 235 
590 291 235 
591 291 236 
592 291 236 
593 291 236 
594 291 236 
595 291 236 
596 291 236 
597 291 236 
598 291 236 
599 291 236 
600 292 236 
601 291 237 
602 291 236 
603 291 237 
604 292 237 
605 292 237 
606 292 237 
607 291 238 
608 292 238 
609 291 237 
610 293 239 
611 291 236 
612 291 238 
613 290 240 
614 290 242 
615 291 243 
616 291 242 
617 291 242 
618 291 242 
619 290 241 
620 289 241 
621 288 241 
622 285 239 
623 281 239 
624 277 239 
625 274 239 
626 274 240 
627 274 240 
628 274 240 
629 274 240 
630 276 240 
631 276 239 
632 276 239 
633 275 239 
634 272 238 
635 271 238 
636 271 238 
637 271 238 
638 271 238 
639 272 239 
640 272 239 
641 272 239 
642 271 238 
643 271 238 
644 271 238 
645 271 238 
646 271 239 
647 271 238 
648 272 239 
649 273 238 
650 275 240 
651 275 238 
652 277 236 
653 280 236 
654 281 233 
655 282 233 
656 282 232 
657 284 231 
658 285 228 
659 286 227 
660 286 226 
661 287 224 
662 288 223 
663 289 220 
664 289 221 
665 289 221 
666 289 220 
667 289 220 
668 289 221 
669 289 221 
670 289 221 
671 289 220 
672 289 221 
673 289 221 
674 290 221 
675 290 221 
676 290 221 
677 290 221 
678 290 222 
679 289 222 
680 289 223 
681 289 223 
682 289 223 
683 289 224 
684 289 224 
685 289 224 
686 289 224 
687 289 224 
688 288 224 
689 288 225 
690 289 228 
691 289 235 
692 292 251 
693 291 268 
694 290 281 
695 289 285 
696 286 288 
697 285 290 
698 284 290 
699 282 290 
700 280 289 
701 277 289 
702 277 289 
703 273 290 
704 268 291 
705 261 291 
706 257 292 
707 254 292 
708 252 292 
709 253 292 
710 253 291 
711 250 290 
712 249 289 
713 249 287 
714 248 286 
715 248 285 
716 249 285 
717 249 285 
718 250 284 
719 250 284 
720 249 284 
721 249 284 
722 249 284 
723 248 284 
724 248 284 
725 248 285 
726 249 285 
727 250 284 
728 250 283 
729 251 283 
730 252 286 
731 254 287 
732 259 287 
733 267 288 
734 275 288 
735 280 287 
736 284 286 
737 286 284 
738 288 281 
739 288 278 
740 292 270 
741 292 269 
742 292 270 
743 293 272 
744 293 270 
745 293 269 
746 293 268 
747 293 269 
748 293 269 
749 293 270 
750 293 270 
751 291 273 
752 291 272 
753 292 267 
754 292 260 
755 292 252 
756 291 246 
757 291 241 
758 291 239 
759 291 239 
760 291 238 
761 292 241 
762 291 238 
763 291 238 
764 291 239 
765 291 238 
766 292 239 
767 292 239 
768 292 239 
769 292 239 
770 291 237 
771 291 237 
772 291 238 
773 292 236 
774 291 236 
775 291 237 
776 291 239 
777 290 239 
778 290 237 
779 290 233 
780 290 229 
781 289 224 
782 290 218 
783 290 207 
784 291 195 
785 291 187 
786 291 182 
787 290 179 
788 290 179 
789 291 178 
790 290 178 
791 291 178 
792 290 178 
793 290 181 
794 291 185 
795 291 187 
796 292 189 
797 292 189 
798 293 190 
799 293 192 
800 292 192 
801 293 194 
802 293 194 
803 293 193 
804 293 193 
805 292 193 
806 292 192 
807 292 193 
808 290 192 
809 288 193 
810 287 193 
811 286 193 
812 286 192 
813 286 192 
814 287 185 
815 289 166 
816 289 136 
817 285 177 
818 288 72 
820 288 23 
821 287 13 
822 286 11 
823 287 11 
824 287 11 
825 287 12 
826 286 11 
827 287 11 
828 287 11 
829 286 10 
830 285 9 
831 285 9 
832 284 11 
833 282 10 
834 281 9 
835 281 10 
836 280 9 
837 279 8 
838 279 9 
839 278 11 
840 279 12 
841 281 11 
842 282 13 
843 284 16 
844 284 18 
845 285 18 
846 285 20 
847 285 19 
848 284 17 
849 284 15 
850 284 15 
851 284 15 
852 284 15 
853 284 15 
854 284 14 
855 284 15 
856 285 16 
857 285 18 
858 286 22 
859 287 24 
860 287 27 
861 287 29 
862 286 31 
863 287 32 
864 286 33 
865 286 31 
866 287 30 
867 286 32 
868 286 34 
869 284 41 
870 280 44 
871 274 48 
872 274 49 
873 274 50 
874 273 51 
875 272 53 
876 271 58 
877 269 63 
878 271 45 
880 266 146 
881 272 72 
883 258 207 
884 257 212 
885 256 213 
886 254 216 
887 254 216 
888 254 217 
889 254 217 
890 253 217 
891 253 217 
892 252 216 
893 253 217 
894 252 218 
895 250 219 
896 249 222 
897 251 223 
898 251 224 
899 247 220 
901 248 220 
904 248 220 
905 248 221 
906 248 222 
907 248 223 
908 248 224 
909 247 224 
910 248 225 
911 250 226 
912 251 227 
913 232 285 
914 221 291 
915 204 293 
916 196 293 
917 192 292 
918 184 293 
919 164 293 
920 211 270 
922 112 293 
923 106 292 
924 104 290 
925 101 288 
926 98 288 
927 97 289 
928 97 290 
929 95 291 
930 95 291 
931 95 290 
932 94 291 
933 95 291 
934 95 291 
935 95 291 
936 96 291 
937 96 291 
938 96 291 
939 96 291 
940 95 291 
941 94 291 
942 94 291 
943 95 290 
944 94 290 
945 93 290 
946 95 290 
947 95 289 
948 95 289 
949 95 290 
950 92 290 
951 85 290 
952 74 290 
953 68 287 
954 65 285 
955 64 285 
956 64 285 
957 64 285 
958 64 283 
959 64 284 
960 64 281 
961 65 280 
962 65 278 
963 66 278 
964 65 277 
965 64 277 
966 63 275 
967 78 275 
968 83 270 
969 79 269 
970 77 273 
971 71 275 
972 70 274 
973 71 274 
974 72 274 
975 72 274 
976 73 271 
977 73 272 
978 74 272 
979 68 271 
980 68 272 
981 71 272 
987 73 272 
989 29 234 
990 28 234 
991 24 234 
992 19 234 
993 14 236 
994 14 237 
995 15 235 
996 15 234 
997 15 233 
998 14 234 
999 14 236 
1000 14 240 
1001 11 250 
1002 10 257 
1003 8 267 
1004 8 274 
1005 7 278 
1006 7 281 
1007 7 282 
1008 7 283 
1009 7 282 
1010 8 282 
1011 10 284 
1012 14 289 
1013 17 290 
1014 21 291 
1015 22 290 
1016 28 291 
1017 30 292 
1018 31 292 
1019 32 292 
1020 31 292 
1021 31 292 
1022 31 292 
1023 32 292 
1024 32 292 
1025 32 292 
1026 31 292 
1027 32 292 
1028 32 292 
1029 32 292 
1030 32 292 
1031 31 292 
1032 32 292 
1033 31 292 
1034 32 292 
1035 32 292 
1036 32 292 
1037 32 292 
1038 33 292 
1039 32 292 
1040 33 292 
1041 30 291 
1042 29 291 
1043 26 291 
1044 24 290 
1045 31 292 
1046 33 292 
1047 35 293 
1048 35 293 
1049 43 279 
1050 43 279 
1051 43 279 
1052 43 279 
1053 44 279 
1054 43 276 
1055 41 279 
1056 40 273 
1057 39 272 
1058 38 270 
1059 38 269 
1060 38 268 
1061 38 268 
1062 36 265 
1063 34 262 
1064 32 260 
1065 29 254 
1066 26 251 
1067 25 248 
1068 26 239 
1069 25 230 
1070 27 228 
1071 30 228 
1072 33 223 
1073 32 223 
1074 32 223 
1075 31 223 
1076 31 224 
1077 30 224 
1078 29 223 
1079 26 223 
1080 25 224 
1081 25 224 
1082 26 226 
1083 28 228 
1084 24 227 
1085 31 234 
1086 28 225 
1090 28 225 
1094 27 225 
1099 26 226 
1100 27 226 
1106 32 227 
1107 28 228 
1109 22 230 
1110 27 231 
1111 27 231 
1116 27 229 
1117 31 229 
1118 29 230 
1130 23 228 
1131 28 228 
1132 33 229 
1133 27 230 
1134 28 229 
1135 28 229 
1136 27 229 
1137 59 224 
1138 71 223 
1139 60 223 
1140 64 220 
1141 67 218 
1142 71 217 
1143 71 217 
1144 69 218 
1145 70 219 
1146 70 221 
1147 71 224 
1148 71 222 
1149 71 220 
1150 70 220 
1151 70 220 
1152 69 220 
1153 68 220 
1154 68 220 
1155 69 220 
1156 69 220 
1157 69 220 
1158 68 220 
1159 68 220 
1160 69 220 
1161 69 220 
1162 69 220 
1163 69 219 
1164 69 220 
1165 68 220 
1166 67 222 
1167 75 226 
1168 73 225 
1169 72 228 
1170 71 225 
1171 68 225 
1172 64 223 
1173 69 224 
1174 69 226 
1176 15 256 
1177 11 259 
1178 11 261 
1179 11 260 
1180 11 258 
1181 11 257 
1182 11 259 
1183 9 264 
1184 8 268 
1185 8 276 
1186 8 280 
1187 8 281 
1188 8 281 
1189 8 280 
1190 8 281 
1191 8 281 
1192 8 280 
1193 8 280 
1194 8 280 
1195 8 281 
1196 8 281 
1197 8 281 
1198 8 281 
1199 9 282 
1200 11 285 
1201 14 287 
1202 17 289 
1203 19 290 
1204 17 289 
1205 16 288 
1206 14 287 
1207 14 286 
1208 14 285 
1209 12 281 
1210 11 279 
1211 12 281 
1212 12 281 
1213 13 282 
1214 13 280 
1215 14 274 
1216 20 267 
1217 25 263 
1218 27 262 
1219 28 262 
1220 28 263 
1221 29 263 
1222 29 263 
1223 30 263 
1224 29 263 
1225 29 262 
1226 29 261 
1227 29 260 
1228 28 259 
1229 29 259 
1230 29 259 
1231 30 260 
1232 30 260 
1233 30 260 
1234 29 260 
1235 30 260 
1236 30 260 
1237 30 260 
1238 29 260 
1239 30 260 
1240 30 260 
1241 30 260 
1242 30 261 
1243 30 261 
1244 30 261 
1245 30 261 
1246 30 261 
1247 30 260 
1248 29 261 
1249 30 260 
1250 30 261 
1251 30 261 
1252 30 261 
1253 30 259 
1254 30 259 
1255 30 259 
1256 29 261 
1257 29 259 
1258 29 259 
1259 29 259 
1260 28 259 
1261 28 259 
1262 28 258 
1263 28 258 
1264 27 257 
1265 27 257 
1266 27 257 
1267 27 257 
1268 27 258 
1269 27 258 
1270 27 257 
1271 28 257 
1272 29 255 
1273 29 253 
1274 29 252 
1275 30 253 
1276 30 253 
1277 30 252 
1278 29 251 
1279 29 250 
1280 30 250 
1281 30 249 
1282 30 247 
1283 30 243 
1284 31 243 
1285 29 244 
1286 28 245 
1287 29 246 
1288 29 247 
1289 29 247 
1290 29 246 
1291 29 246 
1292 29 246 
1293 33 249 
1294 30 245 
1297 80 271 
1298 61 275 
1299 64 276 
1300 67 278 
1301 73 285 
1302 75 289 
1303 77 290 
1304 77 291 
1305 77 292 
1306 78 292 
1307 78 292 
1308 79 292 
1309 80 292 
1310 83 289 
1311 94 287 
1312 107 288 
1313 124 292 
1314 139 293 
1315 150 292 
1316 151 292 
1317 153 292 
1318 153 292 
1319 155 291 
1320 159 291 
1321 164 291 
1322 168 291 
1323 177 291 
1324 190 291 
1325 206 291 
1326 222 292 
1327 234 292 
1328 251 292 
1329 266 291 
1330 276 290 
1331 281 290 
1332 283 290 
1333 284 290 
1334 283 290 
1335 283 286 
1336 286 281 
1337 289 271 
1338 290 253 
1339 290 247 
1340 290 244 
1341 290 241 
1342 290 240 
1343 291 238 
1344 291 236 
1345 291 237 
1346 290 236 
1347 290 236 
1348 291 238 
1349 290 235 
1350 290 235 
1351 289 234 
1352 289 235 
1353 290 236 
1354 289 234 
1355 289 235 
1356 290 235 
1357 290 236 
1358 289 235 
1359 290 234 
1360 290 234 
1361 290 234 
1362 289 235 
1363 290 234 
1364 290 234 
1365 289 235 
1366 289 235 
1367 290 234 
1368 290 233 
1369 291 233 
1370 291 233 
1371 290 233 
1372 290 234 
1373 289 235 
1374 290 234 
1375 290 235 
1376 290 235 
1377 289 236 
1378 290 237 
1379 290 238 
1380 290 237 
1381 290 237 
1382 290 238 
1383 289 238 
1384 290 238 
1385 290 237 
1386 290 237 
1387 290 237 
1388 289 236 
1389 290 236 
1390 290 237 
1391 290 238 
1392 290 238 
1393 290 237 
1394 290 238 
1395 290 238 
1396 290 239 
1397 290 238 
1398 290 238 
1399 290 238 
1400 290 238 
1401 290 238 
1402 289 236 
1403 290 235 
1404 290 235 
1405 290 234 
1406 289 237 
1407 289 236 
1408 289 235 
1409 289 235 
1410 289 235 
1411 289 236 
1412 290 236 
1413 289 235 
1414 289 235 
1415 289 235 
1416 289 235 
1417 290 235 
1418 287 237 
1419 285 236 
1420 287 236 
1421 288 236 
1422 288 237 
1423 288 236 
1424 289 236 
1425 289 236 
1426 288 236 
1427 288 236 
1428 288 236 
1429 287 236 
1430 286 236 
1431 286 236 
1432 282 237 
1433 286 237 
1434 286 235 
1435 286 232 
1436 287 229 
1437 286 228 
1438 287 228 
1439 287 227 
1440 288 223 
1441 287 222 
1442 288 221 
1443 288 222 
1444 288 223 
1445 287 222 
1446 288 223 
1447 288 223 
1448 287 223 
1449 288 222 
1450 288 223 
1451 288 223 
1452 288 224 
1453 288 224 
1454 288 224 
1455 288 224 
1456 288 224 
1457 288 224 
1458 288 223 
1459 288 223 
1460 288 224 
1461 288 225 
1462 288 226 
1463 288 227 
1464 287 227 
1465 288 226 
1466 287 227 
1467 288 227 
1468 287 227 
1469 287 226 
1470 287 227 
1471 287 227 
1472 287 227 
1473 286 228 
1474 287 227 
1475 287 227 
1476 287 227 
1477 287 227 
1478 288 227 
1479 288 226 
1480 288 225 
1481 288 224 
1482 288 224 
1483 288 223 
1484 289 223 
1485 289 224 
1486 289 223 
1487 289 224 
1488 291 224 
1489 291 225 
1490 291 226 
1491 291 226 
1492 291 226 
1493 291 227 
1494 291 227 
1495 291 226 
1496 291 226 
1497 291 227 
1498 290 227 
1499 291 227 
1500 290 227 
1501 290 227 
1502 290 225 
1503 291 224 
1504 290 222 
1505 291 222 
1506 290 223 
1507 291 220 
1508 291 219 
1509 290 219 
1510 291 219 
1511 290 219 
1512 290 218 
1513 291 219 
1514 290 220 
1515 289 221 
1516 286 221 
1517 286 221 
1518 285 221 
1519 285 222 
1520 286 223 
1521 286 224 
1522 286 223 
1523 287 224 
1524 287 225 
1525 288 226 
1526 287 226 
1527 287 226 
1528 286 226 
1529 287 225 
1530 286 225 
1531 286 225 
1532 286 225 
1533 286 226 
1534 286 226 
1535 286 225 
1536 286 226 
1537 286 226 
1538 286 225 
1539 286 225 
1540 286 226 
1541 286 226 
1542 286 226 
1543 286 225 
1544 286 225 
1545 286 225 
1546 287 225 
1547 287 224 
1548 288 223 
1549 288 223 
1550 288 223 
1551 289 222 
1552 289 222 
1553 289 223 
1554 288 222 
1555 288 222 
1556 289 221 
1557 288 221 
1558 286 221 
1559 282 221 
1560 279 220 
1561 280 217 
1562 280 215 
1563 281 214 
1564 281 212 
1565 282 206 
1566 282 200 
1567 285 183 
1568 287 157 
1570 288 113 
1571 289 90 
1573 288 32 
1574 286 17 
1575 285 14 
1576 285 14 
1577 282 18 
1578 282 14 
1579 283 12 
1580 283 12 
1581 283 12 
1582 283 12 
1583 283 12 
1584 283 12 
1585 284 12 
1586 284 12 
1587 283 11 
1588 283 11 
1589 284 11 
1590 283 11 
1591 284 11 
1592 283 12 
1593 283 11 
1594 282 11 
1595 282 11 
1596 281 11 
1597 283 11 
1598 283 12 
1599 283 13 
1600 282 12 
1601 279 11 
1602 284 11 
1603 284 10 
1604 285 12 
1605 285 13 
1606 285 12 
1607 284 11 
1608 283 11 
1609 283 10 
1610 284 10 
1611 284 10 
1612 284 10 
1613 284 10 
1614 284 10 
1615 283 10 
1616 284 10 
1617 283 10 
1618 284 10 
1619 284 11 
1620 283 10 
1621 283 9 
1622 283 9 
1623 283 8 
1624 282 7 
1625 281 7 
1626 281 7 
1627 279 7 
1628 270 6 
1629 266 6 
1630 263 6 
1631 263 6 
1632 263 6 
1633 258 7 
1634 252 8 
1635 248 8 
1636 237 6 
1637 211 5 
1638 252 6 
1639 249 6 
1640 95 6 
1641 60 7 
1643 26 6 
1644 25 5 
1645 25 5 
1646 24 4 
1647 24 4 
1648 24 5 
1649 24 5 
1650 25 5 
1651 25 5 
1652 24 5 
1653 25 5 
1654 24 6 
1655 24 6 
1656 24 6 
1657 24 6 
1658 24 6 
1659 24 5 
1660 24 6 
1661 25 6 
1662 26 6 
1663 27 6 
1664 25 6 
1665 26 6 
1666 28 6 
1667 27 6 
1668 27 8 
1669 29 11 
1670 30 13 
1671 29 14 
1672 20 13 
1673 14 13 
1674 18 5 
1675 24 6 
1676 24 6 
1677 24 6 
1678 26 4 
1679 22 3 
1680 12 4 
1681 9 23 
1682 8 33 
1683 8 40 
1684 8 48 
1685 8 52 
1686 8 51 
1687 8 51 
1688 7 52 
1689 7 52 
1690 7 53 
1691 7 53 
1692 8 53 
1693 7 52 
1694 7 52 
1695 7 53 
1696 7 52 
1697 8 52 
1698 8 52 
1699 8 52 
1700 8 52 
1701 11 50 
1702 9 57 
1703 8 65 
1704 8 74 
1705 10 80 
1706 11 84 
1707 8 85 
1708 7 85 
1709 7 87 
1710 7 85 
1711 6 91 
1712 5 107 
1713 4 117 
1714 7 93 
1716 7 95 
1720 7 96 
1721 7 99 
1722 8 99 
1723 12 101 
1724 6 103 
1726 7 176 
1727 6 180 
1728 4 190 
1729 6 202 
1730 7 209 
1731 7 212 
1732 8 212 
1733 9 211 
1734 9 211 
1735 9 211 
1736 8 212 
1737 8 213 
1738 8 213 
1739 8 211 
1740 8 211 
1741 8 212 
1742 7 215 
1743 8 222 
1744 8 234 
1745 7 245 
1746 8 255 
1747 7 269 
1748 8 278 
1749 8 282 
1750 8 281 
1751 8 282 
1752 8 282 
1753 8 281 
1754 8 281 
1755 8 281 
1756 8 282 
1757 8 282 
1758 8 282 
1759 8 281 
1760 8 282 
1761 9 285 
1762 11 287 
1763 12 288 
1764 13 287 
1765 13 287 
1766 12 287 
1767 12 287 
1768 11 287 
1769 12 287 
1770 12 287 
1771 12 287 
1772 12 286 
1773 12 287 
1774 12 287 
1775 11 287 
1776 11 287 
1777 11 287 
1778 11 287 
1779 11 287 
1780 11 287 
1781 11 287 
1782 11 287 
1783 11 288 
1784 11 287 
1785 11 288 
1786 11 287 
1787 11 287 
1788 11 287 
1789 11 287 
1790 11 287 
1791 11 287 
1792 11 287 
1793 11 287 
1794 11 287 
1795 11 288 
1796 11 287 
1797 11 287 
1798 11 287 
1799 11 287 
1800 11 287 
1801 11 287 
1802 11 287 
1803 11 287 
1804 11 287 
1805 11 287 
1806 11 287 
1807 11 287 
1808 11 286 
1809 11 287 
1810 11 287 
1811 11 287 
1812 11 286 
1813 12 287 
1814 11 287 
1815 11 287 
1816 11 287 
1817 11 286 
1818 11 287 
1819 11 286 
1820 11 286 
1821 11 287 
1822 11 287 
1823 11 287 
1824 11 287 
1825 11 287 
1826 11 287 
1827 11 287 
1828 11 287 
1829 11 287 
1830 11 286 
1831 11 286 
1832 11 286 
1833 11 287 
1834 10 286 
1835 10 286 
1836 9 286 
1837 10 286 
1838 9 286 
1839 10 286 
1840 10 286 
1841 10 286 
1842 10 286 
1843 10 286 
1844 10 286 
1845 10 286 
1846 10 286 
1847 10 286 
1848 10 286 
1849 10 286 
1850 10 286 
1851 10 286 
1852 10 287 
1853 10 287 
1854 10 286 
1855 10 286 
1856 10 286 
1857 10 286 
1858 10 286 
1859 10 286 
1860 10 286 
1861 10 286 
1862 10 286 
1863 10 286 
1864 9 286 
1865 10 286 
1866 9 286 
1867 10 286 
1868 9 286 
1869 9 284 
1870 9 284 
1871 9 285 
1872 10 286 
1873 10 286 
1874 10 287 
1875 10 287 
1876 10 288 
1877 11 288 
1878 11 288 
1879 11 288 
1880 11 288 
1881 11 288 
1882 11 287 
1883 10 288 
1884 10 289 
1885 10 289 
1886 10 289 
1887 11 288 
1888 12 289 
1889 12 289 
1890 12 289 
1891 12 289 
1892 12 289 
1893 12 289 
1894 13 289 
1895 13 289 
1896 13 289 
1897 13 289 
1898 13 289 
1899 13 289 
1900 13 289 
1901 13 289 
1902 13 289 
1903 13 288 
1904 12 288 
1905 12 287 
1906 12 284 
1907 11 283 
1908 12 282 
1909 13 282 
1910 11 282 
1911 11 282 
1912 14 283 
1913 15 283 
1914 16 282 
1915 20 279 
1916 27 275 
1917 29 274 
1918 31 274 
1919 33 273 
1920 35 276 
1921 35 277 
1922 35 275 
1923 34 273 
1924 35 272 
1925 35 271 
1926 34 269 
1927 35 268 
1928 36 269 
1929 35 266 
1930 34 263 
1931 33 262 
1932 34 263 
1933 34 264 
1934 34 264 
1935 34 263 
1936 34 262 
1937 35 258 
1938 36 256 
1939 37 256 
1940 38 255 
1941 30 260 
1942 32 260 
1943 33 260 
1944 37 260 
1945 40 259 
1946 41 259 
1947 41 259 
1948 41 260 
1949 41 259 
1950 37 259 
1951 40 259 
1955 38 258 
1956 39 257 
1957 34 256 
1958 33 256 
1959 38 255 
1960 38 254 
1961 38 254 
1962 33 254 
1968 35 259 
1973 35 258 
1974 36 257 
1976 36 256 
1983 39 255 
1987 36 256 
1988 37 255 
1989 37 255 
1990 36 255 
1992 40 254 
1994 85 244 
1995 85 246 
1996 85 245 
1997 84 245 
1998 63 251 
1999 55 249 
2001 55 248 
2006 60 249 
2008 34 263 
2009 24 263 
2010 16 262 
2011 13 260 
2012 11 257 
2013 11 253 
2014 12 249 
2015 11 247 
2016 13 246 
2017 16 242 
2018 17 241 
2019 16 242 
2020 17 242 
2021 18 243 
2022 18 245 
2023 16 245 
2024 18 244 
2025 17 244 
2026 18 243 
2027 20 245 
2028 24 248 
2029 27 249 
2030 27 248 
2031 27 247 
2032 28 244 
2033 28 244 
2034 28 244 
2035 29 244 
2036 28 242 
2037 29 241 
2038 28 239 
2039 28 234 
2040 27 225 
2041 26 223 
2042 28 220 
2043 29 221 
2044 30 220 
2045 28 219 
2046 30 219 
2047 27 220 
2048 26 220 
2049 26 221 
2050 28 223 
2051 26 226 
2052 29 232 
2053 29 234 
2054 31 234 
2055 29 225 
2056 29 227 
2057 28 228 
2059 70 269 
2060 76 270 
2061 78 271 
2062 79 273 
2063 85 282 
2064 89 289 
2065 97 292 
2066 106 292 
2067 122 293 
2069 167 293 
2070 179 293 
2071 181 293 
2072 180 292 
2073 179 292 
2074 179 292 
2075 186 291 
2076 198 289 
2077 210 285 
2078 217 281 
2079 219 278 
2080 221 280 
2081 223 281 
2082 226 278 
2083 230 276 
2084 235 275 
2085 238 274 
2086 241 272 
2087 238 272 
2088 232 276 
2089 233 275 
2090 235 274 
2091 235 273 
2092 236 273 
2093 237 272 
2094 238 272 
2095 239 271 
2096 239 271 
2097 239 271 
2098 239 271 
2099 239 271 
2100 240 271 
2101 240 270 
2102 241 270 
2103 241 269 
2104 242 269 
2105 242 268 
2107 242 267 
2108 242 267 
2109 242 266 
2110 242 266 
2111 242 266 
2112 242 266 
2113 242 265 
2115 242 264 
2116 242 263 
2117 242 263 
2118 242 262 
2119 241 261 
2120 242 261 
2121 242 260 
2122 243 261 
2123 240 259 
2124 240 258 
2125 240 258 
2126 240 257 
2128 253 227 
2129 252 227 
2130 251 227 
2131 251 227 
2132 251 227 
2133 252 227 
2134 252 227 
2135 254 227 
2136 255 227 
2137 255 227 
2138 255 227 
2139 257 228 
2140 260 228 
2141 265 225 
2142 273 225 
2143 281 226 
2144 285 227 
2145 287 227 
2146 288 228 
2147 288 227 
2148 289 228 
2149 289 228 
2150 288 228 
2151 288 229 
2152 288 228 
2153 288 229 
2154 288 229 
2155 288 229 
2156 288 228 
2157 288 228 
2158 288 228 
2159 288 228 
2160 288 227 
2161 288 227 
2162 288 227 
2163 288 227 
2164 288 227 
2165 288 227 
2166 288 226 
2167 288 227 
2168 288 228 
2169 288 228 
2170 288 228 
2171 288 228 
2172 288 228 
2173 288 228 
2174 288 228 
2175 288 228 
2176 288 228 
2177 289 229 
2178 289 229 
2179 289 229 
2180 289 229 
2181 289 229 
2182 290 227 
2183 290 226 
2184 290 226 
2185 290 227 
2186 290 227 
2187 290 226 
2188 291 226 
2189 291 226 
2190 290 225 
2191 290 225 
2192 289 225 
2193 287 225 
2194 287 223 
2195 287 220 
2196 285 218 
2197 285 214 
2198 286 205 
2199 286 190 
2200 285 176 
2201 286 164 
2202 285 161 
2203 287 160 
2204 289 158 
2205 289 156 
2206 290 154 
2207 290 153 
2208 290 153 
2209 289 155 
2210 289 157 
2211 289 158 
2212 289 158 
2213 289 158 
2214 289 158 
2215 289 158 
2216 288 158 
2217 289 158 
2218 289 160 
2219 289 160 
2220 289 161 
2221 290 162 
2222 289 164 
2223 289 166 
2224 289 167 
2225 289 168 
2226 288 168 
2227 288 166 
2228 284 161 
2229 279 158 
2230 281 161 
2231 277 165 
2232 272 180 
2233 262 194 
2234 256 207 
2235 251 213 
2236 251 213 
2237 251 214 
2238 249 218 
2239 248 221 
2240 248 222 
2241 250 224 
2242 250 223 
2243 250 223 
2244 249 224 
2245 248 222 
2246 249 223 
2247 251 224 
2248 252 226 
2249 253 227 
2250 258 280 
2251 270 288 
2252 278 290 
2253 281 291 
2254 280 291 
2255 281 291 
2256 280 291 
2257 279 291 
2258 279 291 
2259 279 291 
2260 279 291 
2261 280 291 
2262 278 291 
2263 280 290 
2264 286 288 
2265 287 286 
2266 289 283 
2267 288 283 
2268 289 282 
2269 290 279 
2270 290 275 
2271 292 258 
2272 290 249 
2273 290 240 
2274 289 236 
2275 289 237 
2276 290 237 
2277 290 236 
2278 290 238 
2279 289 238 
2280 290 237 
2281 291 238 
2282 291 239 
2283 290 239 
2284 291 239 
2285 291 239 
2286 291 238 
2287 291 238 
2288 290 238 
2289 290 239 
2290 290 240 
2291 289 241 
2292 290 240 
2293 289 238 
2294 290 238 
2295 290 238 
2296 290 238 
2297 290 238 
2298 291 239 
2299 289 238 
2300 286 237 
2301 289 238 
2302 290 238 
2303 290 238 
2304 289 237 
2305 290 237 
2306 290 237 
2307 290 237 
2308 290 238 
2309 290 238 
2310 290 237 
2311 290 238 
2312 290 238 
2313 289 238 
2314 287 236 
2315 288 236 
2316 289 237 
2317 289 235 
2318 289 234 
2319 289 234 
2320 289 234 
2321 289 234 
2322 288 233 
2323 288 233 
2324 288 233 
2325 288 233 
2326 288 234 
2327 288 234 
2328 288 234 
2329 288 235 
2330 288 235 
2331 288 235 
2332 288 235 
2333 288 235 
2334 288 236 
2335 288 235 
2336 288 235 
2337 288 235 
2338 288 236 
2339 288 236 
2340 288 236 
2341 289 236 
2342 288 236 
2343 288 236 
2344 288 235 
2345 288 235 
2346 288 235 
2347 288 235 
2348 288 236 
2349 288 236 
2350 288 237 
2351 287 237 
2352 287 237 
2353 287 237 
2354 288 237 
2355 288 237 
2356 288 238 
2357 287 239 
2358 287 238 
2359 288 238 
2360 287 237 
2361 287 238 
2362 287 238 
2363 287 237 
2364 287 238 
2365 287 237 
2366 287 237 
2367 288 237 
2368 288 237 
2369 288 236 
2370 289 237 
2371 289 237 
2372 289 237 
2373 288 237 
2374 288 236 
2375 288 235 
2376 288 236 
2377 288 236 
2378 287 235 
2379 288 236 
2380 287 235 
2381 288 236 
2382 287 236 
2383 288 235 
2384 288 236 
2385 287 236 
2386 285 235 
2387 286 234 
2388 287 235 
2389 287 235 
2390 287 235 
2391 287 235 
2392 287 235 
2393 286 235 
2394 287 235 
2395 286 235 
2396 287 235 
2397 286 235 
2398 287 235 
2399 287 236 
2400 287 236 
2401 286 236 
2402 286 237 
2403 285 237 
2404 284 237 
2405 285 237 
2406 286 237 
2407 286 237 
2408 286 236 
2409 285 234 
2410 285 233 
2411 289 229 
2412 288 228 
2413 289 226 
2414 289 220 
2415 288 217 
2416 289 216 
2417 289 215 
2418 290 214 
2419 291 214 
2420 291 213 
2421 290 212 
2422 290 212 
2423 292 211 
2424 291 210 
2425 292 210 
2426 292 210 
2427 291 212 
2428 288 214 
2429 288 217 
2430 288 219 
2431 289 221 
2432 289 223 
2433 289 226 
2434 290 229 
2435 289 230 
2436 288 228 
2437 288 228 
2438 288 228 
2439 288 227 
2440 288 227 
2441 288 227 
2442 288 227 
2443 288 226 
2444 288 227 
2445 288 227 
2446 288 227 
2447 288 227 
2448 289 228 
2449 290 229 
2450 292 231 
2451 292 233 
2452 293 234 
2453 293 234 
2454 292 234 
2455 293 235 
2456 292 234 
2457 293 235 
2458 291 233 
2459 288 230 
2460 285 227 
2461 283 230 
2462 277 237 
2463 273 244 
2464 268 251 
2465 267 254 
2466 266 255 
2467 266 256 
2468 266 256 
2469 267 256 
2470 267 256 
2471 266 256 
2472 266 256 
2473 267 256 
2474 266 256 
2475 265 258 
2476 265 259 
2477 264 262 
2478 265 262 
2479 266 261 
2480 265 259 
2481 266 258 
2482 263 257 
2483 262 257 
2484 261 257 
2485 259 256 
2486 261 257 
2487 261 257 
2488 260 257 
2489 260 256 
2491 193 250 
2492 248 258 
2494 134 291 
2495 120 292 
2496 106 292 
2497 103 291 
2498 104 291 
2499 103 291 
2500 103 291 
2501 101 291 
2502 100 292 
2503 98 292 
2504 96 292 
2505 94 292 
2506 79 289 
2507 65 284 
2508 61 282 
2509 62 283 
2510 63 284 
2511 63 284 
2512 56 284 
2513 38 285 
2514 19 286 
2515 13 286 
2516 13 286 
2517 13 287 
2518 13 286 
2519 14 286 
2520 15 286 
2521 12 286 
2522 9 284 
2523 8 284 
2524 8 283 
2525 9 282 
2526 9 285 
2527 10 288 
2528 12 289 
2529 12 288 
2530 11 287 
2531 11 287 
2532 11 286 
2533 13 285 
2534 15 282 
2535 17 279 
2536 19 278 
2537 21 276 
2538 24 269 
2539 28 264 
2540 29 262 
2541 29 262 
2542 30 263 
2543 30 262 
2544 32 261 
2545 34 259 
2546 34 258 
2547 34 257 
2548 34 257 
2549 35 257 
2550 36 257 
2551 35 255 
2552 36 259 
2553 35 259 
2555 79 270 
2556 82 267 
2557 86 265 
2558 89 270 
2559 90 266 
2560 93 267 
2561 99 269 
2562 109 269 
2563 121 274 
2564 138 281 
2565 98 271 
2566 98 274 
2567 190 292 
2568 202 291 
2569 206 291 
2570 208 291 
2571 209 292 
2572 210 292 
2573 210 292 
2574 211 293 
2575 212 293 
2576 213 293 
2577 214 293 
2578 214 293 
2579 212 293 
2580 212 293 
2581 213 292 
2582 211 293 
2583 211 293 
2584 211 292 
2585 209 293 
2586 210 293 
2587 210 293 
2588 212 293 
2589 209 293 
2590 212 293 
2591 208 294 
2592 211 294 
2593 208 293 
2594 210 293 
2595 208 293 
2596 209 290 
2597 210 289 
2598 214 288 
2599 232 288 
2600 255 287 
2601 273 286 
2602 280 285 
2603 285 287 
2604 285 288 
2605 287 289 
2606 287 290 
2607 288 290 
2608 288 290 
2609 287 290 
2610 287 290 
2611 288 286 
2612 289 283 
2613 290 283 
2614 290 283 
2615 289 283 
2616 288 283 
2617 285 286 
2618 285 286 
2619 283 283 
2620 282 281 
2621 282 274 
2622 283 273 
2623 286 266 
2624 288 257 
2625 289 255 
2626 288 257 
2627 288 257 
2628 288 257 
2629 289 254 
2630 290 247 
2631 290 243 
2632 290 240 
2633 290 240 
2634 290 239 
2635 291 238 
2636 290 239 
2637 290 239 
2638 289 240 
2639 288 234 
2640 287 224 
2641 285 213 
2642 286 193 
2643 287 165 
2645 288 118 
2646 288 107 
2647 286 103 
2648 285 103 
2649 288 101 
2650 289 101 
2651 288 102 
2652 288 101 
2653 288 100 
2654 288 101 
2655 288 101 
2656 288 100 
2657 288 101 
2658 288 99 
2659 289 101 
2660 288 99 
2661 288 96 
2662 289 95 
2663 288 96 
2664 288 96 
2665 288 96 
2666 288 96 
2667 287 97 
2668 284 102 
2669 284 101 
2670 284 88 
2672 280 39 
2673 279 21 
2674 280 16 
2675 281 12 
2676 282 12 
2677 282 11 
2678 282 10 
2679 283 10 
2680 283 9 
2681 284 9 
2682 283 9 
2683 284 9 
2684 283 9 
2685 283 9 
2686 284 9 
2687 283 10 
2688 283 10 
2689 283 10 
2690 283 13 
2691 285 15 
2692 286 10 
2693 286 11 
2694 286 10 
2695 285 7 
2696 285 7 
2697 284 7 
2698 282 8 
2699 276 7 
2700 260 8 
2701 247 7 
2702 234 7 
2703 215 7 
2704 213 8 
2705 205 8 
2706 206 8 
2707 207 8 
2708 206 7 
2709 208 6 
2710 209 6 
2711 211 5 
2712 210 5 
2713 212 5 
2714 213 5 
2715 213 5 
2716 214 5 
2717 213 6 
2718 213 6 
2719 215 9 
2720 214 9 
2721 212 10 
2722 203 8 
2723 191 7 
2724 178 5 
2726 115 8 
2727 116 8 
2728 119 9 
2729 120 9 
2730 120 8 
2731 120 7 
2732 119 6 
2733 120 7 
2734 119 6 
2735 119 6 
2736 120 6 
2737 119 6 
2738 120 7 
2739 120 6 
2740 119 6 
2741 119 7 
2742 120 7 
2743 122 8 
2744 122 7 
2745 123 8 
2746 126 12 
2747 130 16 
2748 122 12 
2749 120 13 
2750 119 13 
2751 117 14 
2752 113 15 
2753 110 15 
2754 100 10 
2756 46 8 
2757 32 8 
2758 27 7 
2759 25 6 
2760 25 6 
2761 25 7 
2762 24 6 
2763 23 7 
2764 22 7 
2765 20 3 
2766 20 3 
2767 19 4 
2768 20 4 
2769 21 3 
2770 21 4 
2771 22 3 
2772 21 3 
2773 22 4 
2774 22 3 
2775 22 4 
2776 22 6 
2777 22 7 
2778 22 7 
2779 22 7 
2780 22 7 
2781 22 7 
2782 22 7 
2783 22 7 
2784 22 7 
2785 23 6 
2786 27 8 
2787 28 4 
2788 21 3 
2789 19 4 
2790 13 3 
2791 16 4 
2792 18 6 
2793 13 5 
2794 22 9 
2795 23 9 
2796 8 49 
2797 8 55 
2798 7 64 
2799 7 67 
2800 7 67 
2801 7 65 
2802 6 65 
2803 6 67 
2804 6 66 
2805 5 66 
2806 5 67 
2807 5 68 
2808 5 70 
2809 5 69 
2810 8 67 
2811 9 69 
2812 7 82 
2813 8 100 
2814 9 79 
2815 7 79 
2816 7 75 
2817 10 69 
2819 9 209 
2820 9 212 
2821 10 216 
2822 11 220 
2823 10 217 
2824 10 216 
2825 10 217 
2826 9 215 
2827 8 214 
2828 9 214 
2829 10 215 
2830 9 216 
2831 12 216 
2832 15 215 
2833 16 214 
2834 15 212 
2835 14 210 
2836 13 210 
2837 12 207 
2838 11 205 
2839 11 205 
2840 12 205 
2841 15 202 
2842 15 204 
2843 17 205 
2844 19 210 
2845 22 213 
2846 21 215 
2847 27 218 
2848 28 220 
2849 29 228 
2850 31 230 
2851 31 230 
2852 32 230 
2853 34 229 
2854 32 232 
2855 28 223 
2857 29 224 
2858 30 225 
2860 79 272 
2861 61 276 
2862 65 281 
2863 67 287 
2864 68 289 
2865 67 291 
2866 64 292 
2867 62 293 
2868 60 294 
2869 59 294 
2870 59 294 
2871 58 294 
2872 58 293 
2873 55 292 
2874 46 292 
2875 31 291 
2876 24 290 
2877 18 288 
2878 14 288 
2879 13 287 
2880 13 287 
2881 12 288 
2882 12 287 
2883 12 286 
2884 12 286 
2885 12 286 
2886 12 286 
2887 12 287 
2888 12 286 
2889 12 286 
2890 12 286 
2891 12 286 
2892 12 286 
2893 12 286 
2894 12 286 
2895 12 286 
2896 12 286 
2897 12 286 
2898 11 286 
2899 11 285 
2900 11 285 
2901 11 285 
2902 11 285 
2903 11 285 
2904 11 285 
2905 11 285 
2906 11 285 
2907 11 285 
2908 11 285 
2909 11 285 
2910 10 284 
2911 10 284 
2912 11 283 
2913 11 283 
2914 10 284 
2915 10 284 
2916 10 284 
2917 9 284 
2918 9 284 
2919 9 284 
2920 10 283 
2921 10 283 
2922 9 285 
2923 9 284 
2924 9 283 
2925 9 283 
2926 9 284 
2927 9 285 
2928 9 286 
2929 8 287 
2930 8 287 
2931 8 288 
2932 8 288 
2933 8 288 
2934 8 288 
2935 8 288 
2936 8 288 
2937 8 289 
2938 8 288 
2939 8 288 
2940 7 289 
2941 8 289 
2942 8 288 
2943 8 288 
2944 8 289 
2945 9 287 
2946 10 286 
2947 11 286 
2948 13 287 
2949 16 287 
2950 19 288 
2951 14 285 
2952 15 285 
2953 14 284 
2954 15 282 
2955 15 282 
2956 16 282 
2957 18 280 
2958 22 277 
2959 26 274 
2960 29 272 
2961 33 272 
2962 33 272 
2963 33 271 
2964 33 272 
2965 35 279 
2966 38 283 
2967 42 287 
2968 43 289 
2969 44 290 
2970 43 289 
2971 41 286 
2972 41 286 
2973 41 287 
2974 41 287 
2975 42 287 
2976 41 287 
2977 42 280 
2978 38 293 
2979 39 293 
2980 40 293 
2981 39 293 
2982 38 294 
2983 37 294 
2984 37 294 
2985 36 294 
2986 36 294 
2987 35 294 
2988 35 293 
2989 34 293 
2990 34 293 
2991 35 293 
2992 34 293 
2993 34 293 
2994 34 293 
2995 34 293 
2996 34 293 
2997 34 293 
2998 34 293 
2999 34 293 
3000 34 293 
3001 34 293 
3002 34 293 
3003 33 293 
3004 33 293 
3005 33 293 
3006 34 293 
3007 34 293 
3008 35 293 
3009 35 293 
3010 35 293 
3011 35 293 
3012 35 293 
3013 35 293 
3014 35 293 
3015 36 293 
3016 36 293 
3017 35 294 
3018 35 294 
3019 35 294 
3020 35 294 
3021 35 294 
3022 35 294 
3023 34 294 
3024 35 294 
3025 35 294 
3026 35 294 
3027 35 294 
3028 35 294 
3029 35 294 
3030 35 294 
3031 35 294 
3032 35 294 
3033 35 294 
3034 34 294 
3035 34 293 
3036 33 294 
3037 32 293 
3038 32 293 
3039 31 293 
3040 30 293 
3041 29 293 
3042 29 292 
3043 29 289 
3044 30 286 
3045 31 284 
3046 31 284 
3047 34 275 
3048 35 274 
3049 36 273 
3050 37 274 
3051 38 275 
3052 38 274 
3053 37 273 
3054 37 273 
3055 37 273 
3056 37 274 
3057 37 273 
3058 37 273 
3059 36 273 
3060 36 272 
3061 36 269 
3062 35 267 
3063 31 262 
3064 27 255 
3065 22 246 
3066 18 236 
3067 17 238 
3068 18 243 
3069 18 244 
3070 17 243 
3071 17 241 
3072 16 241 
3073 16 240 
3074 16 238 
3075 16 239 
3076 16 239 
3077 16 239 
3078 16 239 
3079 16 238 
3080 16 240 
3081 14 236 
3082 13 235 
3083 12 234 
3084 12 229 
3085 11 226 
3086 11 224 
3087 10 223 
3088 10 222 
3089 10 220 
3090 9 218 
3091 9 218 
3092 11 222 
3093 11 213 
3094 10 209 
3095 10 204 
3096 9 209 
3097 10 212 
3098 15 211 
3099 9 209 
3100 9 207 
3101 10 206 
3103 15 111 
3104 15 109 
3105 18 106 
3106 22 100 
3107 24 95 
3108 27 93 
3109 32 92 
3110 36 88 
3111 39 82 
3112 40 69 
3113 42 50 
3114 43 32 
3115 43 18 
3116 42 14 
3117 39 13 
3118 37 14 
3119 29 8 
3120 28 7 
3121 27 7 
3122 27 7 
3123 27 7 
3124 27 7 
3125 28 7 
3126 28 8 
3127 27 7 
3128 28 7 
3129 28 8 
3130 27 7 
3131 28 7 
3132 26 7 
3133 25 6 
3134 24 7 
3135 24 6 
3136 24 6 
3137 24 6 
3138 24 6 
3139 23 6 
3140 24 7 
3141 24 6 
3142 24 6 
3143 24 6 
3144 24 7 
3145 22 4 
3146 5 3 
3147 5 19 
3148 5 19 
3149 6 19 
3150 5 19 
3151 6 19 
3152 6 18 
3153 11 20 
3154 11 22 
3155 12 25 
3156 13 25 
3157 13 31 
3158 15 33 
3159 15 33 
3160 16 33 
3161 17 33 
3162 18 33 
3163 20 35 
3164 20 36 
3165 20 40 
3166 21 47 
3167 22 56 
3168 23 63 
3169 24 69 
3170 25 77 
3171 28 86 
3172 30 92 
3173 33 95 
3174 33 95 
3175 33 95 
3176 33 95 
3177 33 95 
3178 33 95 
3179 33 95 
3180 33 95 
3181 33 95 
3182 30 98 
3183 27 101 
3184 28 107 
3185 30 101 
3186 30 101 
3187 31 102 
3188 32 102 
3189 33 103 
3190 30 103 
3191 31 104 
3192 31 104 
3193 32 104 
3194 32 105 
3196 32 189 
3197 31 189 
3198 27 189 
3199 30 134 
3200 32 129 
3201 28 132 
3202 29 135 
3203 30 138 
3204 35 141 
3205 30 144 
3206 29 148 
3207 28 152 
3208 30 149 
3209 33 146 
3210 35 142 
3211 31 142 
3212 12 141 
3213 12 142 
3214 12 141 
3215 12 145 
3216 9 155 
3217 11 157 
3218 14 168 
3219 18 152 
3220 20 151 
3221 20 152 
3222 12 153 
3223 14 154 
3224 14 155 
3225 14 154 
3226 12 156 
# Trial 9 - POSITION_mouse_training_OS_5trials_batch3_101-108_t0414_raw.txt
120 54 292 
121 72 293 
122 92 294 
123 111 293 
124 128 292 
125 145 291 
126 162 288 
127 180 282 
128 195 275 
129 202 273 
130 205 270 
131 208 269 
132 209 270 
133 211 270 
134 213 269 
135 213 269 
136 214 269 
137 215 270 
138 216 271 
139 218 272 
140 219 273 
141 221 272 
142 222 272 
143 221 273 
144 221 273 
145 221 272 
146 221 272 
147 221 272 
148 224 269 
149 226 267 
150 226 267 
151 226 267 
152 227 267 
153 227 267 
154 229 266 
155 230 265 
156 231 263 
157 231 262 
158 231 261 
159 231 261 
160 236 259 
161 232 258 
162 231 257 
163 232 255 
164 233 253 
165 232 252 
166 231 250 
167 231 250 
168 231 250 
169 231 251 
170 231 251 
171 231 251 
172 231 251 
173 231 250 
174 231 250 
175 231 250 
176 231 250 
177 231 250 
178 231 250 
179 231 249 
180 230 247 
181 229 246 
182 229 245 
183 229 245 
184 229 244 
185 228 245 
186 228 244 
187 228 243 
188 229 242 
189 229 241 
190 229 240 
191 229 241 
192 231 240 
193 230 239 
194 231 238 
195 230 238 
196 230 237 
197 231 235 
198 232 234 
199 233 232 
200 234 231 
201 235 231 
202 235 231 
203 236 231 
204 236 231 
205 236 231 
206 236 231 
207 236 232 
208 236 232 
209 237 232 
210 238 232 
211 238 232 
212 239 232 
213 239 233 
214 239 234 
215 239 234 
216 239 235 
217 239 235 
218 240 235 
219 241 235 
220 242 235 
221 242 236 
222 243 236 
223 243 236 
224 244 236 
225 244 235 
226 245 235 
227 245 235 
228 244 235 
229 244 235 
230 244 236 
231 244 236 
232 244 236 
233 245 235 
234 246 235 
235 247 235 
236 246 235 
237 246 236 
238 247 236 
239 249 236 
240 250 237 
241 251 237 
242 252 237 
243 253 237 
244 253 238 
245 253 238 
246 253 239 
247 253 239 
248 251 237 
249 250 236 
250 251 237 
251 251 238 
252 256 240 
253 259 243 
254 263 247 
255 268 251 
256 274 256 
257 281 261 
258 284 259 
259 286 249 
260 285 238 
261 281 233 
262 280 231 
263 280 231 
264 281 232 
265 282 232 
266 282 233 
267 281 233 
268 280 233 
269 278 231 
270 275 230 
271 273 229 
272 272 228 
273 272 228 
274 272 228 
275 271 228 
276 270 228 
277 272 229 
278 272 229 
279 272 230 
280 271 230 
281 270 230 
282 268 231 
283 267 233 
284 265 232 
285 264 232 
286 263 233 
287 260 234 
288 255 238 
289 254 239 
290 251 241 
291 247 242 
292 244 243 
293 238 246 
294 233 247 
295 231 248 
296 229 249 
297 229 249 
298 227 249 
299 223 249 
300 220 250 
301 217 251 
302 212 252 
303 199 256 
304 187 261 
305 173 269 
306 156 277 
308 117 284 
309 107 285 
310 100 288 
311 98 290 
312 94 289 
313 76 287 
314 61 284 
315 49 283 
316 44 282 
317 46 293 
318 43 294 
319 43 294 
320 42 293 
321 41 294 
322 39 292 
323 51 289 
324 52 290 
325 46 290 
326 42 290 
327 41 291 
328 44 291 
329 44 291 
330 44 291 
331 46 291 
332 50 291 
333 46 290 
334 42 290 
335 46 290 
336 48 290 
337 45 290 
338 41 290 
339 46 290 
340 45 290 
341 46 290 
342 46 290 
343 42 290 
345 25 294 
346 27 294 
347 26 295 
348 20 296 
349 16 293 
350 22 292 
351 32 290 
352 32 288 
353 33 294 
355 23 170 
356 25 152 
357 26 136 
358 27 237 
359 21 248 
360 21 246 
361 25 241 
362 29 235 
363 27 229 
364 21 226 
365 25 226 
366 25 216 
367 25 215 
368 28 222 
369 26 230 
370 25 231 
371 21 229 
372 22 228 
373 26 226 
374 25 229 
375 29 229 
376 22 226 
377 24 226 
378 27 228 
379 25 228 
380 25 228 
381 21 231 
382 24 231 
383 24 229 
384 41 103 
385 28 94 
386 28 94 
387 28 93 
388 29 93 
389 29 93 
390 29 90 
391 29 90 
392 42 101 
393 37 114 
394 32 106 
395 30 94 
396 29 98 
397 27 98 
398 26 95 
399 24 90 
400 16 77 
401 11 62 
402 8 50 
403 7 34 
404 8 24 
405 11 18 
406 18 14 
407 32 10 
408 46 9 
409 54 12 
410 59 14 
411 61 15 
412 59 13 
413 60 13 
414 60 12 
415 58 12 
416 59 13 
417 58 13 
418 59 13 
419 59 13 
420 59 13 
421 59 13 
422 58 13 
423 58 14 
424 58 14 
425 58 16 
426 58 17 
427 56 17 
428 57 20 
429 57 21 
430 58 21 
431 58 23 
432 57 24 
433 58 26 
434 58 28 
435 58 29 
436 58 29 
437 57 30 
438 57 30 
439 55 33 
440 55 35 
441 54 39 
442 55 41 
443 55 41 
444 56 42 
445 57 43 
446 58 43 
447 59 44 
448 58 45 
449 58 46 
450 58 46 
451 60 47 
452 62 49 
453 64 51 
454 64 51 
455 64 51 
456 63 51 
457 63 51 
458 62 48 
459 63 47 
460 63 47 
461 65 48 
462 67 48 
463 69 49 
464 71 50 
465 71 49 
466 72 49 
467 80 47 
468 85 48 
469 94 51 
470 108 52 
471 127 53 
472 143 51 
473 157 46 
474 171 39 
475 186 28 
476 200 15 
477 215 8 
478 229 6 
479 247 9 
480 264 13 
481 275 14 
482 280 16 
483 279 17 
484 282 26 
485 285 45 
486 253 24 
488 287 137 
489 289 160 
490 291 183 
492 287 226 
493 281 240 
494 275 248 
495 273 249 
496 271 249 
497 270 251 
498 270 251 
499 271 251 
500 272 250 
501 272 250 
502 273 249 
503 272 249 
504 272 249 
505 272 249 
506 271 249 
507 268 248 
508 267 248 
509 267 247 
510 266 246 
511 264 245 
512 261 244 
513 259 244 
514 257 243 
515 254 243 
516 251 242 
517 246 241 
518 241 241 
519 239 241 
520 234 241 
521 229 242 
522 228 242 
523 226 244 
524 225 244 
525 227 244 
526 227 245 
527 226 245 
528 227 245 
529 227 244 
530 227 245 
531 228 245 
532 227 247 
533 226 251 
534 224 255 
535 218 260 
536 208 268 
537 199 273 
538 185 278 
539 214 259 
541 115 280 
542 98 273 
543 87 263 
544 78 253 
545 72 239 
546 77 237 
547 131 256 
548 138 261 
550 45 128 
551 50 111 
552 53 99 
553 54 98 
554 53 98 
555 52 98 
556 51 91 
557 51 85 
558 51 82 
559 51 80 
560 51 80 
561 51 80 
562 51 80 
563 51 80 
564 50 82 
565 51 82 
566 52 82 
567 53 83 
568 54 86 
569 56 92 
570 66 94 
571 76 98 
572 86 98 
573 96 98 
574 107 93 
575 122 84 
576 140 73 
577 159 60 
578 179 46 
579 197 34 
581 238 13 
582 253 11 
583 265 13 
584 273 17 
585 280 26 
586 282 38 
588 286 92 
589 238 47 
591 288 171 
593 284 216 
594 280 233 
595 277 243 
596 273 248 
597 270 251 
598 269 253 
599 268 254 
600 268 254 
601 269 254 
602 269 253 
603 269 253 
604 266 253 
605 263 252 
606 261 250 
607 258 250 
608 253 248 
609 246 246 
610 242 244 
611 237 242 
612 233 243 
613 231 245 
614 230 245 
615 230 245 
616 229 245 
617 229 245 
618 228 245 
619 228 244 
620 229 243 
621 230 243 
622 228 242 
623 227 242 
624 227 243 
625 226 243 
626 225 242 
627 224 241 
628 222 242 
629 223 242 
630 222 242 
631 222 243 
632 221 242 
633 220 242 
634 219 242 
635 217 241 
636 214 237 
637 211 232 
638 209 229 
639 209 226 
640 212 223 
641 211 221 
642 210 221 
643 210 221 
644 212 220 
645 212 220 
646 212 220 
647 212 220 
648 215 219 
649 216 219 
650 217 219 
651 220 219 
652 225 221 
653 228 223 
654 228 223 
655 228 223 
656 228 223 
657 228 224 
658 228 224 
659 228 224 
660 229 224 
661 230 225 
662 231 227 
663 233 228 
664 234 230 
665 235 232 
666 235 233 
667 234 234 
668 234 234 
669 234 235 
670 235 235 
671 237 236 
672 238 237 
673 238 237 
674 238 238 
675 241 238 
676 241 238 
677 242 240 
678 242 240 
679 242 241 
680 242 240 
681 241 239 
682 240 238 
683 240 239 
684 240 240 
685 240 241 
686 240 244 
687 241 246 
688 242 247 
689 242 246 
690 242 246 
691 242 246 
692 242 245 
693 243 244 
694 243 243 
695 243 244 
696 242 245 
697 241 246 
698 239 248 
699 239 249 
700 240 247 
701 241 246 
702 240 246 
703 239 248 
704 237 250 
705 235 251 
706 235 252 
707 235 253 
708 235 254 
709 236 255 
710 236 256 
711 233 258 
712 232 259 
713 233 258 
714 234 258 
715 233 258 
716 233 259 
717 232 260 
718 232 260 
719 232 260 
720 231 260 
721 232 260 
722 232 260 
723 232 260 
724 232 259 
725 232 259 
726 233 258 
727 233 258 
728 233 259 
729 232 259 
730 232 259 
731 233 259 
732 232 259 
733 232 259 
734 232 261 
735 231 265 
736 229 269 
737 229 275 
738 230 281 
739 232 286 
740 238 289 
741 244 289 
742 253 287 
743 257 285 
744 259 279 
745 260 272 
746 261 268 
747 261 266 
748 260 266 
749 260 265 
750 259 264 
751 260 264 
752 259 264 
753 257 264 
754 257 264 
755 257 264 
756 257 264 
757 256 264 
758 256 263 
759 256 264 
760 256 264 
761 257 264 
762 257 264 
763 257 264 
764 257 264 
765 257 264 
766 257 264 
767 257 264 
768 257 264 
769 256 264 
770 255 264 
771 255 264 
772 254 265 
773 254 266 
774 254 267 
775 254 266 
776 254 266 
777 254 266 
778 254 265 
779 255 265 
780 257 266 
781 259 266 
782 258 265 
783 257 264 
784 257 263 
785 257 262 
786 259 263 
787 260 263 
788 259 262 
789 258 261 
790 257 258 
791 255 254 
792 251 249 
793 247 245 
794 244 241 
795 241 238 
796 239 236 
797 239 237 
798 239 237 
799 239 237 
800 239 237 
801 239 237 
802 239 237 
803 239 237 
804 240 237 
805 240 238 
806 240 238 
807 239 238 
808 239 237 
809 239 237 
810 239 237 
811 238 237 
812 238 237 
813 237 236 
814 236 236 
815 236 237 
816 235 237 
817 236 237 
818 237 237 
819 237 237 
820 238 237 
821 238 236 
822 238 237 
823 238 236 
824 238 237 
825 238 236 
826 238 236 
827 238 236 
828 238 236 
829 238 236 
830 238 235 
831 238 235 
832 238 235 
833 238 235 
834 238 235 
835 237 235 
836 237 235 
837 237 235 
838 237 235 
839 236 236 
840 235 236 
841 234 236 
842 235 236 
843 236 236 
844 237 236 
845 237 235 
846 237 236 
847 237 236 
848 237 236 
849 236 237 
850 234 238 
851 233 239 
852 231 242 
853 231 243 
854 230 244 
855 229 245 
856 227 245 
857 226 244 
858 225 245 
859 223 245 
860 222 245 
861 219 247 
862 216 248 
863 210 248 
864 198 250 
865 189 254 
866 173 262 
867 207 252 
868 214 254 
869 210 255 
871 108 287 
872 102 290 
873 96 291 
874 88 289 
875 75 289 
876 62 288 
877 58 289 
878 58 288 
879 58 287 
880 57 286 
881 50 287 
882 47 286 
883 43 287 
884 47 294 
885 43 294 
886 41 294 
887 43 292 
888 41 293 
889 49 289 
890 46 290 
891 39 294 
892 41 294 
893 42 293 
894 42 293 
895 41 294 
896 42 292 
897 43 294 
898 42 294 
899 40 292 
900 24 296 
901 21 295 
902 25 294 
903 16 294 
904 23 293 
905 27 290 
906 29 288 
907 27 287 
908 75 255 
909 70 259 
910 87 259 
911 102 256 
912 108 252 
913 113 245 
914 115 231 
915 114 239 
916 111 183 
917 104 156 
918 97 138 
919 89 124 
920 82 110 
921 70 99 
922 65 95 
923 65 93 
924 64 93 
925 61 93 
926 58 87 
927 57 82 
928 55 79 
929 52 79 
930 52 79 
931 53 79 
932 53 78 
933 53 77 
934 53 76 
935 53 76 
936 52 76 
937 53 75 
938 53 72 
939 51 67 
940 50 65 
941 47 68 
942 49 67 
944 29 38 
945 29 34 
946 30 28 
947 33 22 
948 38 20 
949 41 21 
950 45 20 
951 47 19 
952 47 19 
953 49 19 
954 52 18 
955 55 18 
956 55 18 
957 57 18 
958 57 17 
959 57 16 
960 55 16 
961 55 17 
962 55 17 
963 54 18 
964 55 19 
965 54 18 
966 54 20 
967 55 21 
968 56 22 
969 55 22 
970 54 21 
971 53 20 
972 54 20 
973 55 22 
974 54 24 
975 53 24 
976 52 24 
977 53 24 
978 53 25 
979 56 26 
980 58 27 
981 60 27 
982 62 29 
983 65 30 
984 68 32 
985 69 32 
986 67 32 
987 61 30 
988 59 29 
989 59 29 
990 59 28 
991 59 28 
992 59 28 
993 59 28 
994 59 28 
995 59 29 
996 59 30 
997 59 31 
998 59 32 
999 59 31 
1000 59 32 
1001 58 33 
1002 57 37 
1003 57 38 
1004 56 38 
1005 56 39 
1006 57 40 
1007 57 41 
1008 57 43 
1009 55 45 
1010 55 47 
1011 54 49 
1012 53 49 
1013 52 53 
1014 51 53 
1015 50 52 
1016 49 51 
1017 49 52 
1018 48 52 
1019 48 51 
1020 48 51 
1021 47 52 
1022 46 52 
1023 52 53 
1025 19 74 
1026 18 77 
1027 20 80 
1028 20 80 
1029 21 81 
1030 22 82 
1031 22 82 
1032 22 83 
1033 22 82 
1034 22 82 
1035 21 82 
1036 21 82 
1037 21 80 
1038 22 80 
1039 22 78 
1040 24 77 
1041 20 71 
1042 21 69 
1043 22 68 
1044 27 75 
1045 46 52 
1046 47 51 
1047 50 53 
1048 48 52 
1049 48 51 
1050 48 50 
1051 49 50 
1052 49 49 
1053 50 48 
1054 51 45 
1055 52 44 
1056 52 45 
1057 52 44 
1058 52 44 
1059 54 42 
1060 55 39 
1061 59 31 
1062 61 28 
1063 65 26 
1064 68 23 
1065 71 20 
1066 76 19 
1067 79 19 
1068 83 27 
1069 83 31 
1070 83 27 
1071 86 31 
1072 86 31 
1073 86 32 
1074 86 31 
1075 85 31 
1076 86 30 
1077 84 32 
1078 83 33 
1079 83 33 
1080 82 34 
1081 82 34 
1082 83 34 
1083 83 34 
1084 83 35 
1085 83 35 
1086 83 36 
1087 83 36 
1088 84 36 
1089 84 35 
1090 84 34 
1091 83 33 
1092 80 32 
1093 78 31 
1094 77 30 
1095 78 30 
1096 78 29 
1097 80 30 
1098 82 31 
1099 85 34 
1100 87 39 
1101 88 44 
1102 89 46 
1103 90 56 
1104 90 63 
1105 86 70 
1106 85 71 
1107 85 72 
1108 85 73 
1109 85 73 
1110 82 74 
1111 80 74 
1112 76 72 
1113 73 70 
1114 72 68 
1115 71 68 
1116 71 68 
1117 71 68 
1118 73 70 
1119 70 66 
1120 69 64 
1121 67 62 
1122 67 61 
1123 67 60 
1124 65 56 
1125 64 48 
1126 61 43 
1127 58 38 
1128 57 31 
1129 53 25 
1130 48 18 
1131 41 13 
1132 35 11 
1133 33 10 
1134 29 9 
1135 28 9 
1136 29 9 
1137 28 9 
1138 27 9 
1139 26 9 
1140 27 9 
1141 27 8 
1142 28 9 
1143 27 8 
1144 28 9 
1145 28 8 
1146 27 9 
1147 28 10 
1148 28 11 
1149 30 12 
1150 26 15 
1151 24 18 
1152 19 25 
1153 14 28 
1154 12 29 
1155 11 31 
1156 13 31 
1157 17 35 
1158 17 40 
1159 18 41 
1160 19 41 
1161 20 40 
1162 21 41 
1163 22 41 
1164 29 40 
1165 32 38 
1166 33 36 
1167 34 36 
1168 33 36 
1169 35 36 
1170 38 34 
1171 41 30 
1172 43 29 
1173 42 29 
1174 42 29 
1175 44 28 
1176 50 24 
1177 62 18 
1178 76 14 
1179 93 10 
1181 125 8 
1182 123 5 
1183 74 19 
1185 177 9 
1186 177 9 
1187 186 11 
1188 202 12 
1189 221 13 
1190 240 12 
1191 256 12 
1192 269 12 
1193 276 13 
1194 278 13 
1195 279 14 
1196 277 14 
1197 274 16 
1198 277 27 
1199 278 44 
1200 277 56 
1201 276 72 
1202 276 86 
1204 281 130 
1205 285 148 
1206 287 168 
1208 286 209 
1209 281 220 
1210 279 223 
1211 280 221 
1212 279 222 
1213 278 224 
1214 278 225 
1215 278 226 
1216 277 226 
1217 277 226 
1218 277 226 
1219 275 227 
1220 272 229 
1221 271 231 
1222 270 231 
1223 269 232 
1224 269 233 
1225 268 233 
1226 267 233 
1227 266 234 
1228 266 234 
1229 267 233 
1230 267 233 
1231 266 233 
1232 264 235 
1233 263 236 
1234 264 236 
1235 262 236 
1236 256 239 
1237 254 239 
1238 251 240 
1239 247 241 
1240 245 240 
1241 241 239 
1242 239 237 
1243 238 237 
1244 238 237 
1245 238 237 
1246 238 237 
1247 238 236 
1248 237 235 
1249 237 235 
1250 237 235 
1251 234 234 
1252 230 234 
1253 226 232 
1254 223 229 
1255 219 227 
1256 213 226 
1257 207 227 
1258 202 232 
1259 201 237 
1260 201 240 
1261 201 242 
1262 202 245 
1263 203 255 
1264 208 271 
1265 215 282 
1266 221 288 
1267 224 289 
1268 234 290 
1269 244 287 
1270 245 284 
1271 248 278 
1272 249 274 
1273 250 270 
1274 250 270 
1275 250 271 
1276 249 272 
1277 248 271 
1278 246 268 
1279 244 264 
1280 242 262 
1281 241 262 
1282 243 263 
1283 242 263 
1284 242 263 
1285 242 263 
1286 241 263 
1287 239 261 
1288 238 258 
1289 236 257 
1290 233 253 
1291 232 252 
1292 231 250 
1293 230 250 
1294 230 250 
1295 231 251 
1296 231 250 
1297 230 250 
1298 231 250 
1299 231 251 
1300 232 252 
1301 232 251 
1302 233 252 
1303 232 251 
1304 232 251 
1305 232 251 
1306 232 250 
1307 232 249 
1308 232 246 
1309 234 243 
1310 234 243 
1311 233 242 
1312 235 239 
1313 237 236 
1314 238 234 
1315 239 232 
1316 239 231 
1317 239 230 
1318 238 228 
1319 239 226 
1320 240 225 
1321 241 225 
1322 241 225 
1323 240 224 
1324 241 223 
1325 241 222 
1326 242 223 
1327 242 222 
1328 246 217 
1329 247 215 
1330 249 214 
1331 253 213 
1332 256 211 
1333 262 212 
1334 266 215 
1335 269 216 
1336 269 215 
1337 269 215 
1338 269 218 
1339 270 222 
1340 270 225 
1341 270 227 
1342 268 228 
1343 266 230 
1344 264 233 
1345 254 239 
1346 248 243 
1347 243 247 
1348 239 247 
1349 236 246 
1350 229 247 
1351 226 247 
1352 225 245 
1353 222 242 
1354 218 239 
1355 213 239 
1356 212 237 
1357 212 235 
1358 208 230 
1359 203 223 
1360 197 217 
1361 192 213 
1362 188 209 
1363 184 204 
1364 178 201 
1365 170 199 
1366 162 198 
1367 155 200 
1368 148 200 
1369 141 202 
1370 135 204 
1371 126 208 
1372 115 217 
1373 102 227 
1374 96 234 
1375 88 239 
1376 79 243 
1377 64 244 
1378 48 244 
1379 33 243 
1380 24 244 
1381 21 240 
1382 18 236 
1383 15 233 
1384 13 230 
1385 13 230 
1386 13 229 
1387 14 221 
1388 14 205 
1389 14 185 
1390 16 169 
1391 16 155 
1392 15 143 
1393 16 129 
1394 19 113 
1395 23 103 
1396 25 98 
1397 26 94 
1398 27 94 
1399 27 94 
1400 28 93 
1401 28 87 
1402 28 84 
1403 40 88 
1404 40 88 
1405 34 91 
1406 35 89 
1407 35 87 
1408 35 85 
1410 53 44 
1411 56 40 
1412 60 34 
1413 62 31 
1414 68 27 
1415 73 24 
1416 79 23 
1417 83 21 
1418 86 21 
1419 96 27 
1420 110 32 
1421 129 35 
1422 88 30 
1423 170 38 
1424 187 40 
1425 197 44 
1426 208 49 
1427 218 53 
1428 228 59 
1429 165 44 
1431 275 99 
1432 280 103 
1433 283 111 
1434 285 128 
1435 287 147 
1436 288 175 
1437 288 208 
1438 288 235 
1439 261 140 
1440 288 274 
1441 286 282 
1442 284 284 
1443 280 285 
1444 264 286 
1445 240 288 
1446 206 290 
1448 146 293 
1449 248 264 
1451 118 291 
1452 115 291 
1453 112 292 
1454 108 292 
1455 107 292 
1456 106 292 
1457 106 292 
1458 106 292 
1459 108 293 
1460 108 293 
1461 108 293 
1462 109 293 
1463 110 294 
1464 111 294 
1465 111 295 
1466 110 295 
1467 110 295 
1468 111 293 
1469 113 291 
1470 114 287 
1471 113 285 
1472 113 285 
1473 115 284 
1474 116 285 
1475 116 285 
1476 117 286 
1477 119 285 
1478 120 285 
1479 121 285 
1480 125 288 
1481 128 287 
1482 129 288 
1483 129 289 
1484 133 290 
1485 137 291 
1486 142 290 
1487 151 289 
1488 161 287 
1489 178 280 
1490 191 277 
1491 199 271 
1492 205 267 
1493 208 267 
1494 208 266 
1495 207 266 
1496 207 266 
1497 207 266 
1498 208 266 
1499 208 265 
1500 208 265 
1501 209 264 
1502 209 263 
1503 208 263 
1504 209 263 
1505 209 263 
1506 208 263 
1507 208 263 
1508 208 263 
1509 210 260 
1510 215 256 
1511 218 252 
1512 221 248 
1513 224 242 
1514 229 237 
1515 232 232 
1516 233 230 
1517 235 228 
1518 238 225 
1519 240 222 
1520 247 213 
1521 249 211 
1522 250 211 
1523 252 209 
1524 258 202 
1525 265 194 
1526 272 185 
1527 276 177 
1528 281 169 
1529 283 162 
1530 284 157 
1531 286 152 
1532 287 151 
1533 287 150 
1534 288 148 
1535 289 148 
1536 290 148 
1537 289 148 
1538 287 150 
1539 280 151 
1540 280 149 
1541 279 147 
1542 278 143 
1543 276 135 
1544 273 127 
1545 268 117 
1546 263 113 
1547 257 102 
1548 253 99 
1549 247 89 
1550 248 81 
1551 248 78 
1552 251 67 
1553 260 51 
1554 269 34 
1555 277 19 
1556 277 15 
1557 281 10 
1558 282 10 
1559 278 11 
1560 280 10 
1561 280 11 
1562 279 14 
1563 275 24 
1564 275 58 
1566 275 154 
1567 278 189 
1568 281 217 
1569 281 235 
1570 280 248 
1571 276 255 
1572 270 258 
1573 265 258 
1574 261 258 
1575 257 255 
1576 249 251 
1577 248 251 
1578 243 247 
1579 237 244 
1580 232 241 
1581 227 240 
1582 222 239 
1583 217 234 
1584 213 229 
1585 210 222 
1586 207 213 
1587 210 208 
1588 216 205 
1589 224 203 
1590 231 201 
1591 231 202 
1592 232 202 
1593 233 203 
1594 232 201 
1595 233 198 
1596 240 193 
1597 248 188 
1598 256 182 
1599 263 176 
1600 268 172 
1601 273 166 
1602 276 162 
1603 281 158 
1604 284 154 
1605 284 153 
1606 283 154 
1607 283 153 
1608 283 152 
1609 281 148 
1610 279 139 
1611 273 128 
1612 269 115 
1613 264 105 
1614 264 96 
1615 267 86 
1616 269 72 
1617 269 58 
1618 270 50 
1619 276 46 
1620 278 49 
1621 281 48 
1622 281 47 
1623 281 45 
1624 280 44 
1625 281 44 
1626 279 46 
1627 280 44 
1628 280 45 
1629 280 46 
1630 280 45 
1631 280 45 
1632 280 46 
1633 280 45 
1634 280 46 
1635 281 46 
1636 280 46 
1637 281 46 
1638 281 45 
1639 281 45 
1640 280 45 
1641 281 45 
1642 280 46 
1643 281 46 
1644 281 46 
1645 281 46 
1646 281 45 
1647 280 46 
1648 281 45 
1649 281 46 
1650 280 45 
1651 280 46 
1652 279 45 
1653 277 46 
1654 277 46 
1655 276 42 
1656 276 33 
1657 277 24 
1658 276 16 
1659 276 15 
1660 274 12 
1661 269 13 
1662 266 10 
1663 265 13 
1664 257 9 
1665 258 13 
1666 254 8 
1667 257 8 
1668 257 6 
1669 258 8 
1670 259 7 
1671 259 7 
1672 256 7 
1673 254 9 
1674 250 11 
1675 247 12 
1676 243 13 
1677 234 12 
1678 215 12 
1679 199 12 
1680 190 13 
1681 176 14 
1682 223 11 
1683 120 12 
1684 101 13 
1685 85 18 
1686 78 21 
1687 76 21 
1688 77 22 
1689 76 23 
1690 73 24 
1691 70 26 
1692 68 27 
1693 66 30 
1694 63 34 
1695 57 43 
1696 55 47 
1697 51 51 
1698 51 51 
1699 50 51 
1700 50 50 
1701 50 50 
1702 51 51 
1703 51 50 
1704 51 51 
1705 52 51 
1706 53 52 
1707 54 53 
1708 55 56 
1709 56 57 
1710 56 57 
1711 57 58 
1712 58 61 
1713 59 67 
1714 61 75 
1715 61 82 
1716 58 90 
1717 50 105 
1718 45 102 
1719 37 105 
1720 39 104 
1721 43 103 
1722 30 95 
1723 22 95 
1724 17 92 
1725 15 89 
1726 16 86 
1727 16 78 
1728 17 74 
1729 17 74 
1730 17 73 
1731 17 72 
1732 16 72 
1733 14 73 
1734 15 74 
1735 15 74 
1736 15 74 
1737 15 75 
1738 15 74 
1739 15 75 
1740 15 75 
1741 15 75 
1742 16 74 
1743 16 75 
1744 18 76 
1745 20 77 
1746 20 78 
1747 21 79 
1748 22 80 
1749 23 81 
1750 23 81 
1751 24 81 
1752 26 82 
1753 27 82 
1754 28 79 
1755 29 79 
1756 29 79 
1758 55 68 
1759 58 63 
1760 61 59 
1761 64 54 
1762 73 44 
1763 76 41 
1764 81 38 
1765 90 35 
1766 100 33 
1767 110 33 
1768 120 36 
1769 129 41 
1770 139 48 
1771 149 58 
1772 157 69 
1773 164 78 
1774 173 85 
1775 181 92 
1776 177 90 
1777 180 92 
1778 184 92 
1779 190 93 
1780 199 92 
1781 207 93 
1782 207 93 
1783 210 98 
1784 215 110 
1785 220 124 
1786 226 142 
1787 229 160 
1788 231 176 
1789 232 191 
1790 233 198 
1791 233 199 
1792 233 199 
1793 234 199 
1794 235 203 
1795 237 208 
1796 240 215 
1797 239 218 
1798 239 216 
1799 239 216 
1800 239 216 
1801 239 216 
1802 240 218 
1803 240 218 
1804 240 218 
1805 240 217 
1806 240 217 
1807 241 217 
1808 241 218 
1809 240 216 
1810 239 217 
1811 239 216 
1812 239 216 
1813 240 216 
1814 240 216 
1815 240 217 
1816 239 216 
1817 239 216 
1818 239 215 
1819 239 215 
1820 239 215 
1821 239 216 
1822 239 216 
1823 239 216 
1824 239 216 
1825 239 215 
1826 239 215 
1827 239 215 
1828 239 216 
1829 239 216 
1830 239 216 
1831 239 216 
1832 239 216 
1833 240 217 
1834 240 218 
1835 241 218 
1836 242 219 
1837 249 217 
1838 249 218 
1839 252 218 
1840 254 218 
1841 257 218 
1842 262 218 
1843 269 219 
1844 275 223 
1845 279 227 
1846 280 229 
1847 281 227 
1848 280 226 
1849 280 225 
1850 278 225 
1851 276 226 
1852 274 227 
1853 273 227 
1854 273 227 
1855 273 226 
1856 272 224 
1857 269 223 
1858 266 220 
1859 263 217 
1860 257 212 
1861 252 208 
1862 247 205 
1863 242 203 
1864 235 203 
1865 232 205 
1866 230 206 
1867 230 205 
1868 229 205 
1869 229 204 
1870 229 204 
1871 229 204 
1872 229 205 
1873 230 204 
1874 231 204 
1875 231 206 
1876 232 211 
1877 232 218 
1878 232 223 
1879 232 225 
1880 232 226 
1881 234 229 
1882 236 234 
1883 239 240 
1884 241 242 
1885 242 243 
1886 244 244 
1887 244 248 
1888 247 254 
1889 250 257 
1890 251 263 
1891 250 267 
1892 246 278 
1893 243 285 
1894 242 288 
1895 240 288 
1896 241 289 
1897 240 290 
1898 239 290 
1899 238 290 
1900 235 289 
1901 225 288 
1902 210 284 
1903 195 278 
1904 180 274 
1905 163 273 
1906 143 273 
1907 134 272 
1908 137 270 
1909 137 269 
1910 139 270 
1911 141 270 
1912 142 271 
1913 142 272 
1914 142 271 
1915 140 270 
1916 137 269 
1917 137 269 
1918 137 267 
1919 137 267 
1920 137 268 
1921 137 268 
1922 133 271 
1923 126 276 
1924 120 279 
1925 115 281 
1926 108 284 
1927 102 288 
1928 100 289 
1929 100 287 
1930 100 286 
1931 101 286 
1932 100 285 
1933 101 285 
1934 100 286 
1935 100 286 
1936 99 286 
1937 95 286 
1938 86 288 
1939 74 288 
1940 60 288 
1941 48 288 
1942 45 287 
1943 43 289 
1944 42 287 
1945 41 288 
1946 46 295 
1947 43 294 
1948 55 289 
1949 52 290 
1950 50 290 
1951 48 289 
1952 47 290 
1953 47 290 
1954 47 290 
1955 41 290 
1956 26 294 
1957 26 294 
1958 27 294 
1959 26 293 
1960 26 294 
1961 23 294 
1962 21 295 
1963 19 295 
1964 19 294 
1965 19 293 
1966 20 295 
1967 20 295 
1968 22 295 
1969 25 293 
1970 26 294 
1971 25 295 
1972 26 294 
1973 26 294 
1974 26 294 
1975 24 294 
1976 27 294 
1977 27 294 
1978 27 294 
1979 27 294 
1980 26 295 
1981 21 296 
1982 10 294 
1983 11 294 
1984 12 294 
1985 14 294 
1986 15 294 
1987 15 292 
1988 19 293 
1989 37 288 
1990 20 293 
1991 17 292 
1992 20 295 
1993 20 295 
1994 20 293 
1995 39 293 
1996 51 293 
1997 52 293 
1998 40 293 
1999 40 293 
2000 40 294 
2001 40 294 
2002 41 294 
2003 21 294 
2004 18 292 
2005 30 280 
2006 39 277 
2007 43 275 
2008 38 277 
2009 37 277 
2010 36 276 
2011 35 275 
2012 34 273 
2013 35 271 
2014 34 269 
2015 31 265 
2016 30 260 
2017 32 250 
2018 38 236 
2019 45 224 
2020 49 216 
2021 55 211 
2022 56 210 
2023 56 207 
2024 57 200 
2025 56 194 
2026 53 185 
2027 50 175 
2028 43 167 
2029 40 162 
2030 39 155 
2031 41 138 
2032 46 123 
2033 48 110 
2034 47 103 
2035 46 101 
2036 47 98 
2037 47 90 
2038 48 86 
2039 51 78 
2040 51 76 
2041 50 76 
2042 51 69 
2043 50 63 
2044 48 54 
2045 47 50 
2046 47 48 
2047 49 47 
2048 49 46 
2049 49 46 
2050 49 46 
2051 50 45 
2052 50 41 
2053 52 37 
2054 58 33 
2055 62 30 
2056 67 28 
2057 73 28 
2058 79 29 
2059 83 31 
2060 83 30 
2061 85 33 
2062 84 31 
2063 86 32 
2064 87 40 
2065 87 42 
2066 87 41 
2067 86 41 
2068 85 40 
2069 87 38 
2070 88 38 
2071 88 39 
2072 88 38 
2073 87 37 
2074 87 38 
2075 87 38 
2076 88 37 
2077 88 38 
2078 87 38 
2079 88 39 
2080 88 39 
2081 88 40 
2082 88 40 
2083 88 43 
2084 89 44 
2085 88 44 
2086 87 44 
2087 88 43 
2088 89 42 
2089 88 41 
2090 89 41 
2091 89 41 
2092 88 42 
2093 87 42 
2094 87 44 
2095 86 45 
2096 85 44 
2097 85 44 
2098 84 45 
2099 84 45 
2100 84 46 
2101 85 47 
2102 86 46 
2103 85 46 
2104 85 47 
2105 84 48 
2106 83 48 
2107 81 50 
2108 80 51 
2109 80 51 
2110 80 52 
2111 78 53 
2112 72 55 
2113 71 55 
2114 72 55 
2115 72 55 
2116 71 55 
2117 68 55 
2118 65 56 
2119 61 57 
2120 59 57 
2121 58 56 
2122 59 57 
2123 58 56 
2124 57 55 
2125 57 54 
2126 57 54 
2127 57 54 
2128 57 55 
2129 57 54 
2130 58 54 
2131 58 54 
2132 58 55 
2133 58 55 
2134 58 55 
2135 58 55 
2136 58 55 
2137 58 55 
2138 57 55 
2139 58 55 
2140 58 55 
2141 59 56 
2142 57 55 
2143 57 53 
2144 56 52 
2145 55 51 
2146 55 48 
2147 54 46 
2148 53 42 
2149 54 35 
2150 55 28 
2151 59 24 
2152 64 18 
2153 67 14 
2154 73 12 
2155 76 12 
2156 80 14 
2157 83 15 
2158 89 18 
2159 93 19 
2160 93 21 
2161 90 22 
2162 86 22 
2163 85 23 
2164 86 25 
2165 85 28 
2166 84 29 
2167 83 28 
2168 81 28 
2169 79 28 
2170 78 29 
2171 77 28 
2172 77 28 
2173 77 27 
2174 76 28 
2175 75 28 
2176 76 27 
2177 75 26 
2178 68 21 
2179 57 18 
2180 50 19 
2181 45 22 
2182 42 26 
2183 41 29 
2184 40 30 
2185 40 32 
2186 38 35 
2187 37 37 
2188 36 40 
2189 36 41 
2190 34 45 
2191 35 47 
2192 40 37 
2193 41 40 
2194 42 42 
2195 42 43 
2196 42 44 
2197 42 45 
2198 43 46 
2199 43 47 
2200 44 47 
2201 45 47 
2202 46 48 
2203 47 48 
2204 51 67 
2205 50 66 
2206 50 67 
2207 50 56 
2209 22 84 
2210 19 84 
2211 18 85 
2212 18 84 
2213 21 86 
2214 23 90 
2215 25 90 
2216 25 90 
2217 25 91 
2218 27 92 
2219 25 89 
2220 18 92 
2221 25 94 
2223 28 104 
2225 65 220 
2226 69 236 
2227 73 249 
2228 80 257 
2229 86 265 
2230 93 269 
2231 98 274 
2232 105 278 
2233 113 282 
2234 121 284 
2235 131 282 
2236 145 278 
2237 107 269 
2238 101 270 
2239 112 270 
2241 202 255 
2242 203 254 
2243 202 254 
2244 203 254 
2245 205 254 
2246 207 254 
2247 204 253 
2248 203 253 
2249 207 251 
2250 210 249 
2251 211 249 
2252 211 248 
2253 214 247 
2254 216 245 
2255 217 244 
2256 219 243 
2257 223 241 
2258 227 242 
2259 233 241 
2260 236 241 
2261 237 241 
2262 238 242 
2263 237 242 
2264 239 242 
2265 241 243 
2266 241 242 
2267 241 242 
2268 242 242 
2269 245 240 
2270 246 239 
2271 248 239 
2272 249 238 
2273 249 239 
2274 248 239 
2275 248 239 
2276 247 239 
2277 246 239 
2278 246 239 
2279 246 239 
2280 246 237 
2281 247 236 
2282 247 236 
2283 248 237 
2284 247 236 
2285 247 236 
2286 246 236 
2287 246 236 
2288 246 237 
2289 246 237 
2290 246 236 
2291 246 236 
2292 246 237 
2293 246 237 
2294 246 237 
2295 246 237 
2296 246 237 
2297 246 236 
2298 246 237 
2299 246 237 
2300 246 237 
2301 245 237 
2302 246 237 
2303 247 236 
2304 248 234 
2305 252 229 
2306 257 224 
2307 259 223 
2308 258 224 
2309 256 225 
2310 257 225 
2311 258 226 
2312 258 226 
2313 253 229 
2314 253 231 
2315 255 232 
2316 255 232 
2317 255 232 
2318 256 234 
2319 259 237 
2320 260 240 
2321 262 244 
2322 262 246 
2323 262 247 
2324 263 247 
2325 262 248 
2326 264 251 
2327 270 256 
2328 277 266 
2329 282 276 
2330 284 284 
2331 283 286 
2332 283 286 
2333 283 285 
2334 281 286 
2335 281 286 
2336 281 286 
2337 281 285 
2338 280 282 
2339 279 276 
2340 276 267 
2341 271 261 
2342 270 258 
2343 269 257 
2344 267 255 
2345 265 251 
2346 263 247 
2347 262 245 
2348 259 242 
2349 251 237 
2350 247 233 
2351 244 229 
2352 243 228 
2353 241 227 
2354 241 224 
2355 242 221 
2356 241 219 
2357 243 213 
2358 243 210 
2359 244 203 
2360 244 191 
2361 245 176 
2362 244 163 
2363 247 153 
2364 247 148 
2365 248 143 
2366 252 138 
2367 258 130 
2368 265 121 
2369 270 112 
2370 273 104 
2371 281 91 
2372 283 85 
2373 284 83 
2374 278 84 
2375 276 75 
2376 271 71 
2377 266 68 
2378 264 64 
2379 267 56 
2380 269 40 
2381 268 24 
2382 265 20 
2383 265 17 
2384 266 19 
2385 269 22 
2386 277 35 
2387 284 54 
2388 285 70 
2389 285 89 
2390 284 117 
2392 285 188 
2393 286 215 
2394 286 235 
2395 287 248 
2396 286 257 
2397 287 263 
2398 289 274 
2399 289 282 
2400 289 284 
2401 289 284 
2402 289 284 
2403 289 285 
2404 288 285 
2405 288 286 
2406 288 287 
2407 288 289 
2408 287 289 
2409 287 289 
2410 287 288 
2411 288 288 
2412 288 288 
2413 289 288 
2414 288 289 
2415 289 289 
2416 289 290 
2417 289 291 
2418 289 291 
2419 288 289 
2420 287 287 
2421 287 286 
2422 286 286 
2423 286 287 
2424 286 287 
2425 286 287 
2426 285 286 
2427 284 286 
2428 284 284 
2429 282 279 
2430 278 275 
2431 275 264 
2432 270 258 
2433 269 255 
2434 266 249 
2435 261 242 
2436 261 242 
2437 261 243 
2438 259 243 
2439 253 242 
2440 245 241 
2441 239 240 
2442 237 243 
2443 235 246 
2444 235 247 
2445 234 248 
2446 235 247 
2447 236 247 
2448 235 248 
2449 235 249 
2450 236 250 
2451 236 252 
2452 235 252 
2453 235 252 
2454 235 251 
2455 235 251 
2456 235 250 
2457 237 247 
2458 235 248 
2459 233 249 
2460 230 250 
2461 227 249 
2462 226 249 
2463 226 248 
2464 226 248 
2465 226 247 
2466 227 247 
2467 226 247 
2468 225 246 
2469 224 245 
2470 224 244 
2471 223 243 
2472 223 244 
2473 223 244 
2474 222 244 
2475 221 243 
2476 222 241 
2477 224 239 
2478 224 237 
2479 225 235 
2480 226 231 
2481 226 230 
2482 226 229 
2483 227 229 
2484 226 229 
2485 227 229 
2486 227 229 
2487 227 229 
2488 227 229 
2489 227 229 
2490 227 229 
2491 227 229 
2492 227 228 
2493 227 229 
2494 227 229 
2495 227 228 
2496 227 229 
2497 227 229 
2498 227 229 
2499 227 229 
2500 227 229 
2501 227 229 
2502 227 229 
2503 226 229 
2504 226 230 
2505 226 232 
2506 226 232 
2507 228 232 
2508 229 232 
2509 230 232 
2510 230 232 
2511 230 231 
2512 232 230 
2513 234 228 
2514 237 227 
2515 237 226 
2516 236 226 
2517 237 226 
2518 237 225 
2519 237 225 
2520 236 226 
2521 237 226 
2522 237 226 
2523 237 226 
2524 237 227 
2525 237 227 
2526 237 227 
2527 237 227 
2528 237 227 
2529 238 226 
2530 240 225 
2531 241 225 
2532 243 225 
2533 243 225 
2534 243 225 
2535 245 225 
2536 246 226 
2537 248 226 
2538 251 228 
2539 252 230 
2540 252 230 
2541 251 230 
2542 250 229 
2543 250 229 
2544 250 229 
2545 250 229 
2546 250 229 
2547 249 228 
2548 249 227 
2549 249 228 
2550 248 228 
2551 247 228 
2552 247 228 
2553 246 228 
2554 246 228 
2555 246 227 
2556 246 228 
2557 246 228 
2558 245 228 
2559 245 228 
2560 246 229 
2561 246 229 
2562 246 230 
2563 246 229 
2564 245 229 
2565 246 229 
2566 247 230 
2567 249 230 
2568 250 229 
2569 252 230 
2570 259 233 
2571 264 236 
2572 267 238 
2573 261 241 
2574 261 242 
2575 260 240 
2576 260 239 
2577 263 238 
2578 259 238 
2579 259 238 
2580 259 240 
2581 257 240 
2582 254 241 
2583 252 242 
2584 249 244 
2585 242 250 
2586 239 253 
2587 238 254 
2588 238 254 
2589 236 255 
2590 238 254 
2591 238 254 
2592 236 257 
2593 236 257 
2594 236 257 
2595 235 257 
2596 235 258 
2597 234 259 
2598 233 260 
2599 233 260 
2600 233 260 
2601 233 261 
2602 233 262 
2603 233 264 
2604 230 270 
2605 228 275 
2606 227 282 
2607 226 285 
2608 225 285 
2609 220 283 
2610 216 279 
2611 213 277 
2612 214 277 
2613 214 278 
2614 214 280 
2615 215 282 
2616 214 281 
2617 214 280 
2618 214 276 
2619 213 273 
2620 211 270 
2621 210 269 
2622 211 269 
2623 212 269 
2624 212 269 
2625 212 266 
2626 217 260 
2627 221 257 
2628 223 255 
2629 226 253 
2630 227 253 
2631 227 252 
2632 228 251 
2633 230 249 
2634 233 246 
2635 238 244 
2636 240 242 
2637 239 242 
2638 240 242 
2639 241 242 
2640 240 243 
2641 239 244 
2642 239 245 
2643 239 246 
2644 238 245 
2645 235 246 
2646 236 244 
2647 237 241 
2648 237 242 
2649 237 242 
2650 237 241 
2651 238 237 
2652 238 234 
2653 238 230 
2654 238 229 
2655 238 230 
2656 238 230 
2657 238 229 
2658 240 226 
2659 240 224 
2660 246 217 
2661 249 213 
2662 249 211 
2663 249 210 
2664 250 209 
2665 250 208 
2666 250 208 
2667 249 210 
2668 249 211 
2669 249 210 
2670 251 207 
2671 251 206 
2672 251 206 
2673 251 207 
2674 251 207 
2675 254 207 
2676 261 207 
2677 268 208 
2678 274 210 
2679 277 213 
2680 275 215 
2681 273 215 
2682 273 216 
2683 274 218 
2684 271 221 
2685 268 224 
2686 267 226 
2687 266 226 
2688 266 227 
2689 267 228 
2690 266 228 
2691 266 229 
2692 264 231 
2693 264 231 
2694 262 232 
2695 257 235 
2696 249 239 
2697 244 241 
2698 240 241 
2699 238 241 
2700 236 241 
2701 235 240 
2702 232 239 
2703 232 239 
2704 233 240 
2705 233 240 
2706 232 240 
2707 234 240 
2708 234 241 
2709 234 240 
2710 234 240 
2711 234 238 
2712 235 236 
2713 236 234 
2714 235 231 
2715 236 229 
2716 236 229 
2717 237 228 
2718 237 227 
2719 237 227 
2720 238 228 
2721 237 227 
2722 238 227 
2723 238 227 
2724 238 227 
2725 238 227 
2726 237 227 
2727 238 228 
2728 237 228 
2729 237 227 
2730 238 227 
2731 238 227 
2732 240 225 
2733 244 217 
2734 246 213 
2735 248 210 
2736 251 207 
2737 254 203 
2738 260 196 
2739 264 192 
2740 266 190 
2741 265 190 
2742 262 192 
2743 261 191 
2744 260 189 
2745 258 189 
2746 254 192 
2747 251 195 
2748 247 196 
2749 247 196 
2750 248 194 
2751 249 194 
2752 249 195 
2753 247 196 
2754 245 197 
2755 244 199 
2756 242 199 
2757 241 200 
2758 242 200 
2759 242 200 
2760 242 200 
2761 244 200 
2762 247 201 
2763 252 205 
2764 259 210 
2765 264 213 
2766 264 213 
2767 263 216 
2768 261 220 
2769 259 225 
2770 251 235 
2771 247 242 
2772 242 245 
2773 240 249 
2774 239 252 
2775 239 253 
2776 239 253 
2777 241 251 
2778 241 252 
2779 239 254 
2780 237 259 
2781 237 266 
2782 235 268 
2783 236 268 
2784 236 267 
2785 237 267 
2786 233 268 
2787 236 264 
2788 236 265 
2789 236 265 
2790 235 265 
2791 234 267 
2792 230 269 
2793 220 274 
2794 209 278 
2795 192 287 
2796 223 272 
2797 225 274 
2798 225 274 
2799 226 274 
2800 224 275 
2801 222 276 
2803 47 288 
2804 41 289 
2805 42 294 
2806 47 293 
2807 41 294 
2808 28 281 
2809 13 294 
2810 16 294 
2811 17 292 
2812 19 292 
2813 20 295 
2814 20 295 
2815 20 295 
2816 20 293 
2817 21 295 
2818 40 292 
2819 40 292 
2820 41 292 
2821 40 291 
2822 41 290 
2823 42 290 
2824 44 287 
2825 46 286 
2826 49 286 
2827 58 284 
2828 69 285 
2829 75 285 
2830 90 284 
2831 82 277 
2832 64 284 
2833 60 281 
2834 59 280 
2835 61 279 
2836 63 278 
2837 70 277 
2838 72 276 
2840 199 242 
2841 199 242 
2842 203 242 
2843 213 241 
2844 219 241 
2845 225 239 
2846 229 239 
2847 236 238 
2848 236 236 
2849 238 234 
2850 239 233 
2851 239 233 
2852 239 234 
2853 239 233 
2854 239 233 
2855 239 233 
2856 239 233 
2857 240 232 
2858 241 231 
2859 242 231 
2860 243 231 
2861 243 231 
2862 242 231 
2863 242 231 
2864 242 232 
2865 242 232 
2866 242 233 
2867 242 233 
2868 242 233 
2869 242 232 
2870 241 232 
2871 240 233 
2872 240 233 
2873 240 233 
2874 241 233 
2875 243 231 
2876 244 230 
2877 244 229 
2878 244 229 
2879 245 228 
2880 245 228 
2881 245 228 
2882 245 228 
2883 245 228 
2884 244 227 
2885 244 224 
2886 249 215 
2887 251 211 
2888 251 210 
2889 251 210 
2890 254 207 
2891 262 199 
2892 269 194 
2893 278 192 
2894 282 191 
2895 284 189 
2896 284 189 
2897 284 189 
2898 283 191 
2899 279 195 
2900 276 203 
2901 273 211 
2902 271 214 
2903 268 219 
2904 265 225 
2905 252 236 
2906 248 239 
2907 245 241 
2908 240 245 
2909 233 248 
2910 228 252 
2911 223 255 
2912 221 256 
2913 219 256 
2914 215 255 
2915 202 256 
2916 192 258 
2917 176 262 
2918 213 255 
2919 215 258 
2920 213 259 
2921 214 260 
2922 210 261 
2923 214 261 
2924 209 261 
2925 207 261 
2927 52 256 
2928 62 256 
2929 166 255 
2930 180 253 
2931 174 258 
2933 17 121 
2934 14 107 
2935 9 92 
2936 8 78 
2937 11 68 
2938 12 63 
2939 13 60 
2940 14 61 
2941 15 59 
2942 16 58 
2943 32 88 
2944 21 74 
2945 21 69 
2947 48 53 
2948 49 53 
2949 50 53 
2950 52 52 
2951 53 52 
2952 54 50 
2953 56 47 
2954 58 45 
2955 60 44 
2956 61 43 
2957 67 41 
2958 71 39 
2959 75 38 
2960 80 39 
2961 84 40 
2962 87 40 
2963 90 43 
2964 90 38 
2965 93 38 
2966 95 45 
2967 95 45 
2968 95 45 
2969 96 43 
2970 95 43 
2971 92 44 
2972 89 45 
2973 88 45 
2974 87 45 
2975 85 45 
2976 84 46 
2977 84 47 
2978 85 46 
2979 84 46 
2980 83 47 
2981 83 48 
2982 82 48 
2983 82 48 
2984 82 48 
2985 81 48 
2986 81 49 
2987 80 50 
2988 84 50 
2989 78 51 
2990 71 54 
2991 70 55 
2992 69 56 
2993 68 56 
2994 65 58 
2995 63 57 
2996 60 57 
2997 59 58 
2998 59 58 
2999 59 59 
3000 59 59 
3001 59 59 
3002 59 58 
3003 57 58 
3004 56 57 
3005 55 56 
3006 53 56 
3007 51 55 
3008 49 54 
3009 48 57 
3010 55 56 
3011 27 55 
3012 19 39 
3013 17 33 
3014 14 28 
3015 12 27 
3016 12 23 
3017 12 19 
3018 12 19 
3019 12 18 
3020 13 19 
3021 15 20 
3022 14 20 
3023 12 20 
3024 12 19 
3025 12 19 
3026 11 19 
3027 11 20 
3028 10 21 
3029 9 22 
3030 9 22 
3031 9 24 
3032 9 25 
3033 10 26 
3034 11 27 
3035 16 29 
3036 15 34 
3037 17 39 
3038 20 40 
3039 19 42 
3040 20 42 
3041 22 46 
3042 19 36 
3043 21 37 
3056 22 39 
3057 45 49 
3058 47 49 
3059 47 49 
3060 48 48 
3061 49 49 
3062 51 50 
3063 52 47 
3064 54 43 
3065 61 37 
3066 66 34 
3067 68 34 
3068 70 34 
3069 70 34 
3070 68 35 
3071 68 35 
3072 68 34 
3073 68 33 
3074 67 33 
3075 71 33 
3076 77 33 
3077 82 33 
3078 85 35 
3079 86 35 
3080 85 32 
3081 86 40 
3082 86 40 
3083 85 41 
3084 82 44 
3085 83 46 
3086 82 46 
3087 82 47 
3088 81 47 
3089 80 48 
3090 78 51 
3091 78 51 
3092 80 50 
3093 81 50 
3094 81 50 
3095 80 50 
3096 79 51 
3097 74 53 
3098 68 53 
3099 65 51 
3100 61 47 
3101 58 46 
3102 55 44 
3103 51 36 
3104 49 31 
3105 50 28 
3106 49 25 
3107 46 18 
3108 44 14 
3109 42 12 
3110 42 11 
3111 42 10 
3112 41 8 
3113 41 8 
3114 41 11 
3115 38 14 
3116 35 13 
3117 31 13 
3118 27 12 
3119 22 12 
3120 22 14 
3121 21 14 
3122 18 15 
3123 17 17 
3124 16 22 
3125 15 21 
3126 14 20 
3127 16 21 
3128 20 25 
3129 20 31 
3130 22 34 
3131 24 36 
3132 23 37 
3133 23 39 
3134 25 43 
3152 25 34 
3164 25 34 
3167 25 34 
3173 102 251 
3174 101 255 
3175 95 246 
3177 75 237 
3178 64 226 
3179 58 229 
3180 50 221 
3181 47 222 
3182 61 186 
3183 66 193 
3184 70 207 
3185 73 222 
3186 71 222 
3187 68 219 
3188 66 217 
3189 65 215 
3190 65 213 
3191 66 211 
3192 68 210 
3193 69 208 
3194 70 210 
3195 70 211 
3196 70 212 
3197 70 211 
3198 70 210 
3199 70 209 
3200 70 209 
3201 70 208 
3202 71 207 
3203 71 207 
3204 71 207 
3205 72 207 
3206 72 206 
3207 71 206 
3208 70 205 
3209 70 205 
3210 55 202 
3211 53 190 
3212 49 178 
3213 49 179 
3214 50 180 
3215 51 182 
3216 52 185 
3217 53 189 
3218 55 191 
3219 56 191 
3220 58 192 
3221 58 193 
3222 60 196 
3223 61 200 
3224 61 201 
3225 63 200 
3226 60 193 
3227 55 193 
3228 58 193 
3229 70 187 
3230 70 188 
3231 69 189 
3232 68 191 
3233 68 192 
3234 66 193 
3235 66 194 
3236 66 195 
3237 65 197 
3238 65 199 
3239 63 205 
3240 63 196 
3241 66 198 
3242 66 199 
3243 66 201 
3244 63 203 
3246 130 229 
3247 127 229 
3248 134 231 
3249 91 212 
3260 135 231 
3261 138 230 
3262 148 230 
3263 116 219 
3264 109 220 
3265 116 222 
3266 118 225 
3267 123 228 
3268 123 228 
3269 119 228 
3270 121 228 
3271 124 230 
3272 123 230 
3273 122 230 
3274 120 229 
3275 120 230 
3276 121 232 
# Trial 10 - POSITION_mouse_training_OS_5trials_batch4_201-208_t0004_raw.txt
103 108 263 
104 291 67 
105 291 51 
106 290 37 
107 290 22 
108 289 14 
109 286 10 
110 282 10 
111 269 6 
112 256 5 
113 231 5 
114 213 6 
115 193 5 
116 177 6 
117 156 6 
118 136 7 
119 117 7 
120 99 8 
121 83 7 
122 72 7 
123 64 7 
124 60 6 
125 63 3 
126 28 10 
127 23 9 
128 17 14 
129 17 14 
130 18 18 
131 18 17 
132 19 20 
133 19 20 
134 23 27 
135 24 29 
136 34 44 
137 33 45 
138 36 54 
139 32 59 
140 30 66 
141 26 75 
142 22 89 
143 18 110 
144 13 131 
145 9 156 
146 6 178 
147 5 203 
148 6 225 
149 7 238 
150 9 248 
151 9 260 
152 10 270 
153 11 281 
154 13 285 
155 17 287 
156 23 289 
157 33 289 
158 43 287 
159 51 281 
160 56 274 
161 58 271 
162 59 270 
163 61 266 
164 61 266 
165 60 266 
166 64 265 
167 68 266 
168 78 266 
169 59 270 
170 60 269 
172 176 270 
173 85 269 
175 229 274 
177 285 289 
178 286 289 
179 284 290 
180 284 291 
181 284 291 
182 284 291 
183 284 291 
184 283 291 
185 283 290 
186 285 288 
187 288 285 
188 290 277 
189 293 268 
190 293 264 
191 292 263 
192 292 263 
193 292 263 
194 291 259 
195 290 250 
196 290 236 
197 281 222 
199 278 182 
200 279 164 
201 283 141 
203 291 93 
204 285 196 
205 285 206 
206 284 201 
207 289 19 
208 287 10 
209 284 7 
210 275 7 
211 256 6 
212 237 6 
214 186 6 
215 162 7 
217 108 8 
219 70 8 
220 61 6 
221 183 8 
222 191 7 
223 183 7 
225 18 5 
226 21 7 
227 17 5 
228 22 7 
229 22 7 
230 19 5 
231 24 7 
232 11 3 
233 22 7 
234 24 9 
235 29 11 
236 27 8 
237 26 8 
238 30 11 
239 27 9 
240 28 9 
241 26 13 
242 30 13 
243 27 12 
244 22 18 
245 21 20 
247 15 74 
248 10 84 
249 8 98 
250 7 119 
251 21 54 
252 6 172 
253 6 201 
254 6 229 
255 6 252 
256 7 264 
257 8 274 
258 8 280 
259 8 283 
260 9 285 
261 11 285 
262 12 287 
263 13 288 
264 15 288 
265 19 288 
266 29 285 
267 36 278 
268 40 272 
269 42 269 
270 43 267 
271 42 266 
272 40 263 
273 37 257 
274 37 253 
275 36 236 
276 38 222 
277 39 221 
278 41 219 
279 44 217 
280 52 213 
281 60 210 
282 65 213 
283 71 216 
284 79 220 
285 92 224 
286 108 227 
287 118 228 
289 160 230 
290 89 222 
291 83 224 
292 85 225 
293 87 227 
294 92 228 
295 95 229 
296 98 231 
298 282 293 
299 284 292 
300 286 291 
301 287 291 
302 287 291 
303 288 290 
304 289 287 
305 288 282 
306 287 274 
307 289 265 
308 289 253 
309 287 237 
310 286 218 
312 287 173 
313 286 153 
315 283 102 
316 278 84 
317 271 71 
318 260 62 
319 245 54 
320 230 48 
321 212 42 
323 173 27 
324 163 18 
325 161 13 
326 158 10 
327 158 11 
328 158 9 
329 161 9 
330 163 9 
331 165 7 
332 166 8 
333 166 8 
334 164 9 
335 163 15 
336 158 11 
337 151 11 
338 137 11 
339 119 13 
340 102 18 
341 90 27 
342 82 35 
343 81 37 
344 80 37 
345 79 37 
346 78 36 
347 76 36 
348 75 35 
349 75 35 
350 75 36 
351 74 35 
352 74 36 
353 72 36 
354 69 35 
355 64 36 
356 57 35 
357 53 35 
358 49 35 
359 40 48 
360 42 46 
361 42 46 
362 43 45 
363 45 44 
364 50 38 
365 53 35 
366 53 35 
367 54 35 
368 54 35 
369 53 37 
370 52 37 
371 53 36 
372 54 35 
373 55 35 
374 55 35 
375 54 35 
376 53 37 
377 52 38 
378 53 38 
379 53 38 
380 53 38 
381 53 36 
382 53 35 
383 52 36 
384 49 38 
385 46 41 
386 40 54 
387 41 62 
388 44 70 
389 47 79 
390 43 168 
392 36 209 
393 32 217 
394 29 229 
395 22 250 
397 9 279 
398 8 283 
399 8 284 
400 9 284 
401 8 285 
402 8 286 
403 8 287 
404 8 286 
405 9 288 
406 9 289 
407 9 289 
408 9 288 
409 9 286 
410 8 281 
411 10 282 
412 13 281 
413 23 275 
414 30 268 
415 32 265 
416 31 259 
417 29 251 
418 30 238 
419 37 227 
420 45 222 
421 47 219 
422 54 214 
423 63 202 
424 69 188 
425 74 169 
427 80 124 
428 57 197 
430 85 72 
431 83 68 
432 82 69 
433 80 68 
434 79 68 
435 79 66 
436 76 65 
437 75 65 
438 74 63 
439 75 62 
440 76 60 
441 76 58 
442 76 60 
443 75 62 
444 74 63 
445 73 65 
446 73 67 
447 73 66 
448 73 66 
449 74 68 
450 73 70 
451 65 70 
452 56 70 
453 45 66 
454 39 64 
455 34 61 
456 59 64 
457 19 19 
458 16 16 
459 45 51 
460 44 53 
462 19 10 
463 22 10 
464 21 14 
465 37 9 
466 42 7 
467 70 8 
468 80 9 
469 91 11 
470 97 13 
471 102 15 
472 115 23 
473 125 32 
475 159 57 
476 168 63 
477 168 62 
478 170 58 
479 176 54 
480 178 51 
481 185 44 
482 191 38 
483 200 30 
484 206 25 
485 209 21 
486 212 21 
487 223 18 
488 237 18 
489 256 19 
490 271 23 
491 281 26 
492 283 28 
493 286 28 
494 288 28 
495 289 27 
496 286 25 
497 284 25 
498 278 23 
499 278 19 
500 276 16 
501 273 15 
502 269 14 
503 265 11 
504 265 11 
505 266 12 
506 268 11 
507 268 12 
508 266 11 
509 261 12 
510 256 15 
511 254 17 
512 259 19 
513 261 23 
514 264 26 
515 268 28 
516 270 33 
517 276 37 
518 279 42 
519 282 45 
520 287 55 
521 289 62 
522 289 67 
523 289 71 
524 289 71 
525 289 72 
526 291 70 
527 289 70 
528 289 69 
529 290 67 
530 290 65 
531 289 63 
532 289 61 
533 290 59 
534 290 60 
535 288 61 
536 288 61 
537 288 62 
538 287 65 
539 286 69 
540 283 75 
541 277 84 
542 266 96 
543 257 105 
544 247 114 
545 235 121 
547 198 141 
548 180 148 
549 168 151 
550 157 157 
551 151 168 
552 145 183 
553 141 197 
554 141 207 
555 143 216 
556 148 222 
557 155 223 
558 171 235 
559 176 251 
560 194 259 
561 208 271 
562 214 289 
563 214 290 
564 215 291 
565 214 292 
566 214 291 
567 214 290 
568 214 291 
569 215 291 
570 216 292 
571 216 291 
572 216 290 
573 215 290 
574 216 291 
575 217 291 
576 217 292 
577 218 292 
578 222 292 
579 228 290 
580 244 290 
581 261 287 
582 275 286 
583 285 286 
584 287 287 
585 288 287 
586 288 288 
587 289 289 
588 290 290 
589 291 290 
590 292 291 
591 293 290 
592 289 289 
593 287 287 
594 286 286 
595 287 286 
596 286 286 
597 286 286 
598 287 287 
599 287 286 
600 287 285 
601 284 284 
602 282 283 
603 283 282 
604 285 282 
605 286 284 
606 286 285 
607 288 285 
608 287 285 
609 287 282 
610 284 271 
611 288 262 
612 290 254 
613 291 248 
614 291 247 
615 291 250 
616 290 254 
617 288 256 
618 287 256 
619 286 257 
620 287 257 
621 287 257 
622 287 258 
623 279 261 
624 263 262 
625 283 257 
626 281 259 
627 282 261 
629 263 264 
630 283 264 
631 93 293 
632 75 294 
633 221 269 
634 31 292 
635 17 289 
636 13 287 
637 13 286 
638 10 282 
639 9 283 
640 10 284 
641 10 284 
642 11 284 
643 11 284 
644 12 285 
645 12 285 
646 12 285 
647 12 284 
648 12 285 
649 13 285 
650 13 286 
651 13 286 
652 12 285 
653 15 287 
654 13 285 
655 12 286 
656 13 286 
657 12 285 
658 13 286 
659 12 285 
660 13 286 
661 12 285 
662 11 285 
663 12 286 
664 12 285 
665 12 286 
666 12 285 
667 12 285 
668 12 285 
669 12 285 
670 12 285 
671 12 285 
672 12 285 
673 12 285 
674 12 285 
675 11 285 
676 12 285 
677 11 285 
678 12 286 
679 12 285 
680 12 285 
681 12 284 
682 11 282 
683 11 284 
684 12 285 
685 11 285 
686 10 283 
687 9 281 
688 9 280 
689 8 280 
690 8 281 
691 8 281 
692 7 281 
693 7 282 
694 8 282 
695 9 285 
696 9 285 
697 9 287 
698 9 287 
699 9 287 
700 9 288 
701 10 287 
702 9 285 
703 11 285 
704 13 286 
705 13 284 
706 12 279 
707 13 270 
708 15 259 
709 18 250 
710 22 245 
711 25 240 
712 29 233 
713 30 230 
714 29 226 
715 27 216 
716 25 201 
717 20 182 
718 12 164 
719 8 152 
720 7 141 
721 7 129 
722 7 117 
723 7 98 
724 7 85 
725 5 77 
726 13 130 
727 13 132 
728 27 20 
729 37 17 
730 42 20 
731 61 26 
732 63 30 
733 66 33 
734 68 38 
735 72 43 
736 78 51 
737 79 55 
738 79 58 
739 79 63 
740 76 69 
741 73 77 
742 72 86 
743 74 96 
744 78 106 
745 84 114 
746 97 128 
747 110 134 
748 122 140 
749 130 145 
750 136 154 
751 140 167 
752 145 180 
753 147 187 
754 150 200 
755 151 211 
756 155 215 
757 155 235 
758 151 249 
759 144 199 
760 144 196 
761 147 198 
762 144 203 
764 150 289 
765 153 286 
766 159 276 
767 164 268 
768 164 253 
769 156 235 
770 146 224 
771 134 210 
772 126 201 
773 115 186 
774 105 170 
775 99 151 
776 93 132 
777 89 114 
778 87 96 
779 84 80 
780 81 71 
781 80 68 
782 77 69 
783 76 66 
784 75 62 
785 74 63 
786 73 62 
787 73 61 
788 73 59 
789 81 49 
790 85 47 
791 81 47 
792 83 46 
793 83 48 
794 82 47 
795 83 48 
796 83 48 
797 81 48 
798 82 49 
799 82 48 
800 82 48 
801 83 48 
802 82 46 
803 83 46 
804 82 45 
805 82 47 
806 83 47 
807 84 45 
808 85 45 
809 84 44 
810 84 45 
811 83 45 
812 83 45 
813 83 45 
814 84 44 
815 85 44 
816 84 45 
817 84 45 
818 82 45 
819 86 45 
820 83 46 
821 84 45 
822 83 44 
823 78 37 
824 77 36 
825 78 36 
826 77 36 
827 78 36 
828 72 29 
829 73 30 
830 78 32 
831 79 46 
832 83 40 
833 82 38 
834 83 37 
835 84 37 
836 83 39 
837 81 38 
838 81 37 
839 74 40 
840 74 41 
841 74 41 
842 73 41 
843 76 40 
844 79 38 
845 89 36 
846 103 31 
847 122 26 
848 141 26 
850 175 28 
851 183 26 
852 185 22 
853 190 18 
854 194 13 
855 197 12 
856 199 10 
857 200 9 
858 199 10 
859 197 11 
860 198 11 
861 197 15 
862 196 18 
863 198 18 
864 198 17 
865 199 16 
866 196 18 
867 189 22 
868 179 24 
869 167 28 
870 157 35 
871 155 43 
872 154 54 
873 153 64 
874 150 81 
875 143 96 
876 133 114 
877 118 135 
878 103 153 
879 89 167 
880 75 181 
881 61 195 
882 48 206 
883 40 215 
884 34 224 
885 33 224 
886 35 223 
887 36 224 
888 39 224 
889 41 222 
890 43 224 
891 42 223 
892 44 224 
893 45 225 
894 45 230 
895 40 225 
897 44 225 
898 41 226 
899 41 227 
900 42 228 
901 41 228 
902 41 228 
903 42 227 
904 42 227 
906 40 229 
907 39 229 
908 40 229 
909 40 229 
910 40 229 
911 40 230 
912 40 231 
913 39 231 
914 39 232 
915 39 232 
916 40 232 
918 71 226 
919 73 229 
920 47 232 
921 45 233 
922 45 232 
923 46 232 
924 47 231 
925 47 231 
926 48 231 
927 49 231 
928 50 232 
930 46 232 
931 48 232 
932 48 232 
933 47 232 
934 47 232 
935 47 231 
936 46 231 
937 46 231 
938 47 231 
939 47 231 
940 46 231 
941 45 231 
942 46 231 
943 45 231 
944 45 232 
945 45 232 
946 45 233 
948 64 253 
949 48 234 
950 47 234 
951 46 234 
952 44 234 
953 45 235 
954 46 234 
955 46 235 
956 46 236 
957 44 237 
958 45 238 
959 46 237 
960 44 235 
961 44 235 
962 49 230 
963 49 229 
964 47 229 
965 47 229 
966 47 226 
967 44 224 
968 42 221 
969 38 218 
970 32 215 
971 27 212 
972 17 209 
973 12 206 
974 12 204 
975 12 202 
976 11 203 
977 11 207 
978 10 212 
979 8 222 
980 6 236 
981 7 242 
982 7 247 
983 7 247 
984 6 245 
985 6 243 
986 6 242 
987 7 243 
988 8 242 
989 9 244 
990 11 245 
991 15 250 
992 21 259 
993 28 268 
994 32 278 
995 35 284 
996 38 286 
997 42 287 
998 43 282 
999 44 278 
1000 47 274 
1001 51 271 
1002 56 263 
1003 57 262 
1004 61 259 
1005 60 258 
1006 59 258 
1007 59 258 
1008 59 258 
1009 59 258 
1010 59 258 
1011 60 257 
1012 58 260 
1013 66 253 
1014 75 246 
1015 84 234 
1016 95 224 
1017 116 204 
1018 133 189 
1019 144 174 
1020 147 161 
1021 150 144 
1022 156 125 
1024 176 87 
1025 183 73 
1026 189 65 
1027 193 56 
1028 200 49 
1029 210 45 
1030 227 43 
1031 246 42 
1032 197 76 
1034 283 49 
1035 283 47 
1036 283 44 
1037 282 42 
1038 282 40 
1039 281 36 
1040 279 29 
1041 278 21 
1042 277 15 
1043 274 13 
1044 274 13 
1045 274 12 
1046 274 13 
1047 275 12 
1048 278 14 
1049 281 10 
1050 282 10 
1051 281 10 
1052 283 8 
1053 283 8 
1054 285 7 
1055 285 8 
1056 286 8 
1057 285 8 
1058 286 7 
1059 287 7 
1060 285 7 
1061 285 7 
1062 285 8 
1063 285 8 
1064 287 8 
1065 286 8 
1066 284 8 
1067 283 9 
1068 283 9 
1069 281 9 
1070 283 9 
1071 282 10 
1072 282 9 
1073 280 10 
1074 275 14 
1075 280 11 
1076 277 13 
1077 276 13 
1078 271 14 
1079 266 13 
1080 259 13 
1081 248 13 
1082 233 13 
1083 215 13 
1084 205 15 
1085 191 15 
1086 185 14 
1087 176 12 
1088 175 14 
1089 169 9 
1090 168 8 
1091 167 8 
1092 166 11 
1093 162 13 
1094 148 15 
1095 129 21 
1097 92 33 
1098 80 34 
1099 68 34 
1100 58 31 
1101 53 30 
1102 105 22 
1103 111 24 
1104 107 24 
1105 100 26 
1106 94 27 
1108 22 25 
1109 75 28 
1110 76 27 
1111 75 27 
1113 69 27 
1114 75 26 
1115 78 27 
1116 76 26 
1117 73 26 
1118 21 24 
1119 21 23 
1120 20 22 
1121 19 20 
1122 17 17 
1123 18 18 
1124 40 22 
1125 38 21 
1126 35 21 
1127 31 20 
1128 17 17 
1129 17 16 
1130 16 14 
1131 19 19 
1132 20 21 
1133 21 22 
1134 23 27 
1135 23 28 
1136 24 28 
1137 25 24 
1138 24 24 
1139 24 24 
1140 54 36 
1141 54 34 
1142 56 33 
1143 57 33 
1144 57 33 
1145 57 34 
1146 58 35 
1147 59 34 
1148 67 30 
1149 72 31 
1150 70 30 
1151 70 31 
1152 68 30 
1153 69 31 
1154 67 30 
1155 69 30 
1156 70 30 
1157 70 30 
1158 70 30 
1159 70 30 
1160 70 30 
1161 69 30 
1162 70 30 
1163 70 31 
1164 71 31 
1165 73 31 
1166 73 30 
1167 72 31 
1168 72 31 
1169 72 32 
1170 71 32 
1171 75 32 
1172 73 30 
1173 72 30 
1174 72 31 
1175 72 31 
1176 71 31 
1177 70 31 
1178 73 31 
1179 72 31 
1180 69 30 
1181 73 31 
1182 73 30 
1183 75 31 
1184 79 36 
1185 79 40 
1186 82 47 
1187 83 45 
1188 83 40 
1189 83 40 
1190 82 39 
1191 79 40 
1192 81 42 
1193 81 42 
1194 79 44 
1195 78 44 
1196 79 45 
1197 85 43 
1198 98 43 
1199 115 43 
1201 161 50 
1202 179 57 
1203 197 65 
1204 212 75 
1205 135 55 
1206 125 56 
1207 251 107 
1208 258 113 
1209 264 116 
1210 264 117 
1211 262 117 
1212 269 116 
1213 278 114 
1214 283 112 
1215 283 108 
1216 284 104 
1217 285 100 
1218 285 96 
1219 285 95 
1220 284 93 
1221 286 85 
1222 285 79 
1223 287 69 
1224 284 70 
1225 285 66 
1226 285 66 
1227 287 67 
1228 287 69 
1229 286 69 
1230 288 70 
1231 286 69 
1232 285 70 
1233 286 69 
1234 286 67 
1235 286 66 
1236 286 63 
1237 286 63 
1238 285 62 
1239 285 61 
1240 285 62 
1241 284 62 
1242 284 63 
1243 283 63 
1244 286 62 
1245 285 62 
1246 283 65 
1247 281 68 
1248 282 71 
1249 275 75 
1250 275 80 
1251 268 95 
1253 248 141 
1254 274 87 
1256 244 198 
1257 267 107 
1258 268 97 
1259 268 96 
1260 268 101 
1261 269 102 
1263 285 284 
1264 285 285 
1265 282 284 
1266 281 285 
1267 276 282 
1268 270 284 
1269 260 282 
1270 243 281 
1271 226 280 
1272 234 276 
1273 263 269 
1274 268 283 
1275 268 283 
1276 127 294 
1277 103 294 
1278 83 294 
1279 68 291 
1280 62 286 
1281 61 279 
1282 61 271 
1283 61 271 
1284 61 271 
1285 63 269 
1286 66 264 
1287 72 254 
1288 77 240 
1289 78 235 
1290 78 238 
1291 76 240 
1292 72 237 
1293 66 229 
1294 68 230 
1295 72 231 
1296 73 232 
1297 77 233 
1298 76 233 
1299 74 234 
1300 71 235 
1301 70 236 
1302 81 233 
1303 81 235 
1304 79 235 
1305 80 237 
1306 82 235 
1307 80 234 
1308 79 233 
1309 81 234 
1310 81 234 
1311 81 234 
1312 78 234 
1313 79 233 
1314 77 236 
1315 77 237 
1316 78 237 
1318 74 238 
1319 76 238 
1321 36 254 
1322 38 255 
1323 38 262 
1324 35 266 
1325 32 268 
1326 26 272
[truncated: 351,201 more chars]
