# Supplementary material for: The object space task shows cumulative memory expression in both mice and rats
Source: PLoS Biol. 2019 Jun 17;17(6):e3000322. doi: 10.1371/journal.pbio.3000322 (PMC6597117; doi:10.1371/journal.pbio.3000322)
Supplement: S12 Data — (TXT) [file pbio.3000322.s015.txt]

# Trial 0 - POSITION_rat_training_OS_Ephys_rat11_189034_t0001_raw.txt
974 49 272 
975 50 269 
976 50 270 
977 50 271 
978 51 271 
979 51 272 
980 51 271 
981 52 270 
982 51 271 
983 51 270 
984 52 270 
985 50 271 
986 50 271 
987 51 270 
988 50 271 
989 50 269 
990 51 271 
991 51 270 
992 51 270 
993 50 271 
994 49 271 
995 50 271 
996 50 272 
997 50 271 
998 51 271 
999 50 271 
1000 50 270 
1001 50 271 
1002 50 270 
1003 50 268 
1004 52 269 
1005 52 268 
1006 54 266 
1007 56 266 
1008 57 264 
1009 62 261 
1010 62 263 
1011 64 261 
1012 67 261 
1013 66 261 
1014 66 259 
1015 67 259 
1016 66 259 
1017 74 253 
1018 69 257 
1019 68 256 
1020 70 252 
1021 71 252 
1022 72 248 
1023 71 247 
1024 70 247 
1025 71 243 
1026 70 245 
1027 69 243 
1028 70 240 
1029 69 243 
1030 69 241 
1031 69 241 
1032 68 242 
1033 67 240 
1034 69 237 
1035 69 235 
1036 70 230 
1037 69 230 
1038 70 229 
1039 70 226 
1040 70 228 
1041 69 226 
1042 70 224 
1043 67 228 
1044 69 223 
1045 68 225 
1046 67 225 
1047 67 219 
1048 65 223 
1049 62 221 
1050 59 216 
1051 57 215 
1052 54 210 
1053 51 207 
1054 53 207 
1055 50 200 
1056 48 200 
1057 44 195 
1058 41 190 
1059 40 190 
1060 36 182 
1061 38 184 
1062 37 182 
1063 36 179 
1064 35 179 
1065 35 176 
1066 34 171 
1067 35 172 
1068 35 167 
1069 34 163 
1070 32 161 
1071 31 155 
1072 29 153 
1073 29 151 
1074 26 149 
1075 27 148 
1076 26 143 
1077 25 142 
1078 25 138 
1079 26 134 
1080 26 134 
1081 28 131 
1082 29 126 
1083 29 126 
1084 29 121 
1085 27 117 
1086 28 115 
1087 28 112 
1088 27 115 
1089 27 115 
1090 28 108 
1091 29 112 
1092 30 110 
1093 31 108 
1094 31 110 
1095 31 110 
1096 32 109 
1097 31 110 
1098 32 105 
1099 31 106 
1100 32 101 
1101 31 99 
1102 31 103 
1103 32 97 
1104 32 96 
1105 31 99 
1106 31 97 
1107 31 99 
1108 30 100 
1109 30 99 
1110 30 100 
1111 29 100 
1112 29 98 
1113 30 99 
1114 29 99 
1115 30 95 
1116 30 98 
1117 30 95 
1118 30 96 
1119 30 96 
1120 29 94 
1121 29 93 
1122 29 93 
1123 30 93 
1124 31 93 
1125 30 94 
1126 31 94 
1127 31 95 
1128 31 94 
1129 32 93 
1130 31 94 
1131 31 92 
1132 33 92 
1133 31 93 
1134 32 92 
1135 33 92 
1136 32 94 
1137 33 91 
1138 34 92 
1139 34 93 
1140 35 92 
1141 34 93 
1142 35 92 
1143 36 91 
1144 35 94 
1145 35 90 
1146 36 89 
1147 34 91 
1148 33 89 
1149 32 90 
1150 32 90 
1151 31 88 
1152 31 88 
1153 30 87 
1154 29 85 
1155 29 85 
1156 29 83 
1157 29 79 
1158 29 80 
1159 29 76 
1160 29 76 
1161 29 76 
1162 29 71 
1163 28 72 
1164 28 71 
1165 27 70 
1166 26 71 
1167 25 64 
1168 23 65 
1169 23 66 
1170 22 61 
1171 20 63 
1172 19 63 
1173 19 61 
1174 19 63 
1175 18 62 
1176 19 61 
1177 19 65 
1178 20 61 
1179 21 65 
1180 22 68 
1181 23 66 
1182 23 70 
1183 23 72 
1184 24 72 
1185 23 75 
1186 24 78 
1187 24 80 
1188 25 85 
1189 25 88 
1190 26 88 
1191 26 89 
1192 26 90 
1193 27 89 
1194 27 90 
1195 27 90 
1196 29 89 
1197 29 90 
1198 29 91 
1199 29 90 
1200 31 91 
1201 33 90 
1202 35 90 
1203 36 91 
1204 38 90 
1205 41 90 
1206 42 89 
1207 44 88 
1208 48 88 
1209 50 87 
1210 54 86 
1211 55 87 
1212 56 87 
1213 57 88 
1214 58 88 
1215 61 87 
1216 64 87 
1217 65 87 
1218 72 85 
1219 77 86 
1220 79 86 
1221 85 84 
1222 88 85 
1223 93 82 
1224 101 81 
1225 105 81 
1226 111 78 
1227 119 76 
1228 125 75 
1229 133 71 
1230 142 69 
1231 148 65 
1232 156 63 
1233 159 62 
1234 168 58 
1235 175 57 
1236 179 55 
1237 189 51 
1238 193 52 
1239 199 49 
1240 206 47 
1241 208 49 
1242 214 47 
1243 219 48 
1244 223 49 
1245 227 45 
1246 230 46 
1247 235 44 
1248 240 42 
1249 242 45 
1250 242 44 
1251 244 43 
1252 244 47 
1253 243 45 
1254 245 46 
1255 243 47 
1256 241 44 
1257 244 47 
1258 242 47 
1259 244 45 
1260 245 45 
1261 244 46 
1262 247 43 
1263 244 47 
1264 244 46 
1265 246 45 
1266 246 49 
1267 246 46 
1268 248 46 
1269 247 46 
1270 247 44 
1271 248 45 
1272 247 46 
1273 247 44 
1274 247 46 
1275 246 46 
1276 248 45 
1277 248 47 
1278 247 46 
1279 249 44 
1280 248 47 
1281 247 45 
1282 248 44 
1283 247 46 
1284 247 45 
1285 248 45 
1286 246 46 
1287 247 45 
1288 247 47 
1289 246 45 
1290 248 44 
1291 247 46 
1292 246 45 
1293 248 44 
1294 246 46 
1295 247 45 
1296 248 45 
1297 246 46 
1298 247 45 
1299 247 46 
1300 246 46 
1301 246 44 
1302 247 45 
1303 246 45 
1304 248 44 
1305 247 48 
1306 245 45 
1307 247 45 
1308 246 47 
1309 245 44 
1310 247 45 
1311 247 46 
1312 246 44 
1313 246 45 
1314 246 45 
1315 246 44 
1316 247 46 
1317 245 45 
1318 246 45 
1319 246 46 
1320 245 45 
1321 247 45 
1322 246 46 
1323 246 44 
1324 247 45 
1325 246 46 
1326 246 44 
1327 246 45 
1328 245 45 
1329 246 45 
1330 247 46 
1331 246 45 
1332 246 44 
1333 246 46 
1334 245 44 
1335 247 45 
1336 246 46 
1337 245 45 
1338 247 45 
1339 246 46 
1340 246 44 
1341 247 46 
1342 245 46 
1343 246 44 
1344 246 46 
1345 246 45 
1346 247 44 
1347 246 46 
1348 245 45 
1349 247 45 
1350 246 45 
1351 246 45 
1352 246 45 
1353 246 45 
1354 246 44 
1355 246 46 
1356 245 46 
1357 246 44 
1358 246 46 
1359 246 45 
1360 247 44 
1361 246 47 
1362 246 45 
1363 246 45 
1364 246 46 
1365 246 44 
1366 247 45 
1367 245 46 
1368 246 44 
1369 246 45 
1370 245 46 
1371 246 45 
1372 246 46 
1373 246 45 
1374 246 44 
1375 246 47 
1376 246 45 
1377 246 45 
1378 245 45 
1379 246 44 
1380 246 46 
1381 245 46 
1382 246 44 
1383 246 46 
1384 245 45 
1385 246 45 
1386 246 46 
1387 246 45 
1388 247 44 
1389 246 47 
1390 245 45 
1391 247 45 
1392 245 45 
1393 246 44 
1394 246 45 
1395 245 46 
1396 245 45 
1397 246 46 
1398 245 45 
1399 246 45 
1400 247 47 
1401 245 45 
1402 247 44 
1403 246 47 
1404 246 44 
1405 247 45 
1406 245 46 
1407 246 46 
1408 247 48 
1409 245 49 
1410 244 49 
1411 244 53 
1412 244 55 
1413 244 56 
1414 246 61 
1415 246 65 
1416 247 66 
1417 249 73 
1418 251 78 
1419 252 81 
1420 254 89 
1421 255 96 
1422 256 99 
1423 258 107 
1424 259 115 
1425 259 119 
1426 261 125 
1427 261 133 
1428 262 135 
1429 263 141 
1430 267 150 
1431 265 149 
1432 267 152 
1433 270 159 
1434 270 159 
1435 271 161 
1436 272 167 
1437 271 166 
1438 272 170 
1439 272 175 
1440 272 174 
1441 273 176 
1442 271 179 
1443 272 179 
1444 272 182 
1445 269 182 
1446 268 181 
1447 267 183 
1448 266 182 
1449 266 181 
1450 266 185 
1451 266 185 
1452 267 186 
1453 267 191 
1454 268 190 
1455 268 191 
1456 268 195 
1457 268 194 
1458 268 197 
1459 266 199 
1460 265 197 
1461 264 198 
1462 264 199 
1463 264 197 
1464 264 199 
1465 263 200 
1466 263 199 
1467 263 202 
1468 262 201 
1469 262 200 
1470 262 201 
1471 261 201 
1472 262 201 
1473 261 203 
1474 262 202 
1475 262 203 
1476 262 204 
1477 262 203 
1478 263 204 
1479 263 204 
1480 264 202 
1481 264 203 
1482 264 202 
1483 264 200 
1484 265 202 
1485 264 200 
1486 264 200 
1487 264 201 
1488 264 199 
1489 264 200 
1490 264 201 
1491 263 199 
1492 264 200 
1493 263 200 
1494 263 199 
1495 264 201 
1496 263 200 
1497 264 200 
1498 264 201 
1499 264 200 
1500 264 199 
1501 264 201 
1502 264 199 
1503 264 200 
1504 264 200 
1505 264 199 
1506 265 201 
1507 264 200 
1508 264 198 
1509 264 200 
1510 263 199 
1511 264 199 
1512 264 200 
1513 264 199 
1514 263 200 
1515 264 201 
1516 263 199 
1517 264 201 
1518 264 201 
1519 263 200 
1520 263 203 
1521 262 202 
1522 262 202 
1523 262 204 
1524 262 203 
1525 262 203 
1526 262 204 
1527 261 203 
1528 261 204 
1529 260 206 
1530 260 205 
1531 258 208 
1532 257 209 
1533 256 210 
1534 254 211 
1535 252 212 
1536 251 216 
1537 250 218 
1538 251 218 
1539 252 218 
1540 251 222 
1541 255 202 
1542 256 203 
1543 248 262 
1544 246 247 
1545 256 203 
1546 255 202 
1547 255 202 
1548 255 203 
1549 255 203 
1550 256 202 
1551 257 204 
1552 255 204 
1553 257 205 
1554 257 206 
1555 257 205 
1556 260 209 
1557 256 226 
1558 260 209 
1559 261 212 
1560 257 226 
1561 261 208 
1562 258 226 
1563 257 227 
1564 257 224 
1565 258 226 
1566 261 209 
1567 258 223 
1568 258 225 
1569 261 209 
1570 257 223 
1571 258 225 
1572 260 208 
1573 258 223 
1574 257 225 
1575 260 208 
1576 258 223 
1577 257 224 
1578 261 208 
1579 258 224 
1580 260 208 
1581 261 208 
1582 257 225 
1583 261 208 
1584 258 222 
1585 258 224 
1586 260 208 
1587 258 223 
1588 257 224 
1589 261 208 
1590 258 223 
1591 257 224 
1592 261 207 
1593 258 224 
1594 260 208 
1595 262 210 
1596 258 224 
1597 261 208 
1598 258 222 
1599 256 224 
1600 260 208 
1601 257 223 
1602 256 223 
1603 261 208 
1604 258 224 
1605 257 222 
1606 257 221 
1607 258 224 
1608 260 208 
1609 258 222 
1610 258 224 
1611 257 223 
1612 257 222 
1613 257 224 
1614 261 208 
1615 258 222 
1616 256 223 
1617 261 207 
1618 258 223 
1619 260 208 
1620 257 222 
1621 258 224 
1622 256 222 
1623 258 223 
1624 258 224 
1625 260 208 
1626 258 223 
1627 258 224 
1628 261 207 
1629 258 223 
1630 257 223 
1631 257 221 
1632 258 220 
1633 259 218 
1634 259 215 
1635 260 213 
1636 261 212 
1637 262 213 
1638 262 215 
1639 261 213 
1640 262 214 
1641 261 216 
1642 260 214 
1643 261 215 
1644 259 215 
1645 262 214 
1646 262 214 
1647 261 215 
1648 262 215 
1649 263 216 
1650 263 215 
1651 264 215 
1652 264 216 
1653 264 217 
1654 267 218 
1655 267 220 
1656 269 222 
1657 271 226 
1658 273 231 
1659 274 233 
1660 275 236 
1661 276 242 
1662 277 243 
1663 277 246 
1664 278 250 
1665 279 250 
1666 279 252 
1667 279 254 
1668 279 252 
1669 279 255 
1670 279 256 
1671 278 256 
1672 278 260 
1673 277 261 
1674 277 261 
1675 275 264 
1676 277 263 
1677 276 264 
1678 276 266 
1679 277 264 
1680 277 265 
1681 277 265 
1682 278 265 
1683 276 267 
1684 276 267 
1685 274 266 
1686 273 268 
1687 271 268 
1688 271 268 
1689 270 272 
1690 269 271 
1691 268 271 
1692 267 272 
1693 267 270 
1694 266 270 
1695 265 271 
1696 264 270 
1697 262 271 
1698 258 273 
1699 255 272 
1700 251 274 
1701 247 275 
1702 244 274 
1703 239 276 
1704 235 277 
1705 231 277 
1706 225 278 
1707 221 278 
1708 214 276 
1709 210 277 
1710 205 274 
1711 200 273 
1712 195 273 
1713 189 272 
1714 184 271 
1715 180 272 
1716 175 270 
1717 172 270 
1718 169 271 
1719 165 270 
1720 163 272 
1721 162 275 
1722 158 276 
1723 158 279 
1724 156 281 
1725 153 280 
1726 151 281 
1727 148 281 
1728 143 280 
1729 142 280 
1730 140 279 
1731 137 278 
1732 136 279 
1733 135 278 
1734 134 278 
1735 134 279 
1736 134 279 
1737 133 280 
1738 133 280 
1739 131 279 
1740 132 279 
1741 132 277 
1742 132 276 
1743 135 276 
1744 136 274 
1745 138 275 
1746 139 277 
1747 139 273 
1748 140 276 
1749 141 275 
1750 141 273 
1751 141 276 
1752 142 275 
1753 140 274 
1754 140 275 
1755 141 275 
1756 141 276 
1757 141 277 
1758 141 276 
1759 140 278 
1760 141 279 
1761 140 277 
1762 139 279 
1763 139 278 
1764 139 277 
1765 140 278 
1766 140 277 
1767 141 277 
1768 142 278 
1769 143 276 
1770 143 276 
1771 143 277 
1772 142 275 
1773 142 276 
1774 143 277 
1775 141 274 
1776 142 277 
1777 141 276 
1778 141 275 
1779 142 276 
1780 142 276 
1781 142 276 
1782 143 277 
1783 143 274 
1784 144 276 
1785 143 277 
1786 143 274 
1787 144 276 
1788 145 276 
1789 144 273 
1790 144 277 
1791 145 276 
1792 144 275 
1793 145 277 
1794 145 275 
1795 144 275 
1796 145 277 
1797 145 275 
1798 144 275 
1799 144 276 
1800 144 273 
1801 145 276 
1802 144 276 
1803 144 275 
1804 144 277 
1805 144 277 
1806 144 277 
1807 143 279 
1808 143 278 
1809 142 278 
1810 142 278 
1811 142 276 
1812 141 277 
1813 142 277 
1814 141 275 
1815 141 278 
1816 141 279 
1817 140 276 
1818 140 279 
1819 139 279 
1820 137 277 
1821 137 279 
1822 136 278 
1823 136 278 
1824 136 279 
1825 137 277 
1826 136 278 
1827 137 279 
1828 138 276 
1829 138 278 
1830 139 278 
1831 139 274 
1832 139 278 
1833 140 278 
1834 140 276 
1835 140 277 
1836 141 277 
1837 142 277 
1838 141 277 
1839 141 275 
1840 142 275 
1841 141 275 
1842 143 273 
1843 142 274 
1844 141 272 
1845 142 274 
1846 142 273 
1847 142 273 
1848 142 274 
1849 142 273 
1850 142 272 
1851 142 274 
1852 142 272 
1853 142 273 
1854 142 274 
1855 142 270 
1856 142 273 
1857 143 272 
1858 143 272 
1859 143 273 
1860 144 271 
1861 143 272 
1862 145 273 
1863 145 273 
1864 146 274 
1865 148 274 
1866 150 274 
1867 151 275 
1868 151 275 
1869 153 275 
1870 154 276 
1871 154 275 
1872 156 275 
1873 157 276 
1874 157 275 
1875 158 275 
1876 157 276 
1877 157 275 
1878 158 275 
1879 157 275 
1880 158 274 
1881 159 274 
1882 159 275 
1883 161 274 
1884 162 275 
1885 162 274 
1886 164 275 
1887 164 275 
1888 165 274 
1889 166 275 
1890 165 275 
1891 167 275 
1892 168 276 
1893 167 276 
1894 168 275 
1895 168 276 
1896 168 276 
1897 168 276 
1898 168 277 
1899 168 276 
1900 170 276 
1901 169 277 
1902 169 275 
1903 170 277 
1904 170 278 
1905 170 276 
1906 170 277 
1907 170 278 
1908 171 277 
1909 169 278 
1910 169 278 
1911 169 277 
1912 169 278 
1913 167 277 
1914 168 277 
1915 168 277 
1916 167 276 
1917 168 276 
1918 166 276 
1919 165 275 
1920 165 275 
1921 163 275 
1922 163 274 
1923 162 275 
1924 160 274 
1925 161 273 
1926 159 274 
1927 158 273 
1928 157 272 
1929 155 272 
1930 154 270 
1931 151 270 
1932 149 269 
1933 145 267 
1934 143 266 
1935 141 266 
1936 137 265 
1937 131 267 
1938 126 267 
1939 118 269 
1940 115 270 
1941 112 271 
1942 106 271 
1943 102 273 
1944 96 273 
1945 91 274 
1946 89 275 
1947 86 275 
1948 82 276 
1949 83 276 
1950 78 275 
1951 77 276 
1952 73 275 
1953 66 274 
1954 62 276 
1955 57 276 
1956 46 276 
1957 42 276 
1958 38 274 
1959 34 274 
1960 30 273 
1961 29 271 
1962 28 272 
1963 30 269 
1964 29 269 
1965 30 273 
1966 30 271 
1967 30 273 
1968 31 274 
1969 32 273 
1970 33 274 
1971 34 273 
1972 34 270 
1973 35 271 
1974 36 272 
1975 39 272 
1976 40 274 
1977 41 275 
1978 44 274 
1979 43 276 
1980 43 275 
1981 43 274 
1982 42 276 
1983 42 275 
1984 41 276 
1985 41 277 
1986 37 276 
1987 38 277 
1988 38 277 
1989 36 276 
1990 36 277 
1991 38 277 
1992 38 277 
1993 39 278 
1994 40 278 
1995 39 278 
1996 40 278 
1997 41 278 
1998 39 278 
1999 37 277 
2000 37 277 
2001 37 277 
2002 38 278 
2003 37 278 
2004 37 278 
2005 36 278 
2006 35 276 
2007 33 277 
2008 33 275 
2009 34 275 
2010 33 276 
2011 33 276 
2012 34 277 
2013 35 277 
2014 34 277 
2015 35 278 
2016 36 278 
2017 36 277 
2018 36 278 
2019 36 277 
2020 36 277 
2021 36 277 
2022 36 277 
2023 34 276 
2024 34 277 
2025 35 276 
2026 34 276 
2027 35 277 
2028 34 276 
2029 35 277 
2030 35 277 
2031 35 276 
2032 35 277 
2033 35 277 
2034 34 276 
2035 34 277 
2036 34 277 
2037 34 276 
2038 34 276 
2039 34 275 
2040 34 276 
2041 34 276 
2042 35 276 
2043 35 277 
2044 35 277 
2045 37 277 
2046 36 278 
2047 37 278 
2048 36 276 
2049 36 278 
2050 36 277 
2051 35 276 
2052 34 277 
2053 34 276 
2054 35 276 
2055 34 277 
2056 34 276 
2057 34 277 
2058 34 277 
2059 34 277 
2060 35 277 
2061 35 277 
2062 35 276 
2063 35 277 
2064 35 275 
2065 35 274 
2066 39 276 
2067 37 272 
2068 36 274 
2069 40 277 
2070 36 272 
2071 39 276 
2072 40 277 
2073 38 274 
2074 39 277 
2075 40 278 
2076 38 277 
2077 39 278 
2078 39 277 
2079 35 278 
2080 35 278 
2081 34 276 
2082 32 275 
2083 33 278 
2084 31 272 
2085 34 278 
2086 34 277 
2087 32 273 
2088 35 278 
2089 35 277 
2090 34 277 
2091 34 278 
2092 34 277 
2093 33 277 
2094 34 278 
2095 34 278 
2096 34 278 
2097 33 280 
2098 34 275 
2099 34 278 
2100 34 279 
2101 32 275 
2102 34 278 
2103 34 278 
2104 34 276 
2105 34 278 
2106 33 276 
2107 33 275 
2108 33 277 
2109 33 274 
2110 34 277 
2111 33 279 
2112 35 275 
2113 35 278 
2114 34 278 
2115 35 275 
2116 35 278 
2117 36 277 
2118 35 276 
2119 38 277 
2120 39 274 
2121 38 275 
2122 39 276 
2123 36 274 
2124 37 275 
2125 40 276 
2126 39 274 
2127 42 276 
2128 46 275 
2129 49 275 
2130 49 275 
2131 51 275 
2132 54 275 
2133 55 276 
2134 56 275 
2135 58 276 
2136 59 277 
2137 59 275 
2138 60 277 
2139 60 277 
2140 59 275 
2141 59 276 
2142 59 276 
2143 59 275 
2144 58 276 
2145 58 275 
2146 56 276 
2147 56 277 
2148 55 276 
2149 54 276 
2150 55 275 
2151 56 274 
2152 57 274 
2153 57 274 
2154 59 273 
2155 61 273 
2156 61 271 
2157 63 271 
2158 64 273 
2159 65 272 
2160 68 274 
2161 70 275 
2162 73 274 
2163 77 275 
2164 78 275 
2165 83 273 
2166 86 275 
2167 85 274 
2168 92 271 
2169 93 273 
2170 94 271 
2171 94 271 
2172 91 272 
2173 95 270 
2174 95 270 
2175 95 270 
2176 97 266 
2177 96 269 
2178 97 269 
2179 95 267 
2180 93 266 
2181 92 263 
2182 91 261 
2183 88 262 
2184 88 259 
2185 87 261 
2186 86 262 
2187 87 258 
2188 88 258 
2189 91 254 
2190 95 249 
2191 98 246 
2192 103 240 
2193 106 238 
2194 108 235 
2195 115 226 
2196 119 222 
2197 124 214 
2198 127 211 
2199 130 206 
2200 135 199 
2201 137 196 
2202 142 191 
2203 145 186 
2204 148 181 
2205 151 174 
2206 152 170 
2207 152 163 
2208 153 159 
2209 154 158 
2210 156 151 
2211 157 150 
2212 157 151 
2213 160 147 
2214 160 150 
2215 162 148 
2216 165 145 
2217 167 144 
2218 170 138 
2219 173 135 
2220 175 131 
2221 180 124 
2222 185 121 
2223 190 116 
2224 195 113 
2225 199 111 
2226 205 107 
2227 209 106 
2228 211 103 
2229 216 98 
2230 217 96 
2231 220 91 
2232 224 88 
2233 225 87 
2234 228 83 
2235 230 84 
2236 229 82 
2237 231 80 
2238 230 80 
2239 229 80 
2240 229 79 
2241 228 79 
2242 229 79 
2243 229 79 
2244 229 81 
2245 230 81 
2246 230 81 
2247 229 83 
2248 230 83 
2249 230 83 
2250 229 84 
2251 229 84 
2252 230 84 
2253 229 84 
2254 231 83 
2255 231 83 
2256 231 83 
2257 231 83 
2258 230 83 
2259 230 83 
2260 231 83 
2261 229 84 
2262 232 82 
2263 231 83 
2264 229 83 
2265 232 82 
2266 229 84 
2267 228 84 
2268 230 84 
2269 230 84 
2270 228 84 
2271 230 84 
2272 229 84 
2273 230 83 
2274 230 83 
2275 229 83 
2276 229 83 
2277 229 84 
2278 228 84 
2279 229 83 
2280 229 83 
2281 229 83 
2282 230 83 
2283 228 84 
2284 229 83 
2285 229 83 
2286 228 84 
2287 229 83 
2288 229 84 
2289 227 84 
2290 229 83 
2291 227 84 
2292 226 84 
2293 227 83 
2294 227 83 
2295 228 81 
2296 230 78 
2297 230 77 
2298 234 71 
2299 234 69 
2300 234 65 
2301 236 58 
2302 234 60 
2303 239 50 
2304 239 48 
2305 239 48 
2306 241 42 
2307 243 43 
2308 244 41 
2309 246 37 
2310 246 38 
2311 248 36 
2312 249 34 
2313 248 35 
2314 250 31 
2315 252 32 
2316 254 31 
2317 255 28 
2318 256 29 
2319 255 27 
2320 257 26 
2321 256 27 
2322 256 26 
2323 258 27 
2324 258 28 
2325 260 26 
2326 262 29 
2327 263 28 
2328 264 27 
2329 265 27 
2330 266 27 
2331 265 25 
2332 266 27 
2333 266 24 
2334 266 24 
2335 267 25 
2336 266 22 
2337 266 24 
2338 267 23 
2339 267 22 
2340 268 25 
2341 268 24 
2342 268 23 
2343 269 27 
2344 270 25 
2345 269 25 
2346 270 29 
2347 270 28 
2348 270 28 
2349 270 31 
2350 270 28 
2351 271 28 
2352 273 28 
2353 272 24 
2354 272 26 
2355 273 24 
2356 271 22 
2357 272 25 
2358 273 22 
2359 271 21 
2360 273 24 
2361 272 20 
2362 272 22 
2363 272 21 
2364 273 20 
2365 273 24 
2366 274 24 
2367 272 21 
2368 273 24 
2369 274 23 
2370 272 21 
2371 273 25 
2372 273 22 
2373 270 21 
2374 273 25 
2375 271 20 
2376 271 22 
2377 274 25 
2378 271 21 
2379 272 24 
2380 273 24 
2381 272 22 
2382 272 25 
2383 272 22 
2384 268 20 
2385 270 22 
2386 271 23 
2387 269 22 
2388 271 24 
2389 270 24 
2390 269 26 
2391 271 31 
2392 270 28 
2393 270 32 
2394 271 37 
2395 272 35 
2396 271 39 
2397 272 45 
2398 273 44 
2399 273 49 
2400 274 53 
2401 274 51 
2402 274 55 
2403 275 56 
2404 274 56 
2405 274 61 
2406 273 62 
2407 273 61 
2408 273 68 
2409 273 71 
2410 275 72 
2411 275 81 
2412 276 86 
2413 277 88 
2414 276 95 
2415 277 100 
2416 277 104 
2417 277 111 
2418 279 117 
2419 279 120 
2420 278 127 
2421 278 133 
2422 277 135 
2423 277 140 
2424 276 145 
2425 275 146 
2426 275 149 
2427 274 152 
2428 273 151 
2429 273 155 
2430 273 156 
2431 273 155 
2432 274 161 
2433 273 162 
2434 273 164 
2435 272 170 
2436 269 172 
2437 267 173 
2438 265 178 
2439 263 179 
2440 261 181 
2441 262 187 
2442 260 189 
2443 260 191 
2444 260 195 
2445 260 195 
2446 260 195 
2447 260 196 
2448 260 194 
2449 260 195 
2450 260 196 
2451 260 195 
2452 260 198 
2453 259 200 
2454 259 199 
2455 257 201 
2456 256 202 
2457 256 202 
2458 256 207 
2459 255 211 
2460 257 209 
2461 257 214 
2462 256 214 
2463 257 213 
2464 257 213 
2465 257 212 
2466 257 212 
2467 257 212 
2468 257 210 
2469 257 211 
2470 256 211 
2471 257 210 
2472 255 211 
2473 256 211 
2474 257 210 
2475 256 212 
2476 257 211 
2477 257 211 
2478 256 212 
2479 256 211 
2480 257 209 
2481 257 209 
2482 257 208 
2483 259 209 
2484 258 208 
2485 258 205 
2486 259 207 
2487 258 207 
2488 259 206 
2489 259 207 
2490 259 207 
2491 259 203 
2492 262 207 
2493 261 204 
2494 262 205 
2495 264 206 
2496 264 205 
2497 268 205 
2498 268 205 
2499 268 203 
2500 269 203 
2501 269 200 
2502 269 198 
2503 269 199 
2504 269 197 
2505 270 197 
2506 270 196 
2507 271 195 
2508 272 193 
2509 271 192 
2510 271 190 
2511 271 189 
2512 272 189 
2513 271 187 
2514 272 188 
2515 273 188 
2516 273 188 
2517 274 188 
2518 273 187 
2519 273 187 
2520 274 187 
2521 273 187 
2522 273 187 
2523 273 187 
2524 273 187 
2525 273 187 
2526 273 187 
2527 273 187 
2528 273 188 
2529 273 188 
2530 272 187 
2531 273 188 
2532 273 187 
2533 273 187 
2534 274 187 
2535 273 186 
2536 273 187 
2537 273 186 
2538 273 186 
2539 274 187 
2540 273 186 
2541 273 186 
2542 273 187 
2543 273 186 
2544 273 187 
2545 272 186 
2546 273 186 
2547 273 187 
2548 273 187 
2549 272 187 
2550 273 188 
2551 272 187 
2552 272 187 
2553 272 187 
2554 272 187 
2555 272 186 
2556 272 187 
2557 272 186 
2558 273 187 
2559 273 187 
2560 272 186 
2561 273 187 
2562 272 186 
2563 272 186 
2564 272 187 
2565 272 187 
2566 272 186 
2567 273 188 
2568 272 187 
2569 272 187 
2570 272 187 
2571 272 186 
2572 271 186 
2573 272 187 
2574 272 186 
2575 272 187 
2576 272 186 
2577 273 186 
2578 273 186 
2579 273 186 
2580 273 186 
2581 273 187 
2582 272 185 
2583 272 186 
2584 272 186 
2585 273 186 
2586 273 185 
2587 274 186 
2588 275 185 
2589 275 185 
2590 275 185 
2591 275 184 
2592 277 185 
2593 278 184 
2594 277 184 
2595 278 185 
2596 278 185 
2597 277 185 
2598 277 186 
2599 277 185 
2600 276 185 
2601 276 184 
2602 276 183 
2603 276 183 
2604 276 184 
2605 276 184 
2606 276 185 
2607 277 185 
2608 276 185 
2609 277 186 
2610 277 186 
2611 277 187 
2612 277 187 
2613 277 187 
2614 276 187 
2615 277 188 
2616 276 187 
2617 276 188 
2618 277 188 
2619 276 186 
2620 276 186 
2621 277 187 
2622 275 186 
2623 276 187 
2624 276 187 
2625 274 186 
2626 277 187 
2627 275 186 
2628 275 186 
2629 277 187 
2630 275 186 
2631 274 187 
2632 275 188 
2633 274 187 
2634 275 188 
2635 276 188 
2636 275 188 
2637 276 189 
2638 276 188 
2639 274 187 
2640 276 189 
2641 276 187 
2642 274 187 
2643 276 188 
2644 275 188 
2645 275 189 
2646 276 189 
2647 275 187 
2648 276 188 
2649 276 188 
2650 275 188 
2651 276 188 
2652 275 188 
2653 274 187 
2654 275 189 
2655 275 187 
2656 275 188 
2657 275 188 
2658 275 187 
2659 274 188 
2660 274 188 
2661 275 187 
2662 274 188 
2663 275 188 
2664 274 187 
2665 274 188 
2666 275 188 
2667 274 188 
2668 275 189 
2669 274 187 
2670 274 188 
2671 275 188 
2672 275 187 
2673 275 188 
2674 275 188 
2675 275 187 
2676 274 188 
2677 275 187 
2678 273 186 
2679 275 188 
2680 275 187 
2681 274 187 
2682 275 187 
2683 275 187 
2684 274 188 
2685 275 187 
2686 275 185 
2687 276 186 
2688 276 185 
2689 276 185 
2690 275 186 
2691 276 186 
2692 275 187 
2693 275 190 
2694 274 191 
2695 273 191 
2696 271 194 
2697 271 192 
2698 270 193 
2699 268 194 
2700 268 192 
2701 267 198 
2702 267 199 
2703 267 198 
2704 266 203 
2705 266 202 
2706 266 203 
2707 266 205 
2708 265 207 
2709 265 204 
2710 263 204 
2711 263 203 
2712 263 204 
2713 262 206 
2714 261 205 
2715 261 207 
2716 261 206 
2717 259 207 
2718 257 213 
2719 255 214 
2720 256 216 
2721 257 218 
2722 263 206 
2723 259 221 
2724 259 222 
2725 259 220 
2726 262 216 
2727 260 217 
2728 257 217 
2729 257 217 
2730 255 218 
2731 255 218 
2732 257 216 
2733 253 221 
2734 253 221 
2735 253 222 
2736 253 222 
2737 253 222 
2738 252 223 
2739 252 222 
2740 253 222 
2741 252 223 
2742 252 222 
2743 253 221 
2744 252 220 
2745 254 218 
2746 252 220 
2747 250 220 
2748 250 219 
2749 249 218 
2750 249 218 
2751 248 217 
2752 247 217 
2753 247 216 
2754 246 216 
2755 248 215 
2756 249 214 
2757 249 212 
2758 248 212 
2759 248 212 
2760 245 212 
2761 245 213 
2762 248 212 
2763 249 212 
2764 250 212 
2765 249 212 
2766 249 212 
2767 251 212 
2768 249 211 
2769 250 211 
2770 248 211 
2771 243 211 
2772 247 212 
2773 249 211 
2774 247 211 
2775 249 212 
2776 250 211 
2777 247 212 
2778 250 211 
2779 251 210 
2780 248 211 
2781 250 210 
2782 249 210 
2783 249 210 
2784 250 209 
2785 249 210 
2786 250 210 
2787 250 210 
2788 251 210 
2789 249 210 
2790 248 209 
2791 250 209 
2792 250 209 
2793 250 208 
2794 250 210 
2795 252 209 
2796 253 209 
2797 252 209 
2798 253 209 
2799 252 208 
2800 250 209 
2801 252 208 
2802 248 209 
2803 250 209 
2804 253 207 
2805 252 209 
2806 252 209 
2807 250 209 
2808 251 210 
2809 251 210 
2810 249 209 
2811 247 209 
2812 250 208 
2813 247 208 
2814 252 209 
2815 250 209 
2816 252 209 
2817 250 209 
2818 250 208 
2819 249 209 
2820 250 209 
2821 248 208 
2822 249 210 
2823 250 209 
2824 251 209 
2825 249 211 
2826 250 211 
2827 249 211 
2828 250 211 
2829 251 210 
2830 250 210 
2831 250 211 
2832 250 210 
2833 249 211 
2834 250 211 
2835 248 210 
2836 248 211 
2837 249 211 
2838 250 210 
2839 249 211 
2840 250 210 
2841 250 210 
2842 249 211 
2843 250 210 
2844 249 210 
2845 250 210 
2846 250 209 
2847 249 210 
2848 250 210 
2849 251 209 
2850 251 210 
2851 252 210 
2852 252 209 
2853 251 210 
2854 251 209 
2855 249 209 
2856 251 209 
2857 253 208 
2858 253 208 
2859 254 209 
2860 254 209 
2861 252 210 
2862 252 210 
2863 251 210 
2864 252 211 
2865 254 210 
2866 254 210 
2867 254 211 
2868 254 211 
2869 254 211 
2870 254 213 
2871 254 213 
2872 253 214 
2873 253 214 
2874 253 214 
2875 250 216 
2876 250 216 
2877 249 218 
2878 247 221 
2879 248 221 
2880 249 221 
2881 248 223 
2882 249 222 
2883 250 222 
2884 249 223 
2885 251 222 
2886 250 223 
2887 248 224 
2888 249 222 
2889 247 223 
2890 248 222 
2891 249 220 
2892 249 220 
2893 250 220 
2894 254 216 
2895 250 221 
2896 249 222 
2897 250 222 
2898 249 223 
2899 252 221 
2900 251 224 
2901 253 224 
2902 254 223 
2903 253 225 
2904 253 225 
2905 255 223 
2906 255 223 
2907 253 224 
2908 254 223 
2909 254 224 
2910 253 224 
2911 254 223 
2912 254 224 
2913 254 223 
2914 255 223 
2915 254 223 
2916 255 221 
2917 256 221 
2918 257 221 
2919 256 218 
2920 254 216 
2921 255 215 
2922 252 216 
2923 252 216 
2924 252 217 
2925 254 217 
2926 255 218 
2927 255 218 
2928 256 218 
2929 255 220 
2930 255 218 
2931 254 219 
2932 254 219 
2933 254 218 
2934 251 221 
2935 249 223 
2936 248 223 
2937 247 224 
2938 248 224 
2939 250 223 
2940 249 224 
2941 251 223 
2942 252 222 
2943 250 223 
2944 251 222 
2945 250 223 
2946 250 223 
2947 251 221 
2948 251 222 
2949 254 219 
2950 256 218 
2951 254 218 
2952 255 217 
2953 255 215 
2954 255 215 
2955 254 213 
2956 253 213 
2957 251 214 
2958 251 213 
2959 250 213 
2960 250 213 
2961 249 213 
2962 248 213 
2963 246 213 
2964 248 212 
2965 248 212 
2966 248 211 
2967 246 212 
2968 244 214 
2969 244 212 
2970 243 212 
2971 243 211 
2972 244 210 
2973 242 210 
2974 244 210 
2975 244 211 
2976 243 212 
2977 244 213 
2978 244 212 
2979 242 214 
2980 243 213 
2981 244 212 
2982 243 213 
2983 244 213 
2984 243 214 
2985 243 215 
2986 245 213 
2987 243 216 
2988 245 214 
2989 246 213 
2990 244 214 
2991 246 213 
2992 246 212 
2993 243 215 
2994 245 212 
2995 245 212 
2996 244 212 
2997 244 212 
2998 243 212 
2999 244 212 
3000 245 212 
3001 242 215 
3002 242 215 
3003 244 213 
3004 242 215 
3005 242 214 
3006 242 212 
3007 238 215 
3008 241 213 
3009 240 212 
3010 240 212 
3011 240 210 
3012 240 209 
3013 239 209 
3014 239 208 
3015 236 208 
3016 235 207 
3017 234 207 
3018 231 208 
3019 228 208 
3020 224 209 
3021 225 211 
3022 226 212 
3023 223 213 
3024 217 218 
3025 221 217 
3026 214 221 
3027 211 225 
3028 213 224 
3029 210 226 
3030 208 229 
3031 208 227 
3032 207 227 
3033 207 230 
3034 208 229 
3035 209 231 
3036 209 235 
3037 211 234 
3038 212 239 
3039 213 241 
3040 214 239 
3041 216 244 
3042 217 246 
3043 216 244 
3044 218 247 
3045 217 246 
3046 217 244 
3047 218 249 
3048 215 245 
3049 215 247 
3050 216 249 
3051 214 247 
3052 213 248 
3053 214 250 
3054 212 248 
3055 212 249 
3056 212 250 
3057 211 248 
3058 212 249 
3059 212 249 
3060 211 249 
3061 212 250 
3062 212 249 
3063 212 249 
3064 212 251 
3065 211 249 
3066 211 249 
3067 212 252 
3068 212 249 
3069 212 250 
3070 213 252 
3071 212 249 
3072 212 250 
3073 212 250 
3074 212 249 
3075 212 252 
3076 212 250 
3077 212 249 
3078 213 250 
3079 213 248 
3080 212 244 
3081 215 248 
3082 212 243 
3083 215 244 
3084 215 244 
3085 214 242 
3086 215 243 
3087 213 242 
3088 214 242 
3089 211 242 
3090 210 241 
3091 210 241 
3092 209 241 
3093 212 242 
3094 213 243 
3095 213 243 
3096 210 241 
3097 210 241 
3098 209 241 
3099 210 241 
3100 212 243 
3101 212 243 
3102 212 242 
3103 211 242 
3104 209 240 
3105 209 240 
3106 209 240 
3107 210 239 
3108 210 239 
3109 210 239 
3110 212 240 
3111 212 240 
3112 213 242 
3113 212 242 
3114 211 243 
3115 210 244 
3116 209 244 
3117 209 245 
3118 208 244 
3119 208 243 
3120 208 244 
3121 208 243 
3122 208 243 
3123 208 243 
3124 208 243 
3125 209 243 
3126 208 243 
3127 208 243 
3128 208 243 
3129 208 243 
3130 208 243 
3131 207 243 
3132 207 243 
3133 207 243 
3134 207 243 
3135 207 242 
3136 207 242 
3137 206 242 
3138 206 241 
3139 207 241 
3140 207 242 
3141 207 241 
3142 207 242 
3143 208 243 
3144 208 243 
3145 210 243 
3146 210 243 
3147 212 242 
3148 214 242 
3149 215 242 
3150 215 241 
3151 215 241 
3152 214 240 
3153 221 239 
3154 222 240 
3155 221 240 
3156 221 240 
3157 219 241 
3158 218 241 
3159 219 241 
3160 219 241 
3161 219 241 
3162 219 241 
3163 218 241 
3164 218 241 
3165 218 242 
3166 218 242 
3167 218 243 
3168 218 243 
3169 217 243 
3170 222 246 
3171 218 245 
3172 221 245 
3173 218 245 
3174 216 245 
3175 216 244 
3176 217 244 
3177 218 243 
3178 218 244 
3179 217 245 
3180 218 244 
3181 218 244 
3182 217 245 
3183 217 244 
3184 217 244 
3185 217 243 
3186 216 242 
3187 217 242 
3188 216 242 
3189 216 242 
3190 217 242 
3191 217 242 
3192 217 242 
3193 217 242 
3194 217 242 
3195 217 243 
3196 216 243 
3197 216 243 
3198 217 243 
3199 217 243 
3200 217 242 
3201 217 243 
3202 216 243 
3203 216 242 
3204 217 243 
3205 216 242 
3206 217 242 
3207 217 242 
3208 217 242 
3209 218 242 
3210 216 241 
3211 214 240 
3212 213 240 
3213 211 239 
3214 210 239 
3215 209 240 
3216 208 240 
3217 208 240 
3218 209 242 
3219 209 242 
3220 209 242 
3221 210 243 
3222 210 242 
3223 211 243 
3224 211 243 
3225 211 242 
3226 211 243 
3227 210 243 
3228 210 242 
3229 209 241 
3230 209 241 
3231 210 241 
3232 210 243 
3233 210 242 
3234 210 243 
3235 210 244 
3236 209 243 
3237 208 243 
3238 208 244 
3239 208 244 
3240 209 246 
3241 209 248 
3242 210 251 
3243 210 254 
3244 209 257 
3245 206 257 
3246 207 260 
3247 206 260 
3248 206 260 
3249 207 263 
3250 206 263 
3251 207 264 
3252 209 266 
3253 209 266 
3254 210 268 
3255 212 270 
3256 213 270 
3257 218 272 
3258 218 274 
3259 221 274 
3260 226 276 
3261 227 278 
3262 228 278 
3263 236 279 
3264 235 280 
3265 239 279 
3266 241 280 
3267 238 281 
3268 241 280 
3269 239 281 
3270 242 280 
3271 243 279 
3272 242 279 
3273 242 278 
3274 242 278 
3275 240 279 
3276 240 280 
3277 241 281 
3278 240 282 
3279 241 281 
3280 241 281 
3281 238 281 
3282 239 280 
3283 240 281 
3284 238 281 
3285 241 279 
3286 241 279 
3287 243 278 
3288 244 278 
3289 242 278 
3290 244 276 
3291 247 276 
3292 248 276 
3293 249 275 
3294 251 276 
3295 252 276 
3296 255 275 
3297 256 276 
3298 257 275 
3299 261 275 
3300 262 275 
3301 263 273 
3302 265 273 
3303 266 273 
3304 268 270 
3305 269 271 
3306 269 267 
3307 269 264 
3308 267 265 
3309 266 260 
3310 265 261 
3311 264 260 
3312 265 257 
3313 265 259 
3314 263 262 
3315 263 259 
3316 265 260 
3317 265 260 
3318 266 256 
3319 264 262 
3320 267 259 
3321 268 260 
3322 267 260 
3323 267 258 
3324 268 257 
3325 269 257 
3326 270 252 
3327 271 255 
3328 272 252 
3329 273 247 
3330 273 246 
3331 272 242 
3332 271 241 
3333 270 242 
3334 269 239 
3335 269 239 
3336 268 239 
3337 268 236 
3338 267 234 
3339 268 236 
3340 266 230 
3341 266 232 
3342 266 230 
3343 266 229 
3344 268 232 
3345 267 228 
3346 268 229 
3347 269 230 
3348 267 225 
3349 269 227 
3350 268 225 
3351 267 223 
3352 267 224 
3353 267 224 
3354 267 222 
3355 267 222 
3356 266 220 
3357 265 221 
3358 267 221 
3359 267 218 
3360 267 220 
3361 267 220 
3362 264 214 
3363 266 219 
3364 264 214 
3365 263 213 
3366 267 219 
3367 266 218 
3368 267 218 
3369 265 219 
3370 266 217 
3371 266 220 
3372 266 218 
3373 264 213 
3374 265 218 
3375 264 215 
3376 264 213 
3377 266 217 
3378 266 217 
3379 264 215 
3380 266 221 
3381 264 217 
3382 266 220 
3383 267 223 
3384 266 220 
3385 266 220 
3386 267 223 
3387 266 219 
3388 267 221 
3389 267 222 
3390 265 218 
3391 266 221 
3392 267 221 
3393 266 219 
3394 266 222 
3395 265 220 
3396 262 218 
3397 262 219 
3398 261 216 
3399 263 217 
3400 265 219 
3401 263 214 
3402 266 219 
3403 265 218 
3404 263 214 
3405 265 218 
3406 265 218 
3407 265 217 
3408 266 219 
3409 263 216 
3410 265 220 
3411 266 221 
3412 266 219 
3413 266 219 
3414 267 220 
3415 266 217 
3416 267 218 
3417 267 218 
3418 265 215 
3419 266 218 
3420 267 218 
3421 265 218 
3422 267 219 
3423 266 218 
3424 266 218 
3425 267 220 
3426 264 214 
3427 265 216 
3428 267 219 
3429 266 217 
3430 266 219 
3431 266 220 
3432 266 216 
3433 267 218 
3434 267 218 
3435 265 216 
3436 267 221 
3437 267 218 
3438 266 218 
3439 265 219 
3440 262 216 
3441 262 218 
3442 262 219 
3443 261 217 
3444 261 217 
3445 260 216 
3446 259 213 
3447 258 213 
3448 256 211 
3449 254 210 
3450 254 211 
3451 251 209 
3452 252 210 
3453 251 210 
3454 250 210 
3455 248 211 
3456 246 210 
3457 245 210 
3458 247 212 
3459 252 212 
3460 247 212 
3461 245 213 
3462 246 213 
3463 247 213 
3464 250 214 
3465 249 213 
3466 247 214 
3467 241 215 
3468 244 214 
3469 240 216 
3470 245 215 
3471 244 215 
3472 244 216 
3473 243 215 
3474 244 214 
3475 244 215 
3476 240 214 
3477 237 214 
3478 235 214 
3479 232 213 
3480 226 213 
3481 222 213 
3482 219 213 
3483 213 214 
3484 210 214 
3485 208 213 
3486 203 215 
3487 200 216 
3488 197 217 
3489 194 220 
3490 192 220 
3491 189 220 
3492 186 221 
3493 185 220 
3494 184 220 
3495 185 220 
3496 185 220 
3497 184 220 
3498 186 220 
3499 185 220 
3500 185 220 
3501 185 220 
3502 185 219 
3503 184 220 
3504 184 219 
3505 183 218 
3506 182 219 
3507 182 219 
3508 180 220 
3509 179 220 
3510 177 222 
3511 173 224 
3512 171 227 
3513 168 230 
3514 164 235 
3515 161 238 
3516 156 242 
3517 149 246 
3518 146 249 
3519 142 250 
3520 134 254 
3521 131 257 
3522 128 258 
3523 124 260 
3524 123 262 
3525 121 263 
3526 120 263 
3527 120 263 
3528 121 261 
3529 120 262 
3530 121 260 
3531 120 260 
3532 121 261 
3533 121 259 
3534 119 260 
3535 121 261 
3536 121 260 
3537 120 260 
3538 122 260 
3539 121 259 
3540 120 260 
3541 122 260 
3542 119 260 
3543 119 261 
3544 120 261 
3545 116 261 
3546 116 262 
3547 116 262 
3548 113 263 
3549 113 264 
3550 112 265 
3551 110 267 
3552 112 268 
3553 112 267 
3554 112 269 
3555 112 268 
3556 111 267 
3557 111 267 
3558 112 265 
3559 111 265 
3560 111 267 
3561 112 267 
3562 112 267 
3563 113 268 
3564 114 266 
3565 113 267 
3566 114 267 
3567 114 265 
3568 114 266 
3569 114 266 
3570 114 265 
3571 113 267 
3572 113 267 
3573 112 268 
3574 112 268 
3575 113 268 
3576 112 269 
3577 112 270 
3578 113 269 
3579 112 271 
3580 112 273 
3581 112 271 
3582 113 273 
3583 112 273 
3584 112 271 
3585 112 272 
3586 112 271 
3587 112 271 
3588 112 272 
3589 112 271 
3590 112 271 
3591 112 272 
3592 113 270 
3593 113 271 
3594 113 272 
3595 114 269 
3596 113 270 
3597 114 270 
3598 113 270 
3599 112 271 
3600 113 270 
3601 113 269 
3602 112 270 
3603 114 266 
3604 113 268 
3605 113 269 
3606 113 268 
3607 112 268 
3608 112 269 
3609 111 267 
3610 111 270 
3611 111 270 
3612 111 268 
3613 111 269 
3614 112 268 
3615 111 267 
3616 112 268 
3617 112 267 
3618 112 267 
3619 111 268 
3620 112 265 
3621 112 267 
3622 112 267 
3623 113 265 
3624 113 266 
3625 114 266 
3626 115 262 
3627 114 266 
3628 115 264 
3629 114 263 
3630 112 266 
3631 115 262 
3632 112 265 
3633 113 265 
3634 113 264 
3635 111 265 
3636 113 266 
3637 113 263 
3638 113 266 
3639 113 264 
3640 114 265 
3641 113 267 
3642 114 265 
3643 114 265 
3644 114 267 
3645 115 265 
3646 115 267 
3647 115 267 
3648 116 266 
3649 116 266 
3650 115 267 
3651 116 263 
3652 115 266 
3653 115 265 
3654 115 264 
3655 114 266 
3656 115 262 
3657 114 265 
3658 114 265 
3659 116 261 
3660 115 262 
3661 115 265 
3662 116 260 
3663 116 265 
3664 116 266 
3665 118 262 
3666 117 264 
3667 119 263 
3668 117 264 
3669 115 267 
3670 117 267 
3671 116 269 
3672 116 269 
3673 116 269 
3674 113 269 
3675 113 269 
3676 111 269 
3677 107 271 
3678 105 271 
3679 101 270 
3680 97 272 
3681 96 271 
3682 94 271 
3683 93 271 
3684 90 269 
3685 89 266 
3686 90 265 
3687 92 263 
3688 94 265 
3689 96 267 
3690 94 264 
3691 96 268 
3692 94 266 
3693 95 266 
3694 98 269 
3695 97 268 
3696 95 266 
3697 96 268 
3698 94 266 
3699 94 267 
3700 97 269 
3701 93 266 
3702 94 267 
3703 93 267 
3704 92 266 
3705 94 269 
3706 92 269 
3707 91 269 
3708 91 269 
3709 91 269 
3710 90 268 
3711 90 270 
3712 89 269 
3713 88 270 
3714 87 271 
3715 85 271 
3716 83 272 
3717 89 273 
3718 91 271 
3719 87 274 
3720 93 273 
3721 89 274 
3722 91 275 
3723 92 274 
3724 89 275 
3725 87 276 
3726 83 275 
3727 77 275 
3728 74 274 
3729 70 272 
3730 63 274 
3731 59 273 
3732 52 271 
3733 48 274 
3734 47 273 
3735 43 273 
3736 41 275 
3737 41 273 
3738 39 274 
3739 39 275 
3740 39 272 
3741 38 272 
3742 38 272 
3743 37 270 
3744 36 272 
3745 36 270 
3746 35 269 
3747 33 271 
3748 32 270 
3749 31 269 
3750 31 271 
3751 30 269 
3752 30 270 
3753 30 272 
3754 29 270 
3755 29 272 
3756 28 272 
3757 28 269 
3758 27 270 
3759 27 264 
3760 27 260 
3761 26 256 
3762 25 251 
3763 24 247 
3764 23 243 
3765 22 238 
3766 20 236 
3767 20 232 
3768 19 230 
3769 18 229 
3770 18 224 
3771 18 224 
3772 19 222 
3773 20 220 
3774 21 222 
3775 21 220 
3776 22 218 
3777 22 220 
3778 24 218 
3779 24 220 
3780 25 220 
3781 25 218 
3782 24 220 
3783 25 222 
3784 26 219 
3785 25 222 
3786 25 222 
3787 25 220 
3788 25 224 
3789 25 224 
3790 25 223 
3791 24 225 
3792 24 221 
3793 24 222 
3794 24 224 
3795 25 220 
3796 24 219 
3797 25 217 
3798 25 212 
3799 24 211 
3800 24 204 
3801 24 202 
3802 22 200 
3803 21 193 
3804 21 194 
3805 21 187 
3806 21 182 
3807 21 183 
3808 22 178 
3809 21 176 
3810 22 177 
3811 22 173 
3812 21 176 
3813 21 172 
3814 21 170 
3815 20 172 
3816 18 167 
3817 18 167 
3818 17 167 
3819 17 164 
3820 18 164 
3821 18 164 
3822 18 162 
3823 19 164 
3824 19 163 
3825 19 160 
3826 18 160 
3827 17 156 
3828 17 155 
3829 17 155 
3830 16 149 
3831 17 149 
3832 17 148 
3833 18 143 
3834 19 142 
3835 19 138 
3836 20 135 
3837 20 136 
3838 20 132 
3839 20 132 
3840 20 136 
3841 20 132 
3842 21 129 
3843 21 127 
3844 21 123 
3845 21 123 
3846 22 119 
3847 23 118 
3848 23 119 
3849 23 113 
3850 23 115 
3851 24 112 
3852 23 108 
3853 22 109 
3854 20 101 
3855 19 101 
3856 18 102 
3857 17 100 
3858 18 101 
3859 17 100 
3860 17 99 
3861 18 101 
3862 17 101 
3863 17 100 
3864 17 102 
3865 17 100 
3866 17 100 
3867 17 101 
3868 17 98 
3869 17 98 
3870 17 99 
3871 18 97 
3872 19 99 
3873 18 99 
3874 19 98 
3875 19 100 
3876 17 98 
3877 17 98 
3878 17 100 
3879 16 99 
3880 17 99 
3881 17 100 
3882 17 98 
3883 17 98 
3884 17 97 
3885 17 96 
3886 18 99 
3887 18 99 
3888 18 97 
3889 19 100 
3890 18 97 
3891 18 97 
3892 18 100 
3893 18 97 
3894 18 97 
3895 18 99 
3896 18 97 
3897 18 99 
3898 18 100 
3899 18 98 
3900 18 99 
3901 17 98 
3902 17 96 
3903 17 99 
3904 16 97 
3905 17 97 
3906 16 100 
3907 16 98 
3908 17 101 
3909 16 103 
3910 17 102 
3911 17 102 
3912 17 103 
3913 17 101 
3914 17 104 
3915 16 103 
3916 17 101 
3917 17 103 
3918 16 101 
3919 17 101 
3920 17 103 
3921 16 100 
3922 17 101 
3923 17 102 
3924 16 99 
3925 17 100 
3926 16 99 
3927 16 96 
3928 17 98 
3929 16 98 
3930 17 97 
3931 16 99 
3932 16 98 
3933 17 98 
3934 17 98 
3935 17 95 
3936 19 94 
3937 20 94 
3938 21 92 
3939 23 95 
3940 22 100 
3941 24 95 
3942 23 101 
3943 24 99 
3944 25 97 
3945 25 99 
3946 25 98 
3947 25 97 
3948 24 98 
3949 24 96 
3950 24 97 
3951 23 100 
3952 25 94 
3953 24 96 
3954 23 95 
3955 23 94 
3956 23 96 
3957 24 94 
3958 25 94 
3959 24 95 
3960 25 96 
3961 25 94 
3962 25 95 
3963 26 93 
3964 26 94 
3965 26 94 
3966 26 93 
3967 25 94 
3968 26 93 
3969 25 92 
3970 24 94 
3971 26 93 
3972 27 92 
3973 27 93 
3974 28 92 
3975 30 94 
3976 28 93 
3977 29 91 
3978 28 92 
3979 28 92 
3980 28 90 
3981 28 92 
3982 26 92 
3983 27 91 
3984 26 92 
3985 26 91 
3986 27 91 
3987 26 91 
3988 28 90 
3989 27 90 
3990 27 90 
3991 27 89 
3992 27 90 
3993 27 89 
3994 28 88 
3995 27 89 
3996 28 88 
3997 28 88 
3998 27 89 
3999 27 89 
4000 28 88 
4001 27 89 
4002 27 87 
4003 27 88 
4004 27 89 
4005 27 88 
4006 27 88 
4007 26 89 
4008 27 87 
4009 26 89 
4010 26 88 
4011 27 88 
4012 25 90 
4013 27 88 
4014 26 88 
4015 26 89 
4016 27 87 
4017 25 89 
4018 25 89 
4019 25 87 
4020 24 89 
4021 25 88 
4022 26 87 
4023 25 89 
4024 25 88 
4025 26 87 
4026 26 88 
4027 27 87 
4028 26 88 
4029 26 88 
4030 26 88 
4031 26 89 
4032 26 89 
4033 26 87 
4034 25 89 
4035 26 88 
4036 25 89 
4037 26 89 
4038 27 88 
4039 27 88 
4040 27 88 
4041 26 88 
4042 27 88 
4043 26 88 
4044 28 87 
4045 28 88 
4046 28 87 
4047 28 87 
4048 27 90 
4049 28 87 
4050 28 87 
4051 27 88 
4052 26 89 
4053 27 89 
4054 25 89 
4055 25 88 
4056 26 88 
4057 25 89 
4058 25 88 
4059 25 89 
4060 25 90 
4061 26 88 
4062 26 89 
4063 25 89 
4064 25 89 
4065 25 89 
4066 26 88 
4067 25 89 
4068 25 90 
4069 26 88 
4070 25 89 
4071 26 89 
4072 26 88 
4073 25 90 
4074 26 90 
4075 26 88 
4076 25 90 
4077 26 89 
4078 25 89 
4079 26 90 
4080 27 88 
4081 27 89 
4082 27 89 
4083 27 88 
4084 27 89 
4085 27 89 
4086 29 87 
4087 27 89 
4088 27 88 
4089 28 87 
4090 27 90 
4091 28 88 
4092 28 88 
4093 27 89 
4094 27 88 
4095 27 89 
4096 27 89 
4097 27 88 
4098 26 89 
4099 26 89 
4100 26 88 
4101 26 89 
4102 27 89 
4103 28 88 
4104 27 89 
4105 27 88 
4106 28 88 
4107 27 89 
4108 27 88 
4109 26 88 
4110 25 89 
4111 26 87 
4112 26 89 
4113 26 89 
4114 26 88 
4115 27 89 
4116 26 89 
4117 25 89 
4118 27 89 
4119 27 88 
4120 27 88 
4121 26 90 
4122 27 88 
4123 26 89 
4124 26 89 
4125 27 88 
4126 27 88 
4127 26 89 
4128 27 88 
4129 27 89 
4130 27 88 
4131 27 88 
4132 26 89 
4133 27 88 
4134 28 87 
4135 27 88 
4136 27 86 
4137 26 87 
4138 25 88 
4139 25 88 
4140 25 88 
4141 25 88 
4142 24 88 
4143 25 89 
4144 24 88 
4145 25 88 
4146 24 89 
4147 24 87 
4148 25 88 
4149 24 89 
4150 25 87 
4151 25 88 
4152 25 88 
4153 25 88 
4154 25 90 
4155 25 89 
4156 25 88 
4157 25 90 
4158 25 88 
4159 26 88 
4160 25 89 
4161 25 88 
4162 25 88 
4163 24 89 
4164 25 87 
4165 25 88 
4166 24 88 
4167 25 87 
4168 24 89 
4169 24 88 
4170 25 87 
4171 25 89 
4172 25 88 
4173 25 88 
4174 25 89 
4175 25 88 
4176 25 88 
4177 25 90 
4178 25 88 
4179 25 89 
4180 25 89 
4181 25 88 
4182 25 89 
4183 25 89 
4184 25 88 
4185 25 89 
4186 26 88 
4187 26 88 
4188 27 88 
4189 28 86 
4190 28 87 
4191 28 87 
4192 28 86 
4193 29 87 
4194 29 86 
4195 28 85 
4196 28 86 
4197 27 85 
4198 28 85 
4199 28 86 
4200 28 84 
4201 28 85 
4202 28 85 
4203 28 84 
4204 28 86 
4205 27 85 
4206 27 83 
4207 26 84 
4208 26 83 
4209 26 82 
4210 25 82 
4211 25 82 
4212 25 81 
4213 25 81 
4214 25 79 
4215 25 79 
4216 25 80 
4217 26 79 
4218 26 79 
4219 27 80 
4220 28 79 
4221 27 79 
4222 29 77 
4223 29 77 
4224 29 77 
4225 29 77 
4226 29 77 
4227 30 77 
4228 30 77 
4229 30 77 
4230 30 77 
4231 30 77 
4232 31 78 
4233 30 78 
4234 30 77 
4235 31 78 
4236 30 77 
4237 31 77 
4238 31 78 
4239 31 77 
4240 31 77 
4241 31 78 
4242 31 77 
4243 30 77 
4244 30 77 
4245 31 76 
4246 30 77 
4247 30 76 
4248 30 76 
4249 31 77 
4250 31 76 
4251 31 77 
4252 31 77 
4253 31 76 
4254 31 77 
4255 30 77 
4256 30 77 
4257 30 77 
4258 30 77 
4259 31 75 
4260 32 76 
4261 32 72 
4262 36 67 
4263 36 68 
4264 39 61 
4265 37 66 
4266 37 65 
4267 43 58 
4268 37 66 
4269 40 64 
4270 42 61 
4271 38 66 
4272 39 64 
4273 40 64 
4274 39 67 
4275 46 60 
4276 32 74 
4277 31 76 
4278 31 75 
4279 32 75 
4280 31 75 
4281 41 65 
4282 39 65 
4283 39 63 
4284 38 64 
4285 37 66 
4286 39 59 
4287 38 62 
4288 38 64 
4289 39 61 
4290 40 62 
4291 41 62 
4292 44 60 
4293 44 59 
4294 46 57 
4295 47 53 
4296 46 54 
4297 48 50 
4298 47 51 
4299 44 54 
4300 50 49 
4301 48 51 
4302 49 51 
4303 50 50 
4304 48 52 
4305 50 50 
4306 51 48 
4307 50 47 
4308 49 45 
4309 46 46 
4310 44 47 
4311 44 45 
4312 42 47 
4313 39 49 
4314 39 47 
4315 37 49 
4316 36 51 
4317 37 49 
4318 35 53 
4319 35 53 
4320 36 51 
4321 33 54 
4322 35 51 
4323 35 50 
4324 35 51 
4325 36 48 
4326 37 46 
4327 37 49 
4328 39 45 
4329 40 46 
4330 38 51 
4331 39 49 
4332 37 52 
4333 39 50 
4334 39 49 
4335 37 51 
4336 40 48 
4337 39 48 
4338 37 52 
4339 40 50 
4340 37 53 
4341 38 52 
4342 40 48 
4343 39 50 
4344 38 49 
4345 40 47 
4346 39 50 
4347 40 48 
4348 40 47 
4349 38 47 
4350 40 43 
4351 40 42 
4352 39 42 
4353 40 40 
4354 39 40 
4355 40 39 
4356 41 34 
4357 42 34 
4358 42 33 
4359 42 31 
4360 42 34 
4361 43 30 
4362 43 29 
4363 41 29 
4364 42 26 
4365 41 26 
4366 40 27 
4367 40 25 
4368 40 26 
4369 42 23 
4370 45 22 
4371 49 21 
4372 52 20 
4373 55 21 
4374 58 20 
4375 62 19 
4376 63 20 
4377 65 19 
4378 66 19 
4379 68 20 
4380 67 19 
4381 70 20 
4382 72 22 
4383 67 19 
4384 71 22 
4385 71 22 
4386 71 21 
4387 72 22 
4388 71 22 
4389 72 22 
4390 73 24 
4391 72 25 
4392 71 24 
4393 72 26 
4394 71 25 
4395 71 25 
4396 71 26 
4397 70 26 
4398 70 26 
4399 70 25 
4400 69 24 
4401 70 24 
4402 70 24 
4403 70 24 
4404 70 26 
4405 69 25 
4406 69 25 
4407 70 27 
4408 65 23 
4409 68 25 
4410 69 27 
4411 67 25 
4412 68 26 
4413 68 26 
4414 66 24 
4415 69 26 
4416 67 24 
4417 65 22 
4418 69 25 
4419 68 24 
4420 69 24 
4421 69 26 
4422 69 25 
4423 69 25 
4424 68 25 
4425 68 24 
4426 68 25 
4427 68 25 
4428 68 23 
4429 68 24 
4430 68 25 
4431 67 25 
4432 69 26 
4433 68 26 
4434 68 26 
4435 69 29 
4436 69 29 
4437 69 29 
4438 68 30 
4439 67 30 
4440 67 30 
4441 67 30 
4442 66 29 
4443 66 30 
4444 67 31 
4445 66 30 
4446 67 31 
4447 68 31 
4448 68 31 
4449 70 33 
4450 71 33 
4451 71 33 
4452 72 36 
4453 72 36 
4454 73 36 
4455 74 38 
4456 74 37 
4457 75 37 
4458 75 38 
4459 74 37 
4460 75 39 
4461 75 39 
4462 74 38 
4463 75 41 
4464 75 39 
4465 74 38 
4466 74 42 
4467 74 40 
4468 74 40 
4469 74 43 
4470 75 41 
4471 75 43 
4472 75 45 
4473 76 43 
4474 76 46 
4475 76 47 
4476 76 46 
4477 76 49 
4478 76 49 
4479 76 48 
4480 77 50 
4481 77 49 
4482 77 48 
4483 77 51 
4484 77 51 
4485 77 52 
4486 77 56 
4487 77 54 
4488 77 56 
4489 76 58 
4490 76 55 
4491 77 56 
4492 77 57 
4493 77 55 
4494 78 58 
4495 77 57 
4496 77 55 
4497 77 59 
4498 77 58 
4499 77 57 
4500 77 59 
4501 77 56 
4502 78 57 
4503 78 59 
4504 78 56 
4505 78 58 
4506 78 59 
4507 77 57 
4508 77 60 
4509 76 59 
4510 77 57 
4511 77 59 
4512 77 56 
4513 77 57 
4514 77 60 
4515 77 58 
4516 78 58 
4517 78 60 
4518 77 57 
4519 78 59 
4520 77 59 
4521 77 57 
4522 77 59 
4523 77 59 
4524 78 57 
4525 78 60 
4526 77 58 
4527 77 58 
4528 77 59 
4529 77 57 
4530 77 58 
4531 76 59 
4532 77 56 
4533 77 58 
4534 76 58 
4535 77 57 
4536 77 59 
4537 76 58 
4538 77 57 
4539 76 59 
4540 77 56 
4541 78 57 
4542 78 56 
4543 78 52 
4544 79 51 
4545 78 49 
4546 78 47 
4547 79 47 
4548 78 46 
4549 78 45 
4550 78 46 
4551 77 44 
4552 77 44 
4553 77 43 
4554 77 41 
4555 77 43 
4556 77 42 
4557 76 42 
4558 77 43 
4559 76 44 
4560 76 42 
4561 76 43 
4562 77 43 
4563 77 43 
4564 77 46 
4565 77 43 
4566 77 44 
4567 77 43 
4568 77 41 
4569 77 42 
4570 76 41 
4571 76 39 
4572 76 40 
4573 76 38 
4574 76 37 
4575 76 37 
4576 76 35 
4577 76 36 
4578 76 34 
4579 76 34 
4580 76 36 
4581 75 35 
4582 75 35 
4583 76 36 
4584 75 35 
4585 75 35 
4586 75 37 
4587 74 36 
4588 74 38 
4589 73 41 
4590 72 38 
4591 72 39 
4592 69 41 
4593 69 39 
4594 71 38 
4595 68 37 
4596 68 36 
4597 67 36 
4598 69 33 
4599 68 33 
4600 67 36 
4601 66 37 
4602 67 35 
4603 65 36 
4604 66 35 
4605 65 35 
4606 62 37 
4607 61 34 
4608 61 35 
4609 61 36 
4610 60 34 
4611 60 36 
4612 60 37 
4613 59 37 
4614 58 41 
4615 58 41 
4616 58 42 
4617 59 42 
4618 59 41 
4619 59 41 
4620 59 41 
4621 60 40 
4622 59 40 
4623 59 40 
4624 59 39 
4625 59 40 
4626 59 39 
4627 58 39 
4628 58 39 
4629 59 38 
4630 59 39 
4631 59 39 
4632 59 38 
4633 58 39 
4634 59 39 
4635 59 38 
4636 59 39 
4637 59 39 
4638 59 38 
4639 59 39 
4640 60 38 
4641 58 38 
4642 58 39 
4643 59 38 
4644 58 38 
4645 58 38 
4646 59 37 
4647 59 37 
4648 59 38 
4649 59 37 
4650 59 38 
4651 59 38 
4652 58 38 
4653 59 39 
4654 60 38 
4655 59 38 
4656 60 39 
4657 61 38 
4658 63 37 
4659 66 36 
4660 67 33 
4661 70 37 
4662 70 39 
4663 69 37 
4664 72 42 
4665 75 43 
4666 74 39 
4667 79 43 
4668 80 40 
4669 80 39 
4670 82 41 
4671 82 39 
4672 85 41 
4673 86 43 
4674 86 44 
4675 89 46 
4676 90 49 
4677 90 49 
4678 91 52 
4679 91 53 
4680 92 53 
4681 95 58 
4682 95 61 
4683 96 61 
4684 98 66 
4685 99 68 
4686 99 68 
4687 103 75 
4688 103 75 
4689 105 77 
4690 108 83 
4691 111 85 
4692 114 89 
4693 119 97 
4694 120 99 
4695 121 102 
4696 124 108 
4697 126 112 
4698 127 114 
4699 131 119 
4700 133 120 
4701 136 123 
4702 140 128 
4703 142 131 
4704 146 135 
4705 150 141 
4706 153 143 
4707 158 146 
4708 163 151 
4709 166 151 
4710 171 154 
4711 177 161 
4712 180 165 
4713 184 169 
4714 189 175 
4715 190 178 
4716 195 182 
4717 199 187 
4718 202 189 
4719 207 194 
4720 210 199 
4721 212 200 
4722 212 200 
4723 212 202 
4724 212 201 
4725 212 203 
4726 212 203 
4727 212 202 
4728 212 203 
4729 213 203 
4730 213 202 
4731 214 203 
4732 214 202 
4733 213 201 
4734 214 203 
4735 214 203 
4736 215 205 
4737 216 206 
4738 217 206 
4739 220 207 
4740 222 207 
4741 223 208 
4742 227 208 
4743 228 209 
4744 229 211 
4745 233 215 
4746 234 217 
4747 232 217 
4748 233 219 
4749 233 219 
4750 233 219 
4751 233 220 
4752 232 220 
4753 233 219 
4754 233 220 
4755 232 219 
4756 233 219 
4757 233 220 
4758 232 219 
4759 234 220 
4760 232 219 
4761 229 216 
4762 233 219 
4763 229 217 
4764 228 216 
4765 229 218 
4766 228 217 
4767 228 217 
4768 229 218 
4769 226 217 
4770 231 219 
4771 229 218 
4772 229 217 
4773 233 219 
4774 229 216 
4775 229 216 
4776 229 218 
4777 228 216 
4778 228 217 
4779 231 219 
4780 228 217 
4781 228 217 
4782 226 216 
4783 227 214 
4784 229 217 
4785 228 217 
4786 229 217 
4787 229 217 
4788 228 217 
4789 229 217 
4790 228 217 
4791 228 217 
4792 228 216 
4793 228 217 
4794 226 216 
4795 229 217 
4796 229 217 
4797 228 216 
4798 229 217 
4799 227 217 
4800 226 216 
4801 229 217 
4802 219 205 
4803 228 216 
4804 228 217 
4805 228 217 
4806 228 216 
4807 228 218 
4808 228 216 
4809 228 217 
4810 228 217 
4811 228 216 
4812 230 217 
4813 228 217 
4814 226 216 
4815 228 217 
4816 228 217 
4817 227 216 
4818 228 217 
4819 227 217 
4820 229 217 
4821 228 217 
4822 220 205 
4823 228 217 
4824 228 217 
4825 227 215 
4826 227 213 
4827 226 214 
4828 225 212 
4829 228 213 
4830 226 212 
4831 228 211 
4832 227 212 
4833 226 211 
4834 228 211 
4835 226 211 
4836 226 210 
4837 227 211 
4838 226 211 
4839 227 210 
4840 227 211 
4841 225 210 
4842 227 210 
4843 227 211 
4844 226 211 
4845 227 210 
4846 227 211 
4847 225 210 
4848 226 211 
4849 226 211 
4850 226 211 
4851 227 211 
4852 225 211 
4853 225 210 
4854 226 211 
4855 225 210 
4856 226 210 
4857 227 211 
4858 226 211 
4859 226 210 
4860 226 211 
4861 226 210 
4862 227 210 
4863 226 211 
4864 226 210 
4865 227 210 
4866 226 210 
4867 227 210 
4868 227 211 
4869 225 211 
4870 226 210 
4871 226 211 
4872 225 210 
4873 226 210 
4874 225 211 
4875 225 211 
4876 227 211 
4877 226 211 
4878 225 210 
4879 226 210 
4880 226 211 
4881 226 210 
4882 226 211 
4883 226 211 
4884 227 210 
4885 227 211 
4886 225 210 
4887 226 210 
4888 226 211 
4889 225 211 
4890 226 210 
4891 225 211 
4892 225 210 
4893 226 210 
4894 225 211 
4895 226 211 
4896 227 211 
4897 226 211 
4898 228 211 
4899 229 210 
4900 228 210 
4901 230 209 
4902 232 208 
4903 235 207 
4904 238 206 
4905 241 205 
4906 243 205 
4907 243 206 
4908 237 206 
4909 236 205 
4910 238 205 
4911 242 203 
4912 243 201 
4913 243 200 
4914 244 199 
4915 250 197 
4916 251 199 
4917 255 198 
4918 256 200 
4919 259 202 
4920 261 202 
4921 265 204 
4922 265 203 
4923 268 205 
4924 268 205 
4925 268 205 
4926 269 206 
4927 270 208 
4928 270 209 
4929 271 209 
4930 271 208 
4931 273 206 
4932 274 204 
4933 276 202 
4934 276 200 
4935 275 201 
4936 275 201 
4937 274 200 
4938 274 200 
4939 275 201 
4940 273 200 
4941 274 201 
4942 273 202 
4943 273 202 
4944 273 203 
4945 274 203 
4946 273 203 
4947 273 202 
4948 274 202 
4949 274 202 
4950 273 202 
4951 273 202 
4952 273 203 
4953 272 203 
4954 272 202 
4955 272 202 
4956 272 201 
4957 272 201 
4958 273 201 
4959 272 200 
4960 272 201 
4961 272 201 
4962 271 200 
4963 271 201 
4964 272 202 
4965 271 201 
4966 271 202 
4967 271 202 
4968 272 202 
4969 272 202 
4970 272 201 
4971 271 201 
4972 271 201 
4973 270 201 
4974 270 201 
4975 271 201 
4976 270 201 
4977 271 201 
4978 271 201 
4979 272 201 
4980 271 201 
4981 271 200 
4982 271 201 
4983 270 200 
4984 271 200 
4985 271 201 
4986 270 201 
4987 270 201 
4988 271 201 
4989 270 201 
4990 270 200 
4991 270 201 
4992 270 201 
4993 270 201 
4994 270 201 
4995 270 201 
4996 269 200 
4997 270 201 
4998 269 200 
4999 271 201 
5000 270 201 
5001 271 201 
5002 270 202 
5003 271 202 
5004 271 203 
5005 271 204 
5006 272 204 
5007 272 205 
5008 272 207 
5009 272 207 
5010 272 208 
5011 273 211 
5012 273 211 
5013 273 212 
5014 274 212 
5015 274 212 
5016 274 213 
5017 274 214 
5018 274 215 
5019 275 217 
5020 275 218 
5021 275 218 
5022 276 221 
5023 276 223 
5024 276 225 
5025 277 230 
5026 277 231 
5027 277 235 
5028 277 242 
5029 278 245 
5030 278 248 
5031 277 255 
5032 278 257 
5033 278 258 
5034 278 262 
5035 279 261 
5036 278 262 
5037 278 264 
5038 278 263 
5039 276 264 
5040 276 266 
5041 276 263 
5042 276 265 
5043 277 265 
5044 277 263 
5045 276 265 
5046 277 263 
5047 277 262 
5048 276 265 
5049 277 262 
5050 276 263 
5051 277 265 
5052 277 262 
5053 276 264 
5054 277 265 
5055 277 262 
5056 277 265 
5057 277 263 
5058 276 262 
5059 276 264 
5060 276 262 
5061 276 261 
5062 276 265 
5063 277 263 
5064 277 263 
5065 279 264 
5066 279 263 
5067 280 263 
5068 281 265 
5069 281 261 
5070 281 265 
5071 282 266 
5072 282 263 
5073 281 266 
5074 282 265 
5075 281 265 
5076 281 267 
5077 282 267 
5078 281 268 
5079 281 269 
5080 282 267 
5081 280 269 
5082 281 270 
5083 281 269 
5084 279 272 
5085 281 273 
5086 280 271 
5087 279 273 
5088 280 271 
5089 279 269 
5090 279 272 
5091 280 271 
5092 279 271 
5093 279 274 
5094 279 272 
5095 278 274 
5096 280 274 
5097 280 272 
5098 279 272 
5099 280 271 
5100 280 268 
5101 280 270 
5102 281 269 
5103 280 267 
5104 280 268 
5105 280 268 
5106 280 267 
5107 280 267 
5108 281 266 
5109 280 266 
5110 281 266 
5111 281 264 
5112 281 265 
5113 282 265 
5114 282 263 
5115 281 265 
5116 281 265 
5117 280 265 
5118 279 266 
5119 277 266 
5120 274 267 
5121 272 269 
5122 268 268 
5123 265 269 
5124 261 268 
5125 259 267 
5126 255 269 
5127 250 266 
5128 251 264 
5129 246 266 
5130 248 267 
5131 242 267 
5132 241 268 
5133 243 268 
5134 242 268 
5135 241 268 
5136 240 266 
5137 241 266 
5138 242 265 
5139 242 263 
5140 244 265 
5141 245 266 
5142 245 265 
5143 246 268 
5144 245 267 
5145 246 268 
5146 249 270 
5147 250 271 
5148 251 273 
5149 252 274 
5150 251 274 
5151 253 274 
5152 251 274 
5153 252 273 
5154 252 273 
5155 251 273 
5156 251 272 
5157 252 272 
5158 251 270 
5159 250 267 
5160 250 269 
5161 247 265 
5162 246 264 
5163 244 264 
5164 243 263 
5165 245 266 
5166 245 266 
5167 244 265 
5168 245 267 
5169 243 267 
5170 243 263 
5171 242 263 
5172 243 263 
5173 246 264 
5174 246 265 
5175 246 264 
5176 247 263 
5177 246 265 
5178 249 258 
5179 247 264 
5180 246 264 
5181 246 264 
5182 247 264 
5183 246 265 
5184 245 263 
5185 245 262 
5186 246 264 
5187 246 264 
5188 246 265 
5189 247 263 
5190 247 264 
5191 246 264 
5192 247 264 
5193 247 264 
5194 247 264 
5195 247 264 
5196 247 264 
5197 246 264 
5198 247 264 
5199 247 264 
5200 247 263 
5201 248 262 
5202 247 265 
5203 247 264 
5204 247 263 
5205 247 264 
5206 250 258 
5207 247 264 
5208 247 264 
5209 248 263 
5210 248 264 
5211 247 264 
5212 249 259 
5213 247 265 
5214 247 264 
5215 248 263 
5216 247 264 
5217 250 258 
5218 248 263 
5219 247 264 
5220 250 259 
5221 247 263 
5222 248 264 
5223 248 264 
5224 247 264 
5225 248 264 
5226 248 263 
5227 247 264 
5228 248 264 
5229 248 264 
5230 247 264 
5231 249 259 
5232 248 264 
5233 247 264 
5234 248 263 
5235 248 264 
5236 247 264 
5237 249 257 
5238 247 263 
5239 248 264 
5240 250 259 
5241 248 265 
5242 248 264 
5243 249 264 
5244 247 264 
5245 248 263 
5246 244 260 
5247 244 260 
5248 242 259 
5249 242 261 
5250 241 262 
5251 241 262 
5252 241 264 
5253 240 265 
5254 239 264 
5255 238 265 
5256 236 264 
5257 236 265 
5258 235 265 
5259 233 264 
5260 231 266 
5261 229 267 
5262 226 266 
5263 223 267 
5264 220 268 
5265 215 267 
5266 209 268 
5267 202 267 
5268 192 264 
5269 184 265 
5270 176 262 
5271 170 260 
5272 164 259 
5273 157 256 
5274 151 255 
5275 142 252 
5276 133 249 
5277 125 248 
5278 118 245 
5279 114 246 
5280 113 248 
5281 112 251 
5282 114 254 
5283 115 255 
5284 114 256 
5285 113 259 
5286 110 259 
5287 109 259 
5288 104 259 
5289 101 259 
5290 96 259 
5291 94 261 
5292 94 262 
5293 92 260 
5294 90 261 
5295 89 261 
5296 85 262 
5297 81 263 
5298 78 263 
5299 73 265 
5300 70 266 
5301 67 268 
5302 65 271 
5303 64 272 
5304 63 272 
5305 60 274 
5306 60 272 
5307 56 272 
5308 51 274 
5309 47 273 
5310 41 272 
5311 40 274 
5312 38 274 
5313 39 275 
5314 38 277 
5315 37 277 
5316 38 278 
5317 36 279 
5318 35 279 
5319 35 279 
5320 34 279 
5321 34 278 
5322 34 278 
5323 33 278 
5324 33 276 
5325 32 276 
5326 31 275 
5327 30 274 
5328 29 275 
5329 29 273 
5330 29 274 
5331 30 275 
5332 29 274 
5333 29 275 
5334 29 274 
5335 29 273 
5336 29 275 
5337 28 273 
5338 28 272 
5339 29 274 
5340 29 274 
5341 29 274 
5342 30 276 
5343 29 273 
5344 29 274 
5345 29 274 
5346 29 272 
5347 28 274 
5348 28 273 
5349 28 272 
5350 29 275 
5351 28 272 
5352 29 274 
5353 29 274 
5354 29 272 
5355 29 274 
5356 30 276 
5357 29 273 
5358 29 274 
5359 30 276 
5360 28 272 
5361 29 275 
5362 29 273 
5363 28 272 
5364 30 276 
5365 29 273 
5366 29 273 
5367 31 276 
5368 30 272 
5369 30 274 
5370 31 277 
5371 30 275 
5372 31 275 
5373 31 277 
5374 30 274 
5375 31 276 
5376 31 275 
5377 30 274 
5378 31 276 
5379 30 273 
5380 30 274 
5381 30 275 
5382 29 272 
5383 30 275 
5384 30 274 
5385 29 272 
5386 31 276 
5387 30 276 
5388 29 272 
5389 30 275 
5390 30 276 
5391 29 273 
5392 29 275 
5393 28 273 
5394 28 273 
5395 28 274 
5396 28 272 
5397 29 273 
5398 30 272 
5399 29 271 
5400 29 272 
5401 29 272 
5402 29 272 
5403 29 272 
5404 30 271 
5405 29 271 
5406 29 272 
5407 30 271 
5408 30 273 
5409 31 273 
5410 30 271 
5411 29 272 
5412 29 270 
5413 29 268 
5414 28 270 
5415 28 268 
5416 28 268 
5417 28 270 
5418 29 269 
5419 28 270 
5420 29 270 
5421 29 269 
5422 28 270 
5423 29 271 
5424 29 270 
5425 28 273 
5426 28 271 
5427 28 271 
5428 28 273 
5429 28 272 
5430 27 271 
5431 28 273 
5432 27 271 
5433 28 273 
5434 27 274 
5435 27 272 
5436 28 274 
5437 28 274 
5438 28 273 
5439 29 274 
5440 29 271 
5441 28 268 
5442 28 267 
5443 27 260 
5444 27 257 
5445 25 252 
5446 24 244 
5447 22 238 
5448 21 230 
5449 22 230 
5450 23 229 
5451 23 225 
5452 23 227 
5453 25 225 
5454 27 223 
5455 27 224 
5456 30 220 
5457 31 221 
5458 32 223 
5459 36 221 
5460 37 224 
5461 39 227 
5462 44 227 
5463 42 232 
5464 45 234 
5465 42 236 
5466 43 238 
5467 42 237 
5468 43 236 
5469 43 235 
5470 44 233 
5471 47 231 
5472 46 231 
5473 47 229 
5474 45 232 
5475 46 230 
5476 47 229 
5477 47 231 
5478 45 231 
5479 46 230 
5480 47 231 
5481 46 231 
5482 47 230 
5483 46 231 
5484 46 231 
5485 47 231 
5486 45 232 
5487 45 233 
5488 45 233 
5489 44 234 
5490 44 233 
5491 45 233 
5492 45 232 
5493 48 230 
5494 46 231 
5495 46 230 
5496 47 230 
5497 46 231 
5498 46 231 
5499 47 230 
5500 46 231 
5501 46 231 
5502 47 231 
5503 46 232 
5504 47 231 
5505 46 232 
5506 44 232 
5507 39 233 
5508 38 233 
5509 38 231 
5510 39 232 
5511 39 232 
5512 40 232 
5513 43 233 
5514 41 233 
5515 39 232 
5516 41 232 
5517 39 232 
5518 40 232 
5519 42 232 
5520 40 232 
5521 41 232 
5522 43 234 
5523 42 234 
5524 43 233 
5525 43 235 
5526 40 234 
5527 41 234 
5528 43 237 
5529 41 235 
5530 41 234 
5531 41 235 
5532 41 234 
5533 42 235 
5534 42 235 
5535 42 234 
5536 43 235 
5537 42 235 
5538 42 234 
5539 44 236 
5540 41 235 
5541 42 235 
5542 41 235 
5543 40 234 
5544 41 235 
5545 40 235 
5546 40 234 
5547 40 235 
5548 40 235 
5549 40 234 
5550 43 236 
5551 42 236 
5552 41 235 
5553 43 236 
5554 38 233 
5555 42 235 
5556 39 234 
5557 38 233 
5558 42 235 
5559 42 236 
5560 40 234 
5561 42 235 
5562 40 234 
5563 39 234 
5564 42 236 
5565 39 234 
5566 40 234 
5567 42 236 
5568 39 234 
5569 39 233 
5570 41 237 
5571 39 234 
5572 41 236 
5573 39 236 
5574 40 234 
5575 40 236 
5576 36 234 
5577 37 233 
5578 36 234 
5579 37 232 
5580 37 231 
5581 39 229 
5582 39 225 
5583 40 224 
5584 39 225 
5585 39 224 
5586 39 226 
5587 39 226 
5588 40 225 
5589 40 225 
5590 40 225 
5591 42 223 
5592 42 224 
5593 42 224 
5594 43 223 
5595 43 223 
5596 43 223 
5597 44 222 
5598 43 223 
5599 44 223 
5600 44 223 
5601 43 224 
5602 44 223 
5603 43 224 
5604 43 224 
5605 43 223 
5606 43 223 
5607 42 223 
5608 43 222 
5609 42 223 
5610 43 222 
5611 43 222 
5612 42 224 
5613 42 223 
5614 43 223 
5615 41 224 
5616 43 222 
5617 42 224 
5618 42 224 
5619 43 222 
5620 42 224 
5621 42 224 
5622 43 223 
5623 42 224 
5624 42 224 
5625 43 223 
5626 42 224 
5627 43 223 
5628 43 224 
5629 42 224 
5630 43 223 
5631 42 224 
5632 42 225 
5633 44 224 
5634 43 226 
5635 44 228 
5636 45 228 
5637 46 230 
5638 46 231 
5639 47 232 
5640 48 234 
5641 48 235 
5642 50 238 
5643 50 240 
5644 52 242 
5645 54 243 
5646 55 244 
5647 57 245 
5648 60 247 
5649 60 246 
5650 63 246 
5651 64 246 
5652 64 246 
5653 66 245 
5654 66 245 
5655 65 244 
5656 66 243 
5657 65 244 
5658 65 243 
5659 65 243 
5660 64 244 
5661 64 243 
5662 65 244 
5663 64 243 
5664 64 243 
5665 65 243 
5666 64 244 
5667 65 243 
5668 64 244 
5669 64 244 
5670 64 244 
5671 64 244 
5672 64 244 
5673 65 244 
5674 64 244 
5675 64 243 
5676 65 244 
5677 64 244 
5678 65 243 
5679 65 244 
5680 64 243 
5681 64 243 
5682 64 243 
5683 64 243 
5684 64 243 
5685 64 244 
5686 63 243 
5687 65 243 
5688 64 244 
5689 63 243 
5690 63 244 
5691 60 243 
5692 59 244 
5693 60 248 
5694 58 249 
5695 56 250 
5696 57 253 
5697 56 255 
5698 57 256 
5699 58 259 
5700 57 259 
5701 59 260 
5702 59 261 
5703 59 261 
5704 59 262 
5705 60 265 
5706 61 265 
5707 62 267 
5708 62 268 
5709 61 268 
5710 61 269 
5711 61 268 
5712 61 268 
5713 62 269 
5714 61 269 
5715 62 269 
5716 62 271 
5717 61 271 
5718 62 271 
5719 61 272 
5720 61 271 
5721 62 271 
5722 60 271 
5723 60 270 
5724 60 271 
5725 60 271 
5726 58 271 
5727 59 274 
5728 59 273 
5729 59 273 
5730 59 274 
5731 59 273 
5732 59 273 
5733 59 273 
5734 59 272 
5735 59 272 
5736 59 272 
5737 59 271 
5738 59 272 
5739 58 271 
5740 58 270 
5741 59 271 
5742 59 271 
5743 59 270 
5744 58 271 
5745 58 270 
5746 58 270 
5747 57 270 
5748 57 269 
5749 58 271 
5750 57 270 
5751 57 268 
5752 57 270 
5753 58 269 
5754 56 268 
5755 58 270 
5756 56 269 
5757 55 269 
5758 55 270 
5759 55 269 
5760 55 270 
5761 55 270 
5762 54 269 
5763 55 269 
5764 56 269 
5765 56 268 
5766 57 268 
5767 57 266 
5768 58 266 
5769 58 266 
5770 58 264 
5771 60 263 
5772 60 263 
5773 60 261 
5774 62 260 
5775 62 259 
5776 63 258 
5777 64 258 
5778 64 256 
5779 67 255 
5780 70 256 
5781 72 254 
5782 77 252 
5783 73 253 
5784 76 250 
5785 75 252 
5786 75 252 
5787 77 250 
5788 77 251 
5789 77 250 
5790 77 248 
5791 77 250 
5792 77 248 
5793 76 246 
5794 78 244 
5795 78 239 
5796 78 239 
5797 77 239 
5798 78 237 
5799 78 238 
5800 79 235 
5801 82 233 
5802 82 234 
5803 85 231 
5804 89 228 
5805 90 227 
5806 96 220 
5807 99 218 
5808 104 212 
5809 108 208 
5810 113 202 
5811 120 192 
5812 123 191 
5813 127 186 
5814 133 179 
5815 137 175 
5816 141 170 
5817 145 168 
5818 146 166 
5819 149 162 
5820 148 161 
5821 148 157 
5822 149 152 
5823 149 150 
5824 151 146 
5825 152 143 
5826 152 142 
5827 155 138 
5828 155 138 
5829 157 135 
5830 158 132 
5831 158 131 
5832 158 126 
5833 157 125 
5834 156 122 
5835 155 115 
5836 154 113 
5837 154 101 
5838 154 98 
5839 154 94 
5840 153 81 
5841 152 80 
5842 151 71 
5843 149 69 
5844 148 66 
5845 147 58 
5846 146 58 
5847 145 51 
5848 144 48 
5849 145 49 
5850 144 43 
5851 144 43 
5852 142 41 
5853 142 36 
5854 141 36 
5855 140 35 
5856 141 32 
5857 139 34 
5858 140 34 
5859 141 34 
5860 141 35 
5861 141 34 
5862 141 34 
5863 141 36 
5864 141 34 
5865 142 35 
5866 141 36 
5867 141 34 
5868 141 36 
5869 141 36 
5870 141 34 
5871 141 36 
5872 141 35 
5873 141 34 
5874 140 36 
5875 141 35 
5876 141 35 
5877 140 36 
5878 141 34 
5879 141 36 
5880 140 36 
5881 141 35 
5882 140 38 
5883 139 39 
5884 138 38 
5885 138 41 
5886 138 40 
5887 137 40 
5888 136 41 
5889 135 39 
5890 133 40 
5891 133 40 
5892 131 37 
5893 130 38 
5894 131 39 
5895 130 38 
5896 130 39 
5897 131 40 
5898 131 38 
5899 131 40 
5900 131 39 
5901 131 39 
5902 131 39 
5903 131 38 
5904 130 39 
5905 131 39 
5906 131 38 
5907 131 39 
5908 131 39 
5909 131 38 
5910 130 40 
5911 131 39 
5912 131 39 
5913 131 40 
5914 131 38 
5915 131 38 
5916 131 40 
5917 131 38 
5918 130 38 
5919 131 38 
5920 129 33 
5921 126 32 
5922 124 30 
5923 120 28 
5924 120 29 
5925 117 26 
5926 114 26 
5927 112 25 
5928 111 24 
5929 110 25 
5930 111 25 
5931 111 23 
5932 110 24 
5933 111 23 
5934 110 22 
5935 110 23 
5936 110 22 
5937 109 22 
5938 110 23 
5939 111 22 
5940 110 22 
5941 110 23 
5942 110 21 
5943 108 23 
5944 108 21 
5945 107 20 
5946 106 21 
5947 105 20 
5948 104 20 
5949 103 22 
5950 105 20 
5951 103 21 
5952 105 22 
5953 105 20 
5954 106 22 
5955 107 20 
5956 107 20 
5957 109 19 
5958 110 19 
5959 111 19 
5960 111 20 
5961 111 20 
5962 112 19 
5963 112 20 
5964 112 19 
5965 113 19 
5966 113 20 
5967 113 19 
5968 114 19 
5969 113 19 
5970 114 18 
5971 113 20 
5972 113 19 
5973 114 18 
5974 113 22 
5975 113 19 
5976 113 19 
5977 113 21 
5978 113 19 
5979 114 19 
5980 113 20 
5981 114 19 
5982 115 20 
5983 114 20 
5984 115 19 
5985 115 21 
5986 115 20 
5987 116 19 
5988 115 22 
5989 115 20 
5990 115 20 
5991 114 22 
5992 114 20 
5993 114 21 
5994 114 22 
5995 113 20 
5996 113 21 
5997 111 20 
5998 112 19 
5999 111 21 
6000 109 19 
6001 109 18 
6002 107 18 
6003 107 16 
6004 106 17 
6005 105 18 
6006 104 16 
6007 105 17 
6008 104 17 
6009 103 17 
6010 103 17 
6011 103 18 
6012 103 17 
6013 103 20 
6014 103 18 
6015 104 18 
6016 103 21 
6017 104 19 
6018 104 19 
6019 106 20 
6020 106 18 
6021 107 19 
6022 107 19 
6023 108 19 
6024 108 21 
6025 108 21 
6026 107 21 
6027 104 22 
6028 104 21 
6029 100 20 
6030 100 21 
6031 100 20 
6032 98 20 
6033 99 21 
6034 99 20 
6035 98 21 
6036 101 21 
6037 98 20 
6038 98 22 
6039 98 21 
6040 97 21 
6041 96 22 
6042 97 21 
6043 96 20 
6044 96 22 
6045 96 20 
6046 94 20 
6047 97 21 
6048 96 20 
6049 93 21 
6050 96 21 
6051 94 20 
6052 94 21 
6053 95 21 
6054 92 20 
6055 92 21 
6056 94 20 
6057 91 20 
6058 92 21 
6059 92 20 
6060 89 20 
6061 90 21 
6062 92 20 
6063 88 21 
6064 91 21 
6065 89 20 
6066 88 21 
6067 90 21 
6068 88 19 
6069 87 21 
6070 88 19 
6071 86 19 
6072 87 20 
6073 88 18 
6074 85 19 
6075 88 19 
6076 86 17 
6077 84 18 
6078 85 17 
6079 83 17 
6080 81 19 
6081 82 17 
6082 80 18 
6083 77 19 
6084 77 17 
6085 74 18 
6086 75 18 
6087 73 17 
6088 71 18 
6089 72 18 
6090 70 17 
6091 71 18 
6092 73 18 
6093 73 17 
6094 75 19 
6095 75 17 
6096 74 17 
6097 74 19 
6098 76 18 
6099 75 17 
6100 75 17 
6101 74 16 
6102 75 17 
6103 75 17 
6104 74 17 
6105 73 18 
6106 75 17 
6107 74 16 
6108 75 18 
6109 75 17 
6110 71 17 
6111 73 18 
6112 72 17 
6113 70 17 
6114 73 18 
6115 74 17 
6116 73 18 
6117 74 18 
6118 75 17 
6119 74 19 
6120 74 18 
6121 73 18 
6122 74 18 
6123 73 17 
6124 71 17 
6125 72 18 
6126 72 16 
6127 71 17 
6128 72 17 
6129 72 17 
6130 71 18 
6131 71 17 
6132 70 17 
6133 68 19 
6134 67 18 
6135 65 18 
6136 62 19 
6137 61 19 
6138 58 18 
6139 56 20 
6140 53 19 
6141 51 20 
6142 49 22 
6143 47 21 
6144 44 22 
6145 42 22 
6146 40 21 
6147 39 22 
6148 39 20 
6149 38 19 
6150 38 22 
6151 39 19 
6152 39 19 
6153 37 20 
6154 36 18 
6155 35 20 
6156 33 20 
6157 34 19 
6158 33 21 
6159 32 20 
6160 34 19 
6161 34 21 
6162 34 20 
6163 33 20 
6164 33 22 
6165 33 21 
6166 33 21 
6167 33 22 
6168 34 21 
6169 32 23 
6170 32 23 
6171 34 20 
6172 30 23 
6173 33 20 
6174 32 19 
6175 32 21 
6176 37 18 
6177 37 18 
6178 37 19 
6179 39 18 
6180 37 17 
6181 38 19 
6182 38 17 
6183 38 18 
6184 38 18 
6185 38 17 
6186 37 18 
6187 38 18 
6188 38 17 
6189 38 19 
6190 38 18 
6191 39 18 
6192 40 20 
6193 40 18 
6194 39 18 
6195 40 20 
6196 39 18 
6197 38 19 
6198 39 18 
6199 39 17 
6200 39 18 
6201 39 18 
6202 40 17 
6203 39 19 
6204 40 18 
6205 38 17 
6206 39 19 
6207 39 17 
6208 38 18 
6209 39 19 
6210 39 18 
6211 37 18 
6212 39 18 
6213 38 18 
6214 38 18 
6215 39 19 
6216 38 18 
6217 39 19 
6218 39 18 
6219 39 18 
6220 39 19 
6221 39 18 
6222 38 18 
6223 39 18 
6224 40 17 
6225 38 19 
6226 40 18 
6227 38 17 
6228 39 19 
6229 39 18 
6230 38 17 
6231 39 18 
6232 39 18 
6233 39 18 
6234 40 19 
6235 39 18 
6236 38 20 
6237 39 18 
6238 40 18 
6239 40 19 
6240 40 18 
6241 40 18 
6242 39 19 
6243 40 18 
6244 38 17 
6245 40 18 
6246 40 17 
6247 40 18 
6248 40 18 
6249 40 17 
6250 38 18 
6251 40 19 
6252 39 18 
6253 39 18 
6254 41 19 
6255 40 17 
6256 40 19 
6257 40 17 
6258 40 17 
6259 40 18 
6260 41 17 
6261 39 17 
6262 40 19 
6263 40 18 
6264 40 18 
6265 40 18 
6266 40 17 
6267 40 19 
6268 40 19 
6269 39 18 
6270 39 20 
6271 40 19 
6272 39 18 
6273 40 19 
6274 40 18 
6275 40 18 
6276 40 18 
6277 40 18 
6278 40 19 
6279 40 18 
6280 39 18 
6281 39 19 
6282 40 19 
6283 39 18 
6284 40 19 
6285 41 18 
6286 39 17 
6287 40 20 
6288 41 18 
6289 41 19 
6290 41 19 
6291 42 17 
6292 42 18 
6293 43 18 
6294 43 18 
6295 44 20 
6296 44 18 
6297 44 18 
6298 44 20 
6299 44 18 
6300 43 18 
6301 44 20 
6302 44 18 
6303 43 19 
6304 45 20 
6305 44 18 
6306 42 19 
6307 43 18 
6308 42 18 
6309 44 20 
6310 44 18 
6311 44 18 
6312 45 19 
6313 44 18 
6314 42 18 
6315 43 19 
6316 43 18 
6317 42 19 
6318 43 19 
6319 41 18 
6320 42 20 
6321 41 19 
6322 41 18 
6323 41 19 
6324 41 19 
6325 40 18 
6326 40 20 
6327 40 18 
6328 40 19 
6329 42 18 
6330 41 18 
6331 41 18 
6332 41 18 
6333 41 17 
6334 40 18 
6335 42 18 
6336 43 17 
6337 44 18 
6338 45 18 
6339 46 17 
6340 46 20 
6341 49 18 
6342 50 19 
6343 50 20 
6344 51 18 
6345 53 20 
6346 52 20 
6347 55 18 
6348 55 21 
6349 55 18 
6350 56 18 
6351 56 20 
6352 56 19 
6353 58 19 
6354 56 20 
6355 57 18 
6356 57 20 
6357 56 20 
6358 57 18 
6359 58 20 
6360 56 20 
6361 58 20 
6362 57 21 
6363 57 20 
6364 58 19 
6365 58 21 
6366 57 20 
6367 59 19 
6368 58 20 
6369 58 20 
6370 60 20 
6371 57 20 
6372 58 20 
6373 58 20 
6374 57 20 
6375 58 18 
6376 58 20 
6377 57 20 
6378 58 20 
6379 57 21 
6380 57 20 
6381 58 20 
6382 57 20 
6383 58 19 
6384 60 18 
6385 59 18 
6386 61 19 
6387 61 19 
6388 63 18 
6389 64 18 
6390 65 18 
6391 68 18 
6392 72 18 
6393 73 18 
6394 75 17 
6395 81 18 
6396 79 19 
6397 79 20 
6398 80 21 
6399 82 22 
6400 82 22 
6401 83 23 
6402 82 23 
6403 82 23 
6404 82 26 
6405 81 25 
6406 81 26 
6407 81 28 
6408 81 28 
6409 81 29 
6410 82 32 
6411 84 31 
6412 81 31 
6413 86 35 
6414 83 30 
6415 82 31 
6416 86 32 
6417 84 31 
6418 84 34 
6419 84 33 
6420 84 32 
6421 87 36 
6422 87 35 
6423 87 34 
6424 87 36 
6425 87 35 
6426 87 35 
6427 88 35 
6428 87 34 
6429 87 35 
6430 87 36 
6431 88 34 
6432 88 35 
6433 88 36 
6434 88 34 
6435 87 37 
6436 87 36 
6437 88 35 
6438 87 36 
6439 88 35 
6440 88 35 
6441 88 35 
6442 88 34 
6443 87 36 
6444 87 37 
6445 87 34 
6446 86 36 
6447 85 36 
6448 85 35 
6449 84 36 
6450 84 35 
6451 81 32 
6452 84 36 
6453 84 34 
6454 84 35 
6455 83 37 
6456 83 35 
6457 83 36 
6458 84 36 
6459 84 36 
6460 84 39 
6461 84 38 
6462 84 38 
6463 84 39 
6464 84 39 
6465 84 39 
6466 83 42 
6467 83 41 
6468 82 41 
6469 82 43 
6470 82 43 
6471 82 46 
6472 82 47 
6473 82 47 
6474 82 50 
6475 83 50 
6476 83 49 
6477 83 51 
6478 83 50 
6479 84 49 
6480 84 50 
6481 84 47 
6482 85 46 
6483 85 43 
6484 85 41 
6485 85 41 
6486 84 39 
6487 85 38 
6488 84 38 
6489 85 36 
6490 84 36 
6491 83 36 
6492 82 35 
6493 79 36 
6494 79 37 
6495 78 36 
6496 75 38 
6497 74 39 
6498 74 38 
6499 74 39 
6500 75 39 
6501 75 39 
6502 73 40 
6503 73 38 
6504 71 40 
6505 73 41 
6506 72 40 
6507 70 44 
6508 71 44 
6509 69 43 
6510 66 44 
6511 66 44 
6512 66 42 
6513 66 41 
6514 66 40 
6515 65 40 
6516 65 41 
6517 64 40 
6518 60 40 
6519 60 41 
6520 58 43 
6521 55 43 
6522 55 45 
6523 54 44 
6524 52 46 
6525 71 37 
6526 52 48 
6527 73 43 
6528 73 45 
6529 26 67 
6530 25 68 
6531 22 69 
6532 23 66 
6533 23 67 
6534 23 65 
6535 22 64 
6536 23 63 
6537 23 61 
6538 45 52 
6539 22 60 
6540 46 50 
6541 45 52 
6542 72 44 
6543 48 47 
6544 47 46 
6545 49 44 
6546 48 42 
6547 49 41 
6548 46 39 
6549 44 39 
6550 44 36 
6551 41 34 
6552 41 36 
6553 41 32 
6554 39 28 
6555 36 28 
6556 37 26 
6557 36 24 
6558 38 25 
6559 35 24 
6560 35 24 
6561 33 24 
6562 33 23 
6563 33 25 
6564 34 24 
6565 34 23 
6566 34 23 
6567 34 21 
6568 34 21 
6569 34 21 
6570 35 20 
6571 35 22 
6572 36 21 
6573 36 19 
6574 36 22 
6575 38 19 
6576 38 20 
6577 38 23 
6578 40 21 
6579 39 21 
6580 41 23 
6581 41 20 
6582 36 23 
6583 38 25 
6584 40 22 
6585 37 23 
6586 40 22 
6587 39 20 
6588 37 22 
6589 40 20 
6590 38 20 
6591 40 22 
6592 41 19 
6593 38 20 
6594 40 23 
6595 40 19 
6596 37 22 
6597 41 23 
6598 41 20 
6599 40 23 
6600 41 21 
6601 41 20 
6602 39 24 
6603 41 21 
6604 38 22 
6605 40 24 
6606 40 22 
6607 38 23 
6608 37 26 
6609 38 25 
6610 37 26 
6611 37 29 
6612 38 29 
6613 37 32 
6614 37 33 
6615 37 33 
6616 34 37 
6617 35 37 
6618 34 38 
6619 31 42 
6620 32 44 
6621 30 46 
6622 28 52 
6623 28 53 
6624 25 56 
6625 25 60 
6626 25 61 
6627 25 61 
6628 26 64 
6629 26 64 
6630 27 66 
6631 27 68 
6632 27 67 
6633 27 67 
6634 27 68 
6635 27 67 
6636 26 69 
6637 26 68 
6638 26 66 
6639 27 67 
6640 27 67 
6641 26 67 
6642 27 68 
6643 27 67 
6644 26 66 
6645 26 69 
6646 27 66 
6647 26 68 
6648 27 68 
6649 26 67 
6650 26 68 
6651 26 68 
6652 26 66 
6653 26 69 
6654 26 67 
6655 25 67 
6656 26 69 
6657 26 67 
6658 25 68 
6659 26 67 
6660 26 66 
6661 25 68 
6662 26 68 
6663 26 66 
6664 26 68 
6665 26 67 
6666 26 67 
6667 26 68 
6668 26 67 
6669 26 67 
6670 26 68 
6671 26 67 
6672 25 68 
6673 27 68 
6674 26 67 
6675 26 68 
6676 25 68 
6677 26 66 
6678 26 68 
6679 26 67 
6680 25 67 
6681 26 68 
6682 26 66 
6683 25 67 
6684 26 68 
6685 26 67 
6686 26 67 
6687 25 68 
6688 26 67 
6689 26 68 
6690 26 68 
6691 25 67 
6692 26 68 
6693 26 67 
6694 25 67 
6695 26 68 
6696 26 67 
6697 25 67 
6698 26 67 
6699 26 66 
6700 26 67 
6701 25 68 
6702 26 66 
6703 25 68 
6704 26 67 
6705 26 66 
6706 26 68 
6707 26 67 
6708 26 66 
6709 26 68 
6710 26 66 
6711 26 67 
6712 26 67 
6713 26 66 
6714 26 68 
6715 26 67 
6716 26 66 
6717 26 68 
6718 26 67 
6719 26 66 
6720 26 69 
6721 26 67 
6722 26 67 
6723 26 68 
6724 26 66 
6725 25 67 
6726 26 68 
6727 26 66 
6728 26 68 
6729 25 68 
6730 26 66 
6731 26 68 
6732 26 66 
6733 25 66 
6734 26 69 
6735 26 67 
6736 25 67 
6737 26 67 
6738 26 66 
6739 26 67 
6740 26 68 
6741 26 66 
6742 27 68 
6743 28 69 
6744 28 68 
6745 31 72 
6746 31 72 
6747 32 72 
6748 35 76 
6749 34 74 
6750 35 75 
6751 38 78 
6752 37 75 
6753 37 77 
6754 38 80 
6755 37 79 
6756 36 82 
6757 36 83 
6758 34 82 
6759 33 84 
6760 33 84 
6761 31 83 
6762 31 86 
6763 29 86 
6764 27 85 
6765 25 88 
6766 24 89 
6767 23 88 
6768 23 93 
6769 23 95 
6770 22 99 
6771 22 104 
6772 22 105 
6773 23 109 
6774 24 115 
6775 25 115 
6776 25 118 
6777 26 124 
6778 25 124 
6779 23 125 
6780 20 131 
6781 20 132 
6782 19 137 
6783 19 143 
6784 20 147 
6785 21 152 
6786 23 160 
6787 24 162 
6788 24 166 
6789 25 171 
6790 26 174 
6791 26 178 
6792 28 181 
6793 29 182 
6794 28 186 
6795 31 188 
6796 31 189 
6797 29 191 
6798 30 194 
6799 29 193 
6800 28 197 
6801 27 200 
6802 26 201 
6803 24 206 
6804 23 210 
6805 23 211 
6806 23 217 
6807 23 220 
6808 23 222 
6809 23 227 
6810 23 230 
6811 23 230 
6812 24 234 
6813 23 234 
6814 23 232 
6815 23 234 
6816 22 232 
6817 22 232 
6818 23 234 
6819 23 232 
6820 22 232 
6821 22 234 
6822 22 232 
6823 23 233 
6824 22 233 
6825 23 231 
6826 23 233 
6827 22 233 
6828 22 232 
6829 22 234 
6830 22 232 
6831 22 231 
6832 22 233 
6833 22 232 
6834 22 232 
6835 22 233 
6836 22 231 
6837 23 232 
6838 22 233 
6839 22 231 
6840 23 234 
6841 22 232 
6842 23 231 
6843 23 233 
6844 22 232 
6845 23 232 
6846 23 234 
6847 22 231 
6848 22 232 
6849 22 235 
6850 21 236 
6851 21 241 
6852 19 247 
6853 19 248 
6854 20 254 
6855 20 258 
6856 21 259 
6857 21 262 
6858 21 264 
6859 21 264 
6860 22 266 
6861 20 266 
6862 21 266 
6863 21 267 
6864 21 267 
6865 21 267 
6866 23 269 
6867 23 268 
6868 26 269 
6869 27 271 
6870 28 270 
6871 30 271 
6872 29 272 
6873 29 272 
6874 32 274 
6875 32 274 
6876 33 273 
6877 33 274 
6878 34 273 
6879 34 273 
6880 32 274 
6881 32 272 
6882 32 272 
6883 31 272 
6884 32 270 
6885 30 271 
6886 30 272 
6887 29 271 
6888 29 272 
6889 29 272 
6890 28 271 
6891 28 272 
6892 27 271 
6893 28 272 
6894 28 273 
6895 28 272 
6896 29 273 
6897 29 273 
6898 30 272 
6899 30 273 
6900 30 272 
6901 31 271 
6902 31 273 
6903 30 272 
6904 31 272 
6905 30 272 
6906 30 271 
6907 30 272 
6908 31 272 
6909 31 271 
6910 31 272 
6911 31 272 
6912 30 272 
6913 30 273 
6914 30 272 
6915 30 272 
6916 30 273 
6917 30 272 
6918 29 272 
6919 31 272 
6920 29 271 
6921 30 272 
6922 30 273 
6923 30 271 
6924 30 272 
6925 30 272 
6926 30 271 
6927 30 272 
6928 30 272 
6929 30 271 
6930 30 272 
6931 31 272 
6932 30 272 
6933 30 273 
6934 30 272 
6935 30 271 
6936 29 273 
6937 28 271 
6938 29 270 
6939 28 269 
6940 28 267 
6941 31 271 
6942 33 274 
6943 32 271 
6944 32 274 
6945 32 275 
6946 31 275 
6947 30 276 
6948 29 275 
6949 29 274 
6950 27 275 
6951 26 275 
6952 26 274 
6953 26 276 
6954 26 276 
6955 27 277 
6956 27 277 
6957 27 276 
6958 27 276 
6959 26 275 
6960 25 272 
6961 26 276 
6962 25 275 
6963 24 272 
6964 25 275 
6965 23 271 
6966 24 272 
6967 25 276 
6968 24 270 
6969 26 275 
6970 26 275 
6971 25 272 
6972 27 274 
6973 25 273 
6974 24 270 
6975 26 274 
6976 25 272 
6977 24 271 
6978 25 274 
6979 24 269 
6980 26 272 
6981 26 274 
6982 25 272 
6983 26 273 
6984 25 273 
6985 24 270 
6986 25 273 
6987 24 272 
6988 23 268 
6989 24 272 
6990 21 265 
6991 24 271 
6992 23 270 
6993 21 262 
6994 23 268 
6995 20 263 
6996 23 262 
6997 25 264 
6998 23 257 
6999 28 258 
7000 30 259 
7001 28 257 
7002 30 257 
7003 31 257 
7004 34 257 
7005 39 261 
7006 41 258 
7007 45 258 
7008 49 261 
7009 50 257 
7010 53 258 
7011 57 260 
7012 58 259 
7013 63 259 
7014 63 260 
7015 66 260 
7016 68 262 
7017 72 260 
7018 75 259 
7019 79 258 
7020 84 254 
7021 91 250 
7022 96 248 
7023 103 244 
7024 109 242 
7025 112 242 
7026 119 239 
7027 123 240 
7028 127 240 
7029 132 239 
7030 136 238 
7031 141 237 
7032 148 236 
7033 153 236 
7034 158 235 
7035 166 234 
7036 173 235 
7037 179 232 
7038 184 232 
7039 187 231 
7040 192 229 
7041 194 230 
7042 196 229 
7043 191 230 
7044 191 231 
7045 193 231 
7046 193 232 
7047 194 232 
7048 194 231 
7049 195 232 
7050 195 232 
7051 195 232 
7052 195 233 
7053 195 233 
7054 195 234 
7055 195 235 
7056 196 236 
7057 197 236 
7058 198 237 
7059 197 236 
7060 198 236 
7061 198 235 
7062 198 234 
7063 198 234 
7064 199 233 
7065 199 233 
7066 199 233 
7067 199 233 
7068 199 233 
7069 199 234 
7070 200 234 
7071 199 234 
7072 199 234 
7073 199 234 
7074 199 234 
7075 199 234 
7076 199 234 
7077 199 235 
7078 199 235 
7079 198 234 
7080 199 234 
7081 199 234 
7082 199 233 
7083 200 233 
7084 199 232 
7085 201 232 
7086 202 231 
7087 202 230 
7088 204 230 
7089 203 230 
7090 205 228 
7091 205 228 
7092 204 229 
7093 205 228 
7094 204 229 
7095 203 230 
7096 202 229 
7097 202 230 
7098 202 231 
7099 202 231 
7100 201 231 
7101 201 231 
7102 202 232 
7103 202 232 
7104 202 232 
7105 204 231 
7106 201 231 
7107 205 230 
7108 201 231 
7109 204 230 
7110 205 229 
7111 204 229 
7112 210 226 
7113 211 226 
7114 212 225 
7115 216 224 
7116 215 224 
7117 215 224 
7118 220 221 
7119 220 222 
7120 221 222 
7121 223 223 
7122 222 225 
7123 222 224 
7124 222 224 
7125 221 224 
7126 221 223 
7127 221 224 
7128 222 223 
7129 224 222 
7130 223 223 
7131 224 223 
7132 227 222 
7133 225 224 
7134 226 223 
7135 252 217 
7136 254 218 
7137 233 222 
7138 232 223 
7139 231 223 
7140 234 223 
7141 233 223 
7142 229 223 
7143 237 223 
7144 231 222 
7145 234 222 
7146 238 223 
7147 239 224 
7148 258 227 
7149 258 227 
7150 258 228 
7151 263 231 
7152 248 228 
7153 245 226 
7154 243 225 
7155 247 228 
7156 246 226 
7157 242 222 
7158 247 226 
7159 225 212 
7160 267 240 
7161 269 248 
7162 267 248 
7163 266 246 
7164 266 252 
7165 232 209 
7166 267 252 
7167 268 252 
7168 268 250 
7169 272 254 
7170 270 253 
7171 256 234 
7172 259 239 
7173 256 236 
7174 254 232 
7175 256 237 
7176 254 233 
7177 258 236 
7178 260 240 
7179 258 236 
7180 260 240 
7181 260 243 
7182 254 230 
7183 265 255 
7184 265 257 
7185 264 252 
7186 268 259 
7187 260 241 
7188 259 238 
7189 261 243 
7190 258 238 
7191 257 238 
7192 258 244 
7193 257 239 
7194 257 239 
7195 257 241 
7196 256 237 
7197 258 242 
7198 258 242 
7199 257 238 
7200 259 242 
7201 257 241 
7202 258 240 
7203 259 245 
7204 258 242 
7205 258 241 
7206 258 242 
7207 258 240 
7208 259 242 
7209 258 242 
7210 257 237 
7211 259 242 
7212 255 229 
7213 259 239 
7214 262 245 
7215 260 240 
7216 260 240 
7217 261 243 
7218 256 230 
7219 257 230 
7220 258 236 
7221 257 229 
7222 262 237 
7223 261 234 
7224 261 232 
7225 261 232 
7226 257 227 
7227 259 229 
7228 258 229 
7229 256 225 
7230 256 227 
7231 256 227 
7232 255 224 
7233 257 229 
7234 255 226 
7235 256 227 
7236 258 232 
7237 255 226 
7238 258 232 
7239 260 236 
7240 259 234 
7241 260 235 
7242 262 239 
7243 260 237 
7244 260 236 
7245 260 239 
7246 259 235 
7247 260 237 
7248 261 239 
7249 261 236 
7250 263 239 
7251 262 238 
7252 261 237 
7253 263 240 
7254 260 237 
7255 260 238 
7256 260 242 
7257 258 240 
7258 259 241 
7259 268 263 
7260 257 239 
7261 259 244 
7262 258 242 
7263 258 239 
7264 259 243 
7265 259 244 
7266 259 242 
7267 261 247 
7268 258 242 
7269 259 241 
7270 261 246 
7271 258 240 
7272 259 242 
7273 260 247 
7274 259 243 
7275 259 246 
7276 259 247 
7277 257 241 
7278 258 246 
7279 258 246 
7280 258 243 
7281 260 247 
7282 260 244 
7283 260 242 
7284 262 247 
7285 260 240 
7286 262 242 
7287 263 243 
7288 261 239 
7289 263 242 
7290 263 240 
7291 264 238 
7292 267 240 
7293 266 236 
7294 266 234 
7295 267 232 
7296 266 230 
7297 268 232 
7298 268 233 
7299 269 232 
7300 271 233 
7301 270 233 
7302 270 229 
7303 271 231 
7304 270 229 
7305 271 228 
7306 272 230 
7307 270 227 
7308 272 227 
7309 274 230 
7310 275 230 
7311 275 231 
7312 276 233 
7313 276 232 
7314 280 237 
7315 280 238 
7316 277 235 
7317 278 238 
7318 278 236 
7319 276 233 
7320 277 234 
7321 277 233 
7322 277 234 
7323 278 237 
7324 279 237 
7325 279 240 
7326 280 245 
7327 279 244 
7328 278 248 
7329 277 251 
7330 275 248 
7331 274 251 
7332 271 246 
7333 271 244 
7334 271 246 
7335 273 243 
7336 274 243 
7337 275 243 
7338 275 244 
7339 275 244 
7340 275 244 
7341 274 246 
7342 273 246 
7343 271 248 
7344 270 249 
7345 270 249 
7346 269 251 
7347 269 250 
7348 270 247 
7349 271 247 
7350 271 246 
7351 272 246 
7352 271 247 
7353 271 247 
7354 271 247 
7355 271 248 
7356 271 247 
7357 271 247 
7358 269 248 
7359 269 248 
7360 266 251 
7361 265 252 
7362 266 251 
7363 264 254 
7364 264 252 
7365 263 250 
7366 261 251 
7367 261 251 
7368 261 251 
7369 260 253 
7370 261 253 
7371 259 254 
7372 258 255 
7373 260 256 
7374 256 258 
7375 257 259 
7376 262 256 
7377 258 259 
7378 258 259 
7379 262 257 
7380 258 261 
7381 260 260 
7382 263 260 
7383 260 263 
7384 265 258 
7385 265 257 
7386 263 261 
7387 269 254 
7388 266 259 
7389 268 256 
7390 270 255 
7391 273 252 
7392 272 254 
7393 274 252 
7394 273 254 
7395 274 252 
7396 274 252 
7397 273 254 
7398 274 252 
7399 273 253 
7400 274 253 
7401 274 252 
7402 274 253 
7403 274 253 
7404 274 252 
7405 274 253 
7406 275 252 
7407 274 251 
7408 274 251 
7409 274 251 
7410 274 251 
7411 274 252 
7412 274 251 
7413 273 250 
7414 273 251 
7415 274 249 
7416 271 252 
7417 272 251 
7418 275 245 
7419 272 250 
7420 274 250 
7421 275 244 
7422 274 247 
7423 273 246 
7424 275 241 
7425 274 247 
7426 276 239 
7427 275 240 
7428 276 242 
7429 275 238 
7430 275 239 
7431 275 239 
7432 275 237 
7433 275 240 
7434 275 240 
7435 274 239 
7436 275 241 
7437 276 238 
7438 275 238 
7439 273 241 
7440 274 237 
7441 273 239 
7442 273 241 
7443 271 236 
7444 271 239 
7445 270 238 
7446 270 235 
7447 271 236 
7448 269 232 
7449 272 234 
7450 271 236 
7451 270 232 
7452 270 235 
7453 271 236 
7454 268 232 
7455 270 236 
7456 269 236 
7457 269 234 
7458 269 235 
7459 269 235 
7460 269 232 
7461 270 236 
7462 268 231 
7463 270 234 
7464 269 234 
7465 268 229 
7466 268 232 
7467 267 231 
7468 267 230 
7469 269 233 
7470 268 232 
7471 268 228 
7472 268 232 
7473 267 231 
7474 266 229 
7475 266 233 
7476 262 228 
7477 266 233 
7478 266 233 
7479 265 231 
7480 266 232 
7481 264 230 
7482 263 227 
7483 263 229 
7484 259 226 
7485 262 227 
7486 264 231 
7487 259 225 
7488 259 226 
7489 258 226 
7490 257 225 
7491 258 227 
7492 263 230 
7493 257 227 
7494 258 229 
7495 259 227 
7496 257 224 
7497 259 226 
7498 257 226 
7499 257 226 
7500 258 227 
7501 256 226 
7502 256 225 
7503 256 226 
7504 254 225 
7505 254 225 
7506 253 226 
7507 251 225 
7508 258 229 
7509 261 230 
7510 253 226 
7511 260 230 
7512 256 228 
7513 253 227 
7514 258 229 
7515 258 229 
7516 252 227 
7517 257 229 
7518 254 228 
7519 255 229 
7520 255 228 
7521 252 227 
7522 259 228 
7523 257 228 
7524 259 227 
7525 260 229 
7526 257 227 
7527 261 228 
7528 261 229 
7529 261 229 
7530 261 229 
7531 262 230 
7532 256 226 
7533 260 228 
7534 261 228 
7535 259 224 
7536 263 228 
7537 264 228 
7538 263 226 
7539 264 229 
7540 264 229 
7541 265 229 
7542 267 231 
7543 268 231 
7544 269 230 
7545 269 231 
7546 269 229 
7547 269 230 
7548 268 231 
7549 267 230 
7550 267 231 
7551 267 232 
7552 268 231 
7553 268 233 
7554 267 233 
7555 266 233 
7556 269 235 
7557 269 235 
7558 265 233 
7559 266 235 
7560 264 233 
7561 266 235 
7562 268 236 
7563 269 236 
7564 269 237 
7565 269 236 
7566 269 235 
7567 269 236 
7568 269 236 
7569 268 236 
7570 269 237 
7571 269 236 
7572 267 236 
7573 269 236 
7574 266 235 
7575 265 236 
7576 267 237 
7577 267 235 
7578 266 236 
7579 268 236 
7580 266 236 
7581 267 237 
7582 268 236 
7583 267 236 
7584 269 237 
7585 270 237 
7586 270 237 
7587 271 238 
7588 270 236 
7589 268 236 
7590 269 236 
7591 266 234 
7592 266 235 
7593 265 234 
7594 265 233 
7595 266 235 
7596 265 233 
7597 265 233 
7598 265 234 
7599 265 234 
7600 265 234 
7601 266 235 
7602 265 233 
7603 267 233 
7604 267 234 
7605 268 231 
7606 269 232 
7607 269 231 
7608 270 229 
7609 270 229 
7610 271 229 
7611 272 228 
7612 272 228 
7613 273 227 
7614 273 228 
7615 274 228 
7616 274 227 
7617 276 228 
7618 276 227 
7619 276 227 
7620 277 228 
7621 277 227 
7622 276 227 
7623 277 227 
7624 277 227 
7625 277 227 
7626 277 227 
7627 277 226 
7628 277 227 
7629 278 227 
7630 277 225 
7631 278 225 
7632 278 224 
7633 278 223 
7634 278 223 
7635 278 221 
7636 277 222 
7637 277 224 
7638 276 222 
7639 275 221 
7640 274 221 
7641 273 217 
7642 273 218 
7643 271 212 
7644 272 213 
7645 272 212 
7646 269 203 
7647 272 205 
7648 271 199 
7649 271 196 
7650 271 197 
7651 269 190 
7652 269 185 
7653 268 186 
7654 263 173 
7655 262 171 
7656 259 164 
7657 259 157 
7658 257 155 
7659 255 146 
7660 254 143 
7661 253 139 
7662 250 134 
7663 249 134 
7664 247 130 
7665 246 125 
7666 246 124 
7667 245 121 
7668 247 119 
7669 247 118 
7670 249 117 
7671 250 120 
7672 249 121 
7673 249 120 
7674 248 122 
7675 247 121 
7676 247 121 
7677 247 123 
7678 247 122 
7679 247 122 
7680 247 123 
7681 248 121 
7682 248 123 
7683 246 123 
7684 247 122 
7685 247 123 
7686 246 123 
7687 247 122 
7688 246 124 
7689 246 123 
7690 246 123 
7691 246 123 
7692 247 122 
7693 247 123 
7694 246 124 
7695 246 123 
7696 246 125 
7697 246 124 
7698 246 123 
7699 246 124 
7700 246 124 
7701 247 123 
7702 246 125 
7703 246 123 
7704 247 123 
7705 246 124 
7706 246 123 
7707 246 124 
7708 245 124 
7709 246 123 
7710 246 123 
7711 246 124 
7712 246 123 
7713 246 124 
7714 246 124 
7715 246 123 
7716 246 124 
7717 246 123 
7718 246 123 
7719 246 124 
7720 246 123 
7721 247 124 
7722 246 125 
7723 246 123 
7724 246 124 
7725 246 124 
7726 246 123 
7727 246 124 
7728 246 124 
7729 246 123 
7730 246 124 
7731 246 124 
7732 247 124 
7733 246 125 
7734 249 123 
7735 250 122 
7736 251 122 
7737 254 120 
7738 256 120 
7739 258 119 
7740 261 116 
7741 263 116 
7742 264 114 
7743 266 115 
7744 267 116 
7745 266 115 
7746 267 116 
7747 267 116 
7748 267 115 
7749 267 115 
7750 268 114 
7751 268 112 
7752 268 113 
7753 268 112 
7754 268 112 
7755 268 112 
7756 268 112 
7757 267 112 
7758 268 113 
7759 267 112 
7760 267 113 
7761 267 114 
7762 267 114 
7763 267 115 
7764 267 114 
7765 267 113 
7766 268 114 
7767 268 114 
7768 268 114 
7769 268 115 
7770 269 115 
7771 270 116 
7772 271 117 
7773 272 117 
7774 272 118 
7775 275 118 
7776 275 118 
7777 277 118 
7778 279 117 
7779 278 115 
7780 279 116 
7781 279 116 
7782 279 116 
7783 281 118 
7784 280 117 
7785 280 118 
7786 280 119 
7787 280 118 
7788 278 118 
7789 279 119 
7790 279 118 
7791 279 119 
7792 279 120 
7793 277 119 
7794 279 120 
7795 279 120 
7796 277 120 
7797 278 121 
7798 278 121 
7799 277 121 
7800 278 121 
7801 277 120 
7802 276 120 
7803 277 121 
7804 276 120 
7805 277 121 
7806 277 121 
7807 276 120 
7808 277 121 
7809 277 120 
7810 277 120 
7811 277 120 
7812 277 119 
7813 276 120 
7814 277 121 
7815 276 120 
7816 276 121 
7817 277 122 
7818 276 121 
7819 276 122 
7820 276 122 
7821 276 122 
7822 276 122 
7823 275 122 
7824 275 122 
7825 276 123 
7826 276 123 
7827 275 123 
7828 276 123 
7829 275 123 
7830 275 123 
7831 276 123 
7832 275 122 
7833 275 123 
7834 275 123 
7835 275 122 
7836 274 124 
7837 274 125 
7838 273 126 
7839 272 127 
7840 272 128 
7841 271 128 
7842 271 127 
7843 271 126 
7844 271 125 
7845 272 123 
7846 272 120 
7847 273 120 
7848 273 120 
7849 273 119 
7850 273 120 
7851 273 117 
7852 272 118 
7853 272 120 
7854 272 118 
7855 272 120 
7856 272 120 
7857 271 118 
7858 272 120 
7859 272 120 
7860 271 119 
7861 271 121 
7862 271 121 
7863 271 121 
7864 270 122 
7865 270 122 
7866 270 122 
7867 271 122 
7868 271 120 
7869 270 121 
7870 270 120 
7871 270 119 
7872 270 119 
7873 270 119 
7874 270 118 
7875 270 119 
7876 270 118 
7877 270 118 
7878 270 118 
7879 269 118 
7880 270 118 
7881 269 118 
7882 270 118 
7883 269 118 
7884 269 118 
7885 269 118 
7886 269 119 
7887 269 119 
7888 269 118 
7889 270 119 
7890 269 119 
7891 270 119 
7892 269 119 
7893 270 119 
7894 269 119 
7895 269 119 
7896 269 118 
7897 269 119 
7898 269 119 
7899 269 118 
7900 269 119 
7901 269 119 
7902 269 118 
7903 269 119 
7904 269 119 
7905 269 119 
7906 269 119 
7907 269 119 
7908 269 119 
7909 269 120 
7910 268 120 
7911 268 121 
7912 268 122 
7913 268 123 
7914 268 125 
7915 269 126 
7916 269 127 
7917 269 128 
7918 269 128 
7919 269 129 
7920 269 129 
7921 269 129 
7922 269 130 
7923 270 130 
7924 270 131 
7925 270 132 
7926 270 132 
7927 270 133 
7928 270 132 
7929 271 133 
7930 271 133 
7931 271 134 
7932 272 133 
7933 272 132 
7934 273 132 
7935 273 131 
7936 273 131 
7937 274 130 
7938 274 129 
7939 275 130 
7940 276 130 
7941 275 130 
7942 277 131 
7943 275 130 
7944 276 130 
7945 279 131 
7946 279 131 
7947 278 131 
7948 280 132 
7949 280 132 
7950 279 132 
7951 280 132 
7952 278 131 
7953 277 130 
7954 277 130 
7955 276 129 
7956 277 129 
7957 276 128 
7958 275 128 
7959 276 129 
7960 275 129 
7961 274 129 
7962 274 130 
7963 273 129 
7964 273 131 
7965 273 131 
7966 272 131 
7967 273 133 
7968 273 133 
7969 273 133 
7970 274 134 
7971 274 133 
7972 273 132 
7973 274 132 
7974 274 131 
7975 274 131 
7976 275 131 
7977 274 130 
7978 274 131 
7979 274 131 
7980 273 130 
7981 273 131 
7982 273 131 
7983 273 131 
7984 273 131 
7985 273 130 
7986 273 130 
7987 273 129 
7988 273 129 
7989 273 130 
7990 272 130 
7991 272 129 
7992 272 130 
7993 272 130 
7994 272 130 
7995 273 131 
7996 274 131 
7997 274 133 
7998 274 134 
7999 275 135 
8000 275 138 
8001 276 142 
8002 277 142 
8003 276 145 
8004 278 149 
8005 279 149 
8006 279 151 
8007 279 152 
8008 278 151 
8009 277 154 
8010 276 153 
8011 276 152 
8012 275 154 
8013 274 155 
8014 274 156 
8015 273 158 
8016 273 159 
8017 273 160 
8018 272 163 
8019 272 162 
8020 272 164 
8021 273 164 
8022 272 163 
8023 273 164 
8024 272 163 
8025 272 162 
8026 272 164 
8027 272 163 
8028 273 162 
8029 273 164 
8030 273 164 
8031 272 163 
8032 274 164 
8033 274 163 
8034 274 164 
8035 273 165 
8036 273 164 
8037 273 166 
8038 271 166 
8039 271 165 
8040 271 166 
8041 271 166 
8042 270 164 
8043 271 166 
8044 270 165 
8045 270 165 
8046 271 164 
8047 271 164 
8048 271 164 
8049 271 165 
8050 272 165 
8051 272 165 
8052 272 165 
8053 273 165 
8054 273 166 
8055 274 166 
8056 274 166 
8057 275 166 
8058 276 166 
8059 275 166 
8060 277 167 
8061 277 165 
8062 277 165 
8063 277 165 
8064 277 165 
8065 277 166 
8066 280 165 
8067 279 166 
8068 281 168 
8069 280 169 
8070 280 169 
8071 280 170 
8072 280 170 
8073 279 169 
8074 280 170 
8075 279 169 
8076 279 169 
8077 279 170 
8078 278 169 
8079 279 171 
8080 280 170 
8081 278 169 
8082 279 170 
8083 280 169 
8084 277 168 
8085 280 169 
8086 279 168 
8087 278 168 
8088 279 168 
8089 277 167 
8090 278 167 
8091 278 166 
8092 277 165 
8093 278 166 
8094 278 166 
8095 276 165 
8096 278 166 
8097 278 165 
8098 275 164 
8099 275 164 
8100 276 163 
8101 275 164 
8102 276 163 
8103 275 161 
8104 276 162 
8105 276 162 
8106 276 161 
8107 276 161 
8108 276 161 
8109 276 163 
8110 276 165 
8111 275 165 
8112 274 166 
8113 274 170 
8114 274 170 
8115 273 173 
8116 274 175 
8117 273 173 
8118 274 178 
8119 274 178 
8120 274 176 
8121 274 179 
8122 274 177 
8123 274 174 
8124 273 175 
8125 272 171 
8126 272 169 
8127 270 166 
8128 270 163 
8129 269 160 
8130 268 157 
8131 270 154 
8132 271 151 
8133 271 147 
8134 272 143 
8135 273 142 
8136 274 136 
8137 275 135 
8138 276 131 
8139 276 130 
8140 276 130 
8141 277 126 
8142 277 124 
8143 277 124 
8144 278 120 
8145 277 122 
8146 278 120 
8147 278 116 
8148 278 116 
8149 279 110 
8150 279 110 
8151 279 110 
8152 280 102 
8153 280 105 
8154 280 101 
8155 280 96 
8156 280 97 
8157 280 93 
8158 278 89 
8159 278 89 
8160 278 82 
8161 277 84 
8162 278 78 
8163 277 73 
8164 277 76 
8165 278 70 
8166 277 65 
8167 277 61 
8168 277 55 
8169 276 56 
8170 276 53 
8171 275 50 
8172 276 53 
8173 275 50 
8174 275 47 
8175 276 49 
8176 276 44 
8177 276 44 
8178 277 45 
8179 277 41 
8180 278 43 
8181 279 43 
8182 277 40 
8183 278 42 
8184 278 40 
8185 277 38 
8186 278 40 
8187 278 36 
8188 278 38 
8189 279 38 
8190 279 36 
8191 279 38 
8192 279 36 
8193 278 35 
8194 278 36 
8195 278 33 
8196 277 33 
8197 277 34 
8198 276 31 
8199 275 31 
8200 276 32 
8201 275 29 
8202 274 29 
8203 277 29 
8204 274 28 
8205 275 27 
8206 276 27 
8207 274 26 
8208 275 28 
8209 274 26 
8210 272 26 
8211 271 26 
8212 270 24 
8213 267 25 
8214 267 25 
8215 265 22 
8216 267 24 
8217 265 24 
8218 262 22 
8219 261 23 
8220 261 22 
8221 259 22 
8222 259 22 
8223 261 20 
8224 259 22 
8225 261 21 
8226 260 21 
8227 259 21 
8228 260 20 
8229 260 20 
8230 260 21 
8231 262 20 
8232 260 20 
8233 261 21 
8234 263 21 
8235 261 21 
8236 263 21 
8237 263 20 
8238 261 21 
8239 263 20 
8240 261 19 
8241 260 21 
8242 261 20 
8243 259 19 
8244 259 20 
8245 259 19 
8246 258 20 
8247 259 21 
8248 261 20 
8249 258 21 
8250 262 22 
8251 260 21 
8252 259 22 
8253 260 22 
8254 260 22 
8255 260 23 
8256 262 23 
8257 261 23 
8258 262 24 
8259 262 23 
8260 262 25 
8261 262 25 
8262 263 23 
8263 262 26 
8264 261 24 
8265 260 23 
8266 259 23 
8267 262 22 
8268 261 21 
8269 260 22 
8270 262 21 
8271 261 21 
8272 261 22 
8273 262 21 
8274 259 22 
8275 260 21 
8276 261 21 
8277 258 23 
8278 260 23 
8279 259 22 
8280 259 25 
8281 260 22 
8282 260 22 
8283 259 22 
8284 261 21 
8285 260 21 
8286 261 22 
8287 263 20 
8288 260 22 
8289 261 21 
8290 262 20 
8291 261 22 
8292 261 21 
8293 261 20 
8294 260 22 
8295 261 21 
8296 260 20 
8297 261 22 
8298 262 20 
8299 260 21 
8300 261 22 
8301 261 20 
8302 260 22 
8303 261 21 
8304 261 20 
8305 260 22 
8306 262 20 
8307 261 20 
8308 259 22 
8309 262 20 
8310 260 20 
8311 260 21 
8312 262 20 
8313 261 21 
8314 262 22 
8315 263 19 
8316 261 21 
8317 263 20 
8318 264 19 
8319 262 22 
8320 265 21 
8321 266 20 
8322 264 26 
8323 266 22 
8324 264 21 
8325 265 22 
8326 266 21 
8327 264 22 
8328 266 23 
8329 265 19 
8330 264 22 
8331 265 20 
8332 264 20 
8333 264 22 
8334 268 21 
8335 265 20 
8336 266 23 
8337 268 21 
8338 265 21 
8339 266 22 
8340 267 21 
8341 266 21 
8342 267 22 
8343 269 20 
8344 266 22 
8345 268 22 
8346 268 21 
8347 267 22 
8348 267 21 
8349 266 21 
8350 266 22 
8351 268 21 
8352 266 21 
8353 267 22 
8354 268 20 
8355 265 20 
8356 267 22 
8357 268 20 
8358 266 21 
8359 268 21 
8360 267 20 
8361 267 22 
8362 267 21 
8363 266 20 
8364 266 22 
8365 269 21 
8366 267 21 
8367 267 21 
8368 269 21 
8369 267 21 
8370 267 21 
8371 268 20 
8372 266 22 
8373 267 21 
8374 267 20 
8375 266 22 
8376 268 21 
8377 266 20 
8378 266 22 
8379 268 20 
8380 267 21 
8381 267 22 
8382 268 20 
8383 267 22 
8384 267 22 
8385 268 20 
8386 267 22 
8387 268 21 
8388 267 21 
8389 267 22 
8390 267 21 
8391 266 21 
8392 267 22 
8393 268 20 
8394 266 21 
8395 267 21 
8396 268 20 
8397 267 21 
8398 268 21 
8399 268 20 
8400 267 21 
8401 268 21 
8402 267 20 
8403 267 22 
8404 268 21 
8405 267 21 
8406 267 22 
8407 268 21 
8408 267 21 
8409 267 22 
8410 267 20 
8411 265 22 
8412 267 21 
8413 267 20 
8414 267 22 
8415 268 21 
8416 267 20 
8417 267 22 
8418 268 20 
8419 267 20 
8420 267 21 
8421 267 20 
8422 267 21 
8423 268 21 
8424 268 20 
8425 267 21 
8426 268 21 
8427 268 20 
8428 266 22 
8429 268 20 
8430 266 20 
8431 266 22 
8432 268 21 
8433 266 21 
8434 268 21 
8435 269 20 
8436 266 21 
8437 268 21 
8438 268 20 
8439 266 22 
8440 268 21 
8441 267 20 
8442 267 22 
8443 268 21 
8444 267 20 
8445 267 21 
8446 269 20 
8447 266 21 
8448 267 21 
8449 268 20 
8450 266 21 
8451 267 21 
8452 267 20 
8453 266 22 
8454 268 21 
8455 267 20 
8456 267 22 
8457 268 20 
8458 266 21 
8459 267 21 
8460 268 20 
8461 266 21 
8462 267 21 
8463 268 21 
8464 266 21 
8465 267 21 
8466 265 20 
8467 262 22 
8468 260 22 
8469 255 22 
8470 252 25 
8471 249 27 
8472 242 26 
8473 228 26 
8474 222 24 
8475 214 26 
8476 203 29 
8477 196 30 
8478 191 32 
8479 184 35 
8480 179 36 
8481 174 40 
8482 171 42 
8483 169 43 
8484 165 46 
8485 164 47 
8486 162 48 
8487 159 52 
8488 158 53 
8489 158 52 
8490 158 53 
8491 158 53 
8492 158 53 
8493 158 54 
8494 158 52 
8495 158 52 
8496 157 54 
8497 158 52 
8498 157 53 
8499 157 53 
8500 157 52 
8501 157 53 
8502 156 53 
8503 157 52 
8504 157 53 
8505 157 52 
8506 157 52 
8507 157 54 
8508 158 52 
8509 158 52 
8510 157 54 
8511 158 52 
8512 158 53 
8513 157 52 
8514 158 51 
8515 157 53 
8516 157 52 
8517 157 52 
8518 156 54 
8519 156 52 
8520 157 52 
8521 156 54 
8522 157 52 
8523 156 52 
8524 156 54 
8525 157 51 
8526 157 53 
8527 157 53 
8528 157 52 
8529 157 53 
8530 157 52 
8531 158 52 
8532 156 53 
8533 158 52 
8534 157 52 
8535 157 54 
8536 157 52 
8537 156 52 
8538 156 53 
8539 157 52 
8540 156 53 
8541 156 53 
8542 157 51 
8543 156 54 
8544 157 52 
8545 157 52 
8546 156 54 
8547 157 52 
8548 158 51 
8549 158 52 
8550 158 51 
8551 157 51 
8552 158 50 
8553 157 50 
8554 157 50 
8555 155 50 
8556 154 49 
8557 152 50 
8558 151 49 
8559 148 47 
8560 146 47 
8561 144 45 
8562 141 43 
8563 139 43 
8564 138 41 
8565 136 41 
8566 133 39 
8567 130 38 
8568 128 40 
8569 129 39 
8570 127 39 
8571 125 43 
8572 126 42 
8573 123 43 
8574 122 45 
8575 121 44 
8576 118 45 
8577 117 46 
8578 115 44 
8579 112 46 
8580 110 46 
8581 108 45 
8582 106 45 
8583 104 44 
8584 103 43 
8585 100 44 
8586 97 44 
8587 97 44 
8588 97 46 
8589 97 45 
8590 97 46 
8591 97 46 
8592 97 45 
8593 96 46 
8594 95 46 
8595 95 45 
8596 95 46 
8597 95 46 
8598 95 46 
8599 93 48 
8600 94 46 
8601 94 46 
8602 94 46 
8603 94 45 
8604 94 46 
8605 93 46 
8606 94 43 
8607 93 44 
8608 91 43 
8609 90 42 
8610 88 42 
8611 87 40 
8612 83 39 
8613 84 39 
8614 86 39 
8615 85 39 
8616 86 40 
8617 86 40 
8618 87 41 
8619 85 41 
8620 90 41 
8621 90 42 
8622 92 42 
8623 93 42 
8624 94 45 
8625 94 44 
8626 89 43 
8627 91 43 
8628 93 41 
8629 91 41 
8630 91 40 
8631 90 39 
8632 88 39 
8633 86 38 
8634 84 36 
8635 81 35 
8636 78 31 
8637 69 26 
8638 69 25 
8639 65 23 
8640 62 22 
8641 61 22 
8642 58 21 
8643 58 22 
8644 57 22 
8645 54 22 
8646 55 24 
8647 56 22 
8648 55 22 
8649 57 24 
8650 59 23 
8651 60 23 
8652 61 23 
8653 62 21 
8654 63 22 
8655 63 21 
8656 63 20 
8657 62 21 
8658 62 20 
8659 61 19 
8660 61 20 
8661 61 20 
8662 60 19 
8663 61 20 
8664 61 19 
8665 62 20 
8666 62 21 
8667 62 21 
8668 63 21 
8669 64 21 
8670 64 20 
8671 65 21 
8672 64 19 
8673 65 20 
8674 66 21 
8675 66 20 
8676 65 20 
8677 66 21 
8678 66 20 
8679 66 20 
8680 66 21 
8681 66 20 
8682 66 21 
8683 65 21 
8684 64 20 
8685 65 21 
8686 65 21 
8687 65 21 
8688 66 22 
8689 66 20 
8690 67 21 
8691 67 21 
8692 67 21 
8693 69 22 
8694 68 21 
8695 67 21 
8696 69 23 
8697 68 21 
8698 68 21 
8699 68 22 
8700 68 22 
8701 67 21 
8702 67 22 
8703 67 21 
8704 67 21 
8705 67 21 
8706 67 21 
8707 67 21 
8708 68 21 
8709 67 21 
8710 68 22 
8711 69 22 
8712 68 21 
8713 69 22 
8714 68 21 
8715 68 21 
8716 68 21 
8717 67 21 
8718 66 20 
8719 66 20 
8720 67 19 
8721 67 20 
8722 66 17 
8723 67 18 
8724 66 20 
8725 66 17 
8726 66 17 
8727 65 17 
8728 65 17 
8729 65 18 
8730 65 17 
8731 65 17 
8732 65 17 
8733 66 17 
8734 66 17 
8735 67 19 
8736 67 18 
8737 67 17 
8738 68 20 
8739 67 18 
8740 67 20 
8741 68 22 
8742 67 21 
8743 67 21 
8744 67 22 
8745 67 22 
8746 68 23 
8747 66 22 
8748 66 22 
8749 66 23 
8750 66 22 
8751 66 22 
8752 67 23 
8753 67 23 
8754 67 22 
8755 68 23 
8756 67 22 
8757 68 22 
8758 69 22 
8759 69 22 
8760 71 22 
8761 71 23 
8762 72 21 
8763 73 22 
8764 74 22 
8765 76 21 
8766 78 23 
8767 79 20 
8768 82 23 
8769 82 21 
8770 84 20 
8771 85 22 
8772 86 22 
8773 89 21 
8774 92 22 
8775 92 22 
8776 92 23 
8777 93 25 
8778 93 28 
8779 97 27 
8780 98 28 
8781 99 27 
8782 103 26 
8783 104 28 
8784 107 27 
8785 109 29 
8786 105 33 
8787 107 33 
8788 107 36 
8789 107 37 
8790 108 36 
8791 110 38 
8792 111 37 
8793 112 37 
8794 114 39 
8795 115 39 
8796 115 39 
8797 116 40 
8798 115 40 
8799 117 40 
8800 115 40 
8801 114 39 
8802 114 40 
8803 113 41 
8804 113 41 
8805 113 43 
8806 114 44 
8807 114 45 
8808 115 47 
8809 116 47 
8810 116 47 
8811 118 48 
8812 118 46 
8813 119 47 
8814 119 48 
8815 120 47 
8816 120 47 
8817 119 48 
8818 118 46 
8819 117 47 
8820 116 48 
8821 115 46 
8822 115 48 
8823 114 49 
8824 114 49 
8825 113 50 
8826 112 50 
8827 112 50 
8828 114 51 
8829 113 51 
8830 117 52 
8831 116 53 
8832 116 53 
8833 117 55 
8834 116 56 
8835 116 56 
8836 117 57 
8837 116 58 
8838 116 57 
8839 117 60 
8840 117 61 
8841 117 63 
8842 118 66 
8843 119 67 
8844 118 66 
8845 120 72 
8846 120 71 
8847 120 70 
8848 122 73 
8849 122 72 
8850 124 72 
8851 125 73 
8852 124 71 
8853 124 73 
8854 125 73 
8855 124 72 
8856 122 74 
8857 121 74 
8858 119 71 
8859 117 72 
8860 116 71 
8861 116 70 
8862 115 72 
8863 115 70 
8864 115 71 
8865 115 73 
8866 115 72 
8867 116 74 
8868 116 76 
8869 116 75 
8870 116 78 
8871 115 79 
8872 114 78 
8873 113 83 
8874 111 83 
8875 110 84 
8876 109 89 
8877 109 89 
8878 108 88 
8879 108 93 
8880 108 93 
8881 107 91 
8882 105 94 
8883 105 91 
8884 104 92 
8885 104 92 
8886 104 91 
8887 104 92 
8888 103 94 
8889 103 92 
8890 101 93 
8891 101 89 
8892 101 87 
8893 99 87 
8894 102 83 
8895 98 85 
8896 99 83 
8897 98 83 
8898 95 84 
8899 98 82 
8900 97 80 
8901 91 80 
8902 94 79 
8903 91 78 
8904 90 79 
8905 91 78 
8906 90 78 
8907 88 78 
8908 89 77 
8909 88 78 
8910 89 79 
8911 89 78 
8912 88 79 
8913 88 79 
8914 87 78 
8915 86 78 
8916 86 77 
8917 83 77 
8918 83 78 
8919 81 77 
8920 80 77 
8921 80 77 
8922 82 76 
8923 77 79 
8924 81 77 
8925 77 76 
8926 75 77 
8927 77 76 
8928 76 76 
8929 75 76 
8930 75 77 
8931 72 78 
8932 69 77 
8933 69 77 
8934 63 78 
8935 61 78 
8936 59 77 
8937 57 77 
8938 56 77 
8939 55 76 
8940 54 76 
8941 54 75 
8942 53 75 
8943 52 75 
8944 52 73 
8945 50 72 
8946 49 70 
8947 47 67 
8948 47 66 
8949 46 64 
8950 46 64 
8951 47 67 
8952 46 67 
8953 46 68 
8954 46 69 
8955 45 69 
8956 44 68 
8957 44 68 
8958 43 66 
8959 44 68 
8960 44 69 
8961 43 68 
8962 44 69 
8963 44 69 
8964 43 68 
8965 44 69 
8966 43 69 
8967 44 70 
8968 44 71 
8969 44 70 
8970 44 71 
8971 48 74 
8972 51 77 
8973 51 78 
8974 53 78 
8975 52 77 
8976 53 77 
8977 54 77 
8978 52 75 
8979 55 78 
8980 54 77 
8981 54 76 
8982 53 77 
8983 52 76 
8984 50 73 
8985 50 74 
8986 48 73 
8987 48 72 
8988 47 71 
8989 46 70 
8990 47 72 
8991 47 72 
8992 46 71 
8993 46 71 
8994 46 71 
8995 45 70 
8996 46 71 
8997 45 70 
8998 46 71 
8999 46 71 
9000 46 71 
9001 45 72 
9002 46 72 
9003 45 70 
9004 46 70 
9005 46 69 
9006 45 69 
9007 46 72 
9008 46 72 
9009 45 71 
9010 46 71 
9011 45 70 
9012 45 71 
9013 46 71 
9014 45 69 
9015 45 71 
9016 46 71 
9017 45 70 
9018 46 72 
9019 46 71 
9020 45 71 
9021 47 71 
9022 45 70 
9023 45 70 
9024 46 71 
9025 44 70 
9026 45 70 
9027 45 70 
9028 44 69 
9029 45 69 
9030 45 68 
9031 44 67 
9032 45 68 
9033 44 66 
9034 44 66 
9035 44 66 
9036 43 65 
9037 43 66 
9038 43 66 
9039 42 65 
9040 43 67 
9041 44 68 
9042 42 66 
9043 43 68 
9044 42 67 
9045 41 66 
9046 43 67 
9047 42 66 
9048 41 65 
9049 42 66 
9050 41 64 
9051 41 64 
9052 41 64 
9053 40 62 
9054 42 64 
9055 41 62 
9056 40 61 
9057 40 63 
9058 39 62 
9059 39 63 
9060 40 65 
9061 38 64 
9062 38 64 
9063 38 64 
9064 37 62 
9065 37 63 
9066 37 62 
9067 36 59 
9068 37 61 
9069 36 59 
9070 37 58 
9071 38 59 
9072 36 57 
9073 36 59 
9074 37 60 
9075 35 58 
9076 36 61 
9077 35 62 
9078 32 56 
9079 32 60 
9080 30 59 
9081 29 56 
9082 30 63 
9083 25 58 
9084 28 61 
9085 29 66 
9086 27 64 
9087 28 66 
9088 28 69 
9089 27 66 
9090 28 69 
9091 28 72 
9092 29 74 
9093 30 77 
9094 33 80 
9095 32 81 
9096 31 83 
9097 28 87 
9098 29 85 
9099 28 87 
9100 28 86 
9101 28 86 
9102 27 90 
9103 27 92 
9104 29 92 
9105 28 94 
9106 28 92 
9107 28 93 
9108 25 94 
9109 28 90 
9110 28 91 
9111 28 90 
9112 29 88 
9113 30 91 
9114 27 92 
9115 28 89 
9116 26 92 
9117 27 91 
9118 28 90 
9119 28 92 
9120 28 90 
9121 28 90 
9122 27 93 
9123 26 92 
9124 27 92 
9125 27 94 
9126 28 91 
9127 27 93 
9128 28 90 
9129 28 89 
9130 28 90 
9131 28 89 
9132 27 90 
9133 25 93 
9134 27 90 
9135 27 91 
9136 27 92 
9137 28 89 
9138 27 92 
9139 27 91 
9140 28 90 
9141 27 92 
9142 27 92 
9143 28 90 
9144 28 92 
9145 28 89 
9146 28 90 
9147 27 92 
9148 28 89 
9149 27 90 
9150 27 90 
9151 27 89 
9152 27 91 
9153 28 90 
9154 27 90 
9155 27 91 
9156 27 90 
9157 28 89 
9158 27 92 
9159 27 90 
9160 27 90 
9161 27 91 
9162 28 89 
9163 27 90 
9164 27 91 
9165 27 89 
9166 27 91 
9167 27 90 
9168 27 90 
9169 27 91 
9170 28 89 
9171 27 90 
9172 26 91 
9173 27 89 
9174 27 90 
9175 27 90 
9176 27 89 
9177 27 91 
9178 27 90 
9179 27 89 
9180 26 91 
9181 26 90 
9182 25 94 
9183 24 99 
9184 24 100 
9185 25 103 
9186 24 110 
9187 25 115 
9188 25 120 
9189 24 126 
9190 24 129 
9191 24 133 
9192 23 139 
9193 22 140 
9194 21 143 
9195 21 150 
9196 20 151 
9197 22 153 
9198 21 158 
9199 23 158 
9200 24 161 
9201 25 164 
9202 26 164 
9203 25 167 
9204 24 168 
9205 23 168 
9206 23 171 
9207 23 172 
9208 22 173 
9209 23 176 
9210 22 176 
9211 23 177 
9212 23 180 
9213 23 181 
9214 24 181 
9215 25 183 
9216 25 183 
9217 25 182 
9218 25 183 
9219 24 181 
9220 25 181 
9221 24 183 
9222 24 181 
9223 25 182 
9224 24 182 
9225 25 181 
9226 26 182 
9227 26 181 
9228 25 180 
9229 25 182 
9230 24 181 
9231 25 181 
9232 25 182 
9233 24 180 
9234 24 182 
9235 24 182 
9236 24 181 
9237 24 182 
9238 24 182 
9239 24 181 
9240 25 182 
9241 24 181 
9242 24 181 
9243 25 182 
9244 24 181 
9245 25 181 
9246 24 182 
9247 24 181 
9248 24 182 
9249 25 183 
9250 26 184 
9251 26 187 
9252 26 188 
9253 26 189 
9254 25 192 
9255 24 193 
9256 23 193 
9257 22 195 
9258 21 197 
9259 20 197 
9260 20 199 
9261 20 199 
9262 20 200 
9263 20 202 
9264 21 203 
9265 21 204 
9266 22 206 
9267 21 206 
9268 22 208 
9269 21 210 
9270 20 209 
9271 20 212 
9272 19 213 
9273 18 213 
9274 18 215 
9275 18 215 
9276 17 216 
9277 18 219 
9278 17 220 
9279 19 222 
9280 19 226 
9281 19 228 
9282 20 229 
9283 20 234 
9284 20 235 
9285 21 237 
9286 20 241 
9287 19 242 
9288 19 244 
9289 19 248 
9290 18 249 
9291 18 253 
9292 18 258 
9293 18 258 
9294 20 261 
9295 20 265 
9296 20 265 
9297 21 267 
9298 20 267 
9299 20 265 
9300 20 267 
9301 18 267 
9302 18 266 
9303 18 267 
9304 18 267 
9305 18 266 
9306 18 267 
9307 17 266 
9308 18 267 
9309 17 267 
9310 17 267 
9311 18 267 
9312 18 268 
9313 18 267 
9314 19 268 
9315 18 268 
9316 19 268 
9317 21 269 
9318 20 269 
9319 21 269 
9320 21 269 
9321 21 269 
9322 21 269 
9323 21 270 
9324 20 269 
9325 21 270 
9326 19 272 
9327 19 270 
9328 20 272 
9329 19 273 
9330 19 272 
9331 19 273 
9332 19 274 
9333 19 273 
9334 20 276 
9335 21 276 
9336 22 273 
9337 23 276 
9338 20 275 
9339 22 275 
9340 20 276 
9341 20 275 
9342 21 276 
9343 21 276 
9344 21 275 
9345 23 275 
9346 21 275 
9347 23 274 
9348 24 275 
9349 22 274 
9350 22 274 
9351 22 275 
9352 21 275 
9353 23 275 
9354 22 275 
9355 22 274 
9356 23 275 
9357 22 275 
9358 22 274 
9359 23 274 
9360 21 275 
9361 23 274 
9362 22 275 
9363 21 275 
9364 22 275 
9365 21 275 
9366 21 275 
9367 22 274 
9368 21 275 
9369 20 273 
9370 21 273 
9371 21 275 
9372 21 274 
9373 21 275 
9374 20 274 
9375 20 273 
9376 21 274 
9377 20 273 
9378 21 273 
9379 21 275 
9380 20 271 
9381 20 272 
9382 20 274 
9383 19 272 
9384 20 274 
9385 19 275 
9386 20 272 
9387 20 274 
9388 19 273 
9389 20 272 
9390 21 275 
9391 20 274 
9392 21 274 
9393 21 276 
9394 20 275 
9395 22 275 
9396 21 275 
9397 21 274 
9398 22 275 
9399 22 275 
9400 21 273 
9401 23 275 
9402 21 274 
9403 22 272 
9404 22 273 
9405 20 271 
9406 22 271 
9407 22 275 
9408 20 270 
9409 21 271 
9410 21 273 
9411 20 270 
9412 21 271 
9413 20 272 
9414 20 270 
9415 21 272 
9416 19 271 
9417 20 269 
9418 21 271 
9419 19 269 
9420 20 269 
9421 20 270 
9422 19 266 
9423 21 269 
9424 20 271 
9425 20 270 
9426 22 271 
9427 20 271 
9428 20 270 
9429 21 272 
9430 20 272 
9431 21 271 
9432 22 273 
9433 21 268 
9434 25 273 
9435 26 274 
9436 26 270 
9437 32 274 
9438 32 273 
9439 38 271 
9440 41 274 
9441 44 272 
9442 46 270 
9443 51 272 
9444 50 272 
9445 55 272 
9446 51 274 
9447 52 275 
9448 54 274 
9449 54 277 
9450 55 276 
9451 57 277 
9452 56 277 
9453 57 276 
9454 58 276 
9455 56 275 
9456 57 273 
9457 55 275 
9458 55 273 
9459 56 272 
9460 55 274 
9461 52 272 
9462 52 272 
9463 51 271 
9464 49 267 
9465 49 266 
9466 49 261 
9467 50 254 
9468 50 250 
9469 52 242 
9470 54 239 
9471 57 233 
9472 62 225 
9473 65 222 
9474 70 213 
9475 72 213 
9476 72 218 
9477 75 208 
9478 74 212 
9479 74 212 
9480 75 211 
9481 75 213 
9482 75 214 
9483 76 212 
9484 76 213 
9485 76 213 
9486 78 212 
9487 77 215 
9488 77 215 
9489 77 216 
9490 75 219 
9491 75 218 
9492 74 218 
9493 73 219 
9494 73 217 
9495 73 216 
9496 73 214 
9497 74 211 
9498 73 213 
9499 74 211 
9500 75 210 
9501 74 213 
9502 74 212 
9503 75 213 
9504 74 215 
9505 75 214 
9506 75 213 
9507 75 215 
9508 76 213 
9509 75 214 
9510 74 216 
9511 76 213 
9512 74 215 
9513 75 215 
9514 75 215 
9515 74 216 
9516 73 215 
9517 71 214 
9518 67 214 
9519 64 208 
9520 59 207 
9521 55 202 
9522 51 194 
9523 48 192 
9524 44 176 
9525 41 168 
9526 40 158 
9527 40 152 
9528 39 145 
9529 39 135 
9530 39 126 
9531 38 113 
9532 38 106 
9533 37 103 
9534 37 95 
9535 36 96 
9536 35 89 
9537 34 87 
9538 33 89 
9539 32 84 
9540 31 86 
9541 29 82 
9542 30 76 
9543 29 78 
9544 29 78 
9545 30 76 
9546 29 82 
9547 28 76 
9548 28 78 
9549 27 80 
9550 27 77 
9551 27 79 
9552 27 81 
9553 27 79 
9554 27 81 
9555 27 84 
9556 27 84 
9557 27 85 
9558 27 86 
9559 27 85 
9560 27 86 
9561 26 85 
9562 26 84 
9563 26 86 
9564 26 85 
9565 25 85 
9566 26 85 
9567 26 85 
9568 27 85 
9569 26 85 
9570 26 84 
9571 27 85 
9572 27 85 
9573 28 84 
9574 28 87 
9575 28 86 
9576 29 86 
9577 29 88 
9578 28 87 
9579 29 87 
9580 30 88 
9581 30 86 
9582 30 86 
9583 30 87 
9584 30 85 
9585 29 84 
9586 29 84 
9587 28 81 
9588 29 80 
9589 29 78 
9590 28 77 
9591 28 78 
9592 28 77 
9593 28 77 
9594 29 76 
9595 28 72 
9596 29 73 
9597 30 72 
9598 30 69 
9599 31 72 
9600 31 72 
9601 31 69 
9602 32 70 
9603 33 66 
9604 32 66 
9605 32 68 
9606 32 65 
9607 31 66 
9608 31 66 
9609 31 63 
9610 31 64 
9611 31 62 
9612 31 58 
9613 30 64 
9614 33 53 
9615 33 52 
9616 33 54 
9617 35 51 
9618 35 53 
9619 34 53 
9620 36 51 
9621 36 52 
9622 37 52 
9623 36 52 
9624 37 53 
9625 36 50 
9626 35 50 
9627 34 51 
9628 35 50 
9629 35 50 
9630 33 51 
9631 33 51 
9632 32 50 
9633 30 58 
9634 34 49 
9635 33 52 
9636 33 55 
9637 33 51 
9638 32 54 
9639 32 53 
9640 33 51 
9641 32 58 
9642 35 50 
9643 36 51 
9644 36 54 
9645 37 51 
9646 35 54 
9647 34 53 
9648 36 48 
9649 33 51 
9650 33 52 
9651 37 44 
9652 36 47 
9653 39 45 
9654 39 47 
9655 34 53 
9656 39 44 
9657 39 44 
9658 34 51 
9659 40 43 
9660 40 44 
9661 40 45 
9662 43 42 
9663 41 43 
9664 42 43 
9665 44 41 
9666 40 45 
9667 43 42 
9668 44 41 
9669 40 46 
9670 43 42 
9671 42 41 
9672 39 44 
9673 40 40 
9674 38 41 
9675 36 44 
9676 37 40 
9677 36 44 
9678 31 50 
9679 33 45 
9680 30 49 
9681 29 49 
9682 30 47 
9683 28 51 
9684 29 50 
9685 29 48 
9686 28 51 
9687 28 47 
9688 27 49 
9689 26 52 
9690 28 46 
9691 28 50 
9692 28 51 
9693 30 49 
9694 27 52 
9695 28 53 
9696 29 52 
9697 26 55 
9698 25 56 
9699 25 56 
9700 26 57 
9701 26 57 
9702 26 56 
9703 24 57 
9704 24 57 
9705 25 57 
9706 25 58 
9707 25 57 
9708 24 58 
9709 24 59 
9710 24 59 
9711 24 60 
9712 24 61 
9713 24 61 
9714 24 62 
9715 24 61 
9716 24 61 
9717 24 62 
9718 24 62 
9719 24 61 
9720 23 62 
9721 24 61 
9722 24 62 
9723 25 62 
9724 26 62 
9725 25 62 
9726 25 62 
9727 26 61 
9728 26 62 
9729 26 61 
9730 26 60 
9731 26 61 
9732 26 60 
9733 26 60 
9734 27 60 
9735 27 60 
9736 27 61 
9737 27 61 
9738 28 60 
9739 27 60 
9740 28 60 
9741 28 60 
9742 27 60 
9743 27 60 
9744 27 60 
9745 26 60 
9746 27 60 
9747 26 60 
9748 27 60 
9749 27 60 
9750 27 60 
9751 27 60 
9752 27 60 
9753 26 60 
9754 27 60 
9755 27 59 
9756 26 60 
9757 27 60 
9758 27 60 
9759 26 60 
9760 27 60 
9761 27 60 
9762 27 60 
9763 27 60 
9764 27 60 
9765 27 60 
9766 26 60 
9767 26 60 
9768 26 60 
9769 27 60 
9770 26 60 
9771 26 60 
9772 27 60 
9773 26 60 
9774 26 60 
9775 26 60 
9776 25 61 
9777 26 59 
9778 31 54 
9779 29 55 
9780 29 54 
9781 28 55 
9782 28 56 
9783 29 54 
9784 29 54 
9785 29 54 
9786 30 52 
9787 30 54 
9788 30 54 
9789 30 53 
9790 30 54 
9791 30 53 
9792 30 54 
9793 28 55 
9794 30 54 
9795 29 55 
9796 29 56 
9797 30 54 
9798 28 56 
9799 29 56 
9800 30 54 
9801 29 56 
9802 30 55 
9803 29 54 
9804 27 56 
9805 27 56 
9806 27 56 
9807 26 58 
9808 27 56 
9809 27 56 
9810 27 57 
9811 27 56 
9812 27 57 
9813 24 59 
9814 23 61 
9815 23 63 
9816 22 61 
9817 23 62 
9818 22 66 
9819 22 63 
9820 27 67 
9821 30 72 
9822 29 70 
9823 27 69 
9824 30 72 
9825 27 68 
9826 29 71 
9827 30 71 
9828 29 69 
9829 31 72 
9830 28 69 
9831 27 69 
9832 30 70 
9833 29 69 
9834 30 69 
9835 33 72 
9836 31 70 
9837 33 72 
9838 34 73 
9839 34 72 
9840 35 73 
9841 37 73 
9842 36 73 
9843 36 74 
9844 37 75 
9845 36 73 
9846 37 75 
9847 34 73 
9848 34 73 
9849 37 75 
9850 34 73 
9851 36 74 
9852 38 75 
9853 34 72 
9854 36 74 
9855 35 74 
9856 32 72 
9857 34 74 
9858 35 74 
9859 35 74 
9860 36 76 
9861 35 75 
9862 34 74 
9863 35 74 
9864 32 72 
9865 32 72 
9866 33 72 
9867 31 71 
9868 32 72 
9869 32 72 
9870 34 72 
9871 35 73 
9872 37 73 
9873 36 72 
9874 39 74 
9875 40 74 
9876 39 73 
9877 40 74 
9878 40 73 
9879 40 73 
9880 43 75 
9881 41 72 
9882 44 73 
9883 44 74 
9884 43 74 
9885 42 75 
9886 44 75 
9887 45 74 
9888 47 75 
9889 47 75 
9890 48 74 
9891 48 75 
9892 50 75 
9893 51 75 
9894 52 75 
9895 57 71 
9896 60 69 
9897 58 69 
9898 60 67 
9899 59 69 
9900 54 72 
9901 58 68 
9902 58 70 
9903 57 71 
9904 63 66 
9905 60 69 
9906 57 70 
9907 59 68 
9908 58 70 
9909 59 70 
9910 61 70 
9911 61 72 
9912 61 71 
9913 62 69 
9914 60 71 
9915 63 67 
9916 61 70 
9917 57 72 
9918 61 68 
9919 60 71 
9920 58 71 
9921 60 70 
9922 59 73 
9923 58 74 
9924 59 74 
9925 58 75 
9926 58 74 
9927 59 73 
9928 58 74 
9929 60 70 
9930 60 70 
9931 59 71 
9932 61 68 
9933 58 72 
9934 56 74 
9935 61 69 
9936 59 71 
9937 57 73 
9938 62 68 
9939 59 71 
9940 57 73 
9941 60 70 
9942 56 74 
9943 62 69 
9944 62 71 
9945 59 74 
9946 60 74 
9947 61 76 
9948 60 76 
9949 66 74 
9950 65 76 
9951 65 77 
9952 66 77 
9953 67 78 
9954 67 77 
9955 67 77 
9956 68 77 
9957 70 76 
9958 73 75 
9959 73 75 
9960 77 74 
9961 78 75 
9962 77 76 
9963 77 76 
9964 79 78 
9965 76 80 
9966 75 80 
9967 76 82 
9968 75 84 
9969 72 84 
9970 72 86 
9971 70 86 
9972 71 86 
9973 73 89 
9974 71 87 
9975 71 88 
9976 72 88 
9977 70 87 
9978 72 88 
9979 75 89 
9980 74 88 
9981 77 90 
9982 79 91 
9983 81 93 
9984 84 94 
9985 87 96 
9986 90 98 
9987 94 100 
9988 95 101 
9989 97 102 
9990 99 105 
9991 99 107 
9992 101 109 
9993 105 112 
9994 107 114 
9995 111 116 
9996 115 119 
9997 118 120 
9998 122 122 
9999 127 125 
10000 131 127 
10001 136 130 
10002 140 133 
10003 142 135 
10004 147 139 
10005 149 142 
10006 152 144 
10007 156 146 
10008 158 147 
10009 161 148 
10010 163 149 
10011 166 152 
10012 169 153 
10013 171 156 
10014 172 157 
10015 173 160 
10016 176 163 
10017 177 165 
10018 179 167 
10019 181 169 
10020 183 170 
10021 185 170 
10022 188 171 
10023 189 170 
10024 191 170 
10025 192 170 
10026 192 169 
10027 190 166 
10028 187 166 
10029 186 165 
10030 186 166 
10031 185 166 
10032 184 166 
10033 185 166 
10034 185 166 
10035 185 164 
10036 185 167 
10037 185 164 
10038 186 164 
10039 186 166 
10040 186 165 
10041 186 164 
10042 186 165 
10043 185 164 
10044 186 165 
10045 185 166 
10046 184 165 
10047 185 166 
10048 186 167 
10049 187 167 
10050 188 168 
10051 188 168 
10052 189 169 
10053 190 172 
10054 191 173 
10055 193 175 
10056 195 180 
10057 196 182 
10058 198 186 
10059 200 190 
10060 201 191 
10061 202 191 
10062 204 194 
10063 204 193 
10064 206 195 
10065 207 198 
10066 207 198 
10067 208 200 
10068 209 201 
10069 209 201 
10070 210 202 
10071 211 202 
10072 211 202 
10073 212 204 
10074 212 203 
10075 211 202 
10076 212 204 
10077 213 204 
10078 213 204 
10079 213 205 
10080 214 203 
10081 214 204 
10082 215 204 
10083 216 203 
10084 217 203 
10085 217 204 
10086 217 202 
10087 219 204 
10088 218 203 
10089 218 203 
10090 220 204 
10091 218 203 
10092 220 203 
10093 220 204 
10094 218 203 
10095 221 204 
10096 218 204 
10097 218 204 
10098 219 204 
10099 218 204 
10100 218 203 
10101 218 204 
10102 218 204 
10103 220 204 
10104 222 205 
10105 221 206 
10106 225 206 
10107 226 208 
10108 226 208 
10109 231 209 
10110 231 211 
10111 229 211 
10112 234 211 
10113 234 212 
10114 231 212 
10115 236 212 
10116 233 212 
10117 231 210 
10118 233 211 
10119 234 212 
10120 235 211 
10121 237 213 
10122 236 212 
10123 237 212 
10124 239 213 
10125 240 213 
10126 241 213 
10127 240 213 
10128 240 214 
10129 243 215 
10130 244 216 
10131 245 217 
10132 248 219 
10133 248 220 
10134 248 220 
10135 251 224 
10136 268 244 
10137 269 247 
10138 271 251 
10139 269 251 
10140 252 228 
10141 255 234 
10142 254 234 
10143 254 233 
10144 258 241 
10145 259 238 
10146 261 240 
10147 263 243 
10148 262 237 
10149 264 237 
10150 267 246 
10151 265 250 
10152 265 254 
10153 261 257 
10154 266 253 
# Trial 1 - POSITION_rat_training_OS_Ephys_rat11_189034_t0002_raw.txt
570 169 56 
571 108 145 
572 172 57 
573 175 56 
574 178 56 
575 181 55 
576 186 54 
577 187 55 
578 194 54 
579 197 54 
580 201 56 
581 206 57 
582 204 57 
583 210 59 
584 213 59 
585 217 60 
586 220 60 
587 222 59 
588 225 60 
589 226 59 
590 228 58 
591 231 59 
592 232 58 
593 235 57 
594 238 58 
595 239 58 
596 240 57 
597 242 58 
598 242 58 
599 244 58 
600 244 59 
601 243 58 
602 245 60 
603 245 61 
604 245 60 
605 246 61 
606 246 61 
607 246 61 
608 247 62 
609 247 61 
610 249 60 
611 248 59 
612 247 58 
613 248 57 
614 247 57 
615 246 57 
616 247 56 
617 247 57 
618 247 56 
619 247 57 
620 246 57 
621 247 57 
622 247 58 
623 246 57 
624 247 57 
625 247 57 
626 246 57 
627 246 57 
628 246 57 
629 246 57 
630 246 57 
631 246 57 
632 246 57 
633 246 58 
634 246 58 
635 246 57 
636 247 57 
637 246 57 
638 245 57 
639 244 59 
640 244 59 
641 244 61 
642 244 64 
643 244 63 
644 244 65 
645 244 68 
646 244 68 
647 244 69 
648 244 72 
649 244 72 
650 244 74 
651 245 77 
652 245 77 
653 246 80 
654 247 84 
655 248 86 
656 249 90 
657 250 95 
658 251 99 
659 253 105 
660 254 111 
661 255 115 
662 257 123 
663 259 132 
664 260 139 
665 261 146 
666 263 157 
667 264 165 
668 266 171 
669 269 181 
670 269 187 
671 270 189 
672 270 195 
673 269 198 
674 269 199 
675 267 202 
676 266 203 
677 266 203 
678 266 205 
679 265 205 
680 265 204 
681 265 206 
682 265 207 
683 266 207 
684 266 209 
685 266 209 
686 267 211 
687 266 212 
688 266 211 
689 266 211 
690 266 212 
691 266 212 
692 266 213 
693 266 214 
694 267 213 
695 268 216 
696 266 217 
697 266 217 
698 266 218 
699 265 216 
700 264 217 
701 263 218 
702 262 218 
703 262 218 
704 263 220 
705 263 218 
706 262 219 
707 262 220 
708 263 219 
709 263 219 
710 262 220 
711 264 219 
712 264 220 
713 263 220 
714 264 220 
715 263 221 
716 263 220 
717 263 220 
718 263 221 
719 263 221 
720 263 221 
721 263 221 
722 264 220 
723 263 220 
724 263 219 
725 263 219 
726 262 219 
727 262 220 
728 262 220 
729 262 221 
730 263 220 
731 262 221 
732 263 221 
733 263 220 
734 264 220 
735 263 221 
736 263 220 
737 264 220 
738 263 221 
739 263 220 
740 264 221 
741 263 221 
742 264 220 
743 264 221 
744 263 221 
745 264 220 
746 263 222 
747 263 221 
748 265 220 
749 264 221 
750 264 221 
751 264 221 
752 264 221 
753 264 221 
754 264 221 
755 264 221 
756 264 220 
757 265 221 
758 263 222 
759 264 220 
760 264 221 
761 264 221 
762 264 220 
763 263 222 
764 263 221 
765 264 221 
766 263 221 
767 264 221 
768 264 221 
769 264 222 
770 264 221 
771 264 221 
772 263 221 
773 264 221 
774 264 221 
775 264 221 
776 265 220 
777 264 221 
778 263 221 
779 264 221 
780 264 222 
781 263 221 
782 264 220 
783 263 222 
784 264 221 
785 264 221 
786 263 221 
787 263 221 
788 264 221 
789 264 221 
790 264 220 
791 263 222 
792 263 222 
793 264 220 
794 264 221 
795 263 221 
796 264 220 
797 263 221 
798 263 220 
799 263 221 
800 263 221 
801 263 220 
802 263 220 
803 263 220 
804 264 219 
805 263 221 
806 263 221 
807 263 220 
808 263 221 
809 263 221 
810 262 220 
811 262 220 
812 262 220 
813 263 220 
814 263 220 
815 262 220 
816 263 220 
817 263 220 
818 263 220 
819 263 221 
820 264 219 
821 264 218 
822 263 221 
823 263 221 
824 264 220 
825 263 221 
826 263 220 
827 264 221 
828 264 221 
829 264 221 
830 264 221 
831 263 222 
832 264 221 
833 264 222 
834 264 221 
835 264 221 
836 265 221 
837 264 221 
838 264 220 
839 259 228 
840 260 226 
841 261 224 
842 259 227 
843 258 226 
844 260 226 
845 257 229 
846 258 227 
847 259 226 
848 255 231 
849 259 226 
850 259 227 
851 258 227 
852 260 225 
853 257 231 
854 268 212 
855 259 226 
856 256 231 
857 260 224 
858 260 226 
859 256 232 
860 260 224 
861 265 220 
862 257 230 
863 268 211 
864 260 224 
865 260 224 
866 264 220 
867 261 225 
868 257 229 
869 264 219 
870 259 228 
871 268 211 
872 261 223 
873 261 225 
874 263 220 
875 261 224 
876 256 232 
877 264 220 
878 260 226 
879 256 231 
880 260 224 
881 258 229 
882 257 230 
883 261 223 
884 258 229 
885 257 228 
886 259 226 
887 258 229 
888 264 220 
889 260 226 
890 257 230 
891 260 226 
892 259 228 
893 256 231 
894 259 226 
895 258 229 
896 264 220 
897 264 220 
898 258 229 
899 258 227 
900 259 227 
901 259 228 
902 264 220 
903 261 224 
904 255 231 
905 259 226 
906 260 226 
907 258 229 
908 259 226 
909 261 225 
910 257 230 
911 259 226 
912 256 231 
913 269 212 
914 269 212 
915 259 227 
916 260 226 
917 265 220 
918 259 227 
919 269 212 
920 265 220 
921 260 226 
922 269 212 
923 261 225 
924 260 225 
925 265 219 
926 261 225 
927 260 225 
928 265 219 
929 265 221 
930 264 219 
931 265 219 
932 264 220 
933 264 220 
934 265 220 
935 264 221 
936 264 220 
937 264 220 
938 264 220 
939 264 220 
940 265 220 
941 265 220 
942 265 219 
943 265 220 
944 264 220 
945 265 220 
946 264 221 
947 264 221 
948 265 220 
949 264 221 
950 264 220 
951 265 220 
952 265 220 
953 265 220 
954 265 221 
955 265 225 
956 265 222 
957 266 224 
958 266 224 
959 266 223 
960 267 225 
961 266 223 
962 267 223 
963 268 225 
964 267 224 
965 268 225 
966 268 226 
967 268 225 
968 269 226 
969 268 227 
970 268 225 
971 269 227 
972 268 227 
973 267 225 
974 268 226 
975 267 224 
976 267 222 
977 266 222 
978 266 221 
979 266 221 
980 267 221 
981 266 220 
982 265 220 
983 264 221 
984 264 220 
985 265 220 
986 264 220 
987 264 220 
988 264 221 
989 263 221 
990 264 220 
991 265 221 
992 264 220 
993 264 221 
994 264 222 
995 263 220 
996 264 222 
997 263 222 
998 264 221 
999 264 221 
1000 264 222 
1001 264 220 
1002 264 221 
1003 262 222 
1004 263 221 
1005 263 221 
1006 262 221 
1007 263 220 
1008 262 220 
1009 268 212 
1010 262 220 
1011 262 221 
1012 262 220 
1013 263 222 
1014 263 222 
1015 263 220 
1016 263 222 
1017 263 222 
1018 263 221 
1019 263 222 
1020 263 221 
1021 263 221 
1022 263 222 
1023 263 221 
1024 263 221 
1025 263 222 
1026 263 221 
1027 263 222 
1028 262 222 
1029 262 220 
1030 263 222 
1031 262 221 
1032 263 221 
1033 263 221 
1034 262 221 
1035 263 220 
1036 263 222 
1037 262 222 
1038 263 221 
1039 263 222 
1040 263 221 
1041 263 221 
1042 263 222 
1043 263 221 
1044 263 222 
1045 262 221 
1046 262 220 
1047 263 222 
1048 262 221 
1049 262 221 
1050 264 220 
1051 265 219 
1052 268 217 
1053 268 217 
1054 269 216 
1055 270 216 
1056 270 216 
1057 271 216 
1058 271 216 
1059 271 216 
1060 271 215 
1061 271 216 
1062 270 216 
1063 270 216 
1064 270 217 
1065 270 216 
1066 270 217 
1067 270 218 
1068 270 216 
1069 271 217 
1070 270 217 
1071 270 216 
1072 271 217 
1073 270 216 
1074 270 214 
1075 271 216 
1076 270 215 
1077 270 214 
1078 271 215 
1079 270 213 
1080 270 213 
1081 270 213 
1082 270 212 
1083 269 212 
1084 269 211 
1085 268 211 
1086 268 211 
1087 268 211 
1088 267 211 
1089 266 211 
1090 266 211 
1091 265 211 
1092 265 211 
1093 265 211 
1094 264 211 
1095 264 211 
1096 264 211 
1097 264 210 
1098 263 211 
1099 263 210 
1100 264 210 
1101 264 210 
1102 264 210 
1103 264 210 
1104 263 211 
1105 263 211 
1106 262 211 
1107 261 211 
1108 260 211 
1109 260 212 
1110 259 212 
1111 259 211 
1112 259 211 
1113 259 211 
1114 259 211 
1115 257 212 
1116 259 211 
1117 258 211 
1118 258 211 
1119 258 211 
1120 257 212 
1121 258 212 
1122 259 211 
1123 258 212 
1124 258 212 
1125 258 212 
1126 258 212 
1127 257 212 
1128 257 212 
1129 256 213 
1130 257 212 
1131 256 212 
1132 258 212 
1133 258 212 
1134 258 212 
1135 259 211 
1136 259 211 
1137 257 212 
1138 258 211 
1139 258 211 
1140 257 212 
1141 257 212 
1142 257 211 
1143 257 211 
1144 258 211 
1145 258 211 
1146 258 211 
1147 258 211 
1148 257 211 
1149 257 211 
1150 258 211 
1151 257 211 
1152 257 211 
1153 258 210 
1154 257 211 
1155 257 210 
1156 257 210 
1157 257 210 
1158 257 210 
1159 259 209 
1160 260 210 
1161 260 209 
1162 262 210 
1163 262 210 
1164 262 210 
1165 262 210 
1166 262 209 
1167 263 209 
1168 263 209 
1169 263 209 
1170 264 209 
1171 264 210 
1172 265 210 
1173 266 209 
1174 266 210 
1175 266 210 
1176 267 210 
1177 266 211 
1178 266 210 
1179 265 211 
1180 264 211 
1181 264 211 
1182 262 211 
1183 261 212 
1184 261 211 
1185 262 212 
1186 261 213 
1187 260 214 
1188 261 214 
1189 260 214 
1190 259 216 
1191 259 216 
1192 260 214 
1193 259 216 
1194 258 217 
1195 258 217 
1196 257 218 
1197 257 219 
1198 257 218 
1199 260 217 
1200 259 218 
1201 260 218 
1202 260 218 
1203 260 218 
1204 260 218 
1205 261 218 
1206 261 218 
1207 261 218 
1208 261 218 
1209 261 218 
1210 261 218 
1211 261 218 
1212 262 217 
1213 261 218 
1214 261 218 
1215 261 218 
1216 261 219 
1217 261 218 
1218 261 218 
1219 261 219 
1220 261 218 
1221 261 218 
1222 261 219 
1223 261 219 
1224 263 220 
1225 263 221 
1226 263 220 
1227 264 220 
1228 264 220 
1229 265 219 
1230 267 221 
1231 266 219 
1232 266 219 
1233 269 223 
1234 268 223 
1235 269 223 
1236 271 226 
1237 269 225 
1238 271 227 
1239 272 230 
1240 272 229 
1241 272 230 
1242 273 233 
1243 272 231 
1244 273 234 
1245 273 237 
1246 272 235 
1247 274 239 
1248 275 241 
1249 275 239 
1250 277 243 
1251 277 244 
1252 278 243 
1253 279 244 
1254 279 245 
1255 280 245 
1256 280 246 
1257 280 247 
1258 280 248 
1259 280 251 
1260 280 252 
1261 279 254 
1262 279 257 
1263 279 257 
1264 279 258 
1265 279 258 
1266 279 258 
1267 278 260 
1268 278 261 
1269 278 260 
1270 277 262 
1271 278 262 
1272 277 263 
1273 276 264 
1274 276 265 
1275 276 264 
1276 275 267 
1277 274 265 
1278 272 265 
1279 271 267 
1280 270 266 
1281 268 267 
1282 267 269 
1283 267 267 
1284 264 269 
1285 263 269 
1286 262 269 
1287 261 271 
1288 260 270 
1289 261 269 
1290 261 270 
1291 261 273 
1292 260 268 
1293 258 271 
1294 260 272 
1295 258 272 
1296 258 273 
1297 257 273 
1298 256 273 
1299 255 274 
1300 252 272 
1301 251 273 
1302 252 273 
1303 251 271 
1304 251 271 
1305 251 271 
1306 251 271 
1307 252 271 
1308 251 270 
1309 252 270 
1310 251 270 
1311 251 270 
1312 251 270 
1313 250 271 
1314 250 271 
1315 250 272 
1316 250 273 
1317 249 273 
1318 250 274 
1319 250 274 
1320 250 273 
1321 249 273 
1322 248 273 
1323 247 272 
1324 247 272 
1325 247 272 
1326 246 271 
1327 245 270 
1328 245 269 
1329 247 272 
1330 248 272 
1331 247 272 
1332 248 273 
1333 247 272 
1334 247 272 
1335 247 273 
1336 246 273 
1337 246 272 
1338 243 273 
1339 242 272 
1340 241 272 
1341 239 272 
1342 237 271 
1343 235 271 
1344 235 271 
1345 233 270 
1346 232 271 
1347 232 270 
1348 232 270 
1349 232 271 
1350 233 271 
1351 233 270 
1352 233 271 
1353 232 271 
1354 231 270 
1355 231 271 
1356 228 270 
1357 224 269 
1358 220 269 
1359 217 270 
1360 213 271 
1361 210 273 
1362 205 272 
1363 200 273 
1364 193 273 
1365 187 272 
1366 180 272 
1367 174 272 
1368 167 270 
1369 161 270 
1370 156 269 
1371 151 269 
1372 150 270 
1373 146 271 
1374 140 270 
1375 136 272 
1376 133 271 
1377 128 270 
1378 125 270 
1379 123 268 
1380 123 269 
1381 122 268 
1382 120 267 
1383 119 267 
1384 117 267 
1385 115 266 
1386 113 267 
1387 113 268 
1388 112 269 
1389 111 270 
1390 109 271 
1391 109 272 
1392 108 273 
1393 107 272 
1394 106 273 
1395 104 274 
1396 103 273 
1397 101 273 
1398 100 274 
1399 98 271 
1400 98 272 
1401 97 271 
1402 97 271 
1403 96 271 
1404 95 270 
1405 95 270 
1406 95 271 
1407 94 270 
1408 95 271 
1409 94 270 
1410 94 270 
1411 95 271 
1412 95 270 
1413 95 269 
1414 93 269 
1415 92 268 
1416 93 268 
1417 92 268 
1418 93 268 
1419 93 269 
1420 93 269 
1421 93 269 
1422 94 270 
1423 93 270 
1424 93 270 
1425 94 270 
1426 94 270 
1427 94 269 
1428 94 270 
1429 94 269 
1430 94 269 
1431 94 270 
1432 94 269 
1433 94 270 
1434 93 271 
1435 93 270 
1436 93 271 
1437 93 271 
1438 92 270 
1439 92 271 
1440 93 271 
1441 93 270 
1442 93 270 
1443 92 270 
1444 93 269 
1445 91 269 
1446 91 268 
1447 92 268 
1448 91 269 
1449 91 268 
1450 91 268 
1451 90 269 
1452 90 268 
1453 89 269 
1454 90 269 
1455 90 269 
1456 90 269 
1457 90 269 
1458 90 268 
1459 90 269 
1460 90 269 
1461 89 268 
1462 90 269 
1463 90 269 
1464 89 268 
1465 89 269 
1466 89 268 
1467 89 268 
1468 89 268 
1469 88 267 
1470 89 268 
1471 89 269 
1472 88 267 
1473 89 268 
1474 89 268 
1475 89 268 
1476 89 269 
1477 89 269 
1478 89 269 
1479 89 269 
1480 89 269 
1481 90 269 
1482 90 269 
1483 90 268 
1484 89 269 
1485 90 269 
1486 90 268 
1487 90 269 
1488 90 269 
1489 89 269 
1490 89 270 
1491 90 269 
1492 89 269 
1493 89 269 
1494 90 269 
1495 90 269 
1496 89 270 
1497 89 269 
1498 89 269 
1499 90 270 
1500 89 269 
1501 89 270 
1502 89 269 
1503 89 269 
1504 90 270 
1505 89 269 
1506 89 269 
1507 89 270 
1508 89 269 
1509 89 269 
1510 89 270 
1511 89 269 
1512 90 270 
1513 90 270 
1514 90 269 
1515 89 270 
1516 90 270 
1517 90 269 
1518 90 270 
1519 90 269 
1520 90 269 
1521 89 269 
1522 90 269 
1523 90 269 
1524 90 270 
1525 90 269 
1526 89 269 
1527 90 270 
1528 90 269 
1529 90 270 
1530 90 270 
1531 89 269 
1532 90 270 
1533 90 270 
1534 89 269 
1535 90 270 
1536 89 269 
1537 90 269 
1538 90 270 
1539 90 270 
1540 89 269 
1541 90 270 
1542 89 269 
1543 90 270 
1544 90 270 
1545 91 269 
1546 90 270 
1547 91 271 
1548 91 270 
1549 92 271 
1550 92 271 
1551 92 271 
1552 92 272 
1553 93 271 
1554 94 272 
1555 94 273 
1556 94 273 
1557 93 273 
1558 93 274 
1559 91 274 
1560 91 274 
1561 90 274 
1562 88 273 
1563 86 274 
1564 87 274 
1565 84 273 
1566 83 274 
1567 83 274 
1568 83 275 
1569 82 275 
1570 83 275 
1571 83 275 
1572 84 274 
1573 84 274 
1574 84 274 
1575 83 274 
1576 82 274 
1577 81 275 
1578 82 274 
1579 81 274 
1580 80 274 
1581 80 274 
1582 78 273 
1583 80 274 
1584 77 273 
1585 75 273 
1586 78 274 
1587 75 273 
1588 76 274 
1589 76 274 
1590 75 274 
1591 74 275 
1592 75 275 
1593 76 275 
1594 75 275 
1595 76 276 
1596 74 275 
1597 74 276 
1598 73 276 
1599 74 276 
1600 73 276 
1601 74 276 
1602 74 276 
1603 73 275 
1604 72 275 
1605 72 275 
1606 71 274 
1607 70 273 
1608 70 274 
1609 70 274 
1610 67 273 
1611 69 274 
1612 66 273 
1613 67 274 
1614 66 274 
1615 68 275 
1616 66 274 
1617 68 275 
1618 65 274 
1619 66 275 
1620 66 274 
1621 65 274 
1622 66 275 
1623 67 276 
1624 67 277 
1625 69 278 
1626 69 279 
1627 69 279 
1628 72 280 
1629 73 280 
1630 72 280 
1631 74 281 
1632 74 281 
1633 74 281 
1634 75 281 
1635 76 281 
1636 75 281 
1637 76 281 
1638 76 281 
1639 76 281 
1640 76 281 
1641 77 280 
1642 77 280 
1643 78 279 
1644 79 279 
1645 80 279 
1646 81 278 
1647 81 278 
1648 82 277 
1649 83 276 
1650 84 276 
1651 84 277 
1652 85 276 
1653 85 277 
1654 85 277 
1655 85 276 
1656 84 277 
1657 84 277 
1658 84 276 
1659 84 276 
1660 84 276 
1661 84 276 
1662 84 275 
1663 84 274 
1664 84 273 
1665 83 271 
1666 84 269 
1667 84 270 
1668 85 270 
1669 84 267 
1670 84 268 
1671 84 266 
1672 85 265 
1673 85 265 
1674 85 262 
1675 86 265 
1676 86 265 
1677 85 264 
1678 85 265 
1679 85 264 
1680 85 263 
1681 85 265 
1682 83 263 
1683 83 261 
1684 85 266 
1685 83 263 
1686 85 265 
1687 87 267 
1688 86 263 
1689 87 267 
1690 88 267 
1691 87 261 
1692 88 264 
1693 88 264 
1694 89 264 
1695 90 268 
1696 89 267 
1697 88 266 
1698 88 268 
1699 87 266 
1700 86 264 
1701 87 267 
1702 85 262 
1703 86 263 
1704 88 267 
1705 87 266 
1706 88 267 
1707 88 267 
1708 88 267 
1709 90 269 
1710 89 268 
1711 90 269 
1712 90 270 
1713 90 269 
1714 91 269 
1715 91 270 
1716 90 270 
1717 90 270 
1718 91 273 
1719 90 272 
1720 91 274 
1721 90 274 
1722 90 273 
1723 90 275 
1724 89 274 
1725 89 273 
1726 89 274 
1727 89 275 
1728 89 273 
1729 88 274 
1730 85 273 
1731 84 271 
1732 84 274 
1733 84 273 
1734 84 273 
1735 84 274 
1736 84 273 
1737 84 274 
1738 84 274 
1739 83 273 
1740 83 274 
1741 83 274 
1742 83 274 
1743 83 274 
1744 83 274 
1745 83 274 
1746 82 274 
1747 82 274 
1748 82 273 
1749 82 274 
1750 82 273 
1751 81 274 
1752 81 274 
1753 81 274 
1754 81 274 
1755 82 275 
1756 81 274 
1757 82 274 
1758 82 275 
1759 82 273 
1760 83 275 
1761 82 274 
1762 83 274 
1763 82 274 
1764 82 274 
1765 83 275 
1766 82 275 
1767 82 274 
1768 82 274 
1769 82 274 
1770 82 274 
1771 82 274 
1772 82 274 
1773 82 274 
1774 82 275 
1775 82 274 
1776 82 274 
1777 82 275 
1778 82 274 
1779 82 274 
1780 82 275 
1781 82 274 
1782 82 274 
1783 82 275 
1784 82 273 
1785 82 275 
1786 82 275 
1787 82 274 
1788 82 275 
1789 82 274 
1790 81 273 
1791 82 275 
1792 82 275 
1793 83 275 
1794 82 275 
1795 83 275 
1796 81 274 
1797 82 275 
1798 82 274 
1799 82 274 
1800 82 275 
1801 83 274 
1802 83 275 
1803 83 275 
1804 82 273 
1805 82 275 
1806 82 275 
1807 82 274 
1808 82 275 
1809 82 274 
1810 82 274 
1811 81 275 
1812 82 275 
1813 81 275 
1814 81 276 
1815 81 274 
1816 81 275 
1817 81 275 
1818 81 274 
1819 81 275 
1820 81 275 
1821 81 275 
1822 81 275 
1823 81 274 
1824 81 275 
1825 81 275 
1826 81 274 
1827 81 275 
1828 81 275 
1829 81 274 
1830 81 275 
1831 81 275 
1832 81 274 
1833 81 275 
1834 81 274 
1835 78 272 
1836 81 275 
1837 78 273 
1838 78 273 
1839 78 274 
1840 77 273 
1841 77 274 
1842 77 274 
1843 76 274 
1844 76 274 
1845 74 273 
1846 74 273 
1847 74 273 
1848 74 272 
1849 74 272 
1850 75 273 
1851 73 272 
1852 73 272 
1853 74 273 
1854 71 270 
1855 72 272 
1856 73 272 
1857 71 271 
1858 73 272 
1859 72 272 
1860 71 271 
1861 73 273 
1862 73 272 
1863 73 272 
1864 74 273 
1865 73 272 
1866 72 272 
1867 74 273 
1868 75 275 
1869 76 276 
1870 77 277 
1871 77 276 
1872 76 277 
1873 76 277 
1874 75 276 
1875 75 276 
1876 76 277 
1877 75 275 
1878 74 277 
1879 74 276 
1880 71 276 
1881 72 276 
1882 70 276 
1883 68 276 
1884 68 276 
1885 67 276 
1886 67 276 
1887 65 276 
1888 64 275 
1889 64 275 
1890 62 274 
1891 63 274 
1892 62 275 
1893 64 275 
1894 61 274 
1895 62 275 
1896 60 274 
1897 58 273 
1898 57 273 
1899 54 270 
1900 54 270 
1901 55 271 
1902 52 269 
1903 52 270 
1904 50 268 
1905 49 267 
1906 49 267 
1907 48 265 
1908 49 264 
1909 50 264 
1910 49 261 
1911 49 263 
1912 48 261 
1913 46 260 
1914 47 262 
1915 45 261 
1916 44 261 
1917 44 263 
1918 42 260 
1919 43 261 
1920 43 261 
1921 42 256 
1922 43 258 
1923 42 257 
1924 42 255 
1925 42 256 
1926 42 255 
1927 41 255 
1928 41 256 
1929 40 255 
1930 40 255 
1931 40 257 
1932 38 253 
1933 38 254 
1934 38 255 
1935 36 251 
1936 38 254 
1937 38 253 
1938 37 252 
1939 37 253 
1940 36 248 
1941 35 245 
1942 35 244 
1943 33 237 
1944 33 235 
1945 33 232 
1946 32 226 
1947 30 230 
1948 31 226 
1949 32 225 
1950 32 226 
1951 33 224 
1952 35 223 
1953 34 225 
1954 37 224 
1955 36 226 
1956 38 226 
1957 40 225 
1958 40 226 
1959 39 227 
1960 41 225 
1961 40 226 
1962 41 225 
1963 42 224 
1964 41 225 
1965 41 224 
1966 42 223 
1967 41 224 
1968 42 224 
1969 44 224 
1970 43 225 
1971 44 225 
1972 46 225 
1973 46 225 
1974 47 224 
1975 48 224 
1976 48 223 
1977 49 223 
1978 50 223 
1979 51 223 
1980 52 223 
1981 52 224 
1982 52 224 
1983 53 224 
1984 52 224 
1985 52 224 
1986 52 224 
1987 51 224 
1988 51 223 
1989 51 223 
1990 52 222 
1991 52 221 
1992 51 222 
1993 53 220 
1994 55 219 
1995 54 219 
1996 55 218 
1997 55 217 
1998 54 217 
1999 54 215 
2000 53 215 
2001 52 215 
2002 53 213 
2003 53 214 
2004 53 214 
2005 54 213 
2006 53 215 
2007 53 214 
2008 53 215 
2009 53 216 
2010 54 215 
2011 54 215 
2012 53 216 
2013 54 215 
2014 54 215 
2015 53 215 
2016 54 214 
2017 54 215 
2018 54 215 
2019 55 214 
2020 54 216 
2021 54 215 
2022 54 214 
2023 54 215 
2024 54 213 
2025 54 214 
2026 53 215 
2027 53 213 
2028 50 213 
2029 48 212 
2030 46 207 
2031 42 204 
2032 40 198 
2033 36 191 
2034 32 184 
2035 27 176 
2036 25 169 
2037 23 156 
2038 21 148 
2039 22 140 
2040 21 132 
2041 20 131 
2042 19 123 
2043 18 118 
2044 17 115 
2045 17 107 
2046 16 104 
2047 15 100 
2048 16 93 
2049 15 92 
2050 17 86 
2051 17 82 
2052 16 81 
2053 18 74 
2054 17 72 
2055 16 64 
2056 17 60 
2057 15 60 
2058 16 51 
2059 16 52 
2060 16 49 
2061 18 46 
2062 17 48 
2063 17 47 
2064 18 46 
2065 18 48 
2066 18 46 
2067 19 46 
2068 18 49 
2069 19 44 
2070 20 45 
2071 20 46 
2072 21 44 
2073 23 46 
2074 24 45 
2075 26 41 
2076 28 45 
2077 30 44 
2078 30 43 
2079 29 46 
2080 31 43 
2081 31 42 
2082 30 44 
2083 32 41 
2084 32 41 
2085 32 41 
2086 31 36 
2087 31 39 
2088 32 37 
2089 34 33 
2090 33 36 
2091 34 35 
2092 34 34 
2093 35 36 
2094 36 33 
2095 36 32 
2096 36 33 
2097 37 30 
2098 36 31 
2099 37 31 
2100 37 29 
2101 36 30 
2102 36 29 
2103 37 27 
2104 35 30 
2105 37 28 
2106 35 28 
2107 36 29 
2108 36 28 
2109 35 28 
2110 34 30 
2111 34 27 
2112 32 28 
2113 32 29 
2114 32 26 
2115 33 29 
2116 32 28 
2117 32 27 
2118 32 30 
2119 32 28 
2120 31 27 
2121 31 30 
2122 32 28 
2123 31 27 
2124 31 30 
2125 33 28 
2126 31 28 
2127 31 28 
2128 31 27 
2129 29 29 
2130 31 28 
2131 30 27 
2132 28 29 
2133 29 28 
2134 29 27 
2135 28 30 
2136 27 28 
2137 27 29 
2138 26 30 
2139 26 29 
2140 26 29 
2141 24 30 
2142 25 29 
2143 24 31 
2144 25 30 
2145 25 29 
2146 24 32 
2147 25 30 
2148 24 30 
2149 23 31 
2150 24 30 
2151 24 30 
2152 24 31 
2153 24 29 
2154 24 31 
2155 23 31 
2156 25 29 
2157 24 31 
2158 24 30 
2159 25 29 
2160 24 31 
2161 24 30 
2162 24 29 
2163 24 31 
2164 24 29 
2165 24 30 
2166 23 32 
2167 24 29 
2168 24 30 
2169 23 31 
2170 24 30 
2171 24 31 
2172 24 31 
2173 25 29 
2174 24 31 
2175 23 31 
2176 23 31 
2177 22 33 
2178 22 31 
2179 23 32 
2180 21 34 
2181 21 33 
2182 21 34 
2183 20 34 
2184 21 32 
2185 21 33 
2186 20 33 
2187 21 31 
2188 21 34 
2189 21 32 
2190 22 31 
2191 21 33 
2192 21 32 
2193 21 32 
2194 21 34 
2195 21 31 
2196 21 32 
2197 20 33 
2198 21 31 
2199 21 33 
2200 21 32 
2201 22 31 
2202 21 32 
2203 21 32 
2204 22 31 
2205 21 34 
2206 21 32 
2207 21 32 
2208 21 33 
2209 21 32 
2210 21 32 
2211 20 33 
2212 21 31 
2213 21 33 
2214 20 33 
2215 21 31 
2216 20 33 
2217 20 33 
2218 21 32 
2219 20 34 
2220 20 33 
2221 21 32 
2222 20 34 
2223 21 32 
2224 21 32 
2225 20 33 
2226 21 31 
2227 21 33 
2228 20 33 
2229 21 31 
2230 21 33 
2231 21 32 
2232 23 31 
2233 23 31 
2234 24 30 
2235 25 31 
2236 25 32 
2237 25 30 
2238 27 29 
2239 26 29 
2240 26 29 
2241 26 30 
2242 25 32 
2243 26 29 
2244 25 30 
2245 24 30 
2246 26 29 
2247 25 32 
2248 25 31 
2249 26 30 
2250 25 31 
2251 25 31 
2252 25 30 
2253 25 32 
2254 26 30 
2255 26 30 
2256 25 32 
2257 26 29 
2258 26 31 
2259 26 31 
2260 27 29 
2261 25 31 
2262 27 31 
2263 28 29 
2264 30 31 
2265 33 30 
2266 32 30 
2267 32 33 
2268 33 31 
2269 35 32 
2270 36 32 
2271 39 29 
2272 39 31 
2273 40 32 
2274 43 31 
2275 42 33 
2276 42 33 
2277 42 34 
2278 42 36 
2279 41 35 
2280 42 35 
2281 40 36 
2282 40 36 
2283 41 36 
2284 41 36 
2285 44 35 
2286 48 35 
2287 50 34 
2288 54 32 
2289 58 32 
2290 63 28 
2291 71 25 
2292 76 25 
2293 85 22 
2294 93 21 
2295 99 20 
2296 104 18 
2297 103 20 
2298 103 19 
2299 103 18 
2300 104 20 
2301 103 19 
2302 105 19 
2303 106 20 
2304 106 20 
2305 106 21 
2306 106 23 
2307 104 22 
2308 103 23 
2309 103 23 
2310 101 22 
2311 101 24 
2312 101 25 
2313 100 24 
2314 99 25 
2315 99 24 
2316 99 24 
2317 100 25 
2318 100 24 
2319 102 25 
2320 103 26 
2321 103 26 
2322 105 28 
2323 106 31 
2324 108 31 
2325 112 34 
2326 116 35 
2327 123 36 
2328 130 37 
2329 138 39 
2330 146 38 
2331 156 43 
2332 165 45 
2333 174 46 
2334 184 50 
2335 190 50 
2336 195 49 
2337 201 50 
2338 208 49 
2339 215 49 
2340 219 52 
2341 222 50 
2342 227 52 
2343 230 53 
2344 232 52 
2345 235 54 
2346 237 54 
2347 237 52 
2348 237 53 
2349 237 52 
2350 237 52 
2351 237 54 
2352 235 51 
2353 236 50 
2354 236 49 
2355 233 46 
2356 233 45 
2357 230 45 
2358 230 44 
2359 230 43 
2360 229 43 
2361 230 41 
2362 230 41 
2363 227 41 
2364 229 39 
2365 228 40 
2366 228 41 
2367 230 40 
2368 229 40 
2369 228 40 
2370 230 40 
2371 228 41 
2372 230 41 
2373 231 41 
2374 230 40 
2375 230 39 
2376 231 40 
2377 229 40 
2378 230 39 
2379 230 39 
2380 229 40 
2381 230 39 
2382 229 41 
2383 229 41 
2384 229 42 
2385 229 44 
2386 229 43 
2387 232 44 
2388 232 44 
2389 234 45 
2390 236 48 
2391 236 48 
2392 238 48 
2393 242 51 
2394 242 50 
2395 248 51 
2396 252 54 
2397 253 52 
2398 256 52 
2399 257 54 
2400 257 52 
2401 258 52 
2402 260 53 
2403 259 50 
2404 260 50 
2405 263 49 
2406 263 48 
2407 264 50 
2408 265 49 
2409 265 49 
2410 265 52 
2411 264 50 
2412 264 50 
2413 264 52 
2414 263 51 
2415 264 53 
2416 265 57 
2417 265 59 
2418 267 63 
2419 267 69 
2420 270 72 
2421 272 78 
2422 275 86 
2423 277 92 
2424 278 96 
2425 278 102 
2426 279 107 
2427 279 113 
2428 280 125 
2429 281 135 
2430 281 143 
2431 282 153 
2432 282 163 
2433 282 167 
2434 282 175 
2435 280 185 
2436 279 191 
2437 278 198 
2438 278 204 
2439 277 206 
2440 277 208 
2441 276 209 
2442 275 209 
2443 275 209 
2444 275 209 
2445 274 208 
2446 274 209 
2447 274 209 
2448 274 207 
2449 273 209 
2450 273 209 
2451 273 206 
2452 273 208 
2453 273 207 
2454 273 207 
2455 272 208 
2456 272 206 
2457 272 207 
2458 272 207 
2459 272 207 
2460 272 209 
2461 272 209 
2462 272 209 
2463 273 210 
2464 272 210 
2465 271 209 
2466 272 210 
2467 271 210 
2468 271 210 
2469 270 211 
2470 270 211 
2471 270 212 
2472 269 213 
2473 269 212 
2474 270 212 
2475 270 212 
2476 271 211 
2477 271 211 
2478 271 212 
2479 271 211 
2480 271 212 
2481 271 211 
2482 271 211 
2483 271 212 
2484 271 211 
2485 271 211 
2486 272 213 
2487 271 211 
2488 272 212 
2489 271 211 
2490 271 211 
2491 271 212 
2492 271 211 
2493 272 211 
2494 272 212 
2495 272 211 
2496 272 211 
2497 272 212 
2498 271 211 
2499 271 211 
2500 270 211 
2501 270 211 
2502 269 213 
2503 268 214 
2504 267 216 
2505 266 216 
2506 265 216 
2507 264 217 
2508 265 218 
2509 263 219 
2510 264 217 
2511 264 219 
2512 264 219 
2513 263 219 
2514 264 220 
2515 263 220 
2516 265 219 
2517 264 221 
2518 264 219 
2519 264 220 
2520 264 221 
2521 263 220 
2522 264 220 
2523 263 220 
2524 264 219 
2525 264 220 
2526 264 220 
2527 264 220 
2528 264 221 
2529 264 220 
2530 265 219 
2531 264 220 
2532 264 219 
2533 264 219 
2534 264 220 
2535 264 219 
2536 265 220 
2537 264 220 
2538 265 219 
2539 264 220 
2540 264 220 
2541 265 219 
2542 265 220 
2543 264 220 
2544 265 219 
2545 265 220 
2546 264 220 
2547 265 220 
2548 264 220 
2549 264 220 
2550 265 220 
2551 264 220 
2552 265 219 
2553 265 220 
2554 264 220 
2555 265 219 
2556 265 221 
2557 264 219 
2558 265 219 
2559 265 220 
2560 265 220 
2561 266 220 
2562 265 220 
2563 265 220 
2564 266 220 
2565 265 220 
2566 265 220 
2567 265 221 
2568 265 220 
2569 265 220 
2570 266 221 
2571 265 220 
2572 265 221 
2573 266 221 
2574 266 220 
2575 266 221 
2576 265 221 
2577 266 221 
2578 267 222 
2579 266 222 
2580 266 221 
2581 267 221 
2582 266 221 
2583 266 220 
2584 266 221 
2585 266 221 
2586 266 221 
2587 265 221 
2588 266 221 
2589 266 220 
2590 265 221 
2591 265 220 
2592 265 221 
2593 265 221 
2594 265 220 
2595 265 221 
2596 264 221 
2597 265 220 
2598 265 221 
2599 264 221 
2600 265 220 
2601 264 221 
2602 264 220 
2603 264 220 
2604 264 221 
2605 264 220 
2606 265 220 
2607 264 220 
2608 264 220 
2609 264 221 
2610 264 220 
2611 265 219 
2612 264 221 
2613 265 219 
2614 265 219 
2615 264 220 
2616 264 219 
2617 265 219 
2618 264 220 
2619 265 220 
2620 266 220 
2621 266 220 
2622 266 220 
2623 267 220 
2624 266 221 
2625 266 220 
2626 266 221 
2627 266 221 
2628 268 220 
2629 267 222 
2630 266 221 
2631 267 221 
2632 266 222 
2633 265 221 
2634 265 221 
2635 265 221 
2636 264 220 
2637 266 221 
2638 264 221 
2639 265 220 
2640 265 222 
2641 265 222 
2642 266 221 
2643 266 222 
2644 265 220 
2645 265 220 
2646 265 221 
2647 265 220 
2648 271 214 
2649 265 221 
2650 265 221 
2651 265 222 
2652 270 214 
2653 265 220 
2654 264 222 
2655 264 222 
2656 265 221 
2657 266 222 
2658 266 222 
2659 267 224 
2660 269 228 
2661 268 226 
2662 270 226 
2663 270 227 
2664 269 225 
2665 270 225 
2666 270 226 
2667 270 225 
2668 272 228 
2669 272 230 
2670 272 229 
2671 274 233 
2672 274 234 
2673 274 233 
2674 276 238 
2675 274 238 
2676 274 234 
2677 275 241 
2678 273 238 
2679 274 238 
2680 274 247 
2681 273 243 
2682 273 244 
2683 273 251 
2684 272 246 
2685 273 248 
2686 272 250 
2687 272 248 
2688 273 250 
2689 272 248 
2690 272 246 
2691 272 249 
2692 270 246 
2693 270 246 
2694 270 250 
2695 269 246 
2696 270 248 
2697 268 250 
2698 269 248 
2699 268 251 
2700 267 252 
2701 269 250 
2702 268 253 
2703 268 252 
2704 269 251 
2705 268 254 
2706 268 255 
2707 267 255 
2708 266 258 
2709 266 257 
2710 266 258 
2711 263 262 
2712 263 262 
2713 262 265 
2714 260 268 
2715 259 269 
2716 257 271 
2717 256 272 
2718 256 272 
2719 256 273 
2720 254 274 
2721 256 272 
2722 251 273 
2723 249 273 
2724 250 271 
2725 246 272 
2726 247 272 
2727 246 271 
2728 247 272 
2729 247 271 
2730 245 271 
2731 246 272 
2732 246 271 
2733 245 271 
2734 246 272 
2735 246 271 
2736 246 271 
2737 247 271 
2738 248 271 
2739 248 272 
2740 248 272 
2741 245 271 
2742 243 272 
2743 244 271 
2744 245 271 
2745 243 272 
2746 242 272 
2747 241 271 
2748 241 273 
2749 239 272 
2750 237 269 
2751 236 268 
2752 235 265 
2753 240 271 
2754 239 269 
2755 237 264 
2756 240 269 
2757 239 268 
2758 238 268 
2759 238 268 
2760 237 265 
2761 236 265 
2762 237 268 
2763 236 267 
2764 235 267 
2765 233 265 
2766 231 264 
2767 231 264 
2768 230 262 
2769 229 260 
2770 228 260 
2771 227 258 
2772 225 256 
2773 212 241 
2774 221 253 
2775 219 254 
2776 208 239 
2777 215 248 
2778 215 250 
2779 212 247 
2780 210 242 
2781 206 237 
2782 204 231 
2783 203 230 
2784 201 228 
2785 198 224 
2786 196 222 
2787 193 219 
2788 192 217 
2789 189 215 
2790 188 211 
2791 187 208 
2792 186 206 
2793 187 202 
2794 188 201 
2795 188 199 
2796 189 197 
2797 190 196 
2798 190 191 
2799 190 188 
2800 189 186 
2801 188 181 
2802 187 182 
2803 187 178 
2804 186 175 
2805 186 174 
2806 186 169 
2807 187 167 
2808 188 166 
2809 189 162 
2810 189 161 
2811 189 158 
2812 189 154 
2813 188 154 
2814 187 149 
2815 187 147 
2816 186 146 
2817 185 142 
2818 185 141 
2819 184 139 
2820 184 136 
2821 185 136 
2822 185 134 
2823 187 132 
2824 187 132 
2825 188 127 
2826 188 128 
2827 188 126 
2828 188 122 
2829 188 122 
2830 187 120 
2831 187 118 
2832 186 119 
2833 186 116 
2834 185 118 
2835 185 120 
2836 186 116 
2837 186 118 
2838 186 118 
2839 187 117 
2840 187 118 
2841 187 117 
2842 188 116 
2843 187 117 
2844 187 114 
2845 189 111 
2846 190 110 
2847 193 106 
2848 195 105 
2849 196 103 
2850 198 100 
2851 199 99 
2852 200 96 
2853 201 93 
2854 200 93 
2855 201 88 
2856 200 88 
2857 200 88 
2858 203 81 
2859 203 84 
2860 205 80 
2861 207 78 
2862 206 80 
2863 209 78 
2864 211 78 
2865 210 79 
2866 212 78 
2867 212 77 
2868 212 77 
2869 214 74 
2870 215 74 
2871 214 73 
2872 216 72 
2873 214 73 
2874 215 72 
2875 214 72 
2876 213 74 
2877 213 73 
2878 212 73 
2879 211 75 
2880 212 73 
2881 212 74 
2882 210 75 
2883 212 72 
2884 211 73 
2885 211 73 
2886 212 71 
2887 210 74 
2888 211 73 
2889 212 72 
2890 211 74 
2891 213 72 
2892 214 71 
2893 212 73 
2894 215 70 
2895 213 71 
2896 213 72 
2897 214 70 
2898 212 73 
2899 212 72 
2900 213 70 
2901 211 73 
2902 211 72 
2903 211 72 
2904 209 75 
2905 209 74 
2906 207 76 
2907 206 78 
2908 205 76 
2909 204 79 
2910 202 80 
2911 201 78 
2912 200 80 
2913 199 79 
2914 197 76 
2915 196 78 
2916 195 74 
2917 194 72 
2918 194 76 
2919 194 68 
2920 194 69 
2921 194 67 
2922 192 61 
2923 193 63 
2924 191 55 
2925 190 54 
2926 190 54 
2927 190 50 
2928 190 49 
2929 191 48 
2930 191 45 
2931 192 46 
2932 193 45 
2933 193 42 
2934 194 44 
2935 192 43 
2936 191 43 
2937 189 45 
2938 186 43 
2939 181 45 
2940 179 51 
2941 175 51 
2942 168 51 
2943 167 50 
2944 160 46 
2945 151 45 
2946 142 41 
2947 132 40 
2948 123 40 
2949 117 37 
2950 107 39 
2951 95 39 
2952 84 37 
2953 71 40 
2954 62 40 
2955 55 38 
2956 46 40 
2957 40 39 
2958 33 36 
2959 30 42 
2960 27 42 
2961 27 42 
2962 27 44 
2963 27 42 
2964 27 41 
2965 28 45 
2966 28 43 
2967 28 46 
2968 28 49 
2969 27 50 
2970 27 53 
2971 26 56 
2972 27 56 
2973 26 60 
2974 26 61 
2975 25 58 
2976 25 61 
2977 25 61 
2978 25 58 
2979 26 61 
2980 27 61 
2981 27 64 
2982 26 70 
2983 26 72 
2984 25 77 
2985 25 87 
2986 23 96 
2987 22 106 
2988 21 119 
2989 20 128 
2990 19 134 
2991 19 143 
2992 20 156 
2993 19 168 
2994 19 178 
2995 19 188 
2996 18 195 
2997 18 200 
2998 19 207 
2999 19 209 
3000 20 211 
3001 20 216 
3002 21 220 
3003 22 221 
3004 23 224 
3005 23 224 
3006 23 223 
3007 22 223 
3008 21 221 
3009 22 220 
3010 22 220 
3011 22 219 
3012 23 219 
3013 23 220 
3014 23 219 
3015 24 219 
3016 24 220 
3017 24 220 
3018 24 221 
3019 24 220 
3020 25 220 
3021 24 221 
3022 24 221 
3023 24 222 
3024 24 223 
3025 25 223 
3026 25 226 
3027 27 225 
3028 27 225 
3029 27 227 
3030 27 228 
3031 27 228 
3032 26 230 
3033 27 231 
3034 26 230 
3035 26 231 
3036 27 229 
3037 27 229 
3038 27 231 
3039 28 230 
3040 28 230 
3041 28 231 
3042 28 230 
3043 27 230 
3044 27 232 
3045 26 231 
3046 25 233 
3047 26 233 
3048 25 232 
3049 24 234 
3050 24 233 
3051 24 233 
3052 23 235 
3053 23 234 
3054 22 235 
3055 22 235 
3056 22 234 
3057 21 235 
3058 20 235 
3059 20 234 
3060 20 235 
3061 19 235 
3062 20 233 
3063 20 234 
3064 19 233 
3065 20 233 
3066 20 233 
3067 20 233 
3068 21 233 
3069 20 233 
3070 20 232 
3071 21 233 
3072 20 233 
3073 21 232 
3074 21 235 
3075 20 234 
3076 21 234 
3077 20 235 
3078 20 234 
3079 21 233 
3080 21 234 
3081 21 233 
3082 21 234 
3083 20 234 
3084 20 233 
3085 21 233 
3086 20 233 
3087 20 232 
3088 21 233 
3089 20 232 
3090 21 231 
3091 21 232 
3092 21 230 
3093 21 230 
3094 21 232 
3095 21 230 
3096 21 231 
3097 21 231 
3098 21 230 
3099 21 231 
3100 20 231 
3101 21 231 
3102 21 231 
3103 20 231 
3104 21 230 
3105 21 231 
3106 20 230 
3107 21 230 
3108 20 230 
3109 20 229 
3110 21 230 
3111 20 230 
3112 21 229 
3113 21 229 
3114 20 230 
3115 21 229 
3116 20 230 
3117 20 229 
3118 21 229 
3119 21 230 
3120 20 229 
3121 21 229 
3122 20 229 
3123 20 228 
3124 21 229 
3125 20 229 
3126 21 228 
3127 21 229 
3128 20 228 
3129 21 228 
3130 21 229 
3131 20 228 
3132 21 228 
3133 21 229 
3134 20 228 
3135 21 229 
3136 21 229 
3137 20 228 
3138 21 229 
3139 21 229 
3140 20 228 
3141 21 229 
3142 20 228 
3143 20 228 
3144 20 229 
3145 20 228 
3146 21 229 
3147 20 230 
3148 20 228 
3149 21 228 
3150 20 229 
3151 20 227 
3152 21 229 
3153 20 229 
3154 20 227 
3155 21 229 
3156 20 229 
3157 21 228 
3158 20 229 
3159 20 228 
3160 21 228 
3161 20 228 
3162 20 227 
3163 21 228 
3164 20 228 
3165 20 227 
3166 20 228 
3167 20 228 
3168 20 227 
3169 20 228 
3170 20 227 
3171 20 227 
3172 20 227 
3173 20 226 
3174 20 227 
3175 20 227 
3176 20 226 
3177 20 227 
3178 20 228 
3179 20 226 
3180 20 227 
3181 20 227 
3182 20 227 
3183 20 227 
3184 20 227 
3185 20 227 
3186 20 228 
3187 19 226 
3188 19 225 
3189 18 226 
3190 19 224 
3191 19 224 
3192 19 223 
3193 19 222 
3194 19 223 
3195 18 223 
3196 19 222 
3197 19 223 
3198 18 223 
3199 18 223 
3200 18 225 
3201 18 224 
3202 19 225 
3203 18 225 
3204 18 225 
3205 19 226 
3206 18 226 
3207 18 226 
3208 18 227 
3209 17 226 
3210 18 226 
3211 18 227 
3212 17 227 
3213 18 227 
3214 18 229 
3215 18 228 
3216 19 229 
3217 18 230 
3218 19 229 
3219 20 230 
3220 19 230 
3221 20 229 
3222 20 229 
3223 19 229 
3224 19 228 
3225 19 228 
3226 18 226 
3227 18 225 
3228 18 225 
3229 18 224 
3230 18 225 
3231 18 226 
3232 18 225 
3233 18 227 
3234 18 227 
3235 19 227 
3236 18 228 
3237 17 228 
3238 18 229 
3239 18 230 
3240 18 229 
3241 18 229 
3242 18 230 
3243 18 229 
3244 18 230 
3245 17 231 
3246 18 228 
3247 19 229 
3248 17 229 
3249 18 228 
3250 18 229 
3251 18 229 
3252 19 227 
3253 18 228 
3254 17 227 
3255 18 226 
3256 17 227 
3257 17 226 
3258 18 226 
3259 17 225 
3260 18 224 
3261 18 225 
3262 17 226 
3263 18 227 
3264 18 230 
3265 18 230 
3266 19 231 
3267 20 233 
3268 21 233 
3269 22 234 
3270 23 239 
3271 23 236 
3272 25 239 
3273 25 238 
3274 26 238 
3275 27 242 
3276 27 242 
3277 26 239 
3278 27 240 
3279 26 239 
3280 25 237 
3281 24 237 
3282 24 235 
3283 23 235 
3284 23 234 
3285 22 234 
3286 22 234 
3287 22 233 
3288 22 232 
3289 22 233 
3290 21 232 
3291 22 231 
3292 22 231 
3293 22 230 
3294 24 229 
3295 25 228 
3296 25 227 
3297 29 227 
3298 30 226 
3299 32 225 
3300 34 225 
3301 34 226 
3302 34 226 
3303 36 227 
3304 36 228 
3305 39 228 
3306 39 229 
3307 38 230 
3308 38 230 
3309 41 233 
3310 34 231 
3311 34 232 
3312 33 233 
3313 33 232 
3314 33 233 
3315 33 233 
3316 34 237 
3317 36 241 
3318 36 242 
3319 41 242 
3320 43 244 
3321 42 243 
3322 44 242 
3323 34 238 
3324 33 237 
3325 46 238 
3326 45 237 
3327 45 236 
3328 47 237 
3329 45 236 
3330 38 233 
3331 38 232 
3332 37 233 
3333 37 232 
3334 38 233 
3335 37 232 
3336 37 232 
3337 37 233 
3338 37 232 
3339 36 232 
3340 37 233 
3341 38 232 
3342 36 232 
3343 36 233 
3344 37 233 
3345 36 233 
3346 36 233 
3347 36 233 
3348 36 233 
3349 36 233 
3350 36 233 
3351 36 233 
3352 36 233 
3353 36 233 
3354 35 233 
3355 36 233 
3356 35 233 
3357 36 233 
3358 36 232 
3359 36 233 
3360 36 233 
3361 36 233 
3362 35 233 
3363 36 233 
3364 37 233 
3365 36 233 
3366 36 232 
3367 36 232 
3368 35 233 
3369 36 232 
3370 36 233 
3371 36 233 
3372 36 232 
3373 36 233 
3374 36 233 
3375 36 232 
3376 36 233 
3377 36 232 
3378 35 232 
3379 35 232 
3380 35 231 
3381 34 231 
3382 35 231 
3383 34 230 
3384 35 231 
3385 35 232 
3386 34 232 
3387 33 231 
3388 34 233 
3389 33 231 
3390 33 232 
3391 33 231 
3392 32 231 
3393 33 231 
3394 32 230 
3395 33 232 
3396 33 231 
3397 33 231 
3398 33 232 
3399 33 232 
3400 33 231 
3401 33 231 
3402 33 231 
3403 34 231 
3404 34 231 
3405 34 231 
3406 34 231 
3407 33 231 
3408 33 231 
3409 34 231 
3410 33 231 
3411 33 231 
3412 33 231 
3413 33 231 
3414 33 231 
3415 33 231 
3416 33 231 
3417 33 231 
3418 32 231 
3419 32 230 
3420 33 231 
3421 34 234 
3422 32 233 
3423 32 233 
3424 32 234 
3425 31 234 
3426 31 235 
3427 30 235 
3428 30 235 
3429 30 238 
3430 30 237 
3431 30 237 
3432 31 238 
3433 31 237 
3434 31 239 
3435 32 245 
3436 31 242 
3437 33 245 
3438 34 246 
3439 32 241 
3440 33 242 
3441 33 242 
3442 31 240 
3443 31 244 
3444 31 243 
3445 30 241 
3446 31 244 
3447 29 240 
3448 29 241 
3449 30 242 
3450 28 239 
3451 29 242 
3452 30 242 
3453 28 239 
3454 30 242 
3455 30 240 
3456 30 240 
3457 32 244 
3458 32 243 
3459 31 242 
3460 32 246 
3461 31 243 
3462 31 245 
3463 31 247 
3464 30 246 
3465 29 249 
3466 28 251 
3467 27 248 
3468 26 251 
3469 26 252 
3470 27 250 
3471 27 254 
3472 28 253 
3473 28 254 
3474 29 257 
3475 29 257 
3476 29 259 
3477 29 263 
3478 28 264 
3479 27 265 
3480 26 267 
3481 24 266 
3482 25 269 
3483 25 270 
3484 26 269 
3485 27 271 
3486 29 271 
3487 30 270 
3488 32 272 
3489 32 271 
3490 32 270 
3491 33 272 
3492 32 271 
3493 31 270 
3494 30 272 
3495 28 272 
3496 25 272 
3497 24 274 
3498 22 274 
3499 22 275 
3500 22 276 
3501 21 275 
3502 22 276 
3503 22 277 
3504 22 276 
3505 23 277 
3506 22 277 
3507 23 275 
3508 23 277 
3509 23 277 
3510 24 277 
3511 24 278 
3512 24 278 
3513 25 278 
3514 25 278 
3515 25 277 
3516 27 279 
3517 27 280 
3518 27 277 
3519 27 278 
3520 26 278 
3521 25 275 
3522 26 277 
3523 24 276 
3524 25 275 
3525 26 277 
3526 24 275 
3527 26 276 
3528 25 277 
3529 25 275 
3530 26 276 
3531 25 277 
3532 25 275 
3533 27 277 
3534 26 277 
3535 27 276 
3536 28 278 
3537 27 277 
3538 29 277 
3539 29 278 
3540 28 276 
3541 28 276 
3542 28 276 
3543 26 273 
3544 27 275 
3545 26 275 
3546 25 272 
3547 27 275 
3548 25 274 
3549 25 272 
3550 25 275 
3551 23 273 
3552 24 273 
3553 23 275 
3554 22 273 
3555 22 274 
3556 22 275 
3557 21 273 
3558 22 275 
3559 21 276 
3560 21 275 
3561 22 277 
3562 22 278 
3563 22 278 
3564 22 279 
3565 21 279 
3566 22 279 
3567 21 280 
3568 20 278 
3569 22 279 
3570 21 279 
3571 21 276 
3572 21 278 
3573 20 278 
3574 20 277 
3575 21 279 
3576 19 278 
3577 20 277 
3578 19 277 
3579 19 276 
3580 20 277 
3581 19 278 
3582 18 275 
3583 20 277 
3584 19 278 
3585 20 276 
3586 21 278 
3587 19 277 
3588 19 275 
3589 19 277 
3590 19 277 
3591 20 276 
3592 20 277 
3593 19 277 
3594 19 277 
3595 19 277 
3596 19 276 
3597 20 277 
3598 19 276 
3599 19 274 
3600 21 277 
3601 19 277 
3602 20 275 
3603 21 277 
3604 19 276 
3605 20 276 
3606 20 277 
3607 19 277 
3608 20 276 
3609 19 277 
3610 19 275 
3611 19 277 
3612 19 276 
3613 19 275 
3614 19 276 
3615 19 277 
3616 19 275 
3617 19 277 
3618 19 276 
3619 19 275 
3620 19 277 
3621 18 276 
3622 19 276 
3623 19 276 
3624 19 273 
3625 19 276 
3626 19 276 
3627 18 274 
3628 19 276 
3629 19 276 
3630 19 274 
3631 19 276 
3632 18 275 
3633 20 275 
3634 20 277 
3635 19 274 
3636 21 275 
3637 22 276 
3638 22 274 
3639 24 276 
3640 23 276 
3641 24 276 
3642 25 277 
3643 24 276 
3644 25 276 
3645 27 277 
3646 26 277 
3647 28 277 
3648 28 278 
3649 28 278 
3650 30 278 
3651 29 279 
3652 29 278 
3653 31 279 
3654 31 280 
3655 33 279 
3656 33 279 
3657 34 279 
3658 36 279 
3659 38 280 
3660 38 280 
3661 42 279 
3662 41 279 
3663 44 278 
3664 46 279 
3665 46 278 
3666 47 278 
3667 50 278 
3668 49 278 
3669 51 276 
3670 52 278 
3671 54 278 
3672 56 278 
3673 56 279 
3674 56 279 
3675 57 279 
3676 57 280 
3677 56 279 
3678 58 279 
3679 57 280 
3680 58 279 
3681 58 279 
3682 57 278 
3683 59 277 
3684 59 278 
3685 58 277 
3686 59 277 
3687 58 278 
3688 58 278 
3689 58 278 
3690 57 278 
3691 59 277 
3692 59 278 
3693 57 278 
3694 57 278 
3695 57 279 
3696 56 279 
3697 58 278 
3698 58 279 
3699 57 278 
3700 58 278 
3701 57 279 
3702 56 278 
3703 55 278 
3704 53 279 
3705 53 278 
3706 51 279 
3707 50 279 
3708 49 279 
3709 49 280 
3710 47 280 
3711 47 280 
3712 47 281 
3713 47 281 
3714 49 281 
3715 48 282 
3716 47 282 
3717 43 280 
3718 39 281 
3719 37 281 
3720 36 280 
3721 39 279 
3722 38 277 
3723 34 276 
3724 33 273 
3725 30 272 
3726 31 271 
3727 30 266 
3728 28 267 
3729 28 266 
3730 27 261 
3731 25 262 
3732 27 260 
3733 24 258 
3734 25 257 
3735 27 251 
3736 27 249 
3737 27 247 
3738 27 241 
3739 27 242 
3740 26 241 
3741 26 240 
3742 26 242 
3743 25 241 
3744 25 240 
3745 25 242 
3746 25 241 
3747 24 240 
3748 25 242 
3749 24 240 
3750 24 241 
3751 25 242 
3752 25 239 
3753 23 241 
3754 24 241 
3755 24 239 
3756 24 241 
3757 24 240 
3758 24 239 
3759 24 242 
3760 24 240 
3761 25 240 
3762 25 242 
3763 25 240 
3764 24 240 
3765 25 241 
3766 24 240 
3767 24 242 
3768 23 243 
3769 23 244 
3770 23 247 
3771 24 247 
3772 24 246 
3773 25 250 
3774 24 249 
3775 24 250 
3776 24 252 
3777 24 251 
3778 24 252 
3779 24 253 
3780 24 252 
3781 24 253 
3782 23 253 
3783 24 253 
3784 24 254 
3785 23 254 
3786 23 252 
3787 23 253 
3788 23 252 
3789 23 251 
3790 23 251 
3791 23 250 
3792 23 250 
3793 22 250 
3794 22 249 
3795 22 250 
3796 22 251 
3797 22 250 
3798 22 250 
3799 21 250 
3800 23 249 
3801 22 250 
3802 22 250 
3803 22 249 
3804 22 250 
3805 22 250 
3806 22 250 
3807 21 250 
3808 22 249 
3809 22 250 
3810 21 250 
3811 22 248 
3812 22 249 
3813 21 249 
3814 22 247 
3815 21 247 
3816 20 246 
3817 21 246 
3818 21 247 
3819 21 248 
3820 22 248 
3821 21 249 
3822 21 247 
3823 21 248 
3824 21 248 
3825 21 246 
3826 21 247 
3827 21 246 
3828 22 245 
3829 21 246 
3830 21 244 
3831 21 244 
3832 21 244 
3833 21 244 
3834 21 246 
3835 21 246 
3836 21 245 
3837 21 245 
3838 21 244 
3839 21 242 
3840 20 244 
3841 21 243 
3842 22 244 
3843 21 246 
3844 21 245 
3845 21 245 
3846 21 244 
3847 20 241 
3848 20 243 
3849 20 243 
3850 21 243 
3851 21 244 
3852 21 243 
3853 21 243 
3854 20 244 
3855 21 242 
3856 20 242 
3857 20 242 
3858 21 242 
3859 21 245 
3860 21 246 
3861 22 245 
3862 22 246 
3863 21 246 
3864 22 246 
3865 22 246 
3866 21 246 
3867 21 246 
3868 21 247 
3869 21 245 
3870 21 246 
3871 20 246 
3872 21 245 
3873 21 245 
3874 21 245 
3875 22 246 
3876 22 247 
3877 21 245 
3878 22 244 
3879 21 244 
3880 21 244 
3881 22 244 
3882 21 245 
3883 21 245 
3884 23 246 
3885 21 248 
3886 21 248 
3887 22 248 
3888 21 249 
3889 21 248 
3890 21 248 
3891 20 248 
3892 20 249 
3893 20 250 
3894 20 251 
3895 21 251 
3896 20 251 
3897 20 251 
3898 21 251 
3899 20 252 
3900 21 251 
3901 21 251 
3902 21 251 
3903 21 250 
3904 21 251 
3905 21 250 
3906 22 250 
3907 21 251 
3908 22 250 
3909 22 250 
3910 21 251 
3911 21 250 
3912 21 250 
3913 21 251 
3914 21 251 
3915 21 251 
3916 20 251 
3917 21 250 
3918 21 251 
3919 20 251 
3920 21 250 
3921 20 251 
3922 21 251 
3923 21 251 
3924 21 252 
3925 20 251 
3926 21 252 
3927 21 251 
3928 21 250 
3929 21 250 
3930 21 250 
3931 21 250 
3932 21 250 
3933 21 250 
3934 21 250 
3935 21 250 
3936 21 250 
3937 21 251 
3938 21 252 
3939 20 252 
3940 21 252 
3941 21 253 
3942 21 252 
3943 21 252 
3944 21 252 
3945 21 251 
3946 21 252 
3947 21 251 
3948 21 251 
3949 21 251 
3950 21 250 
3951 21 250 
3952 21 250 
3953 21 249 
3954 22 250 
3955 22 250 
3956 22 249 
3957 22 250 
3958 22 250 
3959 22 249 
3960 22 249 
3961 22 249 
3962 23 248 
3963 23 249 
3964 23 248 
3965 23 248 
3966 22 250 
3967 22 248 
3968 21 249 
3969 21 249 
3970 21 247 
3971 20 247 
3972 20 245 
3973 20 243 
3974 20 243 
3975 19 238 
3976 19 237 
3977 19 235 
3978 19 231 
3979 20 233 
3980 21 231 
3981 22 227 
3982 23 233 
3983 24 227 
3984 25 228 
3985 26 232 
3986 27 228 
3987 28 227 
3988 27 226 
3989 28 219 
3990 28 218 
3991 27 211 
3992 29 202 
3993 29 198 
3994 32 180 
3995 32 170 
3996 32 157 
3997 31 148 
3998 30 137 
3999 30 128 
4000 29 116 
4001 28 101 
4002 27 97 
4003 26 85 
4004 24 80 
4005 24 79 
4006 23 67 
4007 24 66 
4008 25 61 
4009 27 58 
4010 26 60 
4011 27 54 
4012 26 56 
4013 27 63 
4014 27 58 
4015 27 58 
4016 27 57 
4017 27 54 
4018 26 57 
4019 24 55 
4020 25 54 
4021 23 57 
4022 23 55 
4023 25 54 
4024 24 55 
4025 25 52 
4026 25 53 
4027 23 55 
4028 23 52 
4029 22 54 
4030 21 54 
4031 22 52 
4032 21 55 
4033 21 54 
4034 23 53 
4035 22 55 
4036 24 54 
4037 25 54 
4038 24 56 
4039 24 54 
4040 24 55 
4041 23 56 
4042 24 55 
4043 25 56 
4044 24 57 
4045 25 56 
4046 25 57 
4047 25 57 
4048 27 56 
4049 26 57 
4050 26 56 
4051 26 56 
4052 25 58 
4053 25 58 
4054 24 60 
4055 24 61 
4056 27 58 
4057 28 59 
4058 28 60 
4059 32 57 
4060 32 60 
4061 32 60 
4062 35 60 
4063 37 62 
4064 39 61 
4065 42 63 
4066 46 65 
4067 52 63 
4068 56 63 
4069 57 63 
4070 57 63 
4071 57 63 
4072 58 62 
4073 60 62 
4074 63 62 
4075 67 60 
4076 74 59 
4077 79 58 
4078 85 57 
4079 94 57 
4080 100 55 
4081 108 53 
4082 118 53 
4083 127 50 
4084 138 49 
4085 148 51 
4086 158 49 
4087 170 50 
4088 180 50 
4089 190 48 
4090 202 50 
4091 215 52 
4092 227 53 
4093 240 58 
4094 247 57 
4095 254 57 
4096 258 60 
4097 261 60 
4098 264 59 
4099 267 62 
4100 269 61 
4101 270 62 
4102 270 63 
4103 269 61 
4104 269 62 
4105 269 64 
4106 268 61 
4107 268 60 
4108 268 56 
4109 269 52 
4110 270 49 
4111 271 41 
4112 271 36 
4113 273 35 
4114 273 32 
4115 274 33 
4116 275 33 
4117 275 32 
4118 275 35 
4119 275 34 
4120 275 32 
4121 276 34 
4122 276 32 
4123 276 32 
4124 276 32 
4125 276 30 
4126 276 30 
4127 276 31 
4128 276 29 
4129 276 30 
4130 276 30 
4131 276 29 
4132 276 31 
4133 276 30 
4134 276 30 
4135 276 31 
4136 276 29 
4137 276 30 
4138 276 30 
4139 276 29 
4140 276 30 
4141 276 30 
4142 276 29 
4143 276 30 
4144 276 29 
4145 275 29 
4146 276 30 
4147 276 30 
4148 275 29 
4149 276 30 
4150 276 29 
4151 275 29 
4152 276 30 
4153 275 28 
4154 275 30 
4155 276 30 
4156 275 28 
4157 275 30 
4158 276 29 
4159 275 28 
4160 276 30 
4161 275 29 
4162 275 28 
4163 276 30 
4164 275 29 
4165 275 29 
4166 276 29 
4167 275 28 
4168 275 29 
4169 276 30 
4170 275 28 
4171 275 30 
4172 276 29 
4173 275 28 
4174 275 30 
4175 276 28 
4176 275 29 
4177 276 30 
4178 276 29 
4179 275 29 
4180 276 29 
4181 275 29 
4182 275 30 
4183 276 30 
4184 275 29 
4185 275 30 
4186 275 29 
4187 275 29 
4188 275 30 
4189 276 29 
4190 275 29 
4191 275 30 
4192 275 28 
4193 274 29 
4194 275 29 
4195 274 27 
4196 274 28 
4197 275 28 
4198 274 28 
4199 275 31 
4200 274 28 
4201 274 28 
4202 274 30 
4203 274 28 
4204 273 29 
4205 274 29 
4206 274 27 
4207 274 28 
4208 275 29 
4209 274 27 
4210 275 28 
4211 276 27 
4212 275 25 
4213 276 28 
4214 276 25 
4215 275 26 
4216 276 28 
4217 276 24 
4218 275 25 
4219 276 26 
4220 275 24 
4221 275 27 
4222 276 26 
4223 274 24 
4224 275 27 
4225 276 25 
4226 274 25 
4227 275 26 
4228 275 24 
4229 275 25 
4230 276 26 
4231 276 25 
4232 275 27 
4233 276 27 
4234 275 24 
4235 276 28 
4236 276 26 
4237 275 25 
4238 276 27 
4239 276 26 
4240 276 25 
4241 276 28 
4242 276 25 
4243 275 26 
4244 277 27 
4245 276 24 
4246 275 26 
4247 277 26 
4248 277 25 
4249 277 27 
4250 278 26 
4251 277 25 
4252 277 26 
4253 279 25 
4254 277 24 
4255 278 27 
4256 278 24 
4257 277 25 
4258 278 26 
4259 277 22 
4260 278 26 
4261 278 26 
4262 278 24 
4263 277 27 
4264 279 24 
4265 277 23 
4266 278 25 
4267 279 23 
4268 276 23 
4269 278 24 
4270 278 23 
4271 277 23 
4272 278 24 
4273 278 21 
4274 277 25 
4275 278 22 
4276 278 21 
4277 277 25 
4278 279 23 
4279 277 21 
4280 278 24 
4281 278 22 
4282 277 23 
4283 278 24 
4284 277 22 
4285 277 23 
4286 278 24 
4287 275 20 
4288 277 24 
4289 277 24 
4290 275 22 
4291 276 26 
4292 276 25 
4293 274 24 
4294 276 29 
4295 275 25 
4296 275 26 
4297 276 30 
4298 276 28 
4299 276 31 
4300 277 32 
4301 276 28 
4302 276 30 
4303 276 29 
4304 275 27 
4305 277 31 
4306 278 30 
4307 276 27 
4308 278 32 
4309 277 27 
4310 277 27 
4311 278 32 
4312 277 27 
4313 277 28 
4314 278 30 
4315 277 26 
4316 278 29 
4317 279 28 
4318 276 23 
4319 277 28 
4320 276 24 
4321 275 23 
4322 277 26 
4323 277 23 
4324 276 24 
4325 279 27 
4326 276 22 
4327 276 25 
4328 278 27 
4329 276 23 
4330 276 26 
4331 277 25 
4332 275 22 
4333 277 28 
4334 278 25 
4335 275 24 
4336 277 29 
4337 276 25 
4338 276 27 
4339 276 28 
4340 276 24 
4341 276 28 
4342 276 26 
4343 275 25 
4344 276 29 
4345 275 26 
4346 274 26 
4347 275 31 
4348 274 29 
4349 273 29 
4350 274 34 
4351 273 32 
4352 272 33 
4353 272 36 
4354 272 36 
4355 272 38 
4356 273 41 
4357 273 41 
4358 273 43 
4359 274 48 
4360 275 48 
4361 275 51 
4362 277 55 
4363 277 53 
4364 277 57 
4365 277 58 
4366 277 57 
4367 275 59 
4368 275 61 
4369 275 62 
4370 275 69 
4371 275 72 
4372 276 75 
4373 275 82 
4374 276 87 
4375 276 90 
4376 276 97 
4377 275 101 
4378 275 105 
4379 275 111 
4380 274 114 
4381 274 117 
4382 273 124 
4383 273 127 
4384 274 129 
4385 274 134 
4386 275 138 
4387 275 141 
4388 277 149 
4389 277 153 
4390 276 155 
4391 276 162 
4392 275 167 
4393 273 170 
4394 274 177 
4395 274 182 
4396 273 183 
4397 275 189 
4398 275 193 
4399 274 195 
4400 275 202 
4401 272 203 
4402 271 205 
4403 271 208 
4404 269 208 
4405 268 208 
4406 270 211 
4407 268 211 
4408 269 211 
4409 269 213 
4410 270 210 
4411 271 211 
4412 270 212 
4413 270 211 
4414 271 212 
4415 270 213 
4416 271 211 
4417 271 212 
4418 271 212 
4419 271 212 
4420 272 213 
4421 270 212 
4422 271 211 
4423 271 212 
4424 270 211 
4425 271 212 
4426 270 212 
4427 270 211 
4428 272 212 
4429 270 212 
4430 271 211 
4431 271 212 
4432 270 212 
4433 271 211 
4434 271 212 
4435 270 211 
4436 271 211 
4437 271 213 
4438 271 211 
4439 271 212 
4440 270 213 
4441 270 212 
4442 271 212 
4443 270 212 
4444 271 212 
4445 271 212 
4446 270 212 
4447 271 211 
4448 270 212 
4449 271 211 
4450 271 212 
4451 271 213 
4452 270 211 
4453 271 212 
4454 270 212 
4455 271 211 
4456 271 212 
4457 271 213 
4458 271 213 
4459 273 216 
4460 272 217 
4461 273 217 
4462 274 222 
4463 275 223 
4464 275 225 
4465 276 229 
4466 274 232 
4467 275 233 
4468 275 238 
4469 273 235 
4470 273 236 
4471 274 241 
4472 274 239 
4473 276 240 
4474 277 245 
4475 276 240 
4476 278 243 
4477 278 243 
4478 277 240 
4479 278 242 
4480 277 242 
4481 277 240 
4482 277 241 
4483 277 241 
4484 278 241 
4485 278 243 
4486 277 241 
4487 277 241 
4488 277 242 
4489 277 241 
4490 277 241 
4491 277 241 
4492 277 241 
4493 277 242 
4494 277 241 
4495 276 240 
4496 276 242 
4497 275 242 
4498 274 242 
4499 273 243 
4500 272 243 
4501 271 244 
4502 272 244 
4503 272 243 
4504 273 244 
4505 274 245 
4506 274 244 
4507 274 244 
4508 274 244 
4509 274 243 
4510 273 244 
4511 273 244 
4512 273 244 
4513 273 244 
4514 273 244 
4515 273 244 
4516 274 245 
4517 273 244 
4518 273 244 
4519 273 245 
4520 274 244 
4521 273 244 
4522 273 244 
4523 273 244 
4524 274 244 
4525 273 244 
4526 273 243 
4527 274 244 
4528 274 243 
4529 273 243 
4530 274 243 
4531 274 243 
4532 273 243 
4533 273 243 
4534 273 243 
4535 273 243 
4536 273 243 
4537 273 242 
4538 273 243 
4539 273 243 
4540 273 243 
4541 273 244 
4542 274 243 
4543 273 243 
4544 274 244 
4545 274 244 
4546 273 244 
4547 273 244 
4548 273 244 
4549 273 245 
4550 272 245 
4551 267 245 
4552 266 246 
4553 265 246 
4554 266 246 
4555 266 247 
4556 272 245 
4557 263 247 
4558 262 248 
4559 260 248 
4560 260 249 
4561 261 249 
4562 263 249 
4563 264 249 
4564 264 250 
4565 264 250 
4566 265 253 
4567 266 252 
4568 266 253 
4569 266 257 
4570 268 256 
4571 270 256 
4572 271 259 
4573 271 256 
4574 273 258 
4575 275 263 
4576 275 260 
4577 275 262 
4578 276 263 
4579 276 260 
4580 275 263 
4581 275 263 
4582 274 260 
4583 273 265 
4584 273 262 
4585 273 262 
4586 273 266 
4587 271 264 
4588 272 265 
4589 273 268 
4590 274 267 
4591 274 268 
4592 275 268 
4593 276 268 
4594 276 268 
4595 276 268 
4596 276 267 
4597 275 269 
4598 275 268 
4599 275 268 
4600 274 269 
4601 275 269 
4602 274 269 
4603 274 270 
4604 275 270 
4605 274 271 
4606 274 272 
4607 275 272 
4608 273 272 
4609 274 272 
4610 274 270 
4611 273 272 
4612 274 271 
4613 274 270 
4614 274 272 
4615 275 271 
4616 275 271 
4617 276 272 
4618 278 269 
4619 278 269 
4620 279 269 
4621 280 267 
4622 280 268 
4623 281 268 
4624 281 268 
4625 280 270 
4626 281 271 
4627 280 271 
4628 279 273 
4629 280 273 
4630 279 273 
4631 279 274 
4632 280 274 
4633 279 274 
4634 279 276 
4635 280 275 
4636 278 276 
4637 279 278 
4638 279 277 
4639 278 278 
4640 281 277 
4641 280 277 
4642 279 277 
4643 281 277 
4644 280 276 
4645 280 277 
4646 282 276 
4647 280 274 
4648 281 275 
4649 282 273 
4650 279 275 
4651 281 276 
4652 282 273 
4653 281 274 
4654 282 276 
4655 282 273 
4656 281 275 
4657 281 276 
4658 281 273 
4659 280 277 
4660 282 275 
4661 281 274 
4662 281 276 
4663 282 274 
4664 280 275 
4665 282 276 
4666 282 274 
4667 280 275 
4668 282 275 
4669 282 274 
4670 281 275 
4671 282 276 
4672 281 273 
4673 281 274 
4674 282 273 
4675 281 273 
4676 282 275 
4677 282 273 
4678 281 274 
4679 282 275 
4680 282 273 
4681 281 274 
4682 281 275 
4683 281 274 
4684 280 275 
4685 281 275 
4686 280 274 
4687 280 275 
4688 280 274 
4689 278 275 
4690 279 275 
4691 280 275 
4692 279 275 
4693 279 276 
4694 280 275 
4695 279 276 
4696 280 276 
4697 279 276 
4698 279 276 
4699 280 277 
4700 279 275 
4701 278 276 
4702 278 276 
4703 278 274 
4704 278 273 
4705 278 271 
4706 278 269 
4707 279 268 
4708 279 266 
4709 279 266 
4710 279 266 
4711 278 263 
4712 278 266 
4713 278 265 
4714 278 264 
4715 278 265 
4716 278 264 
4717 278 263 
4718 278 263 
4719 279 262 
4720 279 262 
4721 279 262 
4722 279 260 
4723 280 261 
4724 280 256 
4725 280 254 
4726 280 257 
4727 281 251 
4728 280 249 
4729 280 250 
4730 280 247 
4731 280 248 
4732 280 248 
4733 279 247 
4734 278 250 
4735 279 251 
4736 277 250 
4737 277 252 
4738 277 251 
4739 276 250 
4740 276 252 
4741 278 249 
4742 276 249 
4743 276 248 
4744 276 247 
4745 276 252 
4746 278 255 
4747 277 254 
4748 276 262 
4749 277 255 
4750 277 254 
4751 277 255 
4752 277 253 
4753 276 254 
4754 277 256 
4755 277 254 
4756 279 256 
4757 279 257 
4758 279 256 
4759 279 258 
4760 279 260 
4761 279 257 
4762 279 260 
4763 279 259 
4764 278 257 
4765 279 260 
4766 278 257 
4767 278 257 
4768 278 257 
4769 279 257 
4770 279 258 
4771 279 258 
4772 279 257 
4773 279 258 
4774 279 259 
4775 279 258 
4776 279 259 
4777 280 261 
4778 277 257 
4779 278 260 
4780 278 258 
4781 278 260 
4782 278 261 
4783 278 259 
4784 278 257 
4785 279 261 
4786 279 259 
4787 279 260 
4788 279 260 
4789 279 258 
4790 279 260 
4791 277 260 
4792 277 257 
4793 277 260 
4794 277 260 
4795 276 259 
4796 278 264 
4797 279 266 
4798 278 268 
4799 278 270 
4800 278 272 
4801 276 273 
4802 276 273 
4803 277 272 
4804 275 274 
4805 277 274 
4806 276 273 
4807 275 274 
4808 276 274 
4809 275 274 
4810 273 275 
4811 276 274 
4812 276 273 
4813 276 274 
4814 278 273 
4815 277 272 
4816 277 272 
4817 277 271 
4818 276 271 
4819 276 272 
4820 276 273 
4821 272 275 
4822 275 273 
4823 274 273 
4824 272 274 
4825 273 273 
4826 272 272 
4827 273 272 
4828 272 272 
4829 271 272 
4830 271 272 
4831 272 272 
4832 272 272 
4833 273 272 
4834 274 271 
4835 274 271 
4836 275 271 
4837 276 269 
4838 279 269 
4839 279 267 
4840 279 261 
4841 279 259 
4842 281 252 
4843 281 254 
4844 281 256 
4845 281 253 
4846 281 253 
4847 281 253 
4848 280 250 
4849 281 251 
4850 281 248 
4851 280 246 
4852 280 245 
4853 280 241 
4854 280 239 
4855 280 238 
4856 279 236 
4857 280 239 
4858 280 239 
4859 279 238 
4860 279 239 
4861 279 238 
4862 279 237 
4863 279 240 
4864 280 238 
4865 280 237 
4866 280 238 
4867 280 237 
4868 280 237 
4869 280 238 
4870 279 237 
4871 279 238 
4872 280 238 
4873 279 237 
4874 280 238 
4875 280 238 
4876 279 237 
4877 280 239 
4878 280 237 
4879 279 238 
4880 280 239 
4881 280 237 
4882 280 238 
4883 280 238 
4884 280 237 
4885 280 238 
4886 280 238 
4887 280 237 
4888 280 238 
4889 280 238 
4890 279 237 
4891 280 239 
4892 280 237 
4893 280 237 
4894 280 238 
4895 280 237 
4896 280 238 
4897 280 238 
4898 279 237 
4899 280 238 
4900 280 238 
4901 280 237 
4902 280 238 
4903 280 238 
4904 279 237 
4905 280 238 
4906 280 237 
4907 280 237 
4908 280 238 
4909 280 237 
4910 279 237 
4911 280 238 
4912 280 238 
4913 280 239 
4914 280 241 
4915 279 242 
4916 279 245 
4917 279 245 
4918 278 244 
4919 278 246 
4920 277 244 
4921 276 243 
4922 274 244 
4923 273 243 
4924 272 243 
4925 272 244 
4926 270 242 
4927 270 242 
4928 270 243 
4929 270 240 
4930 271 242 
4931 271 242 
4932 271 241 
4933 271 242 
4934 271 241 
4935 271 240 
4936 271 242 
4937 272 240 
4938 272 240 
4939 272 242 
4940 272 241 
4941 272 241 
4942 271 242 
4943 272 241 
4944 273 244 
4945 274 248 
4946 273 246 
4947 273 249 
4948 273 248 
4949 272 247 
4950 273 248 
4951 273 246 
4952 273 246 
4953 273 247 
4954 273 246 
4955 275 247 
4956 275 248 
4957 275 249 
4958 275 248 
4959 275 249 
4960 275 248 
4961 272 248 
4962 271 248 
4963 271 247 
4964 271 248 
4965 270 247 
4966 269 248 
4967 270 247 
4968 269 247 
4969 270 247 
4970 269 248 
4971 270 247 
4972 270 248 
4973 270 248 
4974 270 247 
4975 270 248 
4976 270 247 
4977 270 247 
4978 270 248 
4979 270 248 
4980 270 248 
4981 270 248 
4982 270 248 
4983 270 248 
4984 270 248 
4985 270 247 
4986 270 248 
4987 270 248 
4988 270 247 
4989 270 248 
4990 270 248 
4991 270 247 
4992 270 248 
4993 270 248 
4994 270 247 
4995 270 248 
4996 273 248 
4997 271 248 
4998 274 249 
4999 275 249 
5000 272 248 
5001 272 248 
5002 272 245 
5003 272 246 
5004 272 244 
5005 271 241 
5006 271 242 
5007 271 240 
5008 271 237 
5009 271 238 
5010 271 233 
5011 271 231 
5012 269 228 
5013 268 221 
5014 268 221 
5015 267 216 
5016 265 208 
5017 264 204 
5018 259 189 
5019 257 187 
5020 254 178 
5021 251 172 
5022 250 169 
5023 246 159 
5024 245 155 
5025 243 149 
5026 240 142 
5027 239 140 
5028 236 134 
5029 235 130 
5030 233 125 
5031 231 119 
5032 231 118 
5033 229 111 
5034 228 108 
5035 228 106 
5036 226 100 
5037 226 102 
5038 225 102 
5039 224 99 
5040 224 102 
5041 224 102 
5042 224 102 
5043 225 103 
5044 224 102 
5045 224 102 
5046 225 104 
5047 224 103 
5048 222 104 
5049 217 103 
5050 211 99 
5051 205 100 
5052 198 98 
5053 189 96 
5054 182 95 
5055 173 93 
5056 161 91 
5057 149 88 
5058 133 86 
5059 119 84 
5060 110 83 
5061 102 83 
5062 91 83 
5063 79 83 
5064 69 84 
5065 61 87 
5066 55 88 
5067 51 89 
5068 46 92 
5069 44 92 
5070 43 92 
5071 41 94 
5072 41 93 
5073 38 94 
5074 37 97 
5075 36 95 
5076 34 95 
5077 31 96 
5078 31 94 
5079 30 96 
5080 30 97 
5081 30 97 
5082 30 99 
5083 30 98 
5084 31 95 
5085 31 95 
5086 33 88 
5087 32 86 
5088 33 82 
5089 32 78 
5090 31 77 
5091 30 75 
5092 30 73 
5093 31 74 
5094 31 74 
5095 31 73 
5096 32 75 
5097 31 73 
5098 31 72 
5099 32 73 
5100 33 71 
5101 31 69 
5102 29 68 
5103 28 64 
5104 28 66 
5105 27 64 
5106 27 62 
5107 26 62 
5108 25 60 
5109 25 59 
5110 24 59 
5111 24 56 
5112 26 56 
5113 26 54 
5114 27 51 
5115 26 51 
5116 27 48 
5117 28 45 
5118 26 46 
5119 26 44 
5120 26 44 
5121 25 46 
5122 25 45 
5123 24 46 
5124 24 48 
5125 23 47 
5126 23 48 
5127 23 49 
5128 23 48 
5129 23 49 
5130 22 48 
5131 22 46 
5132 22 47 
5133 21 45 
5134 22 44 
5135 22 44 
5136 22 43 
5137 23 43 
5138 22 44 
5139 23 42 
5140 24 42 
5141 23 42 
5142 26 36 
5143 25 38 
5144 25 38 
5145 26 37 
5146 25 38 
5147 26 36 
5148 26 36 
5149 25 37 
5150 25 35 
5151 24 34 
5152 23 34 
5153 23 32 
5154 22 34 
5155 22 33 
5156 24 32 
5157 22 34 
5158 23 33 
5159 23 32 
5160 22 34 
5161 22 32 
5162 22 32 
5163 22 34 
5164 22 32 
5165 22 32 
5166 21 33 
5167 22 31 
5168 22 33 
5169 21 33 
5170 22 32 
5171 21 33 
5172 21 32 
5173 22 31 
5174 21 33 
5175 21 31 
5176 21 32 
5177 20 33 
5178 21 31 
5179 20 31 
5180 19 33 
5181 20 31 
5182 20 33 
5183 19 32 
5184 20 31 
5185 19 32 
5186 19 32 
5187 20 31 
5188 19 33 
5189 19 32 
5190 20 32 
5191 19 33 
5192 20 31 
5193 20 32 
5194 19 32 
5195 20 32 
5196 20 32 
5197 19 32 
5198 20 31 
5199 20 32 
5200 20 32 
5201 20 30 
5202 20 32 
5203 19 31 
5204 20 31 
5205 19 33 
5206 20 31 
5207 20 32 
5208 19 32 
5209 20 31 
5210 20 32 
5211 19 32 
5212 20 31 
5213 20 32 
5214 19 32 
5215 20 30 
5216 20 32 
5217 20 31 
5218 20 31 
5219 20 33 
5220 20 31 
5221 20 31 
5222 20 32 
5223 20 31 
5224 20 32 
5225 20 32 
5226 20 31 
5227 20 32 
5228 20 32 
5229 20 31 
5230 20 32 
5231 20 32 
5232 21 30 
5233 20 33 
5234 20 31 
5235 20 31 
5236 20 32 
5237 20 30 
5238 20 32 
5239 20 32 
5240 20 30 
5241 20 33 
5242 20 32 
5243 20 30 
5244 20 32 
5245 20 32 
5246 20 31 
5247 20 32 
5248 20 31 
5249 20 31 
5250 20 32 
5251 20 31 
5252 20 31 
5253 20 32 
5254 20 31 
5255 20 32 
5256 20 32 
5257 20 31 
5258 20 32 
5259 19 31 
5260 20 31 
5261 20 33 
5262 20 32 
5263 21 31 
5264 21 32 
5265 21 31 
5266 22 31 
5267 22 31 
5268 22 30 
5269 23 30 
5270 22 30 
5271 23 29 
5272 22 31 
5273 22 31 
5274 22 30 
5275 22 31 
5276 22 31 
5277 22 30 
5278 21 32 
5279 22 30 
5280 23 30 
5281 22 31 
5282 23 30 
5283 24 30 
5284 26 29 
5285 30 26 
5286 34 27 
5287 37 26 
5288 43 23 
5289 41 24 
5290 42 21 
5291 42 21 
5292 41 21 
5293 42 20 
5294 45 22 
5295 43 22 
5296 42 21 
5297 40 25 
5298 40 23 
5299 40 23 
5300 39 26 
5301 38 27 
5302 37 27 
5303 35 30 
5304 35 29 
5305 35 29 
5306 34 33 
5307 36 30 
5308 36 31 
5309 36 31 
5310 36 28 
5311 36 29 
5312 38 28 
5313 38 27 
5314 37 27 
5315 39 27 
5316 38 27 
5317 38 28 
5318 40 27 
5319 38 27 
5320 40 30 
5321 40 29 
5322 39 29 
5323 40 31 
5324 40 29 
5325 38 30 
5326 40 32 
5327 39 28 
5328 40 31 
5329 41 30 
5330 39 28 
5331 39 31 
5332 41 31 
5333 39 29 
5334 40 31 
5335 41 29 
5336 39 29 
5337 40 30 
5338 40 28 
5339 38 30 
5340 40 32 
5341 38 34 
5342 37 38 
5343 38 42 
5344 37 44 
5345 35 48 
5346 40 54 
5347 41 54 
5348 43 59 
5349 46 65 
5350 46 65 
5351 46 67 
5352 46 70 
5353 45 70 
5354 47 85 
5355 49 86 
5356 50 85 
5357 52 87 
5358 54 88 
5359 55 87 
5360 56 91 
5361 56 91 
5362 75 113 
5363 76 114 
5364 77 115 
5365 77 116 
5366 77 117 
5367 75 116 
5368 77 119 
5369 77 120 
5370 75 118 
5371 81 124 
5372 82 126 
5373 82 123 
5374 87 128 
5375 88 129 
5376 89 129 
5377 92 132 
5378 94 134 
5379 96 136 
5380 99 140 
5381 101 142 
5382 104 145 
5383 108 150 
5384 108 151 
5385 110 153 
5386 114 157 
5387 114 158 
5388 118 161 
5389 121 162 
5390 123 164 
5391 126 166 
5392 129 170 
5393 131 171 
5394 132 173 
5395 132 175 
5396 132 174 
5397 131 174 
5398 130 174 
5399 130 173 
5400 129 173 
5401 129 173 
5402 128 172 
5403 128 173 
5404 127 173 
5405 127 173 
5406 126 174 
5407 126 173 
5408 127 172 
5409 127 172 
5410 127 172 
5411 127 172 
5412 126 172 
5413 126 172 
5414 127 172 
5415 127 172 
5416 127 172 
5417 128 173 
5418 129 173 
5419 127 171 
5420 127 172 
5421 126 171 
5422 126 172 
5423 126 172 
5424 125 171 
5425 126 172 
5426 126 172 
5427 126 172 
5428 126 172 
5429 126 172 
5430 126 172 
5431 127 173 
5432 126 172 
5433 127 173 
5434 128 175 
5435 127 173 
5436 127 174 
5437 129 177 
5438 126 173 
5439 126 174 
5440 126 178 
5441 125 175 
5442 126 179 
5443 124 177 
5444 124 176 
5445 124 180 
5446 124 180 
5447 123 177 
5448 123 179 
5449 123 180 
5450 123 179 
5451 124 182 
5452 124 181 
5453 124 180 
5454 124 182 
5455 124 180 
5456 125 180 
5457 124 180 
5458 124 179 
5459 124 180 
5460 124 181 
5461 124 179 
5462 125 180 
5463 124 180 
5464 124 180 
5465 125 181 
5466 125 180 
5467 125 179 
5468 125 180 
5469 125 180 
5470 125 180 
5471 125 181 
5472 125 179 
5473 125 181 
5474 125 180 
5475 125 180 
5476 125 181 
5477 125 180 
5478 125 178 
5479 127 178 
5480 127 176 
5481 129 173 
5482 130 172 
5483 130 170 
5484 133 169 
5485 134 169 
5486 137 169 
5487 141 169 
5488 140 169 
5489 140 169 
5490 142 169 
5491 139 169 
5492 139 169 
5493 139 169 
5494 136 169 
5495 141 167 
5496 136 167 
5497 134 166 
5498 140 161 
5499 139 160 
5500 139 158 
5501 137 159 
5502 132 164 
5503 134 160 
5504 132 163 
5505 133 160 
5506 135 156 
5507 134 158 
5508 137 153 
5509 137 152 
5510 136 152 
5511 138 150 
5512 137 150 
5513 135 154 
5514 137 149 
5515 137 149 
5516 137 149 
5517 137 148 
5518 137 150 
5519 136 143 
5520 137 143 
5521 137 150 
5522 138 141 
5523 139 145 
5524 139 143 
5525 140 139 
5526 141 142 
5527 141 142 
5528 143 140 
5529 143 143 
5530 143 143 
5531 146 137 
5532 144 142 
5533 147 136 
5534 147 136 
5535 142 145 
5536 148 137 
5537 147 139 
5538 142 143 
5539 149 137 
5540 146 140 
5541 146 140 
5542 149 135 
5543 146 138 
5544 148 134 
5545 148 133 
5546 144 140 
5547 149 130 
5548 146 137 
5549 146 137 
5550 151 129 
5551 149 133 
5552 147 136 
5553 152 128 
5554 151 129 
5555 152 128 
5556 154 126 
5557 153 128 
5558 157 123 
5559 158 122 
5560 158 123 
5561 161 119 
5562 162 119 
5563 162 120 
5564 165 116 
5565 163 119 
5566 167 114 
5567 169 110 
5568 166 115 
5569 170 107 
5570 167 110 
5571 168 108 
5572 171 103 
5573 171 105 
5574 171 104 
5575 176 98 
5576 176 100 
5577 178 99 
5578 180 98 
5579 180 99 
5580 182 98 
5581 186 97 
5582 185 98 
5583 190 95 
5584 193 95 
5585 195 95 
5586 197 92 
5587 199 92 
5588 199 90 
5589 200 89 
5590 203 88 
5591 203 86 
5592 207 84 
5593 202 86 
5594 204 85 
5595 213 82 
5596 209 85 
5597 218 82 
5598 221 82 
5599 223 82 
5600 227 80 
5601 227 81 
5602 225 80 
5603 230 78 
5604 230 78 
5605 232 75 
5606 235 74 
5607 237 73 
5608 240 70 
5609 241 72 
5610 239 73 
5611 241 72 
5612 240 74 
5613 239 74 
5614 243 72 
5615 242 74 
5616 244 72 
5617 245 71 
5618 244 71 
5619 245 69 
5620 247 69 
5621 244 70 
5622 245 70 
5623 245 70 
5624 244 70 
5625 245 70 
5626 245 71 
5627 243 70 
5628 246 69 
5629 247 70 
5630 244 70 
5631 245 70 
5632 247 70 
5633 247 70 
5634 248 70 
5635 247 71 
5636 248 70 
5637 249 71 
5638 249 71 
5639 250 71 
5640 251 72 
5641 251 72 
5642 252 71 
5643 253 71 
5644 253 70 
5645 254 68 
5646 255 69 
5647 255 67 
5648 256 68 
5649 256 69 
5650 256 68 
5651 258 69 
5652 257 69 
5653 257 68 
5654 259 68 
5655 257 67 
5656 259 64 
5657 259 64 
5658 258 62 
5659 259 61 
5660 259 61 
5661 259 59 
5662 260 59 
5663 260 59 
5664 261 58 
5665 262 59 
5666 261 58 
5667 262 56 
5668 263 57 
5669 260 57 
5670 262 55 
5671 262 58 
5672 261 57 
5673 262 56 
5674 262 57 
5675 260 56 
5676 262 56 
5677 260 56 
5678 261 53 
5679 262 54 
5680 260 53 
5681 262 50 
5682 262 52 
5683 261 51 
5684 262 49 
5685 261 51 
5686 261 50 
5687 262 49 
5688 261 51 
5689 261 49 
5690 262 50 
5691 260 51 
5692 261 49 
5693 262 51 
5694 260 52 
5695 261 50 
5696 262 52 
5697 260 52 
5698 261 51 
5699 261 54 
5700 260 53 
5701 262 51 
5702 260 54 
5703 260 52 
5704 261 52 
5705 260 53 
5706 260 51 
5707 261 52 
5708 259 53 
5709 260 51 
5710 261 52 
5711 259 53 
5712 260 51 
5713 259 53 
5714 259 53 
5715 260 52 
5716 259 53 
5717 259 52 
5718 260 52 
5719 259 53 
5720 259 52 
5721 259 52 
5722 258 53 
5723 259 51 
5724 259 53 
5725 258 53 
5726 259 51 
5727 258 53 
5728 257 53 
5729 258 53 
5730 258 55 
5731 257 55 
5732 258 55 
5733 257 57 
5734 258 56 
5735 258 57 
5736 257 58 
5737 258 57 
5738 258 58 
5739 257 59 
5740 257 58 
5741 258 59 
5742 257 59 
5743 257 58 
5744 258 60 
5745 257 59 
5746 258 58 
5747 257 60 
5748 257 59 
5749 258 59 
5750 256 60 
5751 257 58 
5752 258 59 
5753 257 60 
5754 257 58 
5755 258 60 
5756 256 61 
5757 258 58 
5758 258 60 
5759 255 60 
5760 257 59 
5761 257 60 
5762 256 59 
5763 257 59 
5764 255 61 
5765 255 60 
5766 256 61 
5767 255 61 
5768 255 61 
5769 255 62 
5770 255 62 
5771 254 61 
5772 256 62 
5773 255 62 
5774 255 61 
5775 255 62 
5776 254 61 
5777 257 60 
5778 254 63 
5779 254 61 
5780 256 61 
5781 254 62 
5782 254 61 
5783 255 62 
5784 253 62 
5785 254 61 
5786 254 63 
5787 254 62 
5788 254 61 
5789 254 62 
5790 254 61 
5791 255 61 
5792 254 62 
5793 254 62 
5794 255 61 
5795 254 62 
5796 253 61 
5797 256 62 
5798 254 62 
5799 252 62 
5800 254 62 
5801 253 62 
5802 254 61 
5803 254 63 
5804 253 62 
5805 254 61 
5806 253 63 
5807 254 62 
5808 254 62 
5809 254 63 
5810 253 62 
5811 254 62 
5812 253 62 
5813 253 62 
5814 254 63 
5815 253 62 
5816 253 62 
5817 254 63 
5818 252 63 
5819 254 62 
5820 253 63 
5821 253 62 
5822 254 62 
5823 254 63 
5824 253 62 
5825 254 62 
5826 253 63 
5827 253 62 
5828 254 63 
5829 253 63 
5830 253 62 
5831 254 63 
5832 252 63 
5833 253 62 
5834 253 63 
5835 253 62 
5836 252 62 
5837 253 63 
5838 253 62 
5839 253 62 
5840 253 63 
5841 252 63 
5842 253 63 
5843 252 63 
5844 253 62 
5845 254 63 
5846 252 63 
5847 253 62 
5848 252 63 
5849 252 63 
5850 253 62 
5851 252 63 
5852 252 63 
5853 253 63 
5854 253 64 
5855 252 63 
5856 253 63 
5857 252 63 
5858 253 63 
5859 254 63 
5860 252 63 
5861 253 62 
5862 253 64 
5863 252 63 
5864 253 62 
5865 254 63 
5866 253 63 
5867 253 62 
5868 252 63 
5869 252 63 
5870 253 63 
5871 252 64 
5872 252 63 
5873 253 63 
5874 252 64 
5875 252 63 
5876 253 63 
5877 252 63 
5878 252 62 
5879 252 63 
5880 252 63 
5881 253 62 
5882 252 63 
5883 252 63 
5884 253 62 
5885 252 64 
5886 252 62 
5887 253 63 
5888 252 63 
5889 252 63 
5890 252 63 
5891 252 63 
5892 251 63 
5893 252 64 
5894 252 63 
5895 252 63 
5896 252 64 
5897 252 63 
5898 253 63 
5899 252 64 
5900 251 63 
5901 252 63 
5902 252 64 
5903 252 63 
5904 252 63 
5905 252 63 
5906 252 63 
5907 253 64 
5908 252 63 
5909 252 62 
5910 252 63 
5911 251 63 
5912 253 62 
5913 251 63 
5914 251 63 
5915 252 63 
5916 252 63 
5917 252 62 
5918 252 63 
5919 251 63 
5920 251 63 
5921 252 63 
5922 251 63 
5923 252 62 
5924 252 64 
5925 251 63 
5926 252 62 
5927 252 63 
5928 251 63 
5929 252 63 
5930 251 64 
5931 250 63 
5932 252 63 
5933 251 63 
5934 252 62 
5935 252 63 
5936 250 63 
5937 251 63 
5938 252 63 
5939 251 63 
5940 252 63 
5941 252 64 
5942 251 63 
5943 253 63 
5944 251 64 
5945 250 63 
5946 252 63 
5947 251 64 
5948 251 63 
5949 252 63 
5950 251 64 
5951 251 63 
5952 252 64 
5953 251 64 
5954 251 63 
5955 252 64 
5956 250 63 
5957 252 63 
5958 252 64 
5959 250 63 
5960 252 63 
5961 251 64 
5962 251 63 
5963 252 63 
5964 251 64 
5965 251 63 
5966 252 64 
5967 251 64 
5968 251 63 
5969 252 64 
5970 250 64 
5971 252 63 
5972 252 64 
5973 250 64 
5974 252 63 
5975 251 64 
5976 250 64 
5977 251 63 
5978 251 64 
5979 251 63 
5980 252 64 
5981 251 64 
5982 251 63 
5983 252 64 
5984 250 64 
5985 251 63 
5986 251 64 
5987 251 63 
5988 251 63 
5989 251 64 
5990 250 63 
5991 252 63 
5992 251 64 
5993 250 63 
5994 252 63 
5995 250 64 
5996 250 63 
5997 251 64 
5998 250 64 
5999 251 63 
6000 251 64 
6001 250 64 
6002 252 63 
6003 251 64 
6004 251 63 
6005 251 63 
6006 251 64 
6007 250 63 
6008 251 63 
6009 251 64 
6010 250 63 
6011 252 63 
6012 250 63 
6013 250 63 
6014 251 64 
6015 251 63 
6016 250 63 
6017 252 64 
6018 250 63 
6019 251 63 
6020 250 64 
6021 250 63 
6022 251 64 
6023 250 64 
6024 250 64 
6025 251 64 
6026 250 64 
6027 250 63 
6028 251 64 
6029 250 64 
6030 251 63 
6031 251 64 
6032 250 64 
6033 251 63 
6034 250 64 
6035 250 63 
6036 250 63 
6037 251 64 
6038 250 63 
6039 251 63 
6040 251 64 
6041 251 63 
6042 252 63 
6043 251 63 
6044 251 63 
6045 251 64 
6046 250 64 
6047 251 63 
6048 251 64 
6049 250 63 
6050 251 63 
6051 251 64 
6052 250 63 
6053 251 64 
6054 250 64 
6055 250 63 
6056 251 64 
6057 250 63 
6058 251 63 
6059 251 63 
6060 250 63 
6061 251 63 
6062 251 64 
6063 250 63 
6064 251 63 
6065 250 63 
6066 250 62 
6067 251 62 
6068 250 64 
6069 251 63 
6070 251 64 
6071 250 64 
6072 250 63 
6073 251 64 
6074 250 63 
6075 251 63 
6076 251 64 
6077 250 64 
6078 251 63 
6079 251 64 
6080 250 63 
6081 252 63 
6082 251 64 
6083 251 63 
6084 252 63 
6085 250 64 
6086 250 63 
6087 252 63 
6088 250 64 
6089 252 62 
6090 252 63 
6091 250 64 
6092 252 63 
6093 251 64 
6094 251 63 
6095 251 63 
6096 251 64 
6097 250 63 
6098 252 63 
6099 251 64 
6100 251 63 
6101 250 64 
6102 250 63 
6103 251 63 
6104 252 64 
6105 250 63 
6106 251 62 
6107 251 63 
6108 250 63 
6109 251 63 
6110 250 64 
6111 250 63 
6112 251 63 
6113 250 64 
6114 250 62 
6115 250 63 
6116 250 64 
6117 251 62 
6118 251 64 
6119 250 63 
6120 251 63 
6121 250 64 
6122 250 63 
6123 251 63 
6124 251 63 
6125 250 63 
6126 252 63 
6127 251 63 
6128 251 63 
6129 251 63 
6130 251 63 
6131 251 62 
6132 251 63 
6133 250 63 
6134 251 62 
6135 252 63 
6136 250 63 
6137 251 62 
6138 250 64 
6139 250 63 
6140 251 63 
6141 250 64 
6142 250 63 
6143 251 63 
6144 250 64 
6145 250 63 
6146 251 64 
6147 250 64 
6148 251 63 
6149 250 64 
6150 250 64 
6151 251 63 
6152 251 64 
6153 250 63 
6154 251 63 
6155 251 64 
6156 250 63 
6157 250 63 
6158 251 64 
6159 250 63 
6160 251 64 
6161 250 63 
6162 251 63 
6163 252 62 
6164 253 61 
6165 256 57 
6166 255 57 
6167 254 56 
6168 254 54 
6169 252 55 
6170 253 51 
6171 251 51 
6172 250 51 
6173 250 46 
6174 250 49 
6175 250 50 
6176 250 46 
6177 250 50 
6178 249 48 
6179 250 46 
6180 249 48 
6181 248 46 
6182 247 45 
6183 247 48 
6184 247 45 
6185 248 46 
6186 248 46 
6187 248 45 
6188 248 46 
6189 248 46 
6190 249 43 
6191 249 47 
6192 249 46 
6193 249 44 
6194 249 46 
6195 249 44 
6196 249 43 
6197 249 45 
6198 249 43 
6199 249 44 
6200 249 44 
6201 249 42 
6202 250 44 
6203 250 44 
6204 250 41 
6205 250 43 
6206 250 41 
6207 250 40 
6208 250 43 
6209 249 41 
6210 250 41 
6211 250 42 
6212 250 40 
6213 250 40 
6214 250 41 
6215 250 39 
6216 251 40 
6217 250 39 
6218 249 37 
6219 249 38 
6220 248 37 
6221 248 35 
6222 248 36 
6223 248 35 
6224 249 33 
6225 250 35 
6226 251 33 
6227 252 34 
6228 253 34 
6229 253 31 
6230 254 33 
6231 254 32 
6232 253 30 
6233 253 31 
6234 253 30 
6235 253 29 
6236 253 31 
6237 253 29 
6238 252 29 
6239 252 30 
6240 252 29 
6241 251 29 
6242 250 29 
6243 249 27 
6244 249 28 
6245 249 28 
6246 248 27 
6247 249 29 
6248 249 28 
6249 249 27 
6250 249 28 
6251 249 27 
6252 249 27 
6253 250 27 
6254 250 26 
6255 250 27 
6256 251 28 
6257 250 27 
6258 251 29 
6259 251 29 
6260 251 28 
6261 251 30 
6262 252 29 
6263 252 29 
6264 252 30 
6265 253 29 
6266 254 28 
6267 256 30 
6268 258 30 
6269 261 30 
6270 262 31 
6271 265 29 
6272 267 30 
6273 267 30 
6274 267 29 
6275 268 31 
6276 268 29 
6277 268 28 
6278 267 29 
6279 266 27 
6280 267 28 
6281 267 28 
6282 266 27 
6283 267 28 
6284 266 27 
6285 267 26 
6286 267 28 
6287 266 27 
6288 266 27 
6289 267 28 
6290 266 27 
6291 267 27 
6292 267 28 
6293 266 27 
6294 267 28 
6295 267 28 
6296 267 27 
6297 267 28 
6298 268 29 
6299 269 29 
6300 269 33 
6301 268 36 
6302 269 36 
6303 269 39 
6304 270 39 
6305 271 38 
6306 273 41 
6307 274 39 
6308 274 37 
6309 275 41 
6310 275 39 
6311 275 41 
6312 275 45 
6313 276 46 
6314 276 47 
6315 276 49 
6316 276 46 
6317 276 48 
6318 276 49 
6319 276 45 
6320 275 47 
6321 275 46 
6322 274 41 
6323 275 46 
6324 275 43 
6325 275 42 
6326 276 46 
6327 277 44 
6328 276 43 
6329 277 45 
6330 277 42 
6331 277 44 
6332 277 45 
6333 276 42 
6334 276 44 
6335 277 46 
6336 277 43 
6337 277 46 
6338 278 46 
6339 278 43 
6340 278 46 
6341 278 45 
6342 278 44 
6343 278 45 
6344 278 44 
6345 278 44 
6346 279 46 
6347 279 43 
6348 278 45 
6349 279 45 
6350 279 44 
6351 278 44 
6352 279 42 
6353 279 41 
6354 279 44 
6355 279 42 
6356 278 41 
6357 279 43 
6358 279 41 
6359 279 42 
6360 280 44 
6361 279 41 
6362 279 43 
6363 279 43 
6364 278 41 
6365 278 44 
6366 278 43 
6367 278 41 
6368 278 44 
6369 279 43 
6370 278 42 
6371 278 44 
6372 278 42 
6373 278 42 
6374 278 43 
6375 278 41 
6376 278 43 
6377 278 44 
6378 278 42 
6379 277 44 
6380 278 44 
6381 278 43 
6382 278 45 
6383 278 44 
6384 278 43 
6385 278 46 
6386 278 43 
6387 278 43 
6388 278 43 
6389 278 42 
6390 278 44 
6391 278 44 
6392 278 41 
6393 278 43 
6394 278 44 
6395 278 42 
6396 278 44 
6397 278 44 
6398 278 43 
6399 278 45 
6400 278 43 
6401 278 43 
6402 279 46 
6403 278 43 
6404 276 43 
6405 275 43 
6406 272 36 
6407 271 38 
6408 271 37 
6409 269 34 
6410 270 37 
6411 270 35 
6412 271 36 
6413 271 39 
6414 271 37 
6415 272 38 
6416 271 40 
6417 271 38 
6418 271 39 
6419 271 41 
6420 270 38 
6421 271 41 
6422 271 41 
6423 271 39 
6424 271 42 
6425 271 40 
6426 271 39 
6427 270 42 
6428 270 40 
6429 270 38 
6430 270 41 
6431 270 39 
6432 270 39 
6433 270 39 
6434 270 36 
6435 269 39 
6436 269 39 
6437 269 36 
6438 268 40 
6439 269 38 
6440 269 38 
6441 269 41 
6442 270 38 
6443 270 39 
6444 270 41 
6445 270 39 
6446 270 39 
6447 270 41 
6448 270 38 
6449 270 40 
6450 270 39 
6451 270 36 
6452 270 40 
6453 271 39 
6454 271 36 
6455 271 39 
6456 273 37 
6457 273 37 
6458 273 39 
6459 272 35 
6460 272 37 
6461 273 39 
6462 272 36 
6463 272 38 
6464 272 38 
6465 272 35 
6466 272 39 
6467 273 37 
6468 272 34 
6469 273 38 
6470 273 35 
6471 272 35 
6472 273 37 
6473 273 34 
6474 272 34 
6475 271 34 
6476 272 32 
6477 272 34 
6478 272 33 
6479 271 29 
6480 271 33 
6481 270 30 
6482 270 31 
6483 267 33 
6484 268 31 
6485 268 31 
6486 265 33 
6487 267 28 
6488 266 28 
6489 261 28 
6490 264 25 
6491 260 27 
6492 265 27 
6493 264 26 
6494 263 28 
6495 264 29 
6496 263 29 
6497 262 32 
6498 264 29 
6499 263 29 
6500 259 30 
6501 263 28 
6502 260 28 
6503 261 30 
6504 262 28 
6505 261 28 
6506 262 29 
6507 260 27 
6508 259 28 
6509 259 26 
6510 259 25 
6511 259 26 
6512 260 24 
6513 258 23 
6514 259 24 
6515 258 22 
6516 256 22 
6517 258 23 
6518 258 20 
6519 257 22 
6520 258 22 
6521 258 21 
6522 258 23 
6523 259 22 
6524 258 20 
6525 259 22 
6526 259 20 
6527 258 20 
6528 259 22 
6529 258 20 
6530 258 21 
6531 260 22 
6532 260 22 
6533 259 23 
6534 260 23 
6535 259 22 
6536 259 24 
6537 260 24 
6538 259 22 
6539 260 23 
6540 259 22 
6541 259 21 
6542 259 22 
6543 257 20 
6544 257 20 
6545 259 21 
6546 259 20 
6547 259 21 
6548 260 20 
6549 260 20 
6550 260 21 
6551 260 21 
6552 258 20 
6553 259 22 
6554 262 22 
6555 260 22 
6556 261 23 
6557 262 22 
6558 260 22 
6559 261 22 
6560 260 21 
6561 260 21 
6562 261 22 
6563 260 21 
6564 261 22 
6565 262 23 
6566 261 22 
6567 262 24 
6568 262 23 
6569 260 22 
6570 261 23 
6571 262 22 
6572 260 22 
6573 261 24 
6574 262 22 
6575 262 22 
6576 262 23 
6577 261 21 
6578 261 23 
6579 262 22 
6580 260 21 
6581 259 21 
6582 262 21 
6583 262 20 
6584 263 22 
6585 264 21 
6586 263 21 
6587 263 21 
6588 264 20 
6589 263 21 
6590 264 21 
6591 264 20 
6592 264 20 
6593 265 20 
6594 266 19 
6595 265 21 
6596 267 20 
6597 266 21 
6598 266 21 
6599 267 21 
6600 266 21 
6601 269 24 
6602 272 25 
6603 273 25 
6604 275 27 
6605 276 27 
6606 276 28 
6607 277 30 
6608 277 30 
6609 277 32 
6610 278 35 
6611 277 36 
6612 276 37 
6613 274 34 
6614 274 31 
6615 273 33 
6616 273 32 
6617 272 31 
6618 273 33 
6619 273 33 
6620 273 32 
6621 273 33 
6622 273 31 
6623 273 32 
6624 273 32 
6625 273 31 
6626 273 33 
6627 273 33 
6628 273 31 
6629 273 33 
6630 273 32 
6631 273 32 
6632 273 33 
6633 273 32 
6634 273 32 
6635 273 33 
6636 273 32 
6637 273 32 
6638 273 34 
6639 273 32 
6640 273 33 
6641 273 34 
6642 273 32 
6643 273 35 
6644 273 35 
6645 273 35 
6646 272 41 
6647 272 42 
6648 271 44 
6649 271 47 
6650 271 47 
6651 271 48 
6652 272 51 
6653 273 51 
6654 273 50 
6655 273 51 
6656 274 49 
6657 274 50 
6658 274 51 
6659 274 49 
6660 274 51 
6661 274 51 
6662 274 49 
6663 274 51 
6664 274 50 
6665 273 49 
6666 274 52 
6667 273 52 
6668 273 54 
6669 274 59 
6670 273 58 
6671 272 58 
6672 271 58 
6673 271 55 
6674 272 57 
6675 272 59 
6676 272 57 
6677 271 60 
6678 271 59 
6679 270 56 
6680 270 58 
6681 272 54 
6682 271 54 
6683 271 56 
6684 273 53 
6685 272 54 
6686 270 57 
6687 272 53 
6688 269 58 
6689 270 58 
6690 270 57 
6691 270 59 
6692 270 59 
6693 271 56 
6694 271 59 
6695 271 57 
6696 272 55 
6697 272 56 
6698 272 54 
6699 272 54 
6700 272 56 
6701 271 55 
6702 271 57 
6703 270 58 
6704 271 55 
6705 270 59 
6706 270 58 
6707 271 56 
6708 270 59 
6709 270 58 
6710 271 56 
6711 271 59 
6712 271 56 
6713 271 57 
6714 271 59 
6715 271 55 
6716 271 57 
6717 271 57 
6718 271 55 
6719 271 57 
6720 271 57 
6721 271 55 
6722 271 59 
6723 270 57 
6724 271 56 
6725 270 60 
6726 271 57 
6727 271 57 
6728 270 60 
6729 271 56 
6730 271 57 
6731 270 59 
6732 271 55 
6733 271 58 
6734 270 59 
6735 271 56 
6736 271 59 
6737 271 57 
6738 271 56 
6739 270 58 
6740 271 56 
6741 271 56 
6742 271 59 
6743 271 56 
6744 272 57 
6745 272 59 
6746 272 56 
6747 272 58 
6748 271 58 
6749 271 56 
6750 271 59 
6751 271 57 
6752 271 56 
6753 271 59 
6754 272 56 
6755 271 56 
6756 271 59 
6757 271 56 
6758 271 57 
6759 272 58 
6760 272 56 
6761 272 58 
6762 271 58 
6763 272 56 
6764 271 59 
6765 271 58 
6766 271 56 
6767 271 59 
6768 271 57 
6769 272 56 
6770 272 59 
6771 272 56 
6772 271 57 
6773 272 58 
6774 272 55 
6775 271 58 
6776 271 58 
6777 272 54 
6778 272 58 
6779 271 57 
6780 272 55 
6781 272 59 
6782 271 57 
6783 271 56 
6784 272 58 
6785 271 56 
6786 271 57 
6787 272 59 
6788 272 54 
6789 271 58 
6790 271 58 
6791 271 55 
6792 270 57 
6793 269 55 
6794 268 52 
6795 268 53 
6796 268 50 
6797 267 50 
6798 267 50 
6799 268 48 
6800 263 48 
6801 263 47 
6802 262 44 
6803 261 44 
6804 262 42 
6805 261 40 
6806 263 42 
6807 264 42 
6808 261 39 
6809 268 45 
6810 262 39 
6811 260 37 
6812 262 38 
6813 259 33 
6814 260 33 
6815 262 34 
6816 262 31 
6817 262 34 
6818 263 33 
6819 261 31 
6820 263 34 
6821 262 32 
6822 262 29 
6823 264 32 
6824 266 29 
6825 266 28 
6826 268 30 
6827 269 29 
6828 267 30 
6829 269 30 
6830 269 30 
6831 269 31 
6832 270 32 
6833 272 30 
6834 273 32 
6835 273 33 
6836 273 33 
6837 274 34 
6838 275 33 
6839 273 34 
6840 273 35 
6841 272 32 
6842 273 33 
6843 273 34 
6844 273 31 
6845 272 34 
6846 273 33 
6847 273 31 
6848 273 35 
6849 273 33 
6850 273 33 
6851 273 35 
6852 273 32 
6853 272 34 
6854 273 36 
6855 273 32 
6856 273 35 
6857 273 36 
6858 273 32 
6859 273 35 
6860 274 36 
6861 273 32 
6862 274 36 
6863 273 34 
6864 273 32 
6865 274 36 
6866 274 33 
6867 274 34 
6868 274 36 
6869 274 35 
6870 274 35 
6871 274 35 
6872 273 33 
6873 274 34 
6874 274 34 
6875 273 33 
6876 273 34 
6877 274 34 
6878 273 33 
6879 273 34 
6880 274 34 
6881 273 34 
6882 274 35 
6883 274 34 
6884 273 34 
6885 274 35 
6886 273 34 
6887 273 35 
6888 273 35 
6889 273 33 
6890 273 34 
6891 273 34 
6892 273 33 
6893 273 34 
6894 273 34 
6895 273 34 
6896 273 34 
6897 273 33 
6898 273 33 
6899 273 33 
6900 272 32 
6901 272 33 
6902 271 34 
6903 271 32 
6904 270 34 
6905 269 33 
6906 269 32 
6907 268 33 
6908 269 33 
6909 268 33 
6910 266 38 
6911 264 38 
6912 263 37 
6913 266 40 
6914 267 41 
6915 265 42 
6916 262 43 
6917 259 41 
6918 257 43 
6919 256 42 
6920 257 38 
6921 256 43 
6922 257 43 
6923 258 41 
6924 258 45 
6925 258 43 
6926 258 41 
6927 258 46 
6928 259 44 
6929 259 44 
6930 258 46 
6931 258 42 
6932 259 44 
6933 259 44 
6934 259 40 
6935 260 44 
6936 260 44 
6937 260 40 
6938 260 45 
6939 260 44 
6940 260 43 
6941 259 45 
6942 258 41 
6943 258 41 
6944 258 43 
6945 259 41 
6946 258 41 
6947 259 43 
6948 258 41 
6949 259 44 
6950 259 45 
6951 259 41 
6952 259 44 
6953 259 42 
6954 259 41 
6955 259 46 
6956 259 42 
6957 259 43 
6958 258 45 
6959 259 43 
6960 259 43 
6961 259 44 
6962 258 41 
6963 258 43 
6964 258 44 
6965 259 42 
6966 259 43 
6967 259 44 
6968 260 42 
6969 259 46 
6970 259 44 
6971 260 42 
6972 259 46 
6973 259 43 
6974 259 44 
6975 259 46 
6976 259 42 
6977 259 45 
6978 258 45 
6979 254 42 
6980 250 44 
6981 247 42 
6982 245 40 
6983 241 44 
6984 240 42 
6985 239 43 
6986 237 44 
6987 238 42 
6988 238 43 
6989 238 44 
6990 238 43 
6991 237 44 
6992 237 44 
6993 239 42 
6994 238 45 
6995 238 45 
6996 238 45 
6997 237 47 
6998 237 46 
6999 237 45 
7000 236 48 
7001 236 46 
7002 238 45 
7003 237 46 
7004 238 44 
7005 238 45 
7006 238 45 
7007 239 43 
7008 239 45 
7009 238 44 
7010 238 43 
7011 238 45 
7012 239 44 
7013 239 44 
7014 238 45 
7015 239 44 
7016 239 45 
7017 238 46 
7018 239 44 
7019 239 45 
7020 236 46 
7021 235 42 
7022 234 41 
7023 234 36 
7024 233 29 
7025 230 32 
7026 229 30 
7027 226 30 
7028 227 31 
7029 228 30 
7030 228 30 
7031 229 31 
7032 229 30 
7033 229 30 
7034 230 31 
7035 230 30 
7036 230 31 
7037 231 31 
7038 230 30 
7039 232 31 
7040 232 31 
7041 229 30 
7042 230 31 
7043 231 30 
7044 230 30 
7045 231 31 
7046 230 31 
7047 231 31 
7048 231 31 
7049 231 31 
7050 231 31 
7051 231 32 
7052 230 31 
7053 231 32 
7054 231 31 
7055 230 31 
7056 230 32 
7057 231 31 
7058 230 30 
7059 230 31 
7060 231 30 
7061 230 30 
7062 231 31 
7063 230 30 
7064 230 31 
7065 230 31 
7066 230 30 
7067 230 32 
7068 230 31 
7069 230 30 
7070 231 30 
7071 231 29 
7072 230 29 
7073 230 31 
7074 231 30 
7075 231 31 
7076 231 32 
7077 230 31 
7078 231 31 
7079 231 31 
7080 232 30 
7081 234 30 
7082 237 29 
7083 239 28 
7084 242 30 
7085 244 30 
7086 248 29 
7087 250 30 
7088 253 27 
7089 258 25 
7090 256 24 
7091 256 23 
7092 255 26 
7093 253 27 
7094 254 26 
7095 254 29 
7096 254 27 
7097 256 25 
7098 255 27 
7099 255 27 
7100 257 27 
7101 255 29 
7102 255 28 
7103 256 30 
7104 255 31 
7105 255 31 
7106 258 33 
7107 258 33 
7108 259 31 
7109 260 32 
7110 259 32 
7111 261 30 
7112 261 32 
7113 261 31 
7114 263 29 
7115 264 30 
7116 263 26 
7117 264 26 
7118 263 25 
7119 265 23 
7120 266 25 
7121 265 24 
7122 266 23 
7123 266 24 
7124 267 23 
7125 266 22 
7126 267 24 
7127 267 23 
7128 267 23 
7129 267 24 
7130 267 23 
7131 267 24 
7132 268 24 
7133 267 22 
7134 267 24 
7135 268 24 
7136 267 23 
7137 268 25 
7138 267 24 
7139 267 24 
7140 268 25 
7141 268 23 
7142 267 24 
7143 268 25 
7144 268 23 
7145 267 24 
7146 267 25 
7147 267 23 
7148 267 25 
7149 267 25 
7150 267 23 
7151 268 25 
7152 267 24 
7153 268 26 
7154 267 31 
7155 267 33 
7156 267 34 
7157 267 38 
7158 266 38 
7159 266 38 
7160 267 41 
7161 265 39 
7162 267 41 
7163 268 43 
7164 267 41 
7165 268 42 
7166 268 43 
7167 268 41 
7168 268 43 
7169 268 43 
7170 267 41 
7171 268 44 
7172 267 43 
7173 267 41 
7174 269 44 
7175 268 42 
7176 269 41 
7177 267 43 
7178 267 41 
7179 269 43 
7180 267 42 
7181 268 41 
7182 268 43 
7183 268 42 
7184 268 41 
7185 268 45 
7186 266 44 
7187 266 47 
7188 265 51 
7189 264 50 
7190 265 52 
7191 265 56 
7192 265 53 
7193 266 55 
7194 266 56 
7195 266 55 
7196 265 59 
7197 265 57 
7198 265 57 
7199 265 59 
7200 265 57 
7201 265 57 
7202 265 59 
7203 265 56 
7204 265 56 
7205 265 58 
7206 266 56 
7207 266 58 
7208 265 59 
7209 266 56 
7210 266 59 
7211 264 57 
7212 265 55 
7213 265 58 
7214 264 56 
7215 265 55 
7216 264 57 
7217 265 55 
7218 264 56 
7219 264 58 
7220 265 56 
7221 265 57 
7222 265 58 
7223 265 55 
7224 265 58 
7225 265 57 
7226 265 56 
7227 265 58 
7228 266 57 
7229 266 56 
7230 266 58 
7231 265 56 
7232 265 56 
7233 266 58 
7234 265 56 
7235 265 57 
7236 265 58 
7237 265 55 
7238 265 58 
7239 265 58 
7240 264 56 
7241 263 59 
7242 261 55 
7243 261 52 
7244 259 52 
7245 259 49 
7246 258 49 
7247 257 49 
7248 257 47 
7249 256 46 
7250 255 46 
7251 254 43 
7252 254 43 
7253 254 40 
7254 253 32 
7255 253 35 
7256 251 31 
7257 252 30 
7258 251 33 
7259 251 31 
7260 251 31 
7261 253 33 
7262 254 30 
7263 254 33 
7264 255 35 
7265 254 33 
7266 255 36 
7267 254 35 
7268 253 33 
7269 254 36 
7270 254 34 
7271 253 34 
7272 254 36 
7273 254 35 
7274 253 35 
7275 254 37 
7276 254 35 
7277 253 36 
7278 254 36 
7279 253 34 
7280 253 36 
7281 255 36 
7282 252 34 
7283 252 32 
7284 252 28 
7285 253 27 
7286 256 29 
7287 256 26 
7288 261 26 
7289 253 30 
7290 253 29 
7291 253 31 
7292 252 30 
7293 250 28 
7294 251 30 
7295 251 29 
7296 250 28 
7297 250 29 
7298 250 28 
7299 249 28 
7300 248 29 
7301 247 27 
7302 246 27 
7303 246 26 
7304 245 25 
7305 245 26 
7306 247 25 
7307 245 24 
7308 246 25 
7309 247 25 
7310 245 24 
7311 246 25 
7312 246 24 
7313 245 24 
7314 246 25 
7315 245 24 
7316 245 25 
7317 245 25 
7318 245 24 
7319 245 25 
7320 246 25 
7321 245 24 
7322 246 25 
7323 247 25 
7324 246 24 
7325 247 25 
7326 248 25 
7327 247 24 
7328 248 25 
7329 248 24 
7330 247 25 
7331 249 25 
7332 249 24 
7333 249 25 
7334 250 26 
7335 250 25 
7336 251 26 
7337 252 27 
7338 257 27 
7339 258 28 
7340 258 28 
7341 263 27 
7342 265 27 
7343 266 27 
7344 269 27 
7345 270 28 
7346 271 28 
7347 270 29 
7348 271 29 
7349 271 29 
7350 270 29 
7351 270 29 
7352 269 27 
7353 270 30 
7354 269 28 
7355 270 28 
7356 271 31 
7357 271 28 
7358 271 29 
7359 272 30 
7360 272 26 
7361 272 28 
7362 272 26 
7363 270 22 
7364 271 26 
7365 269 22 
7366 270 21 
7367 270 24 
7368 270 22 
7369 270 22 
7370 270 24 
7371 270 22 
7372 269 23 
7373 270 24 
7374 270 23 
7375 270 24 
7376 270 24 
7377 270 22 
7378 269 23 
7379 269 23 
7380 269 22 
7381 270 24 
7382 269 23 
7383 270 22 
7384 270 23 
7385 270 22 
7386 269 23 
7387 270 24 
7388 270 23 
7389 270 24 
7390 270 24 
7391 270 23 
7392 270 24 
7393 270 24 
7394 270 23 
7395 270 24 
7396 270 23 
7397 270 23 
7398 270 25 
7399 270 23 
7400 269 23 
7401 270 24 
7402 270 23 
7403 270 24 
7404 270 24 
7405 270 23 
7406 270 24 
7407 270 24 
7408 270 23 
7409 271 24 
7410 270 24 
7411 270 23 
7412 270 25 
7413 270 23 
7414 269 24 
7415 270 25 
7416 269 23 
7417 269 24 
7418 269 25 
7419 269 23 
7420 270 24 
7421 269 24 
7422 270 23 
7423 270 24 
7424 269 23 
7425 269 23 
7426 269 25 
7427 269 23 
7428 269 24 
7429 269 25 
7430 269 23 
7431 269 24 
7432 269 25 
7433 269 23 
7434 269 24 
7435 270 24 
7436 270 22 
7437 269 24 
7438 270 23 
7439 269 23 
7440 270 25 
7441 270 23 
7442 269 23 
7443 269 24 
7444 269 23 
7445 270 23 
7446 270 24 
7447 270 23 
7448 270 23 
7449 270 24 
7450 270 23 
7451 270 24 
7452 269 23 
7453 269 23 
7454 270 24 
7455 270 23 
7456 270 23 
7457 270 25 
7458 270 23 
7459 269 23 
7460 270 25 
7461 270 23 
7462 270 24 
7463 270 25 
7464 270 23 
7465 269 25 
7466 270 25 
7467 269 23 
7468 269 25 
7469 269 24 
7470 269 24 
7471 270 25 
7472 270 24 
7473 270 24 
7474 270 26 
7475 270 26 
7476 271 26 
7477 272 28 
7478 272 27 
7479 272 27 
7480 272 29 
7481 272 27 
7482 272 27 
7483 272 28 
7484 272 27 
7485 271 29 
7486 272 29 
7487 272 27 
7488 272 29 
7489 272 28 
7490 272 27 
7491 272 29 
7492 272 28 
7493 271 28 
7494 272 29 
7495 273 29 
7496 272 30 
7497 275 32 
7498 275 31 
7499 275 34 
7500 276 34 
7501 274 33 
7502 273 35 
7503 271 32 
7504 270 31 
7505 267 33 
7506 266 29 
7507 263 29 
7508 262 27 
7509 263 23 
7510 262 24 
7511 262 24 
7512 261 22 
7513 260 23 
7514 262 22 
7515 263 22 
7516 264 23 
7517 265 22 
7518 264 21 
7519 265 22 
7520 266 21 
7521 264 22 
7522 266 23 
7523 267 22 
7524 265 23 
7525 267 24 
7526 266 23 
7527 265 24 
7528 268 25 
7529 267 24 
7530 267 25 
7531 268 26 
7532 268 25 
7533 269 27 
7534 270 25 
7535 269 24 
7536 269 26 
7537 270 25 
7538 269 26 
7539 271 27 
7540 271 26 
7541 270 26 
7542 271 27 
7543 271 26 
7544 270 27 
7545 272 28 
7546 270 26 
7547 270 27 
7548 272 27 
7549 270 26 
7550 271 27 
7551 271 27 
7552 270 26 
7553 270 28 
7554 271 27 
7555 270 27 
7556 270 27 
7557 270 27 
7558 269 27 
7559 270 28 
7560 270 26 
7561 270 27 
7562 271 27 
7563 270 26 
7564 271 27 
7565 271 26 
7566 270 26 
7567 271 27 
7568 271 27 
7569 270 26 
7570 271 28 
7571 271 27 
7572 270 27 
7573 271 28 
7574 271 27 
7575 271 28 
7576 272 29 
7577 272 27 
7578 272 28 
7579 273 28 
7580 272 27 
7581 274 29 
7582 275 29 
7583 274 29 
7584 276 31 
7585 277 31 
7586 277 32 
7587 278 33 
7588 278 32 
7589 277 33 
7590 277 32 
7591 275 31 
7592 276 33 
7593 276 31 
7594 276 30 
7595 277 33 
7596 277 30 
7597 276 30 
7598 277 33 
7599 277 29 
7600 276 30 
7601 277 32 
7602 277 30 
7603 276 31 
7604 276 31 
7605 276 29 
7606 277 32 
7607 277 31 
7608 277 30 
7609 277 32 
7610 276 29 
7611 276 30 
7612 277 32 
7613 276 29 
7614 276 30 
7615 277 31 
7616 276 29 
7617 276 30 
7618 277 30 
7619 276 28 
7620 276 30 
7621 276 29 
7622 275 27 
7623 276 30 
7624 276 28 
7625 276 29 
7626 276 30 
7627 276 28 
7628 276 29 
7629 277 30 
7630 276 29 
7631 277 30 
7632 277 30 
7633 277 29 
7634 277 31 
7635 277 30 
7636 277 29 
7637 277 31 
7638 276 30 
7639 277 30 
7640 277 31 
7641 276 29 
7642 276 29 
7643 277 32 
7644 277 29 
7645 277 30 
7646 277 31 
7647 277 29 
7648 277 31 
7649 277 29 
7650 276 28 
7651 277 31 
7652 277 29 
7653 276 29 
7654 277 31 
7655 277 29 
7656 276 29 
7657 277 31 
7658 277 29 
7659 277 30 
7660 277 31 
7661 276 28 
7662 277 31 
7663 277 30 
7664 276 29 
7665 277 31 
7666 278 31 
7667 277 30 
7668 277 32 
7669 277 30 
7670 276 29 
7671 277 33 
7672 277 30 
7673 276 31 
7674 277 32 
7675 276 29 
7676 276 31 
7677 277 31 
7678 276 30 
7679 276 31 
7680 276 30 
7681 275 29 
7682 276 31 
7683 277 31 
7684 276 29 
7685 277 33 
7686 277 30 
7687 275 29 
7688 277 32 
7689 277 31 
7690 276 31 
7691 277 32 
7692 276 29 
7693 275 30 
7694 274 30 
7695 270 28 
7696 267 30 
7697 263 29 
7698 262 31 
7699 265 39 
7700 261 35 
7701 262 38 
7702 262 40 
7703 264 39 
7704 265 40 
7705 266 42 
7706 268 40 
7707 270 40 
7708 271 42 
7709 272 37 
7710 273 40 
7711 274 41 
7712 275 38 
7713 274 39 
7714 275 36 
7715 274 34 
7716 274 37 
7717 275 36 
7718 274 35 
7719 274 36 
7720 275 35 
7721 274 34 
7722 274 36 
7723 275 36 
7724 275 37 
7725 275 38 
7726 275 37 
7727 275 39 
7728 276 38 
7729 275 34 
7730 275 36 
7731 276 35 
7732 275 32 
7733 275 36 
7734 275 33 
7735 274 31 
7736 274 31 
7737 273 28 
7738 272 29 
7739 271 28 
7740 270 27 
7741 270 29 
7742 270 29 
7743 269 27 
7744 268 30 
7745 267 29 
7746 264 27 
7747 268 32 
7748 268 31 
7749 268 32 
7750 267 33 
7751 266 30 
7752 266 31 
7753 265 31 
7754 265 30 
7755 265 31 
7756 265 31 
7757 266 30 
7758 265 32 
7759 266 31 
7760 266 30 
7761 266 33 
7762 265 31 
7763 265 31 
7764 265 33 
7765 266 31 
7766 265 31 
7767 265 32 
7768 266 30 
7769 266 32 
7770 266 32 
7771 266 30 
7772 266 32 
7773 265 30 
7774 265 28 
7775 265 29 
7776 266 26 
7777 265 25 
7778 265 26 
7779 264 24 
7780 264 25 
7781 264 25 
7782 264 24 
7783 264 25 
7784 264 25 
7785 264 24 
7786 264 26 
7787 264 25 
7788 264 24 
7789 264 26 
7790 264 24 
7791 264 24 
7792 264 25 
7793 264 24 
7794 264 25 
7795 264 25 
7796 264 24 
7797 265 25 
7798 265 25 
7799 266 24 
7800 267 26 
7801 267 25 
7802 267 24 
7803 267 26 
7804 268 25 
7805 268 25 
7806 268 27 
7807 268 25 
7808 267 26 
7809 268 26 
7810 267 25 
7811 268 26 
7812 267 26 
7813 267 25 
7814 267 26 
7815 267 26 
7816 267 25 
7817 267 26 
7818 267 25 
7819 267 25 
7820 267 26 
7821 267 25 
7822 267 26 
7823 267 26 
7824 267 25 
7825 267 26 
7826 267 26 
7827 267 25 
7828 267 26 
7829 267 26 
7830 267 25 
7831 268 27 
7832 268 26 
7833 268 26 
7834 268 28 
7835 269 27 
7836 269 27 
7837 269 29 
7838 269 29 
7839 269 31 
7840 268 34 
7841 269 34 
7842 269 35 
7843 270 37 
7844 270 36 
7845 270 36 
7846 271 36 
7847 271 33 
7848 271 35 
7849 271 35 
7850 270 34 
7851 271 36 
7852 271 34 
7853 270 34 
7854 271 35 
7855 271 33 
7856 271 33 
7857 271 35 
7858 271 32 
7859 270 33 
7860 270 33 
7861 270 32 
7862 269 33 
7863 269 34 
7864 269 34 
7865 268 36 
7866 268 36 
7867 268 34 
7868 267 36 
7869 265 34 
7870 265 35 
7871 264 39 
7872 262 35 
7873 262 36 
7874 262 38 
7875 262 35 
7876 262 35 
7877 262 33 
7878 262 30 
7879 264 33 
7880 263 32 
7881 263 29 
7882 262 33 
7883 263 30 
7884 263 29 
7885 264 30 
7886 264 28 
7887 264 29 
7888 264 29 
7889 264 28 
7890 263 29 
7891 264 29 
7892 264 27 
7893 264 30 
7894 264 29 
7895 264 30 
7896 263 32 
7897 263 31 
7898 263 31 
7899 263 32 
7900 263 30 
7901 264 31 
7902 262 33 
7903 264 30 
7904 264 31 
7905 264 30 
7906 264 28 
7907 264 31 
7908 265 29 
7909 265 28 
7910 265 31 
7911 265 29 
7912 264 29 
7913 264 31 
7914 264 29 
7915 265 30 
7916 263 31 
7917 264 28 
7918 263 31 
7919 263 31 
7920 263 30 
7921 263 33 
7922 264 34 
7923 263 30 
7924 264 33 
7925 265 30 
7926 266 29 
7927 265 31 
7928 265 29 
7929 265 28 
7930 265 30 
7931 265 28 
7932 265 29 
7933 264 30 
7934 265 27 
7935 265 29 
7936 266 31 
7937 265 28 
7938 266 33 
7939 265 33 
7940 263 30 
7941 266 35 
7942 263 35 
7943 265 34 
7944 264 36 
7945 265 34 
7946 264 32 
7947 265 34 
7948 263 31 
7949 264 33 
7950 262 32 
7951 262 29 
7952 262 31 
7953 261 30 
7954 263 28 
7955 263 30 
7956 263 28 
7957 263 28 
7958 262 31 
7959 262 29 
7960 264 29 
7961 263 29 
7962 264 28 
7963 265 28 
7964 265 29 
7965 266 27 
7966 266 28 
7967 266 28 
7968 267 27 
7969 268 30 
7970 267 29 
7971 267 28 
7972 267 32 
7973 266 31 
7974 267 31 
7975 265 33 
7976 265 31 
7977 265 32 
7978 265 33 
7979 265 30 
7980 266 33 
7981 265 33 
7982 265 30 
7983 265 33 
7984 265 31 
7985 266 30 
7986 265 33 
7987 265 30 
7988 267 29 
7989 265 33 
7990 266 29 
7991 264 30 
7992 265 32 
7993 265 28 
7994 266 32 
7995 265 30 
7996 265 29 
7997 266 31 
7998 264 32 
7999 265 30 
8000 265 33 
8001 265 31 
8002 265 30 
8003 265 33 
8004 265 31 
8005 266 30 
8006 264 32 
8007 265 29 
8008 266 32 
8009 265 31 
8010 266 29 
8011 266 32 
8012 265 30 
8013 265 30 
8014 265 32 
8015 265 31 
8016 265 30 
8017 265 33 
8018 265 30 
8019 265 31 
8020 265 32 
8021 266 30 
8022 265 31 
8023 265 33 
8024 266 29 
8025 265 30 
8026 265 31 
8027 266 29 
8028 265 32 
8029 265 31 
8030 265 30 
8031 265 33 
8032 265 30 
8033 264 30 
8034 263 34 
8035 261 31 
8036 259 31 
8037 257 31 
8038 255 27 
8039 252 27 
8040 252 26 
8041 249 23 
8042 246 24 
8043 244 20 
8044 245 19 
8045 247 21 
8046 248 20 
8047 249 20 
8048 251 22 
8049 250 21 
8050 255 22 
8051 254 25 
8052 254 25 
8053 256 26 
8054 250 26 
8055 250 25 
8056 255 26 
8057 250 26 
8058 250 25 
8059 255 27 
8060 250 25 
8061 250 25 
8062 250 26 
8063 250 26 
8064 250 26 
8065 250 26 
8066 249 25 
8067 249 25 
8068 249 26 
8069 248 25 
8070 249 25 
8071 250 26 
8072 250 25 
8073 250 26 
8074 250 26 
8075 250 25 
8076 250 26 
8077 250 26 
8078 246 25 
8079 243 27 
8080 237 27 
8081 234 28 
8082 230 31 
8083 225 31 
8084 214 33 
8085 206 33 
8086 198 33 
8087 192 35 
8088 184 33 
8089 175 33 
8090 164 36 
8091 151 37 
8092 148 33 
8093 135 37 
8094 118 43 
8095 105 48 
8096 92 55 
8097 82 59 
8098 75 61 
8099 67 66 
8100 61 69 
8101 53 75 
8102 46 84 
8103 42 89 
8104 41 91 
8105 36 99 
8106 34 109 
8107 33 116 
8108 31 127 
8109 29 141 
8110 28 151 
8111 28 154 
8112 27 161 
8113 27 169 
8114 27 173 
8115 26 183 
8116 26 190 
8117 26 194 
8118 25 200 
8119 26 203 
8120 27 204 
8121 28 207 
8122 29 210 
8123 29 210 
8124 29 213 
8125 28 214 
8126 26 215 
8127 25 218 
8128 24 219 
8129 23 220 
8130 23 223 
8131 24 223 
8132 24 223 
8133 26 226 
8134 27 226 
8135 28 227 
8136 28 228 
8137 28 227 
8138 28 228 
8139 27 228 
8140 26 228 
8141 25 228 
8142 25 230 
8143 24 229 
8144 24 230 
8145 25 230 
8146 25 229 
8147 25 230 
8148 25 230 
8149 24 229 
8150 24 230 
8151 24 229 
8152 25 229 
8153 25 230 
8154 25 229 
8155 24 230 
8156 24 231 
8157 24 229 
8158 24 230 
8159 23 231 
8160 23 230 
8161 24 231 
8162 23 230 
8163 22 228 
8164 21 230 
8165 20 230 
8166 20 230 
8167 20 231 
8168 20 230 
8169 20 230 
8170 19 231 
8171 19 231 
8172 20 231 
8173 19 232 
8174 20 231 
8175 20 232 
8176 19 232 
8177 21 231 
8178 20 232 
8179 19 231 
8180 20 230 
8181 20 231 
8182 19 230 
8183 21 229 
8184 20 231 
8185 20 229 
8186 21 229 
8187 19 230 
8188 20 230 
8189 21 230 
8190 20 230 
8191 21 228 
8192 21 231 
8193 20 230 
8194 22 229 
8195 22 231 
8196 20 231 
8197 23 231 
8198 22 234 
8199 21 234 
8200 22 235 
8201 22 237 
8202 22 236 
8203 23 238 
8204 23 237 
8205 24 236 
8206 24 236 
8207 24 235 
8208 24 233 
8209 24 233 
8210 25 232 
8211 25 231 
8212 25 231 
8213 25 231 
8214 26 230 
8215 27 231 
8216 27 229 
8217 27 229 
8218 28 228 
8219 28 227 
8220 28 227 
8221 28 226 
8222 28 225 
8223 28 226 
8224 28 225 
8225 28 225 
8226 27 226 
8227 27 224 
8228 27 225 
8229 27 225 
8230 28 223 
8231 28 223 
8232 28 224 
8233 28 223 
8234 28 224 
8235 29 225 
8236 29 225 
8237 30 228 
8238 31 229 
8239 32 229 
8240 33 231 
8241 34 231 
8242 32 228 
8243 32 228 
8244 32 228 
8245 33 228 
8246 34 229 
8247 34 229 
8248 34 229 
8249 33 229 
8250 33 229 
8251 33 229 
8252 34 229 
8253 34 228 
8254 34 229 
8255 34 228 
8256 34 228 
8257 34 228 
8258 34 228 
8259 34 228 
8260 34 228 
8261 34 227 
8262 34 228 
8263 34 229 
8264 34 227 
8265 34 229 
8266 34 229 
8267 34 229 
8268 34 230 
8269 34 230 
8270 34 230 
8271 33 231 
8272 33 231 
8273 31 230 
8274 32 231 
8275 31 230 
8276 30 231 
8277 30 232 
8278 30 231 
8279 29 232 
8280 30 232 
8281 29 231 
8282 28 233 
8283 28 232 
8284 27 231 
8285 27 232 
8286 28 232 
8287 26 231 
8288 26 231 
8289 25 230 
8290 25 229 
8291 24 229 
8292 25 227 
8293 24 227 
8294 23 226 
8295 24 224 
8296 21 226 
8297 21 225 
8298 22 224 
8299 20 225 
8300 20 224 
8301 22 223 
8302 21 224 
8303 20 224 
8304 21 224 
8305 19 224 
8306 20 223 
8307 20 224 
8308 19 225 
8309 22 223 
8310 20 226 
8311 20 225 
8312 21 224 
8313 20 224 
8314 19 224 
8315 22 222 
8316 19 224 
8317 20 223 
8318 22 222 
8319 19 224 
8320 22 221 
8321 21 223 
8322 19 224 
8323 20 223 
8324 22 223 
8325 19 225 
8326 23 223 
8327 22 225 
8328 21 225 
8329 24 223 
8330 22 224 
8331 22 224 
8332 22 222 
8333 20 224 
8334 21 221 
8335 20 221 
8336 20 222 
8337 21 220 
8338 21 221 
8339 19 222 
8340 20 221 
8341 19 224 
8342 19 224 
8343 21 223 
8344 20 224 
8345 19 224 
8346 22 223 
8347 20 224 
8348 21 223 
8349 21 222 
8350 18 225 
8351 20 224 
8352 21 225 
8353 20 226 
8354 20 225 
8355 20 226 
8356 19 227 
8357 21 226 
8358 20 227 
8359 20 227 
8360 21 226 
8361 20 228 
8362 20 228 
8363 21 228 
8364 19 229 
8365 19 228 
8366 19 229 
8367 18 228 
8368 19 227 
8369 19 229 
8370 18 229 
8371 18 229 
8372 18 230 
8373 18 230 
8374 19 229 
8375 19 230 
8376 18 230 
8377 20 229 
8378 19 230 
8379 20 230 
8380 21 231 
8381 19 230 
8382 20 227 
8383 19 226 
8384 18 227 
8385 20 224 
8386 19 226 
8387 18 225 
8388 21 224 
8389 18 226 
8390 18 226 
8391 21 225 
8392 19 226 
8393 18 225 
8394 19 225 
8395 18 226 
8396 18 225 
8397 19 225 
8398 18 225 
8399 20 224 
8400 19 226 
8401 18 225 
8402 19 224 
8403 19 224 
8404 20 224 
8405 21 223 
8406 22 222 
8407 21 221 
8408 21 221 
8409 21 219 
8410 21 218 
8411 21 217 
8412 21 217 
8413 21 217 
8414 21 218 
8415 21 218 
8416 22 218 
8417 21 219 
8418 21 219 
8419 21 220 
8420 21 221 
8421 21 220 
8422 22 222 
8423 21 224 
8424 21 223 
8425 22 224 
8426 21 222 
8427 21 221 
8428 21 222 
8429 21 221 
8430 21 220 
8431 21 221 
8432 22 219 
8433 23 217 
8434 23 218 
8435 23 217 
8436 24 216 
8437 23 216 
8438 23 214 
8439 23 212 
8440 23 209 
8441 22 205 
8442 22 206 
8443 22 201 
8444 22 200 
8445 22 201 
8446 22 200 
8447 23 200 
8448 22 200 
8449 21 197 
8450 21 197 
8451 19 195 
8452 20 192 
8453 19 191 
8454 19 185 
8455 19 183 
8456 20 182 
8457 20 177 
8458 21 181 
8459 21 179 
8460 22 179 
8461 22 179 
8462 23 175 
8463 23 174 
8464 23 176 
8465 24 175 
8466 24 177 
8467 23 182 
8468 26 180 
8469 27 183 
8470 25 190 
8471 29 189 
8472 30 192 
8473 28 193 
8474 28 193 
8475 30 195 
8476 30 194 
8477 32 194 
8478 34 197 
8479 34 198 
8480 35 198 
8481 34 203 
8482 35 203 
8483 35 204 
8484 36 205 
8485 38 203 
8486 37 203 
8487 37 203 
8488 37 202 
8489 38 202 
8490 37 203 
8491 37 203 
8492 37 203 
8493 38 203 
8494 38 202 
8495 37 204 
8496 42 202 
8497 40 203 
8498 45 204 
8499 47 204 
8500 47 206 
8501 53 207 
8502 56 208 
8503 59 210 
8504 62 213 
8505 63 214 
8506 64 216 
8507 67 218 
8508 67 218 
8509 69 221 
8510 70 221 
8511 71 222 
8512 74 223 
8513 75 223 
8514 75 223 
8515 77 224 
8516 79 225 
8517 81 227 
8518 82 230 
8519 82 230 
8520 83 232 
8521 85 238 
8522 86 241 
8523 88 245 
8524 91 252 
8525 91 252 
8526 95 254 
8527 99 260 
8528 100 259 
8529 103 261 
8530 105 263 
8531 105 263 
8532 106 265 
8533 106 267 
8534 107 267 
8535 109 269 
8536 110 270 
8537 112 270 
8538 117 270 
8539 119 270 
8540 121 270 
8541 124 270 
8542 125 270 
8543 128 269 
8544 128 271 
8545 130 272 
8546 133 272 
8547 133 275 
8548 133 275 
8549 135 276 
8550 136 277 
8551 137 276 
8552 139 276 
8553 140 276 
8554 140 275 
8555 142 275 
8556 143 275 
8557 144 274 
8558 144 275 
8559 144 275 
8560 145 275 
8561 145 276 
8562 144 276 
8563 144 275 
8564 144 276 
8565 144 275 
8566 146 275 
8567 145 276 
8568 146 275 
8569 146 275 
8570 145 276 
8571 146 275 
8572 147 276 
8573 146 277 
8574 147 277 
8575 147 278 
8576 147 278 
8577 149 278 
8578 148 279 
8579 148 279 
8580 149 278 
8581 149 279 
8582 149 279 
8583 150 279 
8584 149 280 
8585 150 280 
8586 151 280 
8587 152 281 
8588 153 281 
8589 155 281 
8590 156 281 
8591 157 280 
8592 157 280 
8593 158 279 
8594 160 278 
8595 160 279 
8596 159 279 
8597 161 278 
8598 162 279 
8599 164 278 
8600 166 278 
8601 167 279 
8602 168 278 
8603 169 279 
8604 170 279 
8605 171 279 
8606 170 280 
8607 170 280 
8608 172 280 
8609 172 281 
8610 172 281 
8611 173 281 
8612 173 282 
8613 173 282 
8614 174 282 
8615 174 282 
8616 174 282 
8617 176 282 
8618 175 283 
8619 176 283 
8620 178 284 
8621 176 284 
8622 179 284 
8623 179 285 
8624 178 285 
8625 181 284 
8626 181 285 
8627 180 284 
8628 183 284 
8629 183 284 
8630 183 283 
8631 185 283 
8632 184 283 
8633 185 282 
8634 185 282 
8635 186 282 
8636 188 281 
8637 189 281 
8638 189 281 
8639 191 280 
8640 191 280 
8641 191 280 
8642 193 280 
8643 193 280 
8644 194 279 
8645 195 279 
8646 194 280 
8647 197 280 
8648 199 281 
8649 204 281 
8650 204 281 
8651 205 281 
8652 211 280 
8653 210 280 
8654 209 279 
8655 210 278 
8656 211 278 
8657 211 277 
8658 212 276 
8659 213 276 
8660 213 275 
8661 215 274 
8662 216 277 
8663 216 276 
8664 216 277 
8665 216 279 
8666 218 278 
8667 221 279 
8668 221 279 
8669 220 279 
8670 222 279 
8671 224 279 
8672 226 278 
8673 224 278 
8674 224 278 
8675 227 276 
8676 225 277 
8677 223 277 
8678 226 276 
8679 225 277 
8680 228 275 
8681 231 274 
8682 230 274 
8683 232 273 
8684 235 273 
8685 233 273 
8686 236 271 
8687 236 272 
8688 237 271 
8689 239 270 
8690 239 270 
8691 239 269 
8692 241 268 
8693 239 269 
8694 240 269 
8695 240 268 
8696 239 269 
8697 240 268 
8698 241 269 
8699 240 269 
8700 241 268 
8701 241 269 
8702 241 269 
8703 244 267 
8704 241 269 
8705 241 270 
8706 244 270 
8707 241 273 
8708 240 273 
8709 245 273 
8710 244 274 
8711 246 274 
8712 247 273 
8713 245 274 
8714 245 273 
8715 247 275 
8716 245 276 
8717 245 276 
8718 246 276 
8719 242 276 
8720 243 276 
8721 242 277 
8722 241 277 
8723 242 276 
8724 238 277 
8725 238 277 
8726 239 278 
8727 238 278 
8728 239 278 
8729 246 278 
8730 244 279 
8731 244 279 
8732 247 280 
8733 244 281 
8734 247 281 
8735 248 281 
8736 240 280 
8737 245 280 
8738 246 280 
8739 240 280 
8740 249 279 
8741 243 281 
8742 241 281 
8743 250 279 
8744 245 281 
8745 244 280 
8746 249 279 
8747 245 281 
8748 245 281 
8749 248 281 
8750 245 281 
8751 247 280 
8752 247 281 
8753 245 281 
8754 252 277 
8755 247 281 
8756 245 281 
8757 251 279 
8758 245 281 
8759 246 281 
8760 255 277 
8761 246 282 
8762 249 281 
8763 248 281 
8764 247 281 
8765 252 278 
8766 248 281 
8767 246 281 
8768 255 276 
8769 249 280 
8770 245 281 
8771 254 277 
8772 251 279 
8773 252 279 
8774 253 278 
8775 250 281 
8776 253 278 
8777 250 279 
8778 245 282 
8779 251 279 
8780 249 280 
8781 246 282 
8782 252 278 
8783 248 281 
8784 246 282 
8785 254 277 
8786 248 282 
8787 248 281 
8788 251 278 
8789 247 282 
8790 250 280 
8791 255 278 
8792 249 281 
8793 250 279 
8794 254 278 
8795 251 281 
8796 254 278 
8797 252 279 
8798 248 281 
8799 250 280 
8800 250 281 
8801 248 281 
8802 256 277 
8803 250 281 
8804 248 281 
8805 253 279 
8806 249 281 
8807 255 277 
8808 252 279 
8809 248 281 
8810 251 280 
8811 251 281 
8812 248 281 
8813 256 277 
8814 251 280 
8815 249 281 
8816 254 277 
8817 250 281 
8818 249 281 
8819 254 278 
8820 249 281 
8821 252 277 
8822 249 280 
8823 246 281 
8824 254 277 
8825 254 278 
8826 251 280 
8827 255 277 
8828 252 278 
8829 248 281 
8830 254 277 
8831 249 281 
8832 248 281 
8833 254 278 
8834 249 281 
8835 251 279 
8836 256 277 
8837 249 281 
8838 253 278 
8839 253 279 
8840 248 281 
8841 249 280 
8842 250 281 
8843 248 281 
8844 256 276 
8845 250 281 
8846 249 281 
8847 255 278 
8848 250 281 
8849 249 281 
8850 253 278 
8851 248 281 
8852 248 281 
8853 251 280 
8854 247 282 
8855 251 279 
8856 250 281 
8857 247 282 
8858 254 277 
8859 249 281 
8860 247 281 
8861 252 279 
8862 248 281 
8863 249 280 
8864 255 278 
8865 248 281 
8866 251 279 
8867 252 280 
8868 247 282 
8869 253 277 
8870 250 280 
8871 247 281 
8872 254 276 
8873 248 280 
8874 245 281 
8875 251 278 
8876 249 280 
8877 248 281 
8878 254 278 
8879 247 281 
8880 246 281 
8881 251 280 
8882 246 282 
8883 247 281 
8884 249 281 
8885 246 281 
8886 249 280 
8887 250 281 
8888 247 281 
8889 255 277 
8890 249 281 
8891 247 281 
8892 251 279 
8893 248 281 
8894 247 281 
8895 252 279 
8896 248 281 
8897 250 280 
8898 251 280 
8899 247 281 
8900 253 276 
8901 251 280 
8902 248 281 
8903 253 278 
8904 249 281 
8905 245 282 
8906 254 277 
8907 249 281 
8908 247 281 
8909 255 276 
8910 249 280 
8911 247 281 
8912 250 279 
8913 246 281 
8914 249 279 
8915 252 279 
8916 246 281 
8917 252 277 
8918 249 281 
8919 245 281 
8920 254 276 
8921 247 280 
8922 246 281 
8923 251 277 
8924 246 281 
8925 245 281 
8926 248 280 
8927 245 281 
8928 246 280 
8929 247 281 
8930 244 281 
8931 247 280 
8932 246 281 
8933 245 281 
8934 252 277 
8935 247 280 
8936 246 281 
8937 252 279 
8938 250 280 
8939 247 280 
8940 251 278 
8941 243 281 
8942 243 281 
8943 247 280 
8944 240 282 
8945 247 279 
8946 244 281 
8947 241 282 
8948 243 281 
8949 245 281 
8950 240 282 
8951 243 281 
8952 241 282 
8953 240 282 
8954 244 281 
8955 240 282 
8956 241 282 
8957 250 280 
8958 244 282 
8959 245 282 
8960 246 281 
8961 244 282 
8962 244 281 
8963 246 281 
8964 243 282 
8965 246 281 
8966 244 282 
8967 241 282 
8968 245 281 
8969 244 282 
8970 240 282 
8971 246 281 
8972 239 282 
8973 239 282 
8974 246 281 
8975 240 282 
8976 241 281 
8977 244 282 
8978 239 282 
8979 244 281 
8980 243 281 
8981 242 281 
8982 243 281 
8983 241 282 
8984 241 282 
8985 245 281 
8986 241 282 
8987 241 281 
8988 244 281 
8989 243 281 
8990 242 281 
8991 243 282 
8992 240 282 
8993 244 281 
8994 243 281 
8995 241 282 
8996 249 278 
8997 240 282 
8998 239 282 
8999 248 279 
9000 239 282 
9001 240 282 
9002 249 278 
9003 240 282 
9004 240 281 
9005 247 279 
9006 240 282 
9007 244 279 
9008 245 281 
9009 239 282 
9010 241 281 
9011 242 282 
9012 240 282 
9013 248 279 
9014 240 282 
9015 240 281 
9016 249 279 
9017 239 282 
9018 241 281 
9019 245 280 
9020 240 282 
9021 239 282 
9022 244 281 
9023 239 282 
9024 248 278 
9025 244 281 
9026 240 281 
9027 248 278 
9028 239 282 
9029 240 281 
9030 245 280 
9031 241 282 
9032 239 282 
9033 246 279 
9034 239 281 
9035 239 281 
9036 240 281 
9037 239 281 
9038 243 280 
9039 240 281 
9040 239 281 
9041 243 280 
9042 239 282 
9043 239 281 
9044 247 278 
9045 240 281 
9046 239 281 
9047 243 280 
9048 239 281 
9049 239 281 
9050 241 281 
9051 240 281 
9052 242 280 
9053 241 281 
9054 239 281 
9055 243 280 
9056 242 281 
9057 239 281 
9058 245 279 
9059 241 281 
9060 239 281 
9061 242 281 
9062 239 281 
9063 238 281 
9064 241 280 
9065 238 281 
9066 238 281 
9067 239 281 
9068 237 281 
9069 245 279 
9070 243 281 
9071 240 282 
9072 248 279 
9073 246 281 
9074 237 282 
9075 247 279 
9076 236 282 
9077 236 282 
9078 244 279 
9079 236 282 
9080 237 282 
9081 237 282 
9082 237 282 
9083 238 282 
9084 242 281 
9085 236 282 
9086 238 282 
9087 239 282 
9088 236 282 
9089 238 282 
9090 238 282 
9091 238 282 
9092 247 281 
9093 240 282 
9094 243 282 
9095 246 281 
9096 242 282 
9097 245 281 
9098 247 281 
9099 242 282 
9100 246 281 
9101 244 282 
9102 241 282 
9103 245 281 
9104 241 282 
9105 239 282 
9106 248 281 
9107 244 282 
9108 243 281 
9109 247 281 
9110 243 282 
9111 245 281 
9112 246 281 
9113 238 282 
9114 245 281 
9115 245 281 
9116 243 282 
9117 247 281 
9118 243 282 
9119 239 282 
9120 246 281 
9121 240 281 
9122 243 281 
9123 241 281 
9124 240 282 
9125 244 281 
9126 246 280 
9127 241 281 
9128 245 279 
9129 245 280 
9130 241 281 
9131 244 279 
9132 243 280 
9133 241 281 
9134 244 280 
9135 243 280 
9136 242 280 
9137 246 279 
9138 241 281 
9139 243 280 
9140 246 280 
9141 244 281 
9142 244 280 
9143 244 281 
9144 239 281 
9145 244 281 
9146 240 282 
9147 239 282 
9148 250 279 
9149 241 282 
9150 238 282 
9151 245 281 
9152 239 282 
9153 238 282 
9154 240 282 
9155 239 282 
9156 241 282 
9157 244 282 
9158 240 281 
9159 242 281 
9160 244 281 
9161 241 281 
9162 245 280 
9163 243 281 
9164 241 281 
9165 246 280 
9166 243 281 
9167 242 281 
9168 245 280 
9169 244 281 
9170 243 281 
9171 246 280 
9172 243 281 
9173 244 281 
9174 243 281 
9175 238 282 
9176 244 281 
9177 243 282 
9178 238 282 
9179 249 279 
9180 239 282 
9181 238 282 
9182 240 281 
9183 239 282 
9184 239 282 
9185 248 280 
9186 243 282 
9187 247 281 
9188 247 281 
9189 245 282 
9190 253 279 
9191 250 281 
9192 247 282 
9193 255 278 
9194 251 280 
9195 251 280 
9196 254 278 
9197 252 280 
9198 252 280 
9199 252 279 
9200 248 281 
9201 243 281 
9202 244 281 
9203 241 282 
9204 244 280 
9205 243 282 
9206 239 282 
9207 241 282 
9208 241 282 
9209 239 282 
9210 246 281 
9211 243 282 
9212 241 281 
9213 246 281 
9214 243 280 
9215 243 279 
9216 244 279 
9217 242 280 
9218 244 279 
9219 243 280 
9220 243 280 
9221 245 280 
9222 245 280 
9223 243 281 
9224 251 278 
9225 244 281 
9226 239 282 
9227 246 280 
9228 241 282 
9229 240 282 
9230 244 280 
9231 240 281 
9232 244 279 
9233 241 280 
9234 240 280 
9235 242 278 
9236 241 280 
9237 240 280 
9238 243 279 
9239 244 280 
9240 246 280 
9241 251 277 
9242 246 280 
9243 245 280 
9244 252 279 
9245 248 281 
9246 253 278 
9247 253 279 
9248 249 281 
9249 253 277 
9250 248 280 
9251 247 281 
9252 255 276 
9253 249 281 
9254 247 281 
9255 252 279 
9256 247 281 
9257 246 281 
9258 251 279 
9259 247 281 
9260 246 278 
9261 249 278 
9262 245 279 
9263 254 275 
9264 253 278 
9265 252 279 
9266 253 278 
9267 252 279 
9268 245 282 
9269 253 277 
9270 246 282 
9271 247 281 
9272 245 281 
9273 246 282 
9274 245 281 
9275 249 280 
9276 246 281 
9277 247 280 
9278 248 280 
9279 246 280 
9280 248 279 
9281 247 280 
9282 247 281 
9283 253 278 
9284 251 279 
9285 252 279 
9286 253 277 
9287 245 281 
9288 244 281 
9289 246 281 
9290 244 282 
9291 246 281 
9292 246 281 
9293 245 282 
9294 247 281 
9295 248 281 
9296 246 281 
9297 250 279 
9298 248 280 
9299 246 280 
9300 254 276 
9301 251 280 
9302 253 278 
9303 254 278 
9304 253 279 
9305 254 278 
9306 254 279 
9307 253 280 
9308 254 278 
9309 253 279 
9310 252 280 
9311 253 279 
9312 253 279 
9313 251 281 
9314 254 278 
9315 253 280 
9316 249 281 
9317 255 278 
9318 251 281 
9319 251 280 
9320 252 281 
9321 251 281 
9322 256 277 
9323 254 279 
9324 252 281 
9325 255 277 
9326 254 278 
9327 250 281 
9328 255 277 
9329 252 280 
9330 251 281 
9331 254 278 
9332 253 280 
9333 254 279 
9334 254 279 
9335 252 281 
9336 252 280 
9337 251 280 
9338 250 281 
9339 253 279 
9340 253 280 
9341 247 282 
9342 252 279 
9343 251 281 
9344 251 281 
9345 253 279 
9346 251 281 
9347 251 280 
9348 253 279 
9349 252 280 
9350 252 279 
9351 253 279 
9352 251 281 
9353 253 279 
9354 253 280 
9355 251 281 
9356 253 279 
9357 252 280 
9358 251 281 
9359 253 279 
9360 252 280 
9361 251 280 
9362 252 280 
9363 252 280 
9364 251 280 
9365 252 280 
9366 251 281 
9367 252 280 
9368 253 280 
9369 250 281 
9370 253 279 
9371 251 280 
9372 250 281 
9373 252 280 
9374 252 280 
9375 251 281 
9376 253 280 
9377 251 281 
9378 252 280 
9379 252 279 
9380 250 281 
9381 252 280 
9382 252 280 
9383 249 282 
9384 252 279 
9385 252 280 
9386 244 282 
9387 248 280 
9388 245 282 
9389 240 282 
9390 248 281 
9391 244 282 
9392 243 282 
9393 246 281 
9394 244 282 
9395 244 281 
9396 248 281 
9397 243 280 
9398 244 279 
9399 242 280 
9400 244 280 
9401 249 279 
9402 250 279 
9403 245 281 
9404 251 278 
9405 245 281 
9406 246 281 
9407 247 281 
9408 243 282 
9409 241 282 
9410 246 281 
9411 242 282 
9412 242 282 
9413 246 281 
9414 240 282 
9415 240 281 
9416 242 280 
9417 242 281 
9418 247 279 
9419 240 282 
9420 239 282 
9421 246 281 
9422 239 282 
9423 239 282 
9424 247 280 
9425 240 282 
9426 241 282 
9427 239 282 
9428 239 282 
9429 239 282 
9430 238 282 
9431 239 282 
9432 241 282 
9433 238 282 
9434 239 282 
9435 241 282 
9436 241 281 
9437 239 282 
9438 241 282 
9439 241 281 
9440 241 281 
9441 242 280 
9442 239 280 
9443 241 278 
9444 240 279 
9445 238 279 
9446 239 278 
9447 238 278 
9448 237 279 
9449 238 278 
9450 237 280 
9451 236 279 
9452 236 279 
9453 236 280 
9454 236 279 
9455 238 280 
9456 236 280 
9457 237 279 
9458 238 279 
9459 237 280 
9460 239 279 
9461 239 280 
9462 237 280 
9463 239 279 
9464 240 280 
9465 238 280 
9466 240 280 
9467 239 280 
9468 240 280 
9469 240 280 
9470 238 281 
9471 240 279 
9472 240 280 
9473 237 280 
9474 239 280 
9475 238 280 
9476 237 280 
9477 240 280 
9478 239 280 
9479 237 280 
9480 240 280 
9481 238 280 
9482 237 280 
9483 240 280 
9484 238 280 
9485 238 279 
9486 240 280 
9487 237 280 
9488 239 279 
9489 238 280 
9490 238 280 
9491 238 279 
9492 240 280 
9493 238 280 
9494 240 280 
9495 237 280 
9496 238 279 
9497 238 279 
9498 237 280 
9499 237 279 
9500 237 279 
9501 236 280 
9502 237 278 
9503 236 280 
9504 235 280 
9505 235 280 
9506 235 280 
9507 235 280 
9508 235 280 
9509 235 280 
9510 235 280 
9511 235 279 
9512 235 280 
9513 234 279 
9514 235 280 
9515 233 280 
9516 233 279 
9517 236 280 
9518 234 279 
9519 237 279 
9520 236 280 
9521 235 279 
9522 236 279 
9523 236 280 
9524 236 280 
9525 238 279 
9526 236 280 
9527 236 279 
9528 236 279 
9529 236 279 
9530 236 279 
9531 236 279 
9532 235 279 
9533 236 279 
9534 235 279 
9535 233 279 
9536 234 278 
9537 233 279 
9538 233 278 
9539 233 277 
9540 232 278 
9541 232 276 
9542 232 277 
9543 231 278 
9544 231 277 
9545 231 278 
9546 231 279 
9547 232 279 
9548 232 279 
9549 231 280 
9550 233 280 
9551 232 280 
9552 231 280 
9553 231 280 
9554 231 280 
9555 231 280 
9556 231 280 
9557 232 281 
9558 232 280 
9559 235 280 
9560 232 281 
9561 236 280 
9562 234 281 
9563 235 282 
9564 238 281 
9565 236 282 
9566 237 282 
9567 239 282 
9568 238 283 
9569 238 282 
9570 243 282 
9571 238 282 
9572 238 282 
9573 241 281 
9574 238 282 
9575 240 281 
9576 242 281 
9577 240 281 
9578 241 280 
9579 241 281 
9580 239 281 
9581 241 281 
9582 240 281 
9583 239 281 
9584 242 281 
9585 237 282 
9586 241 280 
9587 245 279 
9588 243 281 
9589 252 278 
9590 251 279 
9591 248 280 
9592 252 278 
9593 252 279 
9594 252 280 
9595 250 278 
9596 243 278 
9597 246 273 
9599 250 266 
# Trial 2 - POSITION_rat_training_OS_Ephys_rat11_189034_t0003_raw.txt
709 222 282 
710 245 284 
711 27 173 
712 28 174 
713 29 173 
714 31 172 
715 31 174 
716 32 173 
717 32 174 
718 33 176 
719 34 174 
720 33 177 
721 35 176 
722 35 175 
723 37 178 
724 37 177 
725 38 177 
726 39 179 
727 40 178 
728 41 178 
729 43 181 
730 43 179 
731 44 180 
732 45 182 
733 45 181 
734 47 183 
735 48 185 
736 48 184 
737 50 186 
738 50 187 
739 51 187 
740 52 189 
741 51 189 
742 51 189 
743 51 190 
744 50 189 
745 50 189 
746 51 190 
747 50 189 
748 51 190 
749 50 190 
750 49 189 
751 50 190 
752 50 191 
753 49 190 
754 50 190 
755 50 190 
756 50 190 
757 51 190 
758 51 190 
759 51 190 
760 51 190 
761 51 189 
762 50 189 
763 51 189 
764 51 189 
765 52 189 
766 51 189 
767 50 188 
768 51 190 
769 50 189 
770 50 189 
771 51 190 
772 50 189 
773 50 190 
774 50 190 
775 49 189 
776 50 190 
777 50 190 
778 50 189 
779 50 190 
780 50 189 
781 48 188 
782 48 188 
783 47 187 
784 47 187 
785 47 187 
786 48 187 
787 50 186 
788 49 185 
789 49 184 
790 50 183 
791 49 183 
792 49 181 
793 49 181 
794 49 180 
795 50 179 
796 50 179 
797 51 178 
798 53 177 
799 54 177 
800 56 176 
801 59 175 
802 59 175 
803 62 174 
804 63 173 
805 63 173 
806 66 171 
807 66 171 
808 68 170 
809 72 169 
810 70 170 
811 71 170 
812 73 170 
813 73 171 
814 74 170 
815 75 172 
816 75 172 
817 75 172 
818 77 173 
819 78 173 
820 81 173 
821 83 173 
822 85 172 
823 88 171 
824 89 171 
825 91 170 
826 92 170 
827 93 170 
828 95 169 
829 95 169 
830 94 170 
831 96 169 
832 98 168 
833 98 167 
834 98 166 
835 90 171 
836 93 168 
837 93 168 
838 91 168 
839 92 166 
840 91 167 
841 87 170 
842 93 165 
843 91 168 
844 88 170 
845 91 167 
846 89 170 
847 89 171 
848 90 169 
849 88 172 
850 88 171 
851 89 171 
852 89 171 
853 91 170 
854 93 170 
855 91 170 
856 92 169 
857 91 170 
858 90 171 
859 91 170 
860 90 172 
861 89 173 
862 91 172 
863 90 173 
864 90 173 
865 91 173 
866 91 173 
867 92 173 
868 93 173 
869 94 173 
870 95 172 
871 96 172 
872 96 172 
873 97 171 
874 99 170 
875 99 170 
876 101 169 
877 101 169 
878 101 168 
879 102 168 
880 101 169 
881 101 168 
882 102 168 
883 101 169 
884 102 169 
885 102 169 
886 100 169 
887 102 169 
888 100 169 
889 100 169 
890 101 169 
891 100 169 
892 101 169 
893 101 169 
894 100 169 
895 100 169 
896 101 169 
897 101 169 
898 102 168 
899 102 169 
900 100 169 
901 103 169 
902 102 171 
903 99 172 
904 102 174 
905 99 175 
906 99 176 
907 102 178 
908 102 180 
909 103 181 
910 105 182 
911 107 183 
912 108 184 
913 112 185 
914 113 187 
915 115 188 
916 117 192 
917 118 194 
918 120 195 
919 124 198 
920 126 199 
921 129 199 
922 134 202 
923 137 202 
924 142 203 
925 147 206 
926 150 208 
927 153 210 
928 156 213 
929 159 214 
930 161 216 
931 163 218 
932 164 220 
933 167 221 
934 169 222 
935 169 222 
936 172 223 
937 172 224 
938 172 224 
939 174 224 
940 175 224 
941 177 224 
942 179 225 
943 179 225 
944 180 225 
945 181 226 
946 181 226 
947 183 226 
948 182 226 
949 183 226 
950 183 227 
951 185 227 
952 184 227 
953 186 228 
954 186 228 
955 187 228 
956 187 229 
957 186 229 
958 185 228 
959 186 228 
960 184 227 
961 184 227 
962 185 227 
963 185 227 
964 186 227 
965 186 227 
966 185 227 
967 186 227 
968 186 227 
969 186 227 
970 187 228 
971 187 228 
972 187 228 
973 187 229 
974 187 229 
975 189 229 
976 189 230 
977 189 230 
978 191 231 
979 193 231 
980 193 230 
981 195 231 
982 196 231 
983 197 231 
984 198 231 
985 198 231 
986 199 232 
987 198 232 
988 199 233 
989 200 234 
990 200 234 
991 200 233 
992 200 233 
993 201 233 
994 202 232 
995 201 232 
996 202 233 
997 203 233 
998 202 234 
999 202 235 
1000 203 236 
1001 203 237 
1002 204 237 
1003 204 236 
1004 205 236 
1005 207 235 
1006 207 235 
1007 208 235 
1008 212 233 
1009 210 234 
1010 210 235 
1011 212 235 
1012 210 236 
1013 209 236 
1014 209 236 
1015 209 237 
1016 210 237 
1017 210 237 
1018 210 237 
1019 210 237 
1020 211 237 
1021 210 237 
1022 211 237 
1023 210 237 
1024 211 237 
1025 211 237 
1026 211 237 
1027 210 236 
1028 210 237 
1029 210 237 
1030 210 237 
1031 210 237 
1032 210 237 
1033 211 237 
1034 211 237 
1035 211 237 
1036 212 237 
1037 212 237 
1038 212 237 
1039 212 236 
1040 212 237 
1041 212 236 
1042 213 236 
1043 213 236 
1044 213 236 
1045 213 236 
1046 213 236 
1047 213 236 
1048 213 236 
1049 212 237 
1050 212 236 
1051 211 236 
1052 211 236 
1053 212 236 
1054 211 236 
1055 212 236 
1056 212 236 
1057 211 236 
1058 212 236 
1059 211 237 
1060 212 237 
1061 212 236 
1062 211 236 
1063 208 237 
1064 211 236 
1065 208 237 
1066 208 237 
1067 212 237 
1068 207 237 
1069 207 237 
1070 210 236 
1071 207 237 
1072 211 236 
1073 211 236 
1074 207 237 
1075 210 236 
1076 212 236 
1077 207 237 
1078 212 236 
1079 207 237 
1080 207 236 
1081 211 236 
1082 207 236 
1083 206 236 
1084 210 235 
1085 207 236 
1086 207 236 
1087 210 236 
1088 207 236 
1089 211 235 
1090 207 236 
1091 207 236 
1092 207 236 
1093 211 236 
1094 207 236 
1095 211 235 
1096 212 236 
1097 211 236 
1098 211 236 
1099 212 236 
1100 211 236 
1101 211 236 
1102 207 237 
1103 212 236 
1104 212 236 
1105 206 237 
1106 212 236 
1107 211 237 
1108 207 237 
1109 211 236 
1110 211 237 
1111 212 236 
1112 211 236 
1113 211 236 
1114 212 236 
1115 212 236 
1116 207 237 
1117 211 236 
1118 211 237 
1119 207 237 
1120 212 236 
1121 212 236 
1122 211 236 
1123 212 236 
1124 211 237 
1125 207 237 
1126 212 236 
1127 212 236 
1128 207 237 
1129 212 236 
1130 211 237 
1131 212 236 
1132 206 237 
1133 207 237 
1134 212 236 
1135 207 237 
1136 207 237 
1137 212 236 
1138 207 237 
1139 212 236 
1140 206 237 
1141 211 237 
1142 212 236 
1143 211 237 
1144 207 237 
1145 206 237 
1146 212 237 
1147 207 237 
1148 212 236 
1149 207 237 
1150 212 236 
1151 212 236 
1152 207 237 
1153 207 236 
1154 206 237 
1155 206 236 
1156 206 236 
1157 206 236 
1158 206 236 
1159 212 236 
1160 207 236 
1161 206 236 
1162 211 236 
1163 206 236 
1164 206 236 
1165 206 236 
1166 204 234 
1167 206 236 
1168 211 235 
1169 204 234 
1170 206 235 
1171 211 234 
1172 206 235 
1173 211 234 
1174 211 235 
1175 207 235 
1176 206 235 
1177 206 235 
1178 207 235 
1179 206 235 
1180 206 235 
1181 207 235 
1182 207 235 
1183 206 235 
1184 207 234 
1185 206 235 
1186 207 235 
1187 211 234 
1188 211 234 
1189 207 235 
1190 207 235 
1191 207 235 
1192 206 235 
1193 211 234 
1194 207 235 
1195 206 234 
1196 210 234 
1197 207 235 
1198 210 234 
1199 206 235 
1200 207 235 
1201 207 234 
1202 207 235 
1203 207 235 
1204 210 234 
1205 207 235 
1206 206 235 
1207 211 234 
1208 207 235 
1209 211 234 
1210 211 234 
1211 210 234 
1212 211 234 
1213 210 233 
1214 210 233 
1215 210 233 
1216 209 232 
1217 209 232 
1218 209 232 
1219 207 233 
1220 205 233 
1221 207 233 
1222 205 234 
1223 205 234 
1224 205 235 
1225 205 235 
1226 205 235 
1227 204 235 
1228 204 236 
1229 204 236 
1230 204 237 
1231 203 237 
1232 204 237 
1233 203 237 
1234 202 237 
1235 201 238 
1236 200 238 
1237 199 238 
1238 198 238 
1239 198 237 
1240 198 236 
1241 198 237 
1242 197 237 
1243 197 236 
1244 197 237 
1245 197 236 
1246 197 236 
1247 198 236 
1248 198 236 
1249 198 235 
1250 198 235 
1251 198 235 
1252 198 236 
1253 198 236 
1254 197 236 
1255 197 236 
1256 196 236 
1257 196 235 
1258 196 236 
1259 195 235 
1260 196 235 
1261 196 236 
1262 197 236 
1263 197 236 
1264 197 236 
1265 197 236 
1266 198 236 
1267 198 236 
1268 198 236 
1269 198 236 
1270 198 236 
1271 199 236 
1272 199 236 
1273 199 236 
1274 199 237 
1275 198 237 
1276 198 237 
1277 198 238 
1278 198 238 
1279 198 238 
1280 198 239 
1281 198 239 
1282 198 239 
1283 198 239 
1284 198 239 
1285 198 239 
1286 198 240 
1287 198 239 
1288 198 239 
1289 198 239 
1290 198 239 
1291 198 239 
1292 198 239 
1293 198 238 
1294 198 239 
1295 198 238 
1296 198 238 
1297 198 239 
1298 198 239 
1299 198 239 
1300 197 239 
1301 196 238 
1302 196 238 
1303 195 237 
1304 194 236 
1305 194 235 
1306 195 234 
1307 195 233 
1308 195 232 
1309 197 230 
1310 199 229 
1311 199 229 
1312 200 228 
1313 199 228 
1314 198 229 
1315 199 228 
1316 199 229 
1317 198 229 
1318 200 228 
1319 200 228 
1320 200 228 
1321 201 227 
1322 200 229 
1323 199 229 
1324 198 229 
1325 197 230 
1326 196 230 
1327 196 231 
1328 196 231 
1329 196 230 
1330 196 231 
1331 196 231 
1332 196 230 
1333 196 230 
1334 196 231 
1335 199 230 
1336 199 232 
1337 199 232 
1338 199 233 
1339 198 234 
1340 199 234 
1341 198 235 
1342 198 236 
1343 198 236 
1344 198 236 
1345 198 236 
1346 198 236 
1347 198 236 
1348 198 236 
1349 198 236 
1350 198 236 
1351 198 236 
1352 198 236 
1353 197 236 
1354 196 235 
1355 196 235 
1356 195 235 
1357 191 235 
1358 191 236 
1359 189 236 
1360 189 236 
1361 189 237 
1362 189 237 
1363 190 237 
1364 191 238 
1365 192 238 
1366 192 238 
1367 194 238 
1368 193 236 
1369 195 237 
1370 195 237 
1371 195 236 
1372 195 237 
1373 195 237 
1374 195 236 
1375 194 236 
1376 194 236 
1377 194 236 
1378 193 236 
1379 193 236 
1380 193 235 
1381 194 235 
1382 193 235 
1383 194 235 
1384 194 235 
1385 194 235 
1386 194 236 
1387 194 236 
1388 194 236 
1389 195 236 
1390 194 236 
1391 194 236 
1392 195 236 
1393 194 235 
1394 193 235 
1395 194 235 
1396 194 234 
1397 194 234 
1398 194 234 
1399 194 234 
1400 194 234 
1401 194 234 
1402 194 234 
1403 194 235 
1404 194 234 
1405 194 234 
1406 194 235 
1407 194 234 
1408 194 234 
1409 194 235 
1410 194 234 
1411 194 234 
1412 194 234 
1413 194 234 
1414 194 234 
1415 194 233 
1416 194 233 
1417 193 233 
1418 193 232 
1419 193 230 
1420 192 229 
1421 193 227 
1422 196 224 
1423 196 221 
1424 197 217 
1425 192 221 
1426 193 219 
1427 195 215 
1428 194 217 
1429 195 216 
1430 194 217 
1431 192 221 
1432 197 216 
1433 196 217 
1434 195 217 
1435 197 214 
1436 197 213 
1437 196 212 
1438 200 208 
1439 200 208 
1440 202 205 
1441 207 203 
1442 210 202 
1443 218 197 
1444 222 195 
1445 227 190 
1446 232 185 
1447 231 184 
1448 236 176 
1449 236 174 
1450 237 173 
1451 243 165 
1452 248 162 
1453 253 157 
1454 255 155 
1455 257 153 
1456 261 148 
1457 264 146 
1458 266 143 
1459 267 140 
1460 267 141 
1461 267 140 
1462 267 139 
1463 267 140 
1464 267 141 
1465 267 142 
1466 266 142 
1467 266 142 
1468 267 142 
1469 266 142 
1470 266 141 
1471 265 143 
1472 263 144 
1473 263 144 
1474 262 146 
1475 261 145 
1476 262 145 
1477 262 147 
1478 263 148 
1479 263 148 
1480 263 148 
1481 263 147 
1482 263 147 
1483 263 146 
1484 263 145 
1485 263 146 
1486 262 146 
1487 263 146 
1488 262 147 
1489 262 147 
1490 263 146 
1491 263 147 
1492 263 146 
1493 263 146 
1494 263 147 
1495 264 147 
1496 264 148 
1497 264 149 
1498 264 150 
1499 265 151 
1500 265 152 
1501 265 153 
1502 265 154 
1503 265 154 
1504 266 154 
1505 266 155 
1506 266 155 
1507 266 155 
1508 266 155 
1509 266 154 
1510 266 154 
1511 266 154 
1512 266 154 
1513 266 154 
1514 266 154 
1515 266 154 
1516 266 154 
1517 266 154 
1518 266 153 
1519 266 154 
1520 266 153 
1521 266 154 
1522 266 154 
1523 266 155 
1524 267 156 
1525 267 157 
1526 267 158 
1527 268 160 
1528 269 162 
1529 270 163 
1530 271 166 
1531 271 168 
1532 272 170 
1533 272 173 
1534 273 175 
1535 274 176 
1536 275 179 
1537 276 178 
1538 277 178 
1539 277 182 
1540 278 182 
1541 278 183 
1542 277 187 
1543 277 186 
1544 276 189 
1545 276 191 
1546 275 191 
1547 274 193 
1548 272 194 
1549 272 193 
1550 271 195 
1551 271 195 
1552 271 195 
1553 271 197 
1554 270 196 
1555 270 195 
1556 270 197 
1557 269 195 
1558 269 196 
1559 269 198 
1560 269 197 
1561 269 198 
1562 270 199 
1563 270 197 
1564 270 199 
1565 269 199 
1566 270 196 
1567 269 199 
1568 270 197 
1569 270 197 
1570 270 199 
1571 270 197 
1572 269 197 
1573 270 199 
1574 270 195 
1575 271 196 
1576 270 195 
1577 270 193 
1578 270 196 
1579 270 196 
1580 270 196 
1581 270 198 
1582 270 200 
1583 272 200 
1584 272 203 
1585 273 203 
1586 274 203 
1587 274 205 
1588 274 204 
1589 273 205 
1590 273 205 
1591 272 204 
1592 271 204 
1593 271 204 
1594 270 202 
1595 270 202 
1596 268 202 
1597 268 201 
1598 267 203 
1599 267 203 
1600 268 204 
1601 267 206 
1602 268 206 
1603 268 207 
1604 267 208 
1605 267 208 
1606 267 209 
1607 266 209 
1608 266 208 
1609 266 211 
1610 266 209 
1611 266 211 
1612 266 213 
1613 266 214 
1614 266 210 
1615 266 211 
1616 265 209 
1617 266 209 
1618 266 211 
1619 266 209 
1620 266 211 
1621 265 211 
1622 266 209 
1623 266 212 
1624 266 212 
1625 266 210 
1626 267 214 
1627 266 211 
1628 266 210 
1629 266 212 
1630 266 210 
1631 266 213 
1632 267 214 
1633 266 212 
1634 267 212 
1635 267 213 
1636 267 213 
1637 267 214 
1638 266 213 
1639 266 213 
1640 267 214 
1641 266 212 
1642 266 212 
1643 266 213 
1644 266 213 
1645 266 212 
1646 266 213 
1647 266 211 
1648 267 214 
1649 266 215 
1650 266 211 
1651 267 213 
1652 266 212 
1653 266 212 
1654 266 214 
1655 266 212 
1656 266 211 
1657 266 213 
1658 266 212 
1659 266 213 
1660 266 215 
1661 266 212 
1662 268 215 
1663 267 213 
1664 267 212 
1665 268 217 
1666 268 215 
1667 268 211 
1668 269 216 
1669 269 212 
1670 268 211 
1671 269 213 
1672 268 211 
1673 269 212 
1674 269 212 
1675 268 211 
1676 268 212 
1677 267 213 
1678 268 211 
1679 268 212 
1680 268 212 
1681 268 211 
1682 268 212 
1683 268 211 
1684 268 211 
1685 268 212 
1686 268 210 
1687 268 212 
1688 268 212 
1689 268 210 
1690 268 211 
1691 268 211 
1692 268 211 
1693 268 212 
1694 268 211 
1695 268 211 
1696 268 212 
1697 268 211 
1698 268 211 
1699 268 212 
1700 268 211 
1701 268 211 
1702 268 211 
1703 268 210 
1704 268 212 
1705 268 211 
1706 268 211 
1707 268 212 
1708 268 212 
1709 268 211 
1710 268 212 
1711 268 211 
1712 268 210 
1713 268 211 
1714 268 210 
1715 268 211 
1716 268 211 
1717 267 211 
1718 268 211 
1719 268 211 
1720 268 210 
1721 268 212 
1722 267 212 
1723 267 211 
1724 267 212 
1725 268 210 
1726 268 212 
1727 267 213 
1728 267 211 
1729 267 212 
1730 267 212 
1731 267 211 
1732 267 213 
1733 267 212 
1734 268 210 
1735 268 211 
1736 268 212 
1737 267 212 
1738 268 212 
1739 268 210 
1740 268 211 
1741 268 212 
1742 268 210 
1743 268 211 
1744 268 211 
1745 267 211 
1746 268 211 
1747 267 212 
1748 268 210 
1749 266 213 
1750 268 210 
1751 268 210 
1752 268 211 
1753 267 211 
1754 267 211 
1755 268 211 
1756 268 210 
1757 267 212 
1758 267 212 
1759 268 210 
1760 267 212 
1761 268 211 
1762 268 210 
1763 267 212 
1764 268 210 
1765 268 210 
1766 267 212 
1767 267 211 
1768 267 212 
1769 266 212 
1770 267 211 
1771 267 212 
1772 267 211 
1773 267 209 
1774 267 211 
1775 267 211 
1776 268 210 
1777 269 211 
1778 269 211 
1779 270 210 
1780 269 211 
1781 269 209 
1782 270 210 
1783 270 211 
1784 269 210 
1785 270 211 
1786 269 211 
1787 269 210 
1788 269 211 
1789 269 211 
1790 269 210 
1791 268 211 
1792 268 210 
1793 268 210 
1794 269 211 
1795 269 210 
1796 268 210 
1797 268 211 
1798 269 210 
1799 268 211 
1800 268 211 
1801 268 210 
1802 268 211 
1803 269 210 
1804 269 210 
1805 269 211 
1806 269 211 
1807 269 210 
1808 268 211 
1809 269 210 
1810 268 211 
1811 269 211 
1812 268 210 
1813 268 211 
1814 269 211 
1815 268 210 
1816 268 211 
1817 269 211 
1818 268 210 
1819 268 211 
1820 268 210 
1821 268 210 
1822 269 210 
1823 269 210 
1824 269 210 
1825 269 211 
1826 270 209 
1827 271 209 
1828 271 208 
1829 272 208 
1830 273 209 
1831 272 209 
1832 273 209 
1833 273 211 
1834 274 211 
1835 274 211 
1836 274 213 
1837 273 212 
1838 274 214 
1839 274 215 
1840 274 214 
1841 274 216 
1842 274 217 
1843 274 216 
1844 275 219 
1845 274 218 
1846 274 217 
1847 276 220 
1848 275 218 
1849 275 219 
1850 275 221 
1851 276 221 
1852 277 221 
1853 276 224 
1854 276 222 
1855 277 222 
1856 277 224 
1857 276 220 
1858 277 222 
1859 277 222 
1860 277 220 
1861 277 221 
1862 277 221 
1863 277 219 
1864 277 219 
1865 276 217 
1866 276 215 
1867 276 216 
1868 276 213 
1869 276 214 
1870 276 213 
1871 276 212 
1872 276 213 
1873 276 213 
1874 276 212 
1875 276 214 
1876 277 213 
1877 277 213 
1878 276 216 
1879 277 215 
1880 277 215 
1881 277 217 
1882 277 216 
1883 277 216 
1884 277 216 
1885 277 215 
1886 277 216 
1887 277 214 
1888 277 212 
1889 276 212 
1890 276 211 
1891 275 209 
1892 274 208 
1893 273 206 
1894 272 207 
1895 273 206 
1896 272 205 
1897 271 206 
1898 272 206 
1899 271 205 
1900 271 206 
1901 272 205 
1902 272 204 
1903 271 206 
1904 273 206 
1905 272 206 
1906 273 206 
1907 273 206 
1908 272 207 
1909 272 207 
1910 272 206 
1911 271 207 
1912 271 207 
1913 271 205 
1914 270 206 
1915 270 205 
1916 269 205 
1917 269 206 
1918 270 205 
1919 269 205 
1920 270 206 
1921 270 205 
1922 270 205 
1923 270 204 
1924 271 203 
1925 271 203 
1926 272 202 
1927 271 201 
1928 270 201 
1929 272 197 
1930 271 197 
1931 270 196 
1932 270 193 
1933 268 194 
1934 269 195 
1935 268 193 
1936 269 195 
1937 270 195 
1938 269 193 
1939 268 195 
1940 270 194 
1941 268 193 
1942 269 194 
1943 269 193 
1944 269 193 
1945 270 194 
1946 269 193 
1947 268 194 
1948 269 196 
1949 270 194 
1950 268 197 
1951 268 196 
1952 268 196 
1953 268 196 
1954 268 196 
1955 267 194 
1956 267 195 
1957 269 193 
1958 267 194 
1959 268 195 
1960 268 194 
1961 267 195 
1962 268 196 
1963 268 193 
1964 267 196 
1965 269 195 
1966 269 192 
1967 270 192 
1968 270 190 
1969 269 189 
1970 270 188 
1971 269 185 
1972 269 183 
1973 269 181 
1974 267 175 
1975 269 173 
1976 268 165 
1977 268 162 
1978 268 163 
1979 269 154 
1980 268 159 
1981 266 155 
1982 266 150 
1983 262 149 
1984 261 142 
1985 260 140 
1986 260 136 
1987 259 127 
1988 258 126 
1989 257 121 
1990 255 117 
1991 255 116 
1992 254 112 
1993 254 109 
1994 254 107 
1995 255 103 
1996 256 105 
1997 256 104 
1998 256 102 
1999 259 103 
2000 259 101 
2001 259 100 
2002 260 99 
2003 260 98 
2004 261 96 
2005 262 95 
2006 264 92 
2007 264 94 
2008 265 93 
2009 266 91 
2010 266 90 
2011 267 88 
2012 267 89 
2013 266 90 
2014 266 88 
2015 266 90 
2016 266 91 
2017 266 89 
2018 266 90 
2019 266 91 
2020 267 89 
2021 266 92 
2022 265 93 
2023 265 92 
2024 263 96 
2025 263 95 
2026 262 96 
2027 261 97 
2028 261 96 
2029 262 95 
2030 261 96 
2031 260 95 
2032 261 94 
2033 260 93 
2034 261 90 
2035 263 90 
2036 264 88 
2037 267 86 
2038 266 86 
2039 268 84 
2040 268 84 
2041 267 84 
2042 268 83 
2043 266 84 
2044 267 84 
2045 266 83 
2046 267 82 
2047 266 82 
2048 267 80 
2049 266 81 
2050 266 79 
2051 266 80 
2052 266 80 
2053 266 79 
2054 266 81 
2055 265 81 
2056 265 80 
2057 266 81 
2058 265 81 
2059 266 80 
2060 265 81 
2061 266 81 
2062 266 80 
2063 265 81 
2064 266 81 
2065 264 81 
2066 265 82 
2067 265 81 
2068 265 81 
2069 264 81 
2070 265 81 
2071 265 81 
2072 265 82 
2073 265 81 
2074 265 81 
2075 265 81 
2076 266 80 
2077 265 82 
2078 265 81 
2079 265 81 
2080 265 82 
2081 265 81 
2082 265 81 
2083 265 82 
2084 264 81 
2085 265 82 
2086 264 82 
2087 264 81 
2088 263 82 
2089 263 82 
2090 264 82 
2091 263 83 
2092 263 82 
2093 264 82 
2094 262 83 
2095 264 82 
2096 264 82 
2097 264 83 
2098 264 82 
2099 264 83 
2100 264 83 
2101 264 81 
2102 264 83 
2103 263 82 
2104 265 82 
2105 264 83 
2106 264 81 
2107 265 82 
2108 264 83 
2109 264 82 
2110 264 82 
2111 264 83 
2112 264 82 
2113 263 83 
2114 264 83 
2115 265 81 
2116 264 83 
2117 264 82 
2118 264 82 
2119 264 83 
2120 264 83 
2121 264 83 
2122 263 84 
2123 264 83 
2124 264 84 
2125 263 85 
2126 264 83 
2127 264 84 
2128 264 85 
2129 265 84 
2130 264 86 
2131 264 86 
2132 265 85 
2133 264 87 
2134 265 86 
2135 264 86 
2136 264 87 
2137 264 87 
2138 264 87 
2139 263 87 
2140 264 86 
2141 264 87 
2142 264 86 
2143 264 86 
2144 265 87 
2145 264 87 
2146 264 87 
2147 265 88 
2148 265 87 
2149 265 86 
2150 264 87 
2151 264 86 
2152 264 87 
2153 263 87 
2154 264 86 
2155 263 87 
2156 262 86 
2157 260 83 
2158 258 84 
2159 255 82 
2160 255 82 
2161 254 82 
2162 254 81 
2163 254 82 
2164 253 82 
2165 253 82 
2166 254 83 
2167 254 85 
2168 255 85 
2169 256 87 
2170 257 88 
2171 256 86 
2172 259 88 
2173 259 88 
2174 260 88 
2175 261 89 
2176 263 88 
2177 264 86 
2178 264 86 
2179 267 82 
2180 267 83 
2181 267 82 
2182 268 80 
2183 269 81 
2184 268 81 
2185 270 79 
2186 268 83 
2187 269 78 
2188 269 79 
2189 268 78 
2190 268 75 
2191 269 80 
2192 268 81 
2193 269 79 
2194 269 80 
2195 269 79 
2196 269 79 
2197 269 81 
2198 269 79 
2199 269 78 
2200 268 81 
2201 269 80 
2202 269 80 
2203 268 81 
2204 268 79 
2205 268 81 
2206 268 81 
2207 269 80 
2208 269 81 
2209 269 80 
2210 269 79 
2211 269 81 
2212 269 80 
2213 269 80 
2214 268 81 
2215 268 80 
2216 269 81 
2217 268 81 
2218 269 80 
2219 269 81 
2220 268 81 
2221 269 77 
2222 269 78 
2223 268 79 
2224 269 76 
2225 270 76 
2226 271 75 
2227 271 75 
2228 270 76 
2229 271 75 
2230 272 75 
2231 270 75 
2232 272 70 
2233 272 72 
2234 272 71 
2235 273 70 
2236 272 75 
2237 272 70 
2238 273 70 
2239 272 74 
2240 272 71 
2241 272 73 
2242 270 77 
2243 271 73 
2244 271 76 
2245 270 77 
2246 271 73 
2247 270 76 
2248 270 76 
2249 272 73 
2250 271 76 
2251 272 72 
2252 272 73 
2253 272 74 
2254 272 73 
2255 272 73 
2256 270 75 
2257 271 70 
2258 270 74 
2259 269 80 
2260 270 73 
2261 270 80 
2262 269 81 
2263 270 79 
2264 270 80 
2265 270 79 
2266 270 79 
2267 269 80 
2268 269 79 
2269 269 80 
2270 269 81 
2271 270 76 
2272 269 79 
2273 269 80 
2274 271 79 
2275 271 81 
2276 270 83 
2277 270 84 
2278 269 86 
2279 268 87 
2280 267 87 
2281 267 88 
2282 266 87 
2283 266 87 
2284 265 88 
2285 263 87 
2286 262 88 
2287 262 89 
2288 262 88 
2289 261 89 
2290 259 89 
2291 257 89 
2292 256 91 
2293 253 92 
2294 251 93 
2295 250 96 
2296 248 97 
2297 245 98 
2298 243 100 
2299 239 102 
2300 236 103 
2301 233 105 
2302 232 106 
2303 227 108 
2304 225 107 
2305 223 106 
2306 218 106 
2307 215 106 
2308 211 105 
2309 208 105 
2310 210 103 
2311 211 102 
2312 212 102 
2313 213 102 
2314 213 102 
2315 213 102 
2316 214 102 
2317 214 101 
2318 214 102 
2319 215 102 
2320 215 102 
2321 215 102 
2322 215 102 
2323 215 102 
2324 214 102 
2325 214 102 
2326 214 102 
2327 214 102 
2328 213 102 
2329 213 102 
2330 213 102 
2331 213 102 
2332 213 102 
2333 213 102 
2334 213 102 
2335 213 102 
2336 213 102 
2337 213 102 
2338 213 103 
2339 214 103 
2340 214 103 
2341 213 103 
2342 214 104 
2343 213 105 
2344 213 106 
2345 211 109 
2346 210 111 
2347 208 112 
2348 206 115 
2349 205 117 
2350 205 119 
2351 203 123 
2352 202 127 
2353 201 128 
2354 198 134 
2355 195 138 
2356 193 139 
2357 190 144 
2358 188 147 
2359 187 148 
2360 185 152 
2361 183 155 
2362 181 158 
2363 177 162 
2364 174 164 
2365 172 166 
2366 168 171 
2367 165 174 
2368 163 175 
2369 161 180 
2370 161 180 
2371 160 182 
2372 160 186 
2373 159 188 
2374 159 188 
2375 157 191 
2376 157 191 
2377 157 191 
2378 156 191 
2379 156 190 
2380 156 190 
2381 156 190 
2382 156 189 
2383 156 190 
2384 156 190 
2385 156 189 
2386 155 191 
2387 155 190 
2388 155 189 
2389 155 191 
2390 155 190 
2391 154 191 
2392 153 191 
2393 154 190 
2394 154 190 
2395 154 191 
2396 154 190 
2397 152 192 
2398 151 191 
2399 149 191 
2400 147 193 
2401 146 192 
2402 144 192 
2403 142 194 
2404 139 194 
2405 136 194 
2406 133 195 
2407 131 193 
2408 128 194 
2409 124 194 
2410 121 193 
2411 114 194 
2412 111 193 
2413 103 193 
2414 95 195 
2415 90 195 
2416 84 197 
2417 77 198 
2418 70 198 
2419 64 198 
2420 61 199 
2421 57 198 
2422 51 199 
2423 48 200 
2424 46 201 
2425 42 203 
2426 42 204 
2427 41 204 
2428 41 205 
2429 42 206 
2430 41 206 
2431 42 206 
2432 42 206 
2433 44 205 
2434 45 206 
2435 46 204 
2436 43 203 
2437 46 204 
2438 46 203 
2439 46 204 
2440 46 204 
2441 47 204 
2442 44 205 
2443 45 203 
2444 45 203 
2445 44 204 
2446 44 203 
2447 43 203 
2448 43 203 
2449 45 202 
2450 44 202 
2451 43 202 
2452 44 202 
2453 44 202 
2454 43 202 
2455 44 201 
2456 44 201 
2457 45 201 
2458 44 201 
2459 43 201 
2460 44 200 
2461 43 201 
2462 42 202 
2463 43 201 
2464 43 201 
2465 44 201 
2466 44 200 
2467 43 201 
2468 43 201 
2469 44 201 
2470 42 202 
2471 42 202 
2472 43 201 
2473 43 202 
2474 44 201 
2475 43 202 
2476 43 202 
2477 43 202 
2478 41 205 
2479 40 208 
2480 39 211 
2481 36 216 
2482 33 222 
2483 32 226 
2484 29 232 
2485 27 236 
2486 26 236 
2487 24 240 
2488 24 247 
2489 22 250 
2490 22 255 
2491 21 260 
2492 20 260 
2493 20 263 
2494 20 264 
2495 20 264 
2496 22 265 
2497 22 266 
2498 21 265 
2499 23 266 
2500 22 266 
2501 22 266 
2502 23 267 
2503 23 267 
2504 23 266 
2505 24 268 
2506 24 267 
2507 26 267 
2508 26 269 
2509 27 268 
2510 29 270 
2511 31 270 
2512 32 269 
2513 34 271 
2514 37 271 
2515 39 271 
2516 40 273 
2517 39 271 
2518 40 269 
2519 39 271 
2520 37 266 
2521 37 267 
2522 39 268 
2523 43 265 
2524 41 268 
2525 39 265 
2526 41 262 
2527 42 263 
2528 44 263 
2529 43 260 
2530 49 264 
2531 51 264 
2532 52 265 
2533 54 267 
2534 55 266 
2535 57 266 
2536 56 267 
2537 56 266 
2538 56 267 
2539 55 267 
2540 55 266 
2541 56 266 
2542 55 267 
2543 56 266 
2544 55 267 
2545 55 266 
2546 56 266 
2547 55 267 
2548 57 265 
2549 57 266 
2550 56 267 
2551 57 266 
2552 56 267 
2553 55 268 
2554 57 265 
2555 56 267 
2556 56 266 
2557 57 265 
2558 56 266 
2559 55 266 
2560 57 266 
2561 56 267 
2562 56 267 
2563 56 267 
2564 56 267 
2565 56 266 
2566 57 266 
2567 56 267 
2568 57 266 
2569 56 267 
2570 56 267 
2571 57 266 
2572 56 267 
2573 56 267 
2574 57 266 
2575 56 267 
2576 56 267 
2577 56 266 
2578 56 267 
2579 55 266 
2580 55 266 
2581 54 264 
2582 53 261 
2583 51 261 
2584 49 258 
2585 47 254 
2586 46 252 
2587 44 246 
2588 42 244 
2589 41 241 
2590 39 235 
2591 38 231 
2592 36 223 
2593 35 219 
2594 34 214 
2595 31 203 
2596 30 199 
2597 27 191 
2598 25 187 
2599 25 181 
2600 23 171 
2601 23 168 
2602 23 157 
2603 22 151 
2604 22 141 
2605 21 133 
2606 20 127 
2607 19 116 
2608 17 117 
2609 16 114 
2610 16 110 
2611 16 111 
2612 16 107 
2613 17 106 
2614 17 108 
2615 17 106 
2616 18 108 
2617 17 109 
2618 18 109 
2619 18 109 
2620 18 109 
2621 19 106 
2622 19 107 
2623 20 102 
2624 21 96 
2625 21 93 
2626 23 86 
2627 24 86 
2628 25 81 
2629 26 73 
2630 25 76 
2631 27 64 
2632 26 58 
2633 27 51 
2634 28 44 
2635 29 46 
2636 30 42 
2637 29 37 
2638 32 39 
2639 33 34 
2640 33 36 
2641 32 36 
2642 32 33 
2643 31 36 
2644 30 35 
2645 28 34 
2646 27 35 
2647 28 32 
2648 28 32 
2649 29 33 
2650 31 31 
2651 32 31 
2652 32 32 
2653 33 30 
2654 32 30 
2655 31 31 
2656 32 29 
2657 31 29 
2658 31 27 
2659 33 27 
2660 32 26 
2661 32 25 
2662 33 24 
2663 32 24 
2664 32 22 
2665 31 22 
2666 30 22 
2667 29 21 
2668 30 21 
2669 29 21 
2670 30 20 
2671 29 21 
2672 29 20 
2673 32 21 
2674 30 22 
2675 31 21 
2676 32 22 
2677 31 23 
2678 32 20 
2679 32 24 
2680 30 23 
2681 32 22 
2682 31 24 
2683 31 22 
2684 33 22 
2685 32 24 
2686 31 23 
2687 33 22 
2688 30 23 
2689 30 22 
2690 31 24 
2691 29 24 
2692 29 22 
2693 29 24 
2694 28 23 
2695 29 23 
2696 29 25 
2697 30 22 
2698 32 22 
2699 30 24 
2700 30 23 
2701 32 23 
2702 31 23 
2703 31 22 
2704 33 23 
2705 31 23 
2706 33 21 
2707 33 24 
2708 32 23 
2709 33 23 
2710 33 24 
2711 32 24 
2712 34 22 
2713 32 25 
2714 33 22 
2715 33 24 
2716 32 25 
2717 32 23 
2718 33 24 
2719 31 25 
2720 32 22 
2721 32 25 
2722 30 25 
2723 32 24 
2724 30 25 
2725 30 24 
2726 31 24 
2727 30 24 
2728 30 23 
2729 31 23 
2730 29 25 
2731 31 24 
2732 31 27 
2733 31 29 
2734 34 26 
2735 35 29 
2736 35 29 
2737 39 27 
2738 40 30 
2739 41 30 
2740 44 30 
2741 45 32 
2742 47 31 
2743 51 32 
2744 51 33 
2745 53 31 
2746 53 32 
2747 54 32 
2748 57 31 
2749 58 32 
2750 61 31 
2751 65 30 
2752 69 31 
2753 74 29 
2754 82 30 
2755 88 31 
2756 94 31 
2757 102 33 
2758 109 34 
2759 115 32 
2760 122 33 
2761 127 32 
2762 134 30 
2763 141 32 
2764 147 31 
2765 154 32 
2766 161 34 
2767 167 34 
2768 175 35 
2769 179 37 
2770 183 35 
2771 188 37 
2772 193 36 
2773 196 35 
2774 200 37 
2775 201 37 
2776 202 36 
2777 202 39 
2778 202 38 
2779 203 37 
2780 204 38 
2781 206 37 
2782 207 36 
2783 209 36 
2784 212 33 
2785 215 32 
2786 216 31 
2787 221 28 
2788 223 28 
2789 225 27 
2790 230 25 
2791 230 27 
2792 231 27 
2793 230 27 
2794 230 28 
2795 232 27 
2796 234 26 
2797 233 25 
2798 235 22 
2799 232 23 
2800 228 25 
2801 231 23 
2802 229 24 
2803 228 24 
2804 230 23 
2805 230 24 
2806 230 23 
2807 231 23 
2808 231 23 
2809 233 21 
2810 234 21 
2811 234 20 
2812 235 20 
2813 236 21 
2814 235 20 
2815 237 19 
2816 236 21 
2817 236 20 
2818 239 20 
2819 238 22 
2820 237 22 
2821 237 23 
2822 238 22 
2823 239 22 
2824 239 22 
2825 238 21 
2826 238 22 
2827 238 23 
2828 238 22 
2829 238 21 
2830 239 21 
2831 238 21 
2832 239 21 
2833 239 21 
2834 238 21 
2835 238 21 
2836 238 22 
2837 239 21 
2838 239 22 
2839 238 22 
2840 238 21 
2841 237 23 
2842 237 23 
2843 238 21 
2844 238 21 
2845 237 21 
2846 237 22 
2847 237 22 
2848 237 22 
2849 238 22 
2850 237 22 
2851 237 22 
2852 237 22 
2853 236 22 
2854 236 21 
2855 236 23 
2856 236 22 
2857 237 22 
2858 237 22 
2859 237 22 
2860 238 22 
2861 238 21 
2862 238 21 
2863 239 21 
2864 238 21 
2865 238 21 
2866 237 21 
2867 237 22 
2868 236 22 
2869 237 22 
2870 236 22 
2871 237 21 
2872 236 22 
2873 236 21 
2874 237 21 
2875 236 22 
2876 236 21 
2877 236 21 
2878 236 21 
2879 237 21 
2880 236 22 
2881 236 22 
2882 237 21 
2883 236 22 
2884 236 21 
2885 236 21 
2886 236 22 
2887 236 20 
2888 237 21 
2889 236 21 
2890 235 21 
2891 237 21 
2892 236 22 
2893 238 21 
2894 240 21 
2895 238 20 
2896 240 19 
2897 240 20 
2898 239 20 
2899 242 19 
2900 240 20 
2901 239 19 
2902 240 19 
2903 239 20 
2904 239 19 
2905 242 19 
2906 240 19 
2907 241 19 
2908 241 20 
2909 240 19 
2910 241 20 
2911 240 20 
2912 238 20 
2913 240 20 
2914 240 20 
2915 239 20 
2916 241 20 
2917 240 20 
2918 240 20 
2919 241 20 
2920 239 20 
2921 240 20 
2922 241 20 
2923 239 20 
2924 241 19 
2925 239 19 
2926 238 18 
2927 241 18 
2928 239 19 
2929 241 19 
2930 244 18 
2931 241 19 
2932 239 19 
2933 242 20 
2934 240 20 
2935 244 19 
2936 247 20 
2937 248 19 
2938 252 19 
2939 253 19 
2940 254 19 
2941 256 19 
2942 257 19 
2943 258 19 
2944 260 20 
2945 261 19 
2946 262 18 
2947 263 19 
2948 263 19 
2949 263 19 
2950 265 20 
2951 266 19 
2952 267 20 
2953 268 21 
2954 268 19 
2955 269 21 
2956 269 21 
2957 268 18 
2958 268 21 
2959 268 20 
2960 267 20 
2961 268 21 
2962 266 19 
2963 266 20 
2964 268 23 
2965 266 21 
2966 267 21 
2967 265 22 
2968 265 22 
2969 265 21 
2970 263 20 
2971 262 20 
2972 262 21 
2973 261 21 
2974 261 20 
2975 263 20 
2976 262 21 
2977 264 19 
2978 263 22 
2979 264 20 
2980 264 20 
2981 265 20 
2982 264 20 
2983 265 20 
2984 265 20 
2985 265 19 
2986 266 21 
2987 266 19 
2988 266 19 
2989 267 21 
2990 267 19 
2991 263 18 
2992 268 21 
2993 267 20 
2994 266 20 
2995 265 21 
2996 264 19 
2997 266 20 
2998 266 20 
2999 265 19 
3000 266 20 
3001 266 19 
3002 266 19 
3003 267 21 
3004 267 19 
3005 267 20 
3006 267 21 
3007 267 20 
3008 267 21 
3009 267 22 
3010 266 20 
3011 266 21 
3012 266 20 
3013 266 20 
3014 266 21 
3015 266 20 
3016 266 20 
3017 267 22 
3018 267 21 
3019 267 20 
3020 268 24 
3021 267 22 
3022 266 21 
3023 267 23 
3024 267 22 
3025 267 21 
3026 267 21 
3027 267 20 
3028 267 22 
3029 267 23 
3030 267 21 
3031 269 25 
3032 267 22 
3033 267 23 
3034 267 23 
3035 267 22 
3036 267 22 
3037 267 23 
3038 267 21 
3039 267 22 
3040 267 23 
3041 267 22 
3042 268 24 
3043 268 22 
3044 267 22 
3045 268 24 
3046 267 22 
3047 267 22 
3048 268 24 
3049 267 22 
3050 267 22 
3051 268 23 
3052 267 23 
3053 268 24 
3054 267 22 
3055 267 22 
3056 268 23 
3057 267 22 
3058 267 21 
3059 268 24 
3060 267 21 
3061 267 22 
3062 267 23 
3063 267 23 
3064 268 23 
3065 267 23 
3066 267 21 
3067 268 25 
3068 267 21 
3069 267 22 
3070 269 25 
3071 267 21 
3072 268 22 
3073 267 23 
3074 267 21 
3075 267 21 
3076 267 21 
3077 266 19 
3078 267 21 
3079 267 21 
3080 266 19 
3081 268 23 
3082 267 20 
3083 268 21 
3084 269 23 
3085 267 22 
3086 268 21 
3087 268 23 
3088 267 22 
3089 268 24 
3090 268 24 
3091 268 24 
3092 268 25 
3093 269 26 
3094 269 25 
3095 269 25 
3096 269 25 
3097 269 24 
3098 269 26 
3099 269 25 
3100 269 24 
3101 269 25 
3102 269 24 
3103 268 23 
3104 268 24 
3105 267 22 
3106 267 23 
3107 268 23 
3108 268 21 
3109 268 22 
3110 268 22 
3111 268 21 
3112 270 23 
3113 269 22 
3114 266 20 
3115 268 21 
3116 270 19 
3117 270 20 
3118 271 21 
3119 271 19 
3120 270 20 
3121 268 19 
3122 265 18 
3123 264 18 
3124 264 17 
3125 261 17 
3126 261 17 
3127 259 17 
3128 260 18 
3129 260 19 
3130 259 19 
3131 258 20 
3132 257 21 
3133 256 20 
3134 257 22 
3135 256 20 
3136 257 19 
3137 256 20 
3138 257 19 
3139 257 19 
3140 258 20 
3141 257 19 
3142 258 19 
3143 255 20 
3144 256 20 
3145 256 21 
3146 255 20 
3147 255 19 
3148 254 20 
3149 255 19 
3150 254 18 
3151 255 18 
3152 256 18 
3153 257 18 
3154 258 18 
3155 258 17 
3156 260 17 
3157 260 16 
3158 260 16 
3159 260 17 
3160 258 17 
3161 259 16 
3162 259 17 
3163 258 17 
3164 258 16 
3165 258 17 
3166 259 16 
3167 260 17 
3168 260 18 
3169 262 16 
3170 265 18 
3171 265 19 
3172 266 19 
3173 266 20 
3174 266 20 
3175 267 20 
3176 268 22 
3177 268 22 
3178 268 22 
3179 268 23 
3180 268 23 
3181 268 23 
3182 269 24 
3183 269 25 
3184 270 25 
3185 270 26 
3186 270 26 
3187 271 27 
3188 271 27 
3189 270 24 
3190 271 25 
3191 269 25 
3192 270 25 
3193 271 27 
3194 270 27 
3195 271 28 
3196 271 30 
3197 270 28 
3198 270 27 
3199 270 28 
3200 269 25 
3201 269 26 
3202 270 27 
3203 269 25 
3204 270 26 
3205 270 25 
3206 268 24 
3207 270 26 
3208 268 24 
3209 268 23 
3210 268 24 
3211 267 20 
3212 269 22 
3213 268 22 
3214 268 21 
3215 268 23 
3216 268 22 
3217 268 21 
3218 268 22 
3219 267 21 
3220 268 21 
3221 268 22 
3222 267 21 
3223 268 21 
3224 268 21 
3225 268 21 
3226 268 21 
3227 268 21 
3228 268 20 
3229 269 21 
3230 268 20 
3231 267 21 
3232 268 20 
3233 268 20 
3234 265 19 
3235 266 19 
3236 265 19 
3237 266 19 
3238 268 19 
3239 268 19 
3240 269 20 
3241 269 19 
3242 270 19 
3243 270 23 
3244 270 23 
3245 271 24 
3246 271 24 
3247 271 24 
3248 271 23 
3249 271 24 
3250 271 24 
3251 271 24 
3252 272 24 
3253 271 23 
3254 271 24 
3255 271 23 
3256 270 22 
3257 271 24 
3258 270 23 
3259 270 22 
3260 271 25 
3261 270 23 
3262 270 23 
3263 271 24 
3264 271 23 
3265 271 24 
3266 271 24 
3267 271 23 
3268 271 24 
3269 271 24 
3270 271 23 
3271 272 24 
3272 271 23 
3273 272 23 
3274 271 23 
3275 270 22 
3276 271 23 
3277 270 22 
3278 270 21 
3279 270 19 
3280 270 17 
3281 269 17 
3282 268 18 
3283 266 17 
3284 264 17 
3285 264 18 
3286 263 18 
3287 261 18 
3288 260 19 
3289 260 19 
3290 256 19 
3291 256 20 
3292 253 21 
3293 248 23 
3294 245 24 
3295 243 23 
3296 236 26 
3297 237 25 
3298 237 24 
3299 232 24 
3300 233 22 
3301 228 22 
3302 225 22 
3303 225 21 
3304 220 21 
3305 218 21 
3306 215 20 
3307 210 21 
3308 207 19 
3309 202 18 
3310 197 19 
3311 192 18 
3312 187 19 
3313 178 22 
3314 171 21 
3315 166 23 
3316 156 26 
3317 149 27 
3318 145 29 
3319 140 32 
3320 137 33 
3321 134 36 
3322 129 39 
3323 127 39 
3324 123 43 
3325 120 42 
3326 118 42 
3327 113 45 
3328 112 44 
3329 112 43 
3330 112 43 
3331 113 42 
3332 114 41 
3333 114 42 
3334 115 40 
3335 115 39 
3336 115 38 
3337 115 37 
3338 115 36 
3339 116 35 
3340 121 33 
3341 120 33 
3342 121 32 
3343 123 31 
3344 122 31 
3345 120 30 
3346 119 29 
3347 118 30 
3348 116 29 
3349 116 29 
3350 115 29 
3351 114 25 
3352 114 26 
3353 113 26 
3354 112 24 
3355 112 26 
3356 111 24 
3357 111 23 
3358 111 24 
3359 111 23 
3360 112 24 
3361 114 25 
3362 114 24 
3363 115 25 
3364 115 27 
3365 115 27 
3366 116 29 
3367 117 29 
3368 118 27 
3369 119 28 
3370 120 27 
3371 124 26 
3372 124 26 
3373 125 25 
3374 126 26 
3375 126 26 
3376 126 24 
3377 127 25 
3378 125 25 
3379 126 25 
3380 124 26 
3381 124 25 
3382 123 23 
3383 124 23 
3384 121 23 
3385 123 23 
3386 123 24 
3387 122 23 
3388 121 24 
3389 121 25 
3390 120 25 
3391 120 26 
3392 121 26 
3393 120 26 
3394 121 26 
3395 121 26 
3396 120 26 
3397 121 26 
3398 121 25 
3399 122 25 
3400 121 26 
3401 122 25 
3402 122 26 
3403 122 25 
3404 122 24 
3405 122 25 
3406 123 25 
3407 121 26 
3408 120 28 
3409 120 28 
3410 119 29 
3411 118 31 
3412 119 32 
3413 119 34 
3414 118 36 
3415 118 38 
3416 117 41 
3417 115 43 
3418 114 43 
3419 111 47 
3420 109 49 
3421 108 49 
3422 104 55 
3423 100 59 
3424 96 61 
3425 91 67 
3426 85 74 
3427 81 78 
3428 76 85 
3429 72 89 
3430 70 92 
3431 66 97 
3432 63 101 
3433 61 104 
3434 58 107 
3435 55 111 
3436 54 112 
3437 52 116 
3438 52 117 
3439 52 116 
3440 52 118 
3441 54 117 
3442 55 117 
3443 54 120 
3444 55 120 
3445 54 120 
3446 54 122 
3447 54 121 
3448 54 121 
3449 54 122 
3450 55 120 
3451 55 120 
3452 55 120 
3453 54 119 
3454 53 121 
3455 53 121 
3456 53 120 
3457 53 121 
3458 54 120 
3459 54 120 
3460 55 120 
3461 55 119 
3462 56 119 
3463 57 119 
3464 58 119 
3465 58 120 
3466 58 120 
3467 59 121 
3468 59 121 
3469 59 121 
3470 59 120 
3471 59 121 
3472 59 120 
3473 58 120 
3474 58 121 
3475 58 120 
3476 59 121 
3477 59 121 
3478 59 120 
3479 59 120 
3480 58 120 
3481 58 120 
3482 58 121 
3483 58 120 
3484 58 120 
3485 58 121 
3486 58 120 
3487 58 120 
3488 58 121 
3489 58 120 
3490 58 120 
3491 58 120 
3492 58 120 
3493 58 120 
3494 57 120 
3495 58 120 
3496 58 121 
3497 58 121 
3498 58 122 
3499 59 124 
3500 59 125 
3501 60 128 
3502 60 131 
3503 60 133 
3504 61 137 
3505 63 144 
3506 64 147 
3507 66 152 
3508 68 161 
3509 69 167 
3510 71 172 
3511 73 178 
3512 75 183 
3513 76 188 
3514 78 195 
3515 79 199 
3516 80 204 
3517 82 209 
3518 84 214 
3519 86 218 
3520 90 223 
3521 93 227 
3522 96 230 
3523 99 236 
3524 100 237 
3525 101 239 
3526 103 241 
3527 104 243 
3528 107 244 
3529 111 247 
3530 113 248 
3531 118 249 
3532 122 250 
3533 125 251 
3534 130 252 
3535 132 254 
3536 135 255 
3537 139 258 
3538 141 260 
3539 144 260 
3540 147 262 
3541 151 262 
3542 154 261 
3543 157 260 
3544 160 260 
3545 164 260 
3546 167 261 
3547 170 260 
3548 173 260 
3549 174 260 
3550 176 261 
3551 179 262 
3552 182 263 
3553 184 264 
3554 187 265 
3555 187 265 
3556 190 265 
3557 191 265 
3558 191 265 
3559 191 264 
3560 192 263 
3561 192 263 
3562 192 263 
3563 192 262 
3564 193 261 
3565 193 261 
3566 192 262 
3567 193 262 
3568 192 263 
3569 192 264 
3570 193 264 
3571 193 265 
3572 194 266 
3573 194 266 
3574 195 269 
3575 195 271 
3576 194 272 
3577 193 273 
3578 191 273 
3579 192 274 
3580 191 274 
3581 192 274 
3582 193 274 
3583 193 274 
3584 193 273 
3585 194 274 
3586 194 275 
3587 194 276 
3588 196 277 
3589 195 277 
3590 198 278 
3591 198 279 
3592 196 279 
3593 201 280 
3594 198 279 
3595 197 279 
3596 199 279 
3597 199 279 
3598 198 278 
3599 199 278 
3600 197 278 
3601 197 277 
3602 197 278 
3603 196 278 
3604 196 278 
3605 196 279 
3606 195 278 
3607 197 279 
3608 198 280 
3609 195 279 
3610 196 279 
3611 195 279 
3612 195 278 
3613 197 279 
3614 194 278 
3615 195 277 
3616 197 278 
3617 195 278 
3618 197 278 
3619 196 279 
3620 196 278 
3621 197 278 
3622 195 278 
3623 195 277 
3624 196 278 
3625 196 278 
3626 195 278 
3627 196 279 
3628 195 278 
3629 196 278 
3630 196 278 
3631 197 278 
3632 196 278 
3633 197 279 
3634 196 278 
3635 197 278 
3636 196 278 
3637 196 278 
3638 197 278 
3639 195 278 
3640 195 276 
3641 196 278 
3642 195 277 
3643 195 277 
3644 196 277 
3645 194 277 
3646 196 277 
3647 195 277 
3648 195 276 
3649 196 277 
3650 196 277 
3651 195 276 
3652 196 277 
3653 195 277 
3654 196 277 
3655 198 278 
3656 195 277 
3657 197 277 
3658 196 278 
3659 197 278 
3660 199 277 
3661 197 278 
3662 196 277 
3663 197 277 
3664 197 277 
3665 195 275 
3666 196 276 
3667 195 276 
3668 195 275 
3669 196 275 
3670 195 276 
3671 195 275 
3672 195 275 
3673 194 275 
3674 194 274 
3675 194 274 
3676 193 274 
3677 194 274 
3678 194 274 
3679 191 273 
3680 192 273 
3681 190 273 
3682 189 272 
3683 189 272 
3684 186 272 
3685 185 272 
3686 183 272 
3687 182 271 
3688 181 272 
3689 180 272 
3690 180 271 
3691 180 274 
3692 179 274 
3693 179 274 
3694 178 276 
3695 178 276 
3696 178 275 
3697 177 277 
3698 176 277 
3699 175 275 
3700 174 275 
3701 175 274 
3702 172 275 
3703 171 274 
3704 171 273 
3705 169 274 
3706 169 273 
3707 169 272 
3708 167 273 
3709 167 273 
3710 165 272 
3711 164 273 
3712 164 273 
3713 162 273 
3714 161 275 
3715 160 275 
3716 158 275 
3717 157 276 
3718 156 276 
3719 155 276 
3720 155 275 
3721 154 273 
3722 153 274 
3723 153 273 
3724 151 272 
3725 150 272 
3726 150 271 
3727 148 271 
3728 147 271 
3729 145 270 
3730 144 270 
3731 143 271 
3732 141 270 
3733 139 270 
3734 137 270 
3735 134 269 
3736 131 270 
3737 128 270 
3738 123 271 
3739 119 273 
3740 115 274 
3741 109 276 
3742 104 277 
3743 98 278 
3744 91 278 
3745 87 279 
3746 80 278 
3747 74 277 
3748 70 276 
3749 67 275 
3750 67 276 
3751 67 275 
3752 63 275 
3753 63 275 
3754 62 274 
3755 57 275 
3756 56 277 
3757 56 276 
3758 51 277 
3759 52 278 
3760 48 276 
3761 46 277 
3762 44 276 
3763 42 275 
3764 39 275 
3765 37 273 
3766 35 274 
3767 33 275 
3768 32 274 
3769 33 275 
3770 32 278 
3771 31 277 
3772 32 278 
3773 30 277 
3774 29 275 
3775 29 276 
3776 30 273 
3777 29 272 
3778 29 273 
3779 29 269 
3780 29 271 
3781 29 271 
3782 30 269 
3783 29 273 
3784 30 273 
3785 29 272 
3786 29 275 
3787 28 275 
3788 27 274 
3789 28 276 
3790 27 275 
3791 28 274 
3792 27 275 
3793 26 275 
3794 27 276 
3795 27 278 
3796 27 278 
3797 28 279 
3798 27 280 
3799 26 280 
3800 27 280 
3801 24 279 
3802 23 279 
3803 27 278 
3804 25 278 
3805 25 277 
3806 24 278 
3807 25 277 
3808 24 278 
3809 20 280 
3810 20 279 
3811 23 279 
3812 22 279 
3813 21 278 
3814 22 279 
3815 22 279 
3816 24 278 
3817 25 278 
3818 25 278 
3819 27 277 
3820 25 278 
3821 26 278 
3822 28 277 
3823 26 278 
3824 27 277 
3825 28 277 
3826 27 278 
3827 27 276 
3828 28 278 
3829 29 278 
3830 32 278 
3831 27 279 
3832 25 280 
3833 27 279 
3834 28 281 
3835 26 280 
3836 30 280 
3837 29 281 
3838 28 280 
3839 30 280 
3840 26 280 
3841 29 278 
3842 31 279 
3843 29 278 
3844 34 277 
3845 33 278 
3846 34 277 
3847 36 277 
3848 35 277 
3849 35 277 
3850 36 277 
3851 34 277 
3852 35 277 
3853 35 278 
3854 33 278 
3855 36 277 
3856 34 278 
3857 34 278 
3858 34 278 
3859 34 279 
3860 34 279 
3861 35 279 
3862 33 279 
3863 33 279 
3864 33 279 
3865 29 280 
3866 29 279 
3867 31 280 
3868 27 280 
3869 28 280 
3870 29 280 
3871 26 279 
3872 28 278 
3873 26 279 
3874 25 278 
3875 26 278 
3876 25 278 
3877 25 277 
3878 26 278 
3879 24 278 
3880 23 278 
3881 24 279 
3882 23 279 
3883 23 276 
3884 22 277 
3885 21 276 
3886 22 275 
3887 22 277 
3888 21 276 
3889 23 277 
3890 22 279 
3891 23 278 
3892 24 280 
3893 22 280 
3894 24 279 
3895 23 280 
3896 22 279 
3897 23 278 
3898 23 280 
3899 22 279 
3900 24 279 
3901 24 279 
3902 24 278 
3903 25 277 
3904 24 277 
3905 23 276 
3906 25 278 
3907 23 278 
3908 23 277 
3909 24 277 
3910 23 276 
3911 24 275 
3912 23 276 
3913 23 275 
3914 24 275 
3915 24 277 
3916 24 276 
3917 26 277 
3918 26 277 
3919 27 276 
3920 28 277 
3921 27 277 
3922 28 277 
3923 28 278 
3924 27 277 
3925 28 276 
3926 27 277 
3927 26 276 
3928 26 275 
3929 26 275 
3930 26 270 
3931 25 270 
3932 24 266 
3933 23 261 
3934 23 259 
3935 22 253 
3936 22 248 
3937 21 244 
3938 22 237 
3939 22 236 
3940 23 233 
3941 23 229 
3942 24 228 
3943 25 225 
3944 26 224 
3945 26 223 
3946 26 220 
3947 26 221 
3948 26 220 
3949 27 218 
3950 28 217 
3951 30 216 
3952 31 216 
3953 30 217 
3954 31 216 
3955 31 217 
3956 31 218 
3957 31 216 
3958 32 218 
3959 31 218 
3960 32 216 
3961 32 217 
3962 31 217 
3963 32 217 
3964 31 218 
3965 31 216 
3966 32 215 
3967 31 216 
3968 31 215 
3969 31 216 
3970 31 216 
3971 32 215 
3972 31 217 
3973 31 217 
3974 32 216 
3975 31 217 
3976 32 216 
3977 31 216 
3978 31 217 
3979 31 216 
3980 32 217 
3981 32 219 
3982 34 217 
3983 36 219 
3984 38 219 
3985 41 218 
3986 44 218 
3987 48 217 
3988 52 215 
3989 54 214 
3990 59 211 
3991 64 209 
3992 67 208 
3993 72 206 
3994 76 207 
3995 80 207 
3996 85 208 
3997 88 210 
3998 90 210 
3999 93 210 
4000 97 211 
4001 99 210 
4002 102 211 
4003 104 211 
4004 106 212 
4005 106 212 
4006 103 213 
4007 101 214 
4008 100 215 
4009 99 215 
4010 99 214 
4011 98 213 
4012 97 211 
4013 96 209 
4014 96 209 
4015 96 208 
4016 98 206 
4017 98 207 
4018 99 207 
4019 101 208 
4020 100 210 
4021 101 210 
4022 101 212 
4023 100 214 
4024 101 214 
4025 101 215 
4026 100 214 
4027 102 213 
4028 102 214 
4029 101 213 
4030 103 213 
4031 102 214 
4032 103 215 
4033 104 215 
4034 104 216 
4035 104 216 
4036 106 216 
4037 106 217 
4038 109 217 
4039 112 218 
4040 115 218 
4041 122 219 
4042 124 220 
4043 126 221 
4044 130 222 
4045 132 224 
4046 134 225 
4047 138 228 
4048 139 229 
4049 141 230 
4050 145 230 
4051 147 231 
4052 149 231 
4053 154 231 
4054 156 232 
4055 160 232 
4056 163 233 
4057 165 234 
4058 167 234 
4059 168 236 
4060 171 238 
4061 173 238 
4062 174 240 
4063 175 240 
4064 178 241 
4065 179 242 
4066 181 243 
4067 184 244 
4068 185 244 
4069 188 243 
4070 189 243 
4071 191 242 
4072 191 242 
4073 191 242 
4074 192 242 
4075 193 242 
4076 195 243 
4077 196 244 
4078 196 246 
4079 197 247 
4080 198 248 
4081 199 250 
4082 200 251 
4083 202 251 
4084 203 251 
4085 204 251 
4086 205 250 
4087 206 251 
4088 206 250 
4089 206 250 
4090 206 250 
4091 206 249 
4092 205 249 
4093 206 250 
4094 206 250 
4095 206 250 
4096 207 251 
4097 207 251 
4098 207 252 
4099 208 252 
4100 208 252 
4101 207 252 
4102 208 252 
4103 207 252 
4104 207 252 
4105 207 252 
4106 207 252 
4107 207 251 
4108 207 251 
4109 207 251 
4110 207 251 
4111 207 251 
4112 207 251 
4113 208 251 
4114 208 251 
4115 208 251 
4116 208 251 
4117 208 250 
4118 207 250 
4119 207 250 
4120 207 250 
4121 208 250 
4122 208 250 
4123 207 250 
4124 207 250 
4125 207 250 
4126 208 251 
4127 208 251 
4128 207 251 
4129 207 251 
4130 207 251 
4131 208 251 
4132 207 251 
4133 208 251 
4134 207 251 
4135 207 251 
4136 208 250 
4137 207 250 
4138 207 251 
4139 207 250 
4140 207 251 
4141 207 251 
4142 208 250 
4143 207 251 
4144 207 251 
4145 207 250 
4146 207 251 
4147 207 251 
4148 207 250 
4149 207 251 
4150 207 251 
4151 207 251 
4152 207 251 
4153 207 250 
4154 207 250 
4155 207 250 
4156 207 250 
4157 207 250 
4158 207 250 
4159 207 250 
4160 207 250 
4161 207 250 
4162 207 250 
4163 207 250 
4164 207 250 
4165 207 250 
4166 208 250 
4167 207 250 
4168 207 250 
4169 208 249 
4170 208 249 
4171 208 250 
4172 208 249 
4173 208 249 
4174 208 250 
4175 208 250 
4176 207 249 
4177 208 250 
4178 208 249 
4179 208 250 
4180 208 250 
4181 208 249 
4182 208 250 
4183 208 250 
4184 208 250 
4185 208 250 
4186 208 250 
4187 208 250 
4188 208 250 
4189 208 250 
4190 208 250 
4191 208 250 
4192 209 250 
4193 208 250 
4194 208 250 
4195 208 250 
4196 208 250 
4197 208 249 
4198 208 249 
4199 208 249 
4200 208 249 
4201 208 249 
4202 208 250 
4203 208 249 
4204 208 250 
4205 208 250 
4206 208 249 
4207 207 249 
4208 207 249 
4209 208 249 
4210 207 249 
4211 208 249 
4212 208 249 
4213 208 249 
4214 208 249 
4215 208 249 
4216 208 249 
4217 208 249 
4218 208 248 
4219 209 248 
4220 209 248 
4221 208 248 
4222 209 248 
4223 209 248 
4224 209 249 
4225 208 248 
4226 207 248 
4227 207 249 
4228 207 248 
4229 207 248 
4230 206 249 
4231 205 248 
4232 205 248 
4233 206 250 
4234 206 250 
4235 205 250 
4236 205 250 
4237 205 250 
4238 205 251 
4239 206 251 
4240 206 251 
4241 206 252 
4242 206 251 
4243 206 252 
4244 207 252 
4245 207 252 
4246 207 253 
4247 208 252 
4248 208 253 
4249 208 254 
4250 209 255 
4251 209 255 
4252 210 257 
4253 210 258 
4254 210 259 
4255 210 261 
4256 212 262 
4257 215 264 
4258 215 265 
4259 216 265 
4260 218 266 
4261 218 267 
4262 215 265 
4263 216 266 
4264 214 266 
4265 212 265 
4266 214 266 
4267 212 265 
4268 211 265 
4269 210 265 
4270 210 264 
4271 211 264 
4272 211 264 
4273 211 263 
4274 211 263 
4275 211 263 
4276 211 262 
4277 211 263 
4278 211 264 
4279 212 265 
4280 216 267 
4281 214 267 
4282 216 268 
4283 219 272 
4284 215 270 
4285 216 271 
4286 223 272 
4287 217 271 
4288 217 271 
4289 217 271 
4290 216 270 
4291 216 270 
4292 216 270 
4293 215 269 
4294 214 268 
4295 214 268 
4296 214 268 
4297 215 268 
4298 215 267 
4299 214 267 
4300 214 267 
4301 214 267 
4302 214 267 
4303 214 267 
4304 215 266 
4305 215 266 
4306 215 266 
4307 215 266 
4308 215 266 
4309 215 266 
4310 215 266 
4311 214 266 
4312 214 266 
4313 214 266 
4314 214 266 
4315 214 266 
4316 214 266 
4317 214 266 
4318 214 266 
4319 214 266 
4320 214 266 
4321 214 266 
4322 214 266 
4323 214 266 
4324 215 266 
4325 214 266 
4326 214 266 
4327 214 266 
4328 215 267 
4329 215 267 
4330 214 267 
4331 215 267 
4332 215 266 
4333 215 267 
4334 215 267 
4335 215 266 
4336 215 267 
4337 215 267 
4338 215 266 
4339 215 266 
4340 214 266 
4341 215 266 
4342 215 267 
4343 214 266 
4344 214 267 
4345 215 267 
4346 215 266 
4347 214 267 
4348 214 267 
4349 214 267 
4350 215 267 
4351 215 267 
4352 215 266 
4353 215 267 
4354 215 266 
4355 215 267 
4356 215 267 
4357 215 266 
4358 214 266 
4359 215 266 
4360 214 266 
4361 215 266 
4362 215 266 
4363 215 266 
4364 215 267 
4365 215 266 
4366 215 266 
4367 215 266 
4368 215 266 
4369 215 266 
4370 215 267 
4371 215 266 
4372 215 267 
4373 214 266 
4374 215 266 
4375 215 266 
4376 214 266 
4377 214 266 
4378 214 267 
4379 215 267 
4380 215 266 
4381 214 267 
4382 215 267 
4383 215 267 
4384 215 267 
4385 215 267 
4386 214 267 
4387 215 267 
4388 214 266 
4389 214 267 
4390 214 267 
4391 214 266 
4392 214 266 
4393 214 266 
4394 214 266 
4395 215 266 
4396 215 266 
4397 214 266 
4398 214 266 
4399 214 266 
4400 213 266 
4401 213 267 
4402 214 266 
4403 214 267 
4404 214 267 
4405 214 266 
4406 214 266 
4407 214 266 
4408 214 266 
4409 213 266 
4410 213 266 
4411 213 266 
4412 213 266 
4413 214 266 
4414 214 266 
4415 214 266 
4416 214 266 
4417 214 266 
4418 214 266 
4419 214 266 
4420 214 267 
4421 215 267 
4422 214 266 
4423 215 267 
4424 214 267 
4425 214 266 
4426 214 266 
4427 214 266 
4428 217 267 
4429 218 267 
4430 218 267 
4431 218 267 
4432 218 267 
4433 215 266 
4434 215 267 
4435 215 267 
4436 215 266 
4437 215 267 
4438 215 267 
4439 216 266 
4440 216 266 
4441 216 266 
4442 215 266 
4443 216 266 
4444 216 266 
4445 216 266 
4446 216 266 
4447 217 266 
4448 217 267 
4449 217 267 
4450 217 267 
4451 217 267 
4452 217 268 
4453 217 268 
4454 218 269 
4455 218 268 
4456 218 268 
4457 218 269 
4458 217 268 
4459 217 267 
4460 216 268 
4461 216 267 
4462 216 267 
4463 216 267 
4464 216 267 
4465 215 267 
4466 215 267 
4467 215 267 
4468 215 267 
4469 215 267 
4470 216 267 
4471 215 268 
4472 216 267 
4473 215 268 
4474 216 268 
4475 215 267 
4476 216 268 
4477 216 267 
4478 216 267 
4479 215 267 
4480 215 267 
4481 215 267 
4482 215 267 
4483 215 267 
4484 215 267 
4485 215 267 
4486 215 267 
4487 215 268 
4488 216 267 
4489 215 267 
4490 215 267 
4491 216 267 
4492 215 267 
4493 216 268 
4494 216 267 
4495 215 267 
4496 216 268 
4497 215 267 
4498 215 267 
4499 215 268 
4500 215 267 
4501 215 268 
4502 215 267 
4503 215 267 
4504 215 268 
4505 215 267 
4506 216 267 
4507 216 268 
4508 215 267 
4509 215 267 
4510 214 268 
4511 214 267 
4512 214 267 
4513 216 268 
4514 214 267 
4515 213 267 
4516 213 267 
4517 213 265 
4518 213 267 
4519 213 266 
4520 213 264 
4521 213 264 
4522 213 264 
4523 212 263 
4524 213 263 
4525 213 263 
4526 212 263 
4527 213 261 
4528 214 259 
4529 213 261 
4530 213 261 
4531 213 260 
4532 214 260 
4533 214 259 
4534 213 259 
4535 213 259 
4536 214 259 
4537 213 259 
4538 214 259 
4539 214 259 
4540 214 259 
4541 214 259 
4542 214 259 
4543 214 259 
4544 214 259 
4545 214 259 
4546 213 259 
4547 214 259 
4548 214 259 
4549 214 259 
4550 214 259 
4551 214 259 
4552 214 259 
4553 214 259 
4554 214 259 
4555 213 259 
4556 213 259 
4557 212 259 
4558 212 259 
4559 212 258 
4560 212 258 
4561 213 258 
4562 213 258 
4563 213 258 
4564 214 258 
4565 214 259 
4566 214 260 
4567 214 260 
4568 214 260 
4569 215 259 
4570 214 259 
4571 214 259 
4572 214 258 
4573 214 258 
4574 214 258 
4575 214 258 
4576 214 258 
4577 214 258 
4578 214 258 
4579 213 258 
4580 214 259 
4581 214 257 
4582 214 258 
4583 214 258 
4584 214 258 
4585 215 259 
4586 215 258 
4587 216 258 
4588 214 258 
4589 213 257 
4590 214 258 
4591 214 258 
4592 214 258 
4593 214 258 
4594 214 258 
4595 214 257 
4596 213 257 
4597 215 258 
4598 213 257 
4599 213 258 
4600 211 260 
4601 211 260 
4602 209 262 
4603 209 263 
4604 209 263 
4605 208 264 
4606 208 264 
4607 208 264 
4608 208 264 
4609 208 263 
4610 208 262 
4611 208 262 
4612 207 261 
4613 206 262 
4614 206 262 
4615 204 263 
4616 205 265 
4617 206 266 
4618 206 267 
4619 207 268 
4620 206 268 
4621 205 268 
4622 204 268 
4623 203 267 
4624 203 267 
4625 202 268 
4626 202 267 
4627 204 268 
4628 203 269 
4629 203 268 
4630 204 269 
4631 204 269 
4632 204 269 
4633 205 270 
4634 204 269 
4635 206 270 
4636 207 270 
4637 207 270 
4638 210 272 
4639 212 273 
4640 213 274 
4641 216 276 
4642 216 277 
4643 218 277 
4644 223 279 
4645 223 278 
4646 227 279 
4647 231 279 
4648 233 279 
4649 240 279 
4650 244 279 
4651 249 279 
4652 254 278 
4653 255 280 
4654 257 279 
4655 261 280 
4656 262 280 
4657 263 278 
4658 264 279 
4659 263 277 
4660 264 275 
4661 264 277 
4662 263 276 
4663 264 275 
4664 263 278 
4665 263 276 
4666 264 276 
4667 263 277 
4668 263 276 
4669 265 277 
4670 265 276 
4671 266 275 
4672 267 277 
4673 267 278 
4674 267 277 
4675 269 277 
4676 268 277 
4677 269 276 
4678 269 278 
4679 269 276 
4680 269 277 
4681 269 278 
4682 269 276 
4683 269 277 
4684 268 278 
4685 269 276 
4686 268 277 
4687 269 277 
4688 269 277 
4689 269 278 
4690 269 278 
4691 269 277 
4692 269 278 
4693 268 277 
4694 269 277 
4695 268 278 
4696 268 277 
4697 268 277 
4698 268 278 
4699 268 277 
4700 268 277 
4701 268 277 
4702 269 275 
4703 268 276 
4704 268 276 
4705 268 276 
4706 268 277 
4707 268 276 
4708 268 276 
4709 268 277 
4710 268 276 
4711 268 277 
4712 268 277 
4713 268 275 
4714 268 277 
4715 268 277 
4716 268 276 
4717 268 277 
4718 268 277 
4719 268 276 
4720 268 277 
4721 268 276 
4722 269 276 
4723 268 277 
4724 269 275 
4725 269 276 
4726 268 277 
4727 268 275 
4728 268 277 
4729 268 277 
4730 269 275 
4731 268 277 
4732 268 277 
4733 269 275 
4734 268 277 
4735 268 276 
4736 268 277 
4737 268 277 
4738 269 276 
4739 269 278 
4740 270 279 
4741 270 279 
4742 270 280 
4743 271 281 
4744 272 280 
4745 272 281 
4746 273 281 
4747 273 280 
4748 274 281 
4749 274 281 
4750 274 281 
4751 275 281 
4752 275 281 
4753 275 281 
4754 277 282 
4755 277 281 
4756 276 281 
4757 277 282 
4758 277 281 
4759 276 282 
4760 278 282 
4761 277 281 
4762 278 282 
4763 279 281 
4764 278 280 
4765 279 281 
4766 278 281 
4767 277 280 
4768 278 281 
4769 278 280 
4770 276 280 
4771 278 281 
4772 276 280 
4773 276 281 
4774 277 281 
4775 276 281 
4776 276 281 
4777 277 281 
4778 275 281 
4779 277 282 
4780 276 281 
4781 276 281 
4782 277 282 
4783 277 281 
4784 276 281 
4785 278 281 
4786 276 280 
4787 277 281 
4788 277 281 
4789 276 280 
4790 276 280 
4791 276 280 
4792 275 280 
4793 275 280 
4794 275 280 
4795 275 278 
4796 274 278 
4797 274 276 
4798 273 275 
4799 273 272 
4800 273 269 
4801 273 269 
4802 273 266 
4803 274 264 
4804 274 262 
4805 275 257 
4806 276 257 
4807 276 255 
4808 276 254 
4809 276 257 
4810 276 255 
4811 276 254 
4812 276 256 
4813 276 253 
4814 276 254 
4815 276 254 
4816 276 250 
4817 276 251 
4818 277 249 
4819 277 247 
4820 275 251 
4821 278 244 
4822 278 243 
4823 278 245 
4824 280 240 
4825 278 242 
4826 279 243 
4827 279 242 
4828 278 242 
4829 279 241 
4830 277 238 
4831 277 240 
4832 277 239 
4833 277 238 
4834 276 239 
4835 276 238 
4836 276 236 
4837 275 235 
4838 273 230 
4839 272 228 
4840 271 225 
4841 269 220 
4842 269 217 
4843 268 211 
4844 267 208 
4845 267 206 
4846 266 200 
4847 265 200 
4848 264 197 
4849 261 193 
4850 261 194 
4851 260 189 
4852 259 188 
4853 259 188 
4854 258 185 
4855 259 186 
4856 260 186 
4857 259 184 
4858 260 187 
4859 260 187 
4860 259 185 
4861 260 187 
4862 259 186 
4863 259 185 
4864 260 187 
4865 260 186 
4866 259 186 
4867 260 187 
4868 259 185 
4869 259 186 
4870 259 186 
4871 258 185 
4872 259 186 
4873 259 186 
4874 259 185 
4875 259 187 
4876 259 185 
4877 258 185 
4878 259 187 
4879 259 186 
4880 260 187 
4881 260 188 
4882 258 187 
4883 258 189 
4884 258 189 
4885 257 188 
4886 256 190 
4887 256 189 
4888 255 188 
4889 253 189 
4890 252 189 
4891 250 191 
4892 247 193 
4893 247 193 
4894 246 194 
4895 246 195 
4896 246 195 
4897 245 195 
4898 246 195 
4899 245 195 
4900 245 195 
4901 246 194 
4902 245 194 
4903 245 194 
4904 245 194 
4905 245 194 
4906 245 194 
4907 245 193 
4908 244 193 
4909 244 193 
4910 242 192 
4911 242 193 
4912 242 194 
4913 241 195 
4914 241 196 
4915 241 197 
4916 240 198 
4917 239 199 
4918 239 200 
4919 240 200 
4920 240 201 
4921 242 201 
4922 242 202 
4923 243 203 
4924 243 202 
4925 243 203 
4926 244 203 
4927 244 203 
4928 243 204 
4929 244 203 
4930 244 203 
4931 244 203 
4932 245 202 
4933 245 202 
4934 245 203 
4935 246 203 
4936 245 203 
4937 245 204 
4938 245 204 
4939 245 205 
4940 245 205 
4941 245 205 
4942 244 206 
4943 243 207 
4944 243 206 
4945 242 207 
4946 242 207 
4947 242 206 
4948 241 207 
4949 241 207 
4950 240 207 
4951 240 207 
4952 240 205 
4953 240 204 
4954 240 202 
4955 241 200 
4956 241 199 
4957 242 197 
4958 242 196 
4959 241 196 
4960 241 196 
4961 241 196 
4962 241 196 
4963 240 195 
4964 239 195 
4965 239 196 
4966 239 196 
4967 239 197 
4968 240 196 
4969 240 196 
4970 240 196 
4971 240 196 
4972 239 196 
4973 240 196 
4974 240 196 
4975 240 196 
4976 240 196 
4977 240 196 
4978 239 196 
4979 240 196 
4980 240 195 
4981 240 196 
4982 241 196 
4983 241 196 
4984 241 196 
4985 241 197 
4986 241 197 
4987 242 197 
4988 242 196 
4989 241 196 
4990 240 196 
4991 240 194 
4992 238 192 
4993 239 190 
4994 238 187 
4995 239 187 
4996 239 186 
4997 237 183 
4998 236 183 
4999 236 180 
5000 235 176 
5001 234 174 
5002 232 167 
5003 231 165 
5004 229 161 
5005 226 157 
5006 226 157 
5007 223 152 
5008 222 151 
5009 220 152 
5010 218 147 
5011 218 145 
5012 218 144 
5013 217 139 
5014 218 138 
5015 219 134 
5016 219 129 
5017 219 128 
5018 219 121 
5019 219 120 
5020 219 116 
5021 217 111 
5022 216 112 
5023 215 104 
5024 216 102 
5025 217 103 
5026 216 99 
5027 217 101 
5028 218 101 
5029 219 99 
5030 220 98 
5031 221 91 
5032 222 90 
5033 222 90 
5034 222 80 
5035 223 85 
5036 223 81 
5037 222 80 
5038 221 87 
5039 220 87 
5040 220 86 
5041 219 86 
5042 219 84 
5043 219 82 
5044 219 81 
5045 219 78 
5046 218 78 
5047 217 77 
5048 218 71 
5049 217 75 
5050 217 75 
5051 217 71 
5052 218 73 
5053 218 72 
5054 219 71 
5055 219 72 
5056 220 70 
5057 220 70 
5058 220 71 
5059 220 70 
5060 220 70 
5061 218 71 
5062 218 70 
5063 218 69 
5064 219 68 
5065 219 67 
5066 220 68 
5067 220 69 
5068 221 69 
5069 220 70 
5070 220 69 
5071 220 68 
5072 221 68 
5073 221 66 
5074 220 66 
5075 219 65 
5076 220 64 
5077 220 65 
5078 220 64 
5079 219 65 
5080 219 65 
5081 219 65 
5082 219 65 
5083 219 66 
5084 220 64 
5085 219 65 
5086 221 67 
5087 220 66 
5088 220 67 
5089 220 68 
5090 220 67 
5091 220 68 
5092 220 67 
5093 220 65 
5094 220 65 
5095 219 62 
5096 219 61 
5097 219 61 
5098 219 59 
5099 218 61 
5100 218 61 
5101 218 60 
5102 218 61 
5103 218 62 
5104 219 61 
5105 219 61 
5106 219 61 
5107 219 61 
5108 219 62 
5109 219 62 
5110 219 62 
5111 220 64 
5112 219 64 
5113 220 64 
5114 220 64 
5115 219 64 
5116 220 65 
5117 220 65 
5118 220 63 
5119 220 64 
5120 221 62 
5121 221 60 
5122 221 61 
5123 221 58 
5124 221 59 
5125 221 60 
5126 221 58 
5127 220 60 
5128 220 60 
5129 219 57 
5130 218 61 
5131 216 60 
5132 215 57 
5133 213 57 
5134 210 52 
5135 209 51 
5136 205 51 
5137 199 45 
5138 195 45 
5139 191 43 
5140 186 39 
5141 186 41 
5142 183 38 
5143 178 37 
5144 178 37 
5145 174 36 
5146 171 38 
5147 168 38 
5148 164 39 
5149 162 42 
5150 160 41 
5151 158 41 
5152 156 43 
5153 155 42 
5154 153 42 
5155 150 44 
5156 148 42 
5157 146 43 
5158 144 44 
5159 142 45 
5160 141 46 
5161 140 46 
5162 139 45 
5163 137 47 
5164 137 47 
5165 139 45 
5166 138 48 
5167 139 45 
5168 139 45 
5169 138 48 
5170 139 45 
5171 140 46 
5172 139 48 
5173 140 46 
5174 140 47 
5175 140 47 
5176 141 46 
5177 140 48 
5178 140 49 
5179 139 50 
5180 137 53 
5181 135 54 
5182 132 56 
5183 129 60 
5184 125 63 
5185 123 65 
5186 119 72 
5187 114 78 
5188 110 82 
5189 105 88 
5190 100 92 
5191 95 96 
5192 88 104 
5193 83 112 
5194 79 117 
5195 76 122 
5196 73 128 
5197 70 132 
5198 68 136 
5199 64 140 
5200 63 140 
5201 61 144 
5202 60 145 
5203 61 143 
5204 61 145 
5205 61 143 
5206 61 143 
5207 62 143 
5208 62 141 
5209 63 141 
5210 62 143 
5211 63 142 
5212 63 141 
5213 62 141 
5214 63 140 
5215 62 142 
5216 61 142 
5217 62 141 
5218 61 142 
5219 62 141 
5220 62 140 
5221 61 141 
5222 61 141 
5223 61 141 
5224 61 143 
5225 61 141 
5226 61 141 
5227 61 142 
5228 61 141 
5229 61 141 
5230 62 142 
5231 62 141 
5232 61 142 
5233 61 142 
5234 62 140 
5235 61 142 
5236 61 140 
5237 62 140 
5238 61 141 
5239 61 141 
5240 61 141 
5241 61 143 
5242 62 143 
5243 62 145 
5244 63 146 
5245 64 147 
5246 65 151 
5247 65 150 
5248 66 152 
5249 68 157 
5250 69 157 
5251 70 157 
5252 73 162 
5253 73 162 
5254 73 162 
5255 75 167 
5256 75 168 
5257 76 171 
5258 79 177 
5259 79 180 
5260 79 181 
5261 81 187 
5262 81 187 
5263 83 191 
5264 85 196 
5265 86 198 
5266 89 201 
5267 91 207 
5268 92 210 
5269 94 216 
5270 96 222 
5271 96 224 
5272 98 228 
5273 102 234 
5274 103 235 
5275 105 238 
5276 108 241 
5277 109 240 
5278 112 242 
5279 114 245 
5280 115 244 
5281 116 245 
5282 116 246 
5283 115 245 
5284 117 247 
5285 116 247 
5286 115 246 
5287 115 247 
5288 114 248 
5289 114 248 
5290 115 250 
5291 114 250 
5292 115 251 
5293 115 254 
5294 115 253 
5295 116 256 
5296 118 259 
5297 117 259 
5298 119 261 
5299 120 262 
5300 120 261 
5301 120 263 
5302 120 263 
5303 120 263 
5304 119 264 
5305 117 262 
5306 116 260 
5307 116 261 
5308 116 258 
5309 117 258 
5310 117 257 
5311 117 254 
5312 117 253 
5313 118 252 
5314 119 250 
5315 123 249 
5316 123 247 
5317 125 245 
5318 125 244 
5319 126 242 
5320 126 240 
5321 127 240 
5322 131 237 
5323 131 239 
5324 131 240 
5325 135 238 
5326 136 241 
5327 139 242 
5328 138 244 
5329 138 246 
5330 135 247 
5331 140 243 
5332 139 244 
5333 140 244 
5334 141 242 
5335 135 246 
5336 140 243 
5337 140 243 
5338 140 243 
5339 144 241 
5340 143 241 
5341 146 239 
5342 144 237 
5343 145 238 
5344 147 236 
5345 148 234 
5346 144 240 
5347 150 234 
5348 151 235 
5349 152 235 
5350 155 235 
5351 160 235 
5352 157 237 
5353 158 237 
5354 157 238 
5355 158 238 
5356 162 235 
5357 164 235 
5358 166 233 
5359 169 231 
5360 168 230 
5361 171 227 
5362 174 227 
5363 173 225 
5364 175 223 
5365 175 224 
5366 175 223 
5367 176 222 
5368 169 229 
5369 169 228 
5370 172 224 
5371 168 228 
5372 172 223 
5373 168 228 
5374 168 228 
5375 172 221 
5376 171 223 
5377 172 222 
5378 174 220 
5379 168 227 
5380 173 221 
5381 175 220 
5382 172 222 
5383 175 217 
5384 173 218 
5385 172 219 
5386 175 216 
5387 175 218 
5388 176 218 
5389 178 218 
5390 179 221 
5391 181 222 
5392 183 224 
5393 179 228 
5394 180 228 
5395 181 228 
5396 182 227 
5397 184 226 
5398 187 224 
5399 189 223 
5400 191 221 
5401 194 222 
5402 194 222 
5403 200 221 
5404 198 224 
5405 198 224 
5406 198 224 
5407 195 224 
5408 196 224 
5409 200 223 
5410 202 223 
5411 201 223 
5412 204 222 
5413 204 222 
5414 205 222 
5415 204 223 
5416 203 223 
5417 205 223 
5418 206 223 
5419 207 223 
5420 208 223 
5421 211 224 
5422 210 224 
5423 218 223 
5424 219 223 
5425 219 223 
5426 221 223 
5427 220 223 
5428 220 222 
5429 219 222 
5430 217 221 
5431 217 220 
5432 213 221 
5433 212 222 
5434 213 222 
5435 211 223 
5436 211 223 
5437 212 223 
5438 211 223 
5439 212 223 
5440 213 222 
5441 214 222 
5442 215 221 
5443 217 220 
5444 219 220 
5445 224 219 
5446 224 218 
5447 227 218 
5448 229 218 
5449 228 218 
5450 229 218 
5451 231 218 
5452 232 217 
5453 235 217 
5454 236 217 
5455 237 217 
5456 237 217 
5457 236 217 
5458 236 217 
5459 237 217 
5460 236 217 
5461 235 217 
5462 232 217 
5463 231 218 
5464 231 218 
5465 229 218 
5466 229 218 
5467 231 217 
5468 233 217 
5469 233 216 
5470 234 216 
5471 233 217 
5472 232 217 
5473 232 217 
5474 229 217 
5475 229 217 
5476 232 216 
5477 228 217 
5478 228 216 
5479 228 216 
5480 226 216 
5481 228 216 
5482 227 217 
5483 226 217 
5484 227 217 
5485 227 218 
5486 225 218 
5487 225 219 
5488 224 219 
5489 224 219 
5490 224 219 
5491 224 219 
5492 224 219 
5493 227 220 
5494 225 220 
5495 225 220 
5496 227 221 
5497 226 221 
5498 227 221 
5499 228 221 
5500 226 221 
5501 228 221 
5502 227 221 
5503 225 221 
5504 227 221 
5505 225 221 
5506 224 221 
5507 227 221 
5508 225 221 
5509 226 220 
5510 226 220 
5511 225 220 
5512 227 219 
5513 226 220 
5514 227 219 
5515 228 218 
5516 227 219 
5517 228 218 
5518 229 217 
5519 226 218 
5520 227 215 
5521 226 214 
5522 226 213 
5523 228 210 
5524 227 209 
5525 229 206 
5526 231 204 
5527 231 203 
5528 231 201 
5529 234 199 
5530 230 204 
5531 232 202 
5532 237 197 
5533 238 196 
5534 241 193 
5535 240 194 
5536 243 191 
5537 242 191 
5538 242 191 
5539 245 188 
5540 246 188 
5541 247 189 
5542 249 188 
5543 247 191 
5544 245 193 
5545 248 190 
5546 246 192 
5547 247 190 
5548 248 187 
5549 245 189 
5550 245 188 
5551 244 186 
5552 243 185 
5553 243 182 
5554 242 185 
5555 241 186 
5556 240 182 
5557 240 185 
5558 240 186 
5559 238 180 
5560 239 181 
5561 237 178 
5562 236 177 
5563 236 180 
5564 234 170 
5565 235 175 
5566 236 176 
5567 235 174 
5568 235 176 
5569 235 177 
5570 234 175 
5571 234 178 
5572 233 178 
5573 231 177 
5574 230 178 
5575 228 177 
5576 225 177 
5577 225 179 
5578 226 179 
5579 223 179 
5580 227 181 
5581 224 181 
5582 223 181 
5583 223 181 
5584 222 180 
5585 221 181 
5586 221 181 
5587 221 181 
5588 223 182 
5589 225 182 
5590 227 183 
5591 228 184 
5592 227 183 
5593 227 186 
5594 227 187 
5595 228 184 
5596 231 187 
5597 231 185 
5598 232 184 
5599 232 185 
5600 232 185 
5601 233 183 
5602 233 186 
5603 233 183 
5604 234 182 
5605 233 180 
5606 233 177 
5607 234 177 
5608 234 176 
5609 234 174 
5610 235 175 
5611 236 174 
5612 238 172 
5613 239 173 
5614 238 173 
5615 241 172 
5616 239 173 
5617 238 174 
5618 239 175 
5619 238 176 
5620 237 175 
5621 238 176 
5622 237 176 
5623 238 175 
5624 240 176 
5625 242 175 
5626 243 175 
5627 241 176 
5628 242 175 
5629 243 176 
5630 243 177 
5631 239 177 
5632 241 177 
5633 237 178 
5634 237 178 
5635 239 180 
5636 239 179 
5637 238 179 
5638 240 181 
5639 238 181 
5640 237 179 
5641 239 182 
5642 235 179 
5643 236 178 
5644 239 181 
5645 235 178 
5646 239 181 
5647 239 181 
5648 238 179 
5649 239 181 
5650 238 180 
5651 238 179 
5652 239 181 
5653 236 179 
5654 238 180 
5655 237 181 
5656 236 181 
5657 235 181 
5658 235 184 
5659 234 184 
5660 235 186 
5661 235 188 
5662 235 187 
5663 235 189 
5664 236 191 
5665 236 190 
5666 236 192 
5667 237 194 
5668 236 192 
5669 237 194 
5670 236 193 
5671 236 192 
5672 237 195 
5673 238 197 
5674 234 190 
5675 237 195 
5676 234 190 
5677 234 190 
5678 237 194 
5679 233 189 
5680 233 191 
5681 234 191 
5682 234 190 
5683 234 191 
5684 233 190 
5685 234 190 
5686 235 192 
5687 234 190 
5688 234 190 
5689 235 191 
5690 233 189 
5691 233 190 
5692 233 191 
5693 232 187 
5694 233 189 
5695 233 191 
5696 233 189 
5697 233 191 
5698 233 190 
5699 233 189 
5700 234 191 
5701 233 189 
5702 233 189 
5703 233 192 
5704 232 190 
5705 232 190 
5706 233 191 
5707 232 190 
5708 233 192 
5709 233 193 
5710 234 192 
5711 235 194 
5712 237 195 
5713 237 195 
5714 239 197 
5715 239 197 
5716 240 198 
5717 241 199 
5718 241 200 
5719 242 202 
5720 244 205 
5721 245 206 
5722 247 209 
5723 249 212 
5724 249 213 
5725 251 214 
5726 253 215 
5727 253 213 
5728 254 214 
5729 254 213 
5730 253 210 
5731 254 210 
5732 251 206 
5733 252 206 
5734 254 207 
5735 253 206 
5736 253 206 
5737 253 206 
5738 253 205 
5739 253 206 
5740 251 206 
5741 251 205 
5742 251 207 
5743 251 206 
5744 251 205 
5745 251 207 
5746 251 207 
5747 252 208 
5748 252 208 
5749 251 210 
5750 251 209 
5751 251 210 
5752 251 210 
5753 252 212 
5754 251 213 
5755 250 206 
5756 252 209 
5757 250 208 
5758 250 208 
5759 252 210 
5760 249 209 
5761 250 209 
5762 250 209 
5763 249 208 
5764 250 209 
5765 251 209 
5766 249 207 
5767 250 209 
5768 249 208 
5769 249 207 
5770 251 209 
5771 248 208 
5772 249 207 
5773 251 209 
5774 249 207 
5775 250 208 
5776 251 210 
5777 248 207 
5778 254 214 
5779 251 211 
5780 249 209 
5781 250 210 
5782 249 209 
5783 249 208 
5784 250 209 
5785 250 209 
5786 250 208 
5787 251 212 
5788 250 210 
5789 251 208 
5790 251 206 
5791 250 204 
5792 249 203 
5793 248 201 
5794 246 199 
5795 245 199 
5796 243 197 
5797 241 195 
5798 239 197 
5799 237 198 
5800 234 198 
5801 231 199 
5802 230 197 
5803 226 196 
5804 225 195 
5805 225 191 
5806 222 188 
5807 224 185 
5808 224 182 
5809 226 181 
5810 227 178 
5811 227 176 
5812 229 179 
5813 227 173 
5814 230 177 
5815 229 179 
5816 227 176 
5817 226 178 
5818 227 179 
5819 226 176 
5820 227 179 
5821 229 178 
5822 227 177 
5823 229 180 
5824 228 179 
5825 227 179 
5826 227 180 
5827 225 180 
5828 224 182 
5829 225 184 
5830 224 184 
5831 222 185 
5832 221 185 
5833 220 184 
5834 219 184 
5835 219 184 
5836 217 184 
5837 217 185 
5838 220 185 
5839 220 186 
5840 220 187 
5841 222 187 
5842 223 187 
5843 223 188 
5844 223 188 
5845 224 188 
5846 224 188 
5847 224 187 
5848 223 188 
5849 223 188 
5850 223 188 
5851 223 188 
5852 223 189 
5853 224 189 
5854 223 190 
5855 223 190 
5856 223 190 
5857 223 190 
5858 223 190 
5859 222 191 
5860 223 191 
5861 224 190 
5862 222 192 
5863 222 193 
5864 223 193 
5865 221 195 
5866 221 194 
5867 222 193 
5868 220 195 
5869 222 193 
5870 222 194 
5871 221 195 
5872 220 196 
5873 219 197 
5874 219 198 
5875 219 197 
5876 218 199 
5877 218 200 
5878 218 200 
5879 217 202 
5880 217 202 
5881 218 202 
5882 217 204 
5883 217 204 
5884 218 204 
5885 216 207 
5886 216 206 
5887 216 206 
5888 215 208 
5889 215 206 
5890 215 206 
5891 215 206 
5892 215 204 
5893 214 206 
5894 214 205 
5895 216 202 
5896 214 205 
5897 215 204 
5898 215 203 
5899 214 206 
5900 215 204 
5901 215 204 
5902 214 205 
5903 215 204 
5904 215 204 
5905 214 206 
5906 215 204 
5907 214 206 
5908 214 205 
5909 215 204 
5910 213 207 
5911 214 206 
5912 216 203 
5913 214 207 
5914 214 206 
5915 214 206 
5916 213 207 
5917 215 204 
5918 214 206 
5919 215 204 
5920 216 203 
5921 215 204 
5922 213 206 
5923 215 203 
5924 213 207 
5925 213 205 
5926 214 204 
5927 213 206 
5928 214 204 
5929 215 204 
5930 216 204 
5931 216 203 
5932 214 205 
5933 214 206 
5934 216 202 
5935 214 206 
5936 214 205 
5937 216 203 
5938 213 206 
5939 215 204 
5940 215 204 
5941 212 207 
5942 214 204 
5943 212 206 
5944 212 205 
5945 214 202 
5946 211 205 
5947 211 205 
5948 212 203 
5949 211 206 
5950 210 206 
5951 213 203 
5952 210 208 
5953 211 207 
5954 212 206 
5955 211 207 
5956 212 206 
5957 211 206 
5958 210 206 
5959 211 205 
5960 211 206 
5961 210 206 
5962 211 205 
5963 211 206 
5964 211 206 
5965 211 206 
5966 211 207 
5967 213 205 
5968 211 206 
5969 209 208 
5970 210 206 
5971 210 206 
5972 209 207 
5973 210 205 
5974 210 206 
5975 209 206 
5976 212 205 
5977 209 207 
5978 210 206 
5979 210 206 
5980 208 208 
5981 211 205 
5982 211 205 
5983 208 208 
5984 209 207 
5985 210 206 
5986 208 208 
5987 211 206 
5988 209 207 
5989 210 207 
5990 211 206 
5991 209 207 
5992 210 207 
5993 211 206 
5994 209 207 
5995 209 207 
5996 211 205 
5997 209 207 
5998 211 205 
5999 209 207 
6000 211 206 
6001 211 205 
6002 209 207 
6003 210 206 
6004 211 205 
6005 209 207 
6006 210 206 
6007 211 205 
6008 209 207 
6009 211 205 
6010 211 205 
6011 210 207 
6012 211 205 
6013 211 205 
6014 211 205 
6015 212 205 
6016 211 205 
6017 210 206 
6018 212 204 
6019 211 206 
6020 212 205 
6021 213 204 
6022 210 207 
6023 212 205 
6024 211 205 
6025 210 207 
6026 212 205 
6027 210 206 
6028 210 207 
6029 212 205 
6030 209 207 
6031 209 207 
6032 212 205 
6033 208 207 
6034 209 206 
6035 210 206 
6036 209 207 
6037 209 206 
6038 210 205 
6039 209 207 
6040 210 206 
6041 209 206 
6042 208 207 
6043 210 206 
6044 209 207 
6045 210 207 
6046 211 206 
6047 210 207 
6048 210 207 
6049 212 205 
6050 210 209 
6051 212 208 
6052 213 207 
6053 213 209 
6054 214 207 
6055 215 206 
6056 216 206 
6057 217 204 
6058 216 205 
6059 217 205 
6060 217 204 
6061 217 205 
6062 218 204 
6063 219 204 
6064 218 206 
6065 218 205 
6066 218 205 
6067 218 206 
6068 218 205 
6069 219 204 
6070 217 205 
6071 217 205 
6072 217 205 
6073 217 205 
6074 217 204 
6075 217 205 
6076 217 205 
6077 218 204 
6078 217 206 
6079 217 205 
6080 217 204 
6081 216 206 
6082 217 204 
6083 217 205 
6084 217 205 
6085 217 204 
6086 216 205 
6087 217 205 
6088 217 205 
6089 217 205 
6090 217 205 
6091 217 204 
6092 217 206 
6093 217 204 
6094 217 204 
6095 217 206 
6096 218 205 
6097 218 206 
6098 219 207 
6099 220 205 
6100 221 208 
6101 222 209 
6102 223 208 
6103 222 206 
6104 223 206 
6105 224 205 
6106 224 207 
6107 225 207 
6108 225 208 
6109 224 212 
6110 224 210 
6111 223 210 
6112 222 211 
6113 221 209 
6114 220 210 
6115 219 211 
6116 219 210 
6117 218 212 
6118 217 212 
6119 217 211 
6120 216 212 
6121 215 211 
6122 215 210 
6123 215 210 
6124 215 208 
6125 214 208 
6126 213 208 
6127 214 207 
6128 213 207 
6129 213 207 
6130 215 205 
6131 214 206 
6132 213 205 
6133 213 204 
6134 212 205 
6135 211 203 
6136 209 203 
6137 209 203 
6138 208 202 
6139 207 202 
6140 206 203 
6141 204 203 
6142 204 203 
6143 203 204 
6144 200 204 
6145 196 204 
6146 194 204 
6147 190 203 
6148 187 204 
6149 183 205 
6150 179 205 
6151 175 206 
6152 170 207 
6153 166 208 
6154 162 211 
6155 162 211 
6156 160 212 
6157 162 212 
6158 162 211 
6159 163 212 
6160 163 211 
6161 163 211 
6162 163 211 
6163 163 211 
6164 163 211 
6165 162 211 
6166 163 211 
6167 162 211 
6168 163 211 
6169 163 210 
6170 164 210 
6171 165 210 
6172 166 208 
6173 167 209 
6174 167 210 
6175 168 210 
6176 168 211 
6177 167 210 
6178 168 208 
6179 170 208 
6180 170 208 
6181 171 207 
6182 170 207 
6183 169 206 
6184 170 206 
6185 166 206 
6186 166 204 
6187 165 203 
6188 165 203 
6189 164 202 
6190 164 204 
6191 165 204 
6192 166 203 
6193 165 204 
6194 165 204 
6195 165 204 
6196 164 205 
6197 164 204 
6198 164 204 
6199 163 204 
6200 162 204 
6201 162 205 
6202 161 205 
6203 160 205 
6204 160 207 
6205 161 208 
6206 162 208 
6207 162 210 
6208 163 210 
6209 163 211 
6210 163 212 
6211 164 211 
6212 162 212 
6213 162 213 
6214 161 212 
6215 161 213 
6216 161 214 
6217 161 213 
6218 160 215 
6219 161 215 
6220 161 215 
6221 160 215 
6222 161 215 
6223 160 214 
6224 160 215 
6225 161 214 
6226 160 213 
6227 162 213 
6228 162 212 
6229 162 211 
6230 163 211 
6231 163 209 
6232 164 209 
6233 164 209 
6234 163 209 
6235 163 210 
6236 162 209 
6237 163 209 
6238 162 209 
6239 162 208 
6240 161 208 
6241 161 208 
6242 160 207 
6243 159 206 
6244 157 206 
6245 155 205 
6246 153 205 
6247 152 204 
6248 145 202 
6249 145 202 
6250 139 200 
6251 137 200 
6252 136 201 
6253 132 199 
6254 127 199 
6255 123 198 
6256 114 195 
6257 108 195 
6258 104 193 
6259 96 191 
6260 90 189 
6261 83 186 
6262 77 186 
6263 71 186 
6264 65 183 
6265 59 182 
6266 55 179 
6267 49 176 
6268 45 173 
6269 39 169 
6270 37 167 
6271 36 167 
6272 34 166 
6273 33 166 
6274 31 165 
6275 30 162 
6276 31 161 
6277 30 158 
6278 30 155 
6279 30 154 
6280 28 150 
6281 27 149 
6282 27 148 
6283 25 146 
6284 24 146 
6285 23 145 
6286 22 143 
6287 22 144 
6288 22 141 
6289 23 139 
6290 24 138 
6291 24 136 
6292 24 135 
6293 25 133 
6294 25 131 
6295 24 131 
6296 24 129 
6297 24 127 
6298 22 127 
6299 21 126 
6300 21 126 
6301 20 126 
6302 21 125 
6303 22 125 
6304 22 125 
6305 23 124 
6306 23 125 
6307 22 123 
6308 23 122 
6309 23 123 
6310 22 121 
6311 23 120 
6312 22 120 
6313 22 119 
6314 23 118 
6315 22 119 
6316 23 117 
6317 22 118 
6318 21 118 
6319 23 117 
6320 22 118 
6321 22 117 
6322 23 116 
6323 23 118 
6324 22 117 
6325 23 117 
6326 22 119 
6327 23 118 
6328 23 118 
6329 23 119 
6330 23 118 
6331 23 119 
6332 22 119 
6333 23 118 
6334 23 119 
6335 23 119 
6336 25 118 
6337 24 120 
6338 24 120 
6339 26 120 
6340 25 121 
6341 25 119 
6342 25 120 
6343 24 120 
6344 24 119 
6345 24 120 
6346 23 120 
6347 24 119 
6348 23 121 
6349 23 120 
6350 24 120 
6351 24 122 
6352 24 120 
6353 24 120 
6354 24 121 
6355 24 120 
6356 24 120 
6357 24 121 
6358 25 120 
6359 24 121 
6360 23 121 
6361 25 120 
6362 23 122 
6363 23 121 
6364 25 120 
6365 23 122 
6366 24 121 
6367 25 121 
6368 24 121 
6369 24 120 
6370 25 121 
6371 23 122 
6372 24 122 
6373 23 124 
6374 22 124 
6375 22 123 
6376 21 124 
6377 20 121 
6378 20 120 
6379 19 119 
6380 20 113 
6381 20 111 
6382 20 112 
6383 21 101 
6384 20 98 
6385 21 92 
6386 21 88 
6387 21 88 
6388 21 79 
6389 22 76 
6390 23 70 
6391 24 65 
6392 24 64 
6393 24 56 
6394 25 57 
6395 25 55 
6396 25 48 
6397 27 53 
6398 28 51 
6399 30 47 
6400 31 48 
6401 34 45 
6402 35 45 
6403 33 45 
6404 33 43 
6405 33 45 
6406 31 45 
6407 33 43 
6408 32 45 
6409 31 45 
6410 32 43 
6411 31 45 
6412 31 44 
6413 32 45 
6414 31 45 
6415 32 44 
6416 33 45 
6417 32 46 
6418 33 45 
6419 32 47 
6420 32 46 
6421 34 45 
6422 33 47 
6423 33 46 
6424 34 45 
6425 34 47 
6426 33 46 
6427 34 46 
6428 33 47 
6429 33 46 
6430 33 45 
6431 32 46 
6432 33 44 
6433 33 45 
6434 32 45 
6435 32 42 
6436 32 41 
6437 36 36 
6438 35 32 
6439 36 35 
6440 37 31 
6441 37 30 
6442 37 31 
6443 37 28 
6444 36 29 
6445 36 29 
6446 36 26 
6447 35 28 
6448 35 27 
6449 36 26 
6450 36 27 
6451 36 27 
6452 35 26 
6453 34 28 
6454 33 25 
6455 33 26 
6456 33 27 
6457 33 25 
6458 35 27 
6459 36 27 
6460 37 26 
6461 37 28 
6462 37 27 
6463 39 25 
6464 38 26 
6465 38 25 
6466 39 25 
6467 39 25 
6468 40 24 
6469 41 24 
6470 39 24 
6471 40 22 
6472 41 24 
6473 40 24 
6474 41 23 
6475 40 25 
6476 39 24 
6477 40 24 
6478 38 25 
6479 38 22 
6480 38 24 
6481 36 23 
6482 37 22 
6483 36 23 
6484 34 25 
6485 35 24 
6486 36 27 
6487 35 26 
6488 36 25 
6489 36 28 
6490 37 26 
6491 38 26 
6492 38 28 
6493 39 27 
6494 41 28 
6495 41 29 
6496 41 28 
6497 41 30 
6498 41 29 
6499 42 27 
6500 44 29 
6501 41 28 
6502 43 26 
6503 43 28 
6504 42 27 
6505 41 26 
6506 41 28 
6507 40 26 
6508 38 27 
6509 40 27 
6510 40 26 
6511 40 28 
6512 39 27 
6513 40 27 
6514 39 28 
6515 38 28 
6516 39 27 
6517 38 29 
6518 40 28 
6519 39 28 
6520 39 29 
6521 38 28 
6522 39 28 
6523 39 29 
6524 39 28 
6525 39 29 
6526 38 29 
6527 39 28 
6528 40 29 
6529 39 29 
6530 40 28 
6531 40 30 
6532 39 29 
6533 40 29 
6534 39 30 
6535 39 29 
6536 39 29 
6537 39 30 
6538 39 28 
6539 39 29 
6540 38 30 
6541 38 28 
6542 39 30 
6543 38 30 
6544 39 29 
6545 38 30 
6546 38 28 
6547 40 28 
6548 38 29 
6549 38 28 
6550 39 28 
6551 39 28 
6552 39 28 
6553 40 29 
6554 39 30 
6555 39 29 
6556 40 31 
6557 39 30 
6558 40 29 
6559 38 31 
6560 38 29 
6561 39 30 
6562 38 31 
6563 38 29 
6564 40 30 
6565 39 30 
6566 38 29 
6567 39 30 
6568 39 30 
6569 39 28 
6570 39 29 
6571 38 28 
6572 38 28 
6573 38 30 
6574 37 29 
6575 37 28 
6576 37 30 
6577 36 28 
6578 38 29 
6579 37 30 
6580 37 28 
6581 37 29 
6582 37 29 
6583 38 28 
6584 38 30 
6585 37 29 
6586 37 29 
6587 38 30 
6588 37 29 
6589 37 29 
6590 37 30 
6591 36 28 
6592 37 29 
6593 37 29 
6594 36 28 
6595 37 29 
6596 36 29 
6597 35 28 
6598 36 29 
6599 35 29 
6600 36 28 
6601 35 29 
6602 36 28 
6603 35 28 
6604 35 30 
6605 36 28 
6606 36 29 
6607 36 29 
6608 36 28 
6609 36 28 
6610 36 28 
6611 36 27 
6612 35 29 
6613 35 28 
6614 35 27 
6615 35 29 
6616 35 28 
6617 36 28 
6618 36 29 
6619 36 28 
6620 36 28 
6621 36 29 
6622 35 27 
6623 36 28 
6624 34 28 
6625 34 28 
6626 35 29 
6627 36 28 
6628 37 27 
6629 36 29 
6630 35 28 
6631 36 27 
6632 34 28 
6633 34 27 
6634 34 27 
6635 34 28 
6636 34 26 
6637 35 27 
6638 33 27 
6639 35 25 
6640 36 27 
6641 35 26 
6642 37 25 
6643 37 27 
6644 36 27 
6645 38 26 
6646 37 26 
6647 36 26 
6648 37 25 
6649 36 25 
6650 35 25 
6651 36 25 
6652 35 25 
6653 35 23 
6654 35 24 
6655 36 23 
6656 36 22 
6657 36 23 
6658 36 22 
6659 36 22 
6660 36 23 
6661 37 22 
6662 37 22 
6663 36 23 
6664 37 21 
6665 37 23 
6666 36 23 
6667 36 22 
6668 37 23 
6669 37 22 
6670 38 21 
6671 37 23 
6672 37 22 
6673 38 21 
6674 36 23 
6675 34 23 
6676 35 23 
6677 34 25 
6678 36 24 
6679 37 25 
6680 36 26 
6681 37 26 
6682 37 27 
6683 36 28 
6684 38 27 
6685 37 29 
6686 38 29 
6687 38 29 
6688 37 31 
6689 40 29 
6690 39 31 
6691 40 33 
6692 39 30 
6693 38 32 
6694 39 32 
6695 39 31 
6696 39 33 
6697 38 31 
6698 38 30 
6699 39 32 
6700 39 31 
6701 40 30 
6702 40 31 
6703 38 30 
6704 39 30 
6705 38 31 
6706 38 30 
6707 38 30 
6708 37 31 
6709 37 30 
6710 38 31 
6711 37 31 
6712 37 31 
6713 39 33 
6714 38 32 
6715 38 32 
6716 39 34 
6717 38 33 
6718 39 33 
6719 39 35 
6720 39 33 
6721 39 33 
6722 40 34 
6723 38 32 
6724 39 33 
6725 38 33 
6726 38 32 
6727 37 33 
6728 38 32 
6729 37 31 
6730 37 33 
6731 37 32 
6732 37 31 
6733 38 33 
6734 37 32 
6735 38 32 
6736 37 32 
6737 36 31 
6738 37 32 
6739 37 32 
6740 37 31 
6741 37 33 
6742 37 32 
6743 37 31 
6744 37 33 
6745 37 32 
6746 38 32 
6747 37 34 
6748 37 33 
6749 37 34 
6750 38 35 
6751 38 33 
6752 40 35 
6753 39 35 
6754 38 33 
6755 39 36 
6756 37 34 
6757 38 34 
6758 39 36 
6759 38 34 
6760 38 33 
6761 38 34 
6762 38 33 
6763 38 32 
6764 39 34 
6765 37 32 
6766 38 33 
6767 37 33 
6768 37 32 
6769 37 34 
6770 37 34 
6771 38 33 
6772 39 35 
6773 39 34 
6774 39 33 
6775 41 36 
6776 39 35 
6777 40 35 
6778 40 36 
6779 39 35 
6780 40 35 
6781 39 35 
6782 39 34 
6783 40 35 
6784 40 35 
6785 39 34 
6786 40 36 
6787 40 35 
6788 39 34 
6789 40 36 
6790 39 35 
6791 40 35 
6792 40 37 
6793 39 35 
6794 40 36 
6795 40 36 
6796 40 35 
6797 39 36 
6798 40 36 
6799 38 34 
6800 39 37 
6801 40 36 
6802 39 35 
6803 39 36 
6804 40 36 
6805 39 35 
6806 38 36 
6807 39 34 
6808 39 35 
6809 40 36 
6810 39 35 
6811 39 36 
6812 38 36 
6813 39 35 
6814 39 36 
6815 40 35 
6816 39 34 
6817 38 36 
6818 38 34 
6819 37 34 
6820 37 36 
6821 36 34 
6822 37 34 
6823 37 34 
6824 37 33 
6825 37 34 
6826 36 34 
6827 36 33 
6828 36 35 
6829 36 34 
6830 36 33 
6831 37 35 
6832 35 34 
6833 36 34 
6834 36 35 
6835 36 34 
6836 36 34 
6837 36 35 
6838 36 34 
6839 36 35 
6840 36 35 
6841 36 34 
6842 37 35 
6843 35 34 
6844 35 34 
6845 36 35 
6846 36 34 
6847 36 34 
6848 35 35 
6849 35 34 
6850 35 34 
6851 35 35 
6852 35 34 
6853 36 35 
6854 35 35 
6855 35 34 
6856 36 35 
6857 35 35 
6858 35 34 
6859 36 36 
6860 35 34 
6861 35 34 
6862 36 36 
6863 35 34 
6864 36 35 
6865 36 36 
6866 35 34 
6867 36 35 
6868 35 35 
6869 34 34 
6870 36 35 
6871 35 35 
6872 36 34 
6873 36 36 
6874 35 35 
6875 36 35 
6876 36 36 
6877 36 35 
6878 36 35 
6879 35 36 
6880 35 34 
6881 36 35 
6882 34 36 
6883 35 35 
6884 36 36 
6885 35 36 
6886 35 36 
6887 36 38 
6888 35 38 
6889 34 37 
6890 35 39 
6891 32 36 
6892 35 37 
6893 35 39 
6894 35 37 
6895 36 37 
6896 36 38 
6897 35 36 
6898 36 37 
6899 37 37 
6900 35 36 
6901 36 37 
6902 35 36 
6903 35 36 
6904 37 39 
6905 35 37 
6906 37 37 
6907 36 38 
6908 36 37 
6909 38 38 
6910 37 39 
6911 35 37 
6912 38 38 
6913 37 38 
6914 35 37 
6915 38 39 
6916 34 37 
6917 35 37 
6918 35 38 
6919 35 37 
6920 35 36 
6921 36 40 
6922 35 37 
6923 36 37 
6924 36 37 
6925 34 34 
6926 35 35 
6927 34 35 
6928 34 34 
6929 34 35 
6930 33 35 
6931 36 34 
6932 36 35 
6933 36 34 
6934 37 35 
6935 38 37 
6936 38 37 
6937 39 37 
6938 38 38 
6939 35 36 
6940 37 37 
6941 37 39 
6942 37 37 
6943 37 38 
6944 37 37 
6945 35 35 
6946 36 38 
6947 34 36 
6948 35 35 
6949 37 37 
6950 35 35 
6951 37 35 
6952 36 36 
6953 36 34 
6954 37 34 
6955 36 35 
6956 36 33 
6957 37 34 
6958 38 34 
6959 38 33 
6960 39 36 
6961 38 36 
6962 39 36 
6963 40 38 
6964 36 36 
6965 37 36 
6966 38 37 
6967 36 35 
6968 39 36 
6969 39 37 
6970 37 35 
6971 39 37 
6972 39 36 
6973 37 35 
6974 37 36 
6975 36 35 
6976 38 35 
6977 38 37 
6978 37 35 
6979 37 35 
6980 37 35 
6981 36 34 
6982 38 34 
6983 36 34 
6984 37 32 
6985 39 33 
6986 39 33 
6987 38 32 
6988 38 34 
6989 37 34 
6990 35 34 
6991 37 35 
6992 36 35 
6993 37 35 
6994 38 37 
6995 37 35 
6996 38 36 
6997 35 36 
6998 34 34 
6999 37 37 
7000 33 37 
7001 35 35 
7002 36 36 
7003 35 35 
7004 35 34 
7005 36 36 
7006 34 34 
7007 36 35 
7008 36 36 
7009 36 35 
7010 37 35 
7011 36 37 
7012 38 36 
7013 38 38 
7014 37 38 
7015 37 36 
7016 39 38 
7017 38 38 
7018 37 36 
7019 39 38 
7020 38 37 
7021 37 36 
7022 37 39 
7023 37 37 
7024 36 37 
7025 36 38 
7026 35 36 
7027 35 36 
7028 35 36 
7029 34 34 
7030 34 36 
7031 35 35 
7032 36 34 
7033 38 37 
7034 36 36 
7035 36 36 
7036 36 38 
7037 36 37 
7038 35 36 
7039 34 37 
7040 35 36 
7041 35 36 
7042 35 36 
7043 34 35 
7044 34 36 
7045 34 36 
7046 34 35 
7047 35 35 
7048 33 35 
7049 32 33 
7050 31 33 
7051 30 32 
7052 31 31 
7053 30 32 
7054 29 31 
7055 31 33 
7056 30 34 
7057 30 34 
7058 32 37 
7059 30 39 
7060 31 36 
7061 31 41 
7062 31 40 
7063 30 39 
7064 32 42 
7065 30 40 
7066 31 40 
7067 32 42 
7068 32 38 
7069 33 38 
7070 32 39 
7071 31 36 
7072 31 39 
7073 29 38 
7074 30 35 
7075 28 38 
7076 27 37 
7077 28 36 
7078 28 38 
7079 28 35 
7080 29 35 
7081 27 37 
7082 27 37 
7083 29 37 
7084 27 38 
7085 29 35 
7086 28 38 
7087 28 39 
7088 29 36 
7089 29 39 
7090 29 37 
7091 30 36 
7092 30 40 
7093 30 37 
7094 29 37 
7095 28 39 
7096 27 38 
7097 28 38 
7098 27 39 
7099 30 36 
7100 28 39 
7101 28 40 
7102 28 39 
7103 29 41 
7104 28 41 
7105 28 40 
7106 29 42 
7107 27 40 
7108 28 40 
7109 28 42 
7110 27 40 
7111 29 40 
7112 30 43 
7113 28 40 
7114 30 42 
7115 29 43 
7116 29 41 
7117 31 44 
7118 31 43 
7119 29 40 
7120 30 42 
7121 30 41 
7122 29 39 
7123 32 43 
7124 31 41 
7125 32 42 
7126 31 43 
7127 32 42 
7128 32 43 
7129 32 43 
7130 31 42 
7131 32 43 
7132 32 42 
7133 31 41 
7134 32 43 
7135 31 41 
7136 30 40 
7137 32 43 
7138 30 40 
7139 31 40 
7140 31 42 
7141 30 40 
7142 31 41 
7143 30 40 
7144 29 39 
7145 30 40 
7146 29 39 
7147 28 38 
7148 29 40 
7149 28 39 
7150 28 40 
7151 28 40 
7152 27 39 
7153 28 39 
7154 27 41 
7155 26 38 
7156 28 39 
7157 27 38 
7158 28 37 
7159 29 38 
7160 27 38 
7161 28 37 
7162 28 38 
7163 27 37 
7164 29 37 
7165 28 38 
7166 28 37 
7167 29 37 
7168 29 38 
7169 28 36 
7170 30 38 
7171 29 38 
7172 29 38 
7173 30 41 
7174 29 40 
7175 29 39 
7176 30 42 
7177 27 40 
7178 29 40 
7179 29 42 
7180 27 39 
7181 28 39 
7182 27 39 
7183 26 38 
7184 27 39 
7185 25 38 
7186 26 36 
7187 27 37 
7188 26 37 
7189 27 35 
7190 26 36 
7191 26 34 
7192 27 34 
7193 26 35 
7194 26 33 
7195 26 34 
7196 25 35 
7197 24 33 
7198 26 35 
7199 24 34 
7200 24 34 
7201 26 35 
7202 24 35 
7203 26 34 
7204 25 36 
7205 24 35 
7206 26 34 
7207 24 36 
7208 25 34 
7209 26 34 
7210 24 34 
7211 26 32 
7212 26 33 
7213 24 34 
7214 26 33 
7215 25 35 
7216 24 35 
7217 26 35 
7218 25 35 
7219 24 35 
7220 26 35 
7221 24 36 
7222 24 35 
7223 26 35 
7224 24 36 
7225 25 33 
7226 25 35 
7227 24 34 
7228 27 34 
7229 30 37 
7230 28 35 
7231 31 36 
7232 32 39 
7233 33 37 
7234 35 38 
7235 34 40 
7236 29 40 
7237 31 40 
7238 30 41 
7239 31 38 
7240 33 39 
7241 31 39 
7242 31 38 
7243 34 40 
7244 31 39 
7245 32 39 
7246 36 40 
7247 36 40 
7248 37 39 
7249 30 40 
7250 30 39 
7251 31 40 
7252 30 41 
7253 29 40 
7254 31 42 
7255 33 42 
7256 34 40 
7257 33 42 
7258 31 41 
7259 31 39 
7260 30 41 
7261 29 39 
7262 30 39 
7263 27 37 
7264 28 36 
7265 31 39 
7266 31 40 
7267 31 39 
7268 32 41 
7269 33 42 
7270 34 41 
7271 36 43 
7272 34 41 
7273 39 40 
7274 39 39 
7275 42 34 
7276 43 31 
7277 39 34 
7278 40 31 
7279 41 31 
7280 38 33 
7281 40 31 
7282 39 34 
7283 39 33 
7284 40 32 
7285 39 34 
7286 39 33 
7287 40 33 
7288 39 35 
7289 39 34 
7290 39 34 
7291 39 35 
7292 38 34 
7293 39 34 
7294 34 39 
7295 37 35 
7296 37 37 
7297 36 38 
7298 36 37 
7299 36 39 
7300 35 38 
7301 37 37 
7302 36 38 
7303 36 37 
7304 38 37 
7305 38 38 
7306 38 36 
7307 41 37 
7308 39 38 
7309 34 38 
7310 36 39 
7311 35 39 
7312 37 38 
7313 39 40 
7314 37 39 
7315 39 38 
7316 38 40 
7317 38 39 
7318 39 39 
7319 37 40 
7320 38 39 
7321 39 40 
7322 38 40 
7323 37 39 
7324 38 40 
7325 36 40 
7326 37 39 
7327 38 40 
7328 37 39 
7329 39 37 
7330 38 38 
7331 37 38 
7332 38 39 
7333 35 40 
7334 36 39 
7335 36 39 
7336 36 39 
7337 37 36 
7338 37 38 
7339 37 37 
7340 38 36 
7341 38 38 
7342 38 37 
7343 39 37 
7344 38 38 
7345 39 36 
7346 41 36 
7347 39 37 
7348 42 34 
7349 41 35 
7350 41 35 
7351 42 34 
7352 41 36 
7353 37 38 
7354 41 34 
7355 40 36 
7356 39 35 
7357 41 34 
7358 40 36 
7359 40 34 
7360 41 35 
7361 39 38 
7362 39 37 
7363 40 38 
7364 36 41 
7365 42 36 
7366 38 40 
7367 36 41 
7368 39 38 
7369 37 41 
7370 38 39 
7371 40 36 
7372 38 38 
7373 41 35 
7374 40 35 
7375 39 37 
7376 41 35 
7377 39 37 
7378 40 36 
7379 41 35 
7380 39 38 
7381 36 40 
7382 41 36 
7383 39 39 
7384 38 39 
7385 38 39 
7386 34 42 
7387 33 40 
7388 34 41 
7389 33 41 
7390 32 40 
7391 33 42 
7392 33 41 
7393 33 40 
7394 33 42 
7395 33 42 
7396 34 42 
7397 34 44 
7398 33 42 
7399 33 43 
7400 33 44 
7401 32 42 
7402 32 43 
7403 32 43 
7404 32 41 
7405 34 43 
7406 33 43 
7407 33 42 
7408 35 43 
7409 35 41 
7410 36 38 
7411 33 39 
7412 31 37 
7413 31 37 
7414 30 38 
7415 30 38 
7416 30 38 
7417 29 40 
7418 29 39 
7419 31 40 
7420 32 41 
7421 34 39 
7422 34 41 
7423 33 40 
7424 34 37 
7425 33 40 
7426 33 39 
7427 34 39 
7428 33 40 
7429 32 39 
7430 35 38 
7431 34 39 
7432 34 36 
7433 33 37 
7434 30 39 
7435 33 34 
7436 32 36 
7437 31 35 
7438 32 35 
7439 31 37 
7440 31 36 
7441 31 36 
7442 29 41 
7443 30 40 
7444 33 38 
7445 32 39 
7446 32 36 
7447 33 38 
7448 32 38 
7449 33 36 
7450 31 41 
7451 32 36 
7452 33 35 
7453 32 37 
7454 32 36 
7455 32 36 
7456 30 41 
7457 31 35 
7458 31 36 
7459 30 40 
7460 32 35 
7461 33 37 
7462 33 38 
7463 35 37 
7464 35 42 
7465 33 42 
7466 32 41 
7467 33 43 
7468 29 42 
7469 30 43 
7470 29 45 
7471 29 43 
7472 31 46 
7473 30 47 
7474 29 45 
7475 32 47 
7476 31 47 
7477 31 46 
7478 32 48 
7479 30 47 
7480 30 46 
7481 34 49 
7482 30 46 
7483 30 45 
7484 31 47 
7485 34 44 
7486 34 44 
7487 29 44 
7488 32 41 
7489 35 42 
7490 31 43 
7491 33 41 
7492 33 44 
7493 32 42 
7494 34 43 
7495 32 46 
7496 32 47 
7497 32 46 
7498 33 49 
7499 32 47 
7500 34 48 
7501 32 48 
7502 32 47 
7503 34 49 
7504 33 48 
7505 34 48 
7506 35 49 
7507 34 49 
7508 33 48 
7509 34 50 
7510 34 49 
7511 35 49 
7512 36 50 
7513 34 49 
7514 35 49 
7515 36 51 
7516 34 51 
7517 32 53 
7518 31 55 
7519 30 55 
7520 28 59 
7521 26 60 
7522 24 57 
7523 23 60 
7524 25 57 
7525 22 57 
7526 24 63 
7527 26 61 
7528 25 62 
7529 26 65 
7530 25 62 
7531 24 64 
7532 23 64 
7533 23 61 
7534 23 63 
7535 24 62 
7536 24 59 
7537 25 60 
7538 24 59 
7539 25 58 
7540 26 61 
7541 26 59 
7542 28 62 
7543 29 65 
7544 26 59 
7545 26 61 
7546 25 61 
7547 23 59 
7548 24 63 
7549 24 63 
7550 23 61 
7551 23 64 
7552 23 63 
7553 24 63 
7554 25 69 
7555 27 70 
7556 31 69 
7557 37 70 
7558 41 68 
7559 46 72 
7560 54 81 
7561 58 82 
7562 62 84 
7563 64 87 
7564 63 87 
7565 64 89 
7566 65 89 
7567 66 88 
7568 67 87 
7569 67 86 
7570 69 85 
7571 72 85 
7572 71 82 
7573 72 80 
7574 73 79 
7575 74 77 
7576 76 77 
7577 77 75 
7578 79 73 
7579 83 71 
7580 85 69 
7581 90 66 
7582 89 67 
7583 88 67 
7584 89 66 
7585 88 66 
7586 89 64 
7587 89 64 
7588 90 62 
7589 93 56 
7590 97 54 
7591 101 50 
7592 107 47 
7593 110 45 
7594 114 43 
7595 116 44 
7596 115 44 
7597 115 44 
7598 115 45 
7599 113 45 
7600 114 44 
7601 114 46 
7602 112 45 
7603 115 44 
7604 114 45 
7605 114 44 
7606 114 44 
7607 114 44 
7608 113 43 
7609 113 42 
7610 111 39 
7611 112 32 
7612 107 34 
7613 105 33 
7614 104 31 
7615 102 34 
7616 101 33 
7617 102 30 
7618 103 32 
7619 104 31 
7620 104 31 
7621 105 31 
7622 106 30 
7623 106 31 
7624 106 30 
7625 106 29 
7626 104 29 
7627 103 28 
7628 105 26 
7629 104 26 
7630 106 22 
7631 109 21 
7632 109 23 
7633 110 22 
7634 112 22 
7635 111 22 
7636 113 20 
7637 111 22 
7638 112 21 
7639 112 20 
7640 111 20 
7641 112 19 
7642 112 20 
7643 112 21 
7644 113 19 
7645 114 20 
7646 114 20 
7647 115 19 
7648 117 20 
7649 116 19 
7650 118 18 
7651 117 20 
7652 116 19 
7653 118 18 
7654 118 20 
7655 118 18 
7656 119 19 
7657 117 21 
7658 118 18 
7659 120 21 
7660 117 19 
7661 118 18 
7662 119 21 
7663 118 19 
7664 119 17 
7665 118 18 
7666 117 18 
7667 118 18 
7668 117 19 
7669 117 18 
7670 118 18 
7671 116 20 
7672 115 20 
7673 114 21 
7674 112 22 
7675 112 22 
7676 113 23 
7677 112 23 
7678 113 23 
7679 115 24 
7680 115 24 
7681 117 23 
7682 117 24 
7683 117 23 
7684 118 23 
7685 118 24 
7686 119 24 
7687 122 25 
7688 116 28 
7689 115 28 
7690 117 29 
7691 115 29 
7692 114 29 
7693 113 32 
7694 112 31 
7695 113 31 
7696 116 35 
7697 118 36 
7698 121 37 
7699 123 40 
7700 124 40 
7701 129 40 
7702 133 41 
7703 137 38 
7704 141 38 
7705 143 37 
7706 146 34 
7707 150 36 
7708 152 35 
7709 152 34 
7710 155 36 
7711 155 36 
7712 154 37 
7713 154 38 
7714 152 37 
7715 154 37 
7716 154 37 
7717 155 36 
7718 157 36 
7719 159 37 
7720 160 37 
7721 160 39 
7722 160 39 
7723 159 39 
7724 159 41 
7725 158 39 
7726 157 38 
7727 158 39 
7728 157 37 
7729 158 37 
7730 158 37 
7731 159 35 
7732 162 36 
7733 162 36 
7734 163 36 
7735 162 38 
7736 160 37 
7737 160 36 
7738 162 38 
7739 161 37 
7740 160 36 
7741 160 37 
7742 159 36 
7743 158 36 
7744 157 36 
7745 157 34 
7746 159 34 
7747 159 33 
7748 160 29 
7749 162 28 
7750 165 24 
7751 164 23 
7752 165 24 
7753 166 22 
7754 168 22 
7755 170 22 
7756 172 20 
7757 177 20 
7758 181 19 
7759 187 18 
7760 190 19 
7761 192 19 
7762 197 19 
7763 202 22 
7764 206 21 
7765 212 21 
7766 215 22 
7767 218 20 
7768 222 20 
7769 225 20 
7770 225 20 
7771 226 20 
7772 225 20 
7773 225 19 
7774 225 20 
7775 224 18 
7776 225 18 
7777 225 19 
7778 226 18 
7779 229 17 
7780 231 18 
7781 235 17 
7782 236 18 
7783 237 20 
7784 238 20 
7785 242 22 
7786 244 22 
7787 247 22 
7788 255 24 
7789 256 24 
7790 257 22 
7791 259 24 
7792 258 22 
7793 260 21 
7794 260 22 
7795 259 21 
7796 260 21 
7797 260 22 
7798 259 21 
7799 261 21 
7800 262 22 
7801 263 21 
7802 265 22 
7803 268 23 
7804 268 22 
7805 271 26 
7806 274 27 
7807 276 29 
7808 275 30 
7809 277 33 
7810 277 32 
7811 279 38 
7812 281 43 
7813 281 46 
7814 281 51 
7815 281 51 
7816 281 51 
7817 281 54 
7818 282 52 
7819 281 52 
7820 281 55 
7821 281 53 
7822 281 52 
7823 282 52 
7824 281 45 
7825 281 46 
7826 282 42 
7827 281 40 
7828 281 41 
7829 281 40 
7830 281 40 
7831 281 42 
7832 281 41 
7833 281 42 
7834 282 43 
7835 282 41 
7836 282 42 
7837 282 42 
7838 282 42 
7839 282 47 
7840 281 44 
7841 281 43 
7842 282 44 
7843 281 42 
7844 281 45 
7845 281 44 
7846 280 44 
7847 280 44 
7848 281 45 
7849 280 44 
7850 279 44 
7851 279 44 
7852 278 42 
7853 279 45 
7854 279 44 
7855 277 42 
7856 278 43 
7857 279 42 
7858 276 40 
7859 279 43 
7860 280 43 
7861 279 44 
7862 280 45 
7863 279 42 
7864 280 44 
7865 280 44 
7866 279 42 
7867 279 43 
7868 280 42 
7869 279 42 
7870 280 44 
7871 280 44 
7872 280 44 
7873 280 44 
7874 280 43 
7875 280 44 
7876 281 44 
7877 280 44 
7878 281 44 
7879 281 45 
7880 281 43 
7881 281 44 
7882 281 45 
7883 281 43 
7884 279 50 
7885 281 47 
7886 280 49 
7887 280 53 
7888 279 51 
7889 280 50 
7890 280 53 
7891 281 52 
7892 280 53 
7893 281 54 
7894 281 53 
7895 280 55 
7896 280 55 
7897 279 55 
7898 278 60 
7899 277 61 
7900 277 62 
7901 274 70 
7902 273 73 
7903 273 75 
7904 272 81 
7905 272 82 
7906 271 84 
7907 270 89 
7908 269 90 
7909 269 92 
7910 267 96 
7911 267 96 
7912 266 97 
7913 264 101 
7914 263 102 
7915 262 104 
7916 261 107 
7917 260 107 
7918 260 110 
7919 260 111 
7920 261 111 
7921 260 112 
7922 261 112 
7923 262 111 
7924 262 112 
7925 262 111 
7926 262 111 
7927 262 112 
7928 262 112 
7929 262 112 
7930 261 112 
7931 262 111 
7932 261 112 
7933 261 112 
7934 262 112 
7935 261 113 
7936 261 112 
7937 262 111 
7938 261 112 
7939 261 111 
7940 262 110 
7941 260 111 
7942 260 109 
7943 259 109 
7944 258 107 
7945 255 105 
7946 254 103 
7947 251 102 
7948 248 100 
7949 246 100 
7950 245 101 
7951 240 100 
7952 238 101 
7953 235 100 
7954 231 100 
7955 227 100 
7956 221 100 
7957 217 100 
7958 216 101 
7959 214 100 
7960 214 101 
7961 215 102 
7962 214 100 
7963 218 102 
7964 217 102 
7965 217 101 
7966 216 101 
7967 215 101 
7968 214 101 
7969 212 102 
7970 212 103 
7971 212 104 
7972 212 105 
7973 212 104 
7974 213 102 
7975 213 102 
7976 214 100 
7977 214 99 
7978 215 99 
7979 216 97 
7980 217 96 
7981 216 95 
7982 216 93 
7983 215 93 
7984 215 91 
7985 216 90 
7986 215 90 
7987 214 90 
7988 214 90 
7989 213 90 
7990 212 88 
7991 213 90 
7992 212 89 
7993 212 88 
7994 212 90 
7995 212 90 
7996 212 89 
7997 212 91 
7998 212 91 
7999 212 91 
8000 213 93 
8001 213 94 
8002 214 96 
8003 214 98 
8004 214 99 
8005 213 100 
8006 212 103 
8007 210 105 
8008 207 109 
8009 205 111 
8010 203 113 
8011 199 117 
8012 196 119 
8013 192 121 
8014 187 124 
8015 183 126 
8016 178 130 
8017 171 135 
8018 166 138 
8019 160 142 
8020 153 148 
8021 146 154 
8022 142 158 
8023 133 166 
8024 126 172 
8025 122 175 
8026 115 179 
8027 109 184 
8028 104 187 
8029 99 192 
8030 96 195 
8031 95 196 
8032 92 199 
8033 93 200 
8034 93 199 
8035 91 201 
8036 94 198 
8037 95 197 
8038 95 198 
8039 96 197 
8040 96 199 
8041 95 205 
8042 97 203 
8043 96 206 
8044 94 207 
8045 95 203 
8046 94 204 
8047 92 203 
8048 94 198 
8049 92 201 
8050 92 199 
8051 91 197 
8052 88 200 
8053 90 197 
8054 90 196 
8055 90 196 
8056 90 196 
8057 88 198 
8058 89 199 
8059 88 200 
8060 88 203 
8061 90 203 
8062 93 201 
8063 90 208 
8064 92 209 
8065 94 209 
8066 94 211 
8067 94 213 
8068 94 213 
8069 93 216 
8070 93 216 
8071 92 217 
8072 90 220 
8073 91 215 
8074 91 216 
8075 90 218 
8076 91 216 
8077 91 216 
8078 91 218 
8079 93 216 
8080 94 217 
8081 95 219 
8082 95 218 
8083 95 223 
8084 95 223 
8085 95 220 
8086 95 224 
8087 95 219 
8088 95 219 
8089 96 220 
8090 96 218 
8091 96 219 
8092 97 222 
8093 96 220 
8094 96 222 
8095 95 222 
8096 94 219 
8097 94 221 
8098 94 219 
8099 94 218 
8100 93 220 
8101 92 219 
8102 88 223 
8103 84 228 
8104 82 227 
8105 78 231 
8106 74 236 
8107 71 239 
8108 66 247 
8109 60 256 
8110 57 260 
8111 54 263 
8112 50 266 
8113 51 266 
8114 46 268 
8115 44 269 
8116 44 269 
8117 40 269 
8118 39 271 
8119 37 271 
8120 35 272 
8121 34 272 
8122 34 271 
8123 33 272 
8124 33 272 
8125 32 271 
8126 32 272 
8127 30 271 
8128 30 271 
8129 29 271 
8130 28 270 
8131 29 269 
8132 29 269 
8133 29 268 
8134 29 269 
8135 28 269 
8136 28 268 
8137 28 269 
8138 27 269 
8139 28 268 
8140 28 269 
8141 27 269 
8142 28 269 
8143 28 269 
8144 28 268 
8145 28 269 
8146 28 269 
8147 28 268 
8148 28 269 
8149 28 269 
8150 28 268 
8151 28 269 
8152 28 269 
8153 27 268 
8154 27 269 
8155 26 268 
8156 26 268 
8157 26 268 
8158 26 267 
8159 26 268 
8160 26 268 
8161 26 267 
8162 27 268 
8163 26 268 
8164 26 267 
8165 27 268 
8166 26 268 
8167 27 267 
8168 27 268 
8169 26 268 
8170 27 267 
8171 26 268 
8172 26 267 
8173 26 268 
8174 26 268 
8175 26 267 
8176 26 268 
8177 26 267 
8178 26 267 
8179 26 268 
8180 26 267 
8181 26 267 
8182 26 268 
8183 26 268 
8184 26 267 
8185 26 268 
8186 25 267 
8187 26 267 
8188 25 267 
8189 27 260 
8190 28 259 
8191 28 258 
8192 27 255 
8193 26 255 
8194 26 254 
8195 26 254 
8196 26 256 
8197 26 256 
8198 27 255 
8199 27 255 
8200 27 251 
8201 27 252 
8202 27 253 
8203 27 252 
8204 27 254 
8205 26 254 
8206 26 253 
8207 25 254 
8208 25 254 
8209 25 254 
8210 24 255 
8211 24 254 
8212 24 255 
8213 24 255 
8214 23 253 
8215 23 252 
8216 23 252 
8217 23 249 
8218 23 249 
8219 23 248 
8220 23 246 
8221 23 246 
8222 22 243 
8223 22 242 
8224 21 243 
8225 23 237 
8226 24 241 
8227 23 241 
8228 24 242 
8229 25 244 
8230 24 246 
8231 23 246 
8232 23 248 
8233 22 249 
8234 23 250 
8235 22 251 
8236 21 251 
8237 21 252 
8238 21 252 
8239 21 251 
8240 21 251 
8241 20 251 
8242 20 250 
8243 20 250 
8244 20 249 
8245 20 249 
8246 21 250 
8247 20 249 
8248 23 248 
8249 22 248 
8250 21 248 
8251 22 248 
8252 21 249 
8253 21 248 
8254 22 248 
8255 21 249 
8256 22 248 
8257 23 249 
8258 22 249 
8259 23 248 
8260 23 249 
8261 22 249 
8262 24 248 
8263 23 250 
8264 23 251 
8265 23 251 
8266 23 253 
8267 23 253 
8268 23 254 
8269 23 254 
8270 23 252 
8271 23 252 
8272 23 249 
8273 23 245 
8274 22 245 
8275 21 239 
8276 21 237 
8277 20 233 
8278 20 228 
8279 20 224 
8280 19 220 
8281 19 216 
8282 19 216 
8283 19 211 
8284 20 208 
8285 21 207 
8286 21 201 
8287 22 201 
8288 25 198 
8289 25 195 
8290 26 195 
8291 26 192 
8292 25 193 
8293 25 194 
8294 26 192 
8295 27 194 
8296 27 195 
8297 28 193 
8298 26 196 
8299 25 198 
8300 27 191 
8301 26 195 
8302 28 191 
8303 26 192 
8304 27 194 
8305 28 192 
8306 30 190 
8307 28 195 
8308 32 187 
8309 30 194 
8310 30 194 
8311 33 188 
8312 31 194 
8313 30 195 
8314 34 190 
8315 32 196 
8316 34 194 
8317 34 193 
8318 30 198 
8319 34 193 
8320 32 196 
8321 32 196 
8322 35 191 
8323 33 195 
8324 32 195 
8325 36 190 
8326 32 192 
8327 31 190 
8328 30 186 
8329 27 190 
8330 27 184 
8331 25 182 
8332 24 181 
8333 23 175 
8334 23 174 
8335 23 169 
8336 22 162 
8337 23 160 
8338 24 153 
8339 24 150 
8340 25 147 
8341 25 142 
8342 25 140 
8343 24 137 
8344 24 133 
8345 23 133 
8346 23 126 
8347 22 125 
8348 23 121 
8349 26 116 
8350 26 115 
8351 26 108 
8352 26 104 
8353 26 102 
8354 24 93 
8355 22 91 
8356 21 84 
8357 20 76 
8358 20 72 
8359 19 61 
8360 20 59 
8361 20 54 
8362 20 49 
8363 19 48 
8364 19 43 
8365 19 42 
8366 18 41 
8367 18 37 
8368 18 37 
8369 18 35 
8370 20 33 
8371 19 34 
8372 19 33 
8373 20 33 
8374 18 34 
8375 18 33 
8376 19 33 
8377 18 34 
8378 19 31 
8379 18 32 
8380 17 32 
8381 18 31 
8382 16 32 
8383 16 32 
8384 18 30 
8385 16 33 
8386 16 31 
8387 17 31 
8388 16 32 
8389 16 31 
8390 17 32 
8391 16 32 
8392 17 30 
8393 16 31 
8394 16 31 
8395 17 31 
8396 16 32 
8397 16 31 
8398 17 30 
8399 16 32 
8400 16 31 
8401 17 30 
8402 16 32 
8403 17 30 
8404 17 31 
8405 16 32 
8406 17 31 
8407 17 32 
8408 16 32 
8409 18 31 
8410 18 32 
8411 17 30 
8412 19 28 
8413 17 30 
8414 17 29 
8415 19 28 
8416 18 29 
8417 19 28 
8418 22 27 
8419 21 26 
8420 22 26 
8421 22 27 
8422 21 27 
8423 22 25 
8424 22 28 
8425 21 24 
8426 24 23 
8427 22 25 
8428 23 22 
8429 24 23 
8430 22 24 
8431 23 23 
8432 24 23 
8433 21 23 
8434 23 22 
8435 22 24 
8436 21 23 
8437 23 23 
8438 21 26 
8439 20 24 
8440 22 24 
8441 20 25 
8442 21 23 
8443 22 23 
8444 21 24 
8445 21 21 
8446 23 23 
8447 21 22 
8448 23 20 
8449 22 23 
8450 21 22 
8451 23 21 
8452 21 24 
8453 20 22 
8454 22 22 
8455 20 23 
8456 21 20 
8457 21 22 
8458 20 22 
8459 21 20 
8460 23 22 
8461 21 21 
8462 23 20 
8463 22 22 
8464 21 21 
8465 23 21 
8466 22 23 
8467 21 22 
8468 24 21 
8469 22 23 
8470 22 21 
8471 24 22 
8472 21 23 
8473 22 21 
8474 24 22 
8475 21 21 
8476 23 19 
8477 23 21 
8478 21 20 
8479 23 20 
8480 22 22 
8481 22 20 
8482 23 21 
8483 22 22 
8484 23 20 
8485 25 21 
8486 23 21 
8487 25 20 
8488 25 21 
8489 23 21 
8490 25 20 
8491 24 22 
8492 22 21 
8493 25 20 
8494 24 22 
8495 23 21 
8496 26 21 
8497 24 22 
8498 25 19 
8499 27 21 
8500 24 22 
8501 25 21 
8502 26 22 
8503 23 23 
8504 24 21 
8505 24 23 
8506 24 22 
8507 25 21 
8508 24 23 
8509 23 22 
8510 25 22 
8511 24 24 
8512 24 21 
8513 26 22 
8514 23 25 
8515 24 23 
8516 24 24 
8517 22 26 
8518 24 23 
8519 23 25 
8520 21 24 
8521 22 23 
8522 21 26 
8523 20 24 
8524 21 23 
8525 20 25 
8526 19 23 
8527 20 24 
8528 18 26 
8529 18 24 
8530 19 25 
8531 17 25 
8532 18 23 
8533 18 25 
8534 17 24 
8535 18 23 
8536 17 26 
8537 17 25 
8538 19 24 
8539 18 26 
8540 18 24 
8541 19 24 
8542 18 26 
8543 19 23 
8544 19 25 
8545 18 25 
8546 18 23 
8547 18 26 
8548 18 25 
8549 20 23 
8550 18 26 
8551 18 25 
8552 19 24 
8553 18 26 
8554 18 24 
8555 19 25 
8556 18 26 
8557 18 24 
8558 18 27 
8559 17 27 
8560 18 25 
8561 18 27 
8562 17 27 
8563 18 25 
8564 18 28 
8565 17 27 
8566 18 25 
8567 18 27 
8568 18 25 
8569 19 25 
8570 17 27 
8571 18 25 
8572 19 27 
8573 18 27 
8574 19 24 
8575 20 26 
8576 18 27 
8577 21 24 
8578 20 27 
8579 19 27 
8580 21 26 
8581 20 29 
8582 20 27 
8583 22 27 
8584 21 29 
8585 21 26 
8586 23 28 
8587 21 29 
8588 22 27 
8589 23 28 
8590 25 28 
8591 30 28 
8592 35 30 
8593 37 31 
8594 42 31 
8595 45 34 
8596 51 32 
8597 64 27 
8598 68 28 
8599 72 27 
8600 78 28 
8601 79 30 
8602 77 29 
8603 78 32 
8604 79 32 
8605 79 32 
8606 78 34 
8607 77 33 
8608 77 32 
8609 78 34 
8610 77 33 
8611 77 33 
8612 76 35 
8613 76 35 
8614 75 37 
8615 76 40 
8616 75 40 
8617 74 42 
8618 73 44 
8619 71 43 
8620 70 47 
8621 67 50 
8622 66 52 
8623 65 55 
8624 66 58 
8625 67 59 
8626 68 63 
8627 67 64 
8628 67 63 
8629 66 65 
8630 65 64 
8631 65 63 
8632 66 65 
8633 65 65 
8634 65 64 
8635 65 66 
8636 65 65 
8637 65 65 
8638 65 66 
8639 65 64 
8640 65 65 
8641 64 66 
8642 64 64 
8643 65 66 
8644 65 66 
8645 65 64 
8646 66 66 
8647 66 66 
8648 67 66 
8649 68 70 
8650 68 70 
8651 68 69 
8652 67 72 
8653 67 71 
8654 66 71 
8655 66 71 
8656 66 69 
8657 66 71 
8658 67 71 
8659 67 69 
8660 68 71 
8661 68 71 
8662 68 70 
8663 69 73 
8664 69 72 
8665 69 71 
8666 69 73 
8667 68 71 
8668 67 72 
8669 66 73 
8670 65 71 
8671 64 71 
8672 63 71 
8673 62 68 
8674 61 69 
8675 60 68 
8676 60 67 
8677 59 69 
8678 58 69 
8679 58 70 
8680 57 74 
8681 56 77 
8682 53 84 
8683 52 91 
8684 55 93 
8685 55 98 
8686 55 108 
8687 55 114 
8688 54 120 
8689 54 125 
8690 54 126 
8691 54 127 
8692 54 132 
8693 55 133 
8694 55 129 
8695 57 130 
8696 59 129 
8697 61 126 
8698 64 125 
8699 66 123 
8700 74 125 
8701 75 126 
8702 78 125 
8703 81 128 
8704 82 130 
8705 84 132 
8706 85 136 
8707 84 138 
8708 85 139 
8709 88 141 
8710 89 142 
8711 91 141 
8712 93 143 
8713 93 142 
8714 94 141 
8715 97 143 
8716 95 141 
8717 95 140 
8718 98 141 
8719 97 138 
8720 100 138 
8721 98 136 
8722 103 135 
8723 106 134 
8724 107 135 
8725 109 137 
8726 106 140 
8727 104 142 
8728 107 143 
8729 107 144 
8730 104 143 
8731 106 144 
8732 104 143 
8733 101 141 
8734 100 142 
8735 98 141 
8736 98 139 
8737 97 138 
8738 96 137 
8739 96 136 
8740 97 135 
8741 97 134 
8742 97 134 
8743 97 134 
8744 97 133 
8745 99 133 
8746 99 133 
8747 100 132 
8748 101 132 
8749 101 133 
8750 104 131 
8751 104 131 
8752 104 132 
8753 105 133 
8754 103 136 
8755 102 139 
8756 105 141 
8757 105 144 
8758 105 146 
8759 110 150 
8760 114 154 
8761 116 156 
8762 121 159 
8763 126 163 
8764 130 165 
8765 137 169 
8766 143 172 
8767 147 174 
8768 152 178 
8769 156 182 
8770 159 184 
8771 163 186 
8772 167 188 
8773 169 189 
8774 174 192 
8775 178 195 
8776 180 197 
8777 184 201 
8778 185 203 
8779 188 206 
8780 190 209 
8781 192 213 
8782 195 214 
8783 198 217 
8784 200 218 
8785 201 217 
8786 203 218 
8787 203 218 
8788 203 218 
8789 203 218 
8790 203 218 
8791 205 218 
8792 205 218 
8793 206 219 
8794 208 220 
8795 208 222 
8796 208 224 
8797 208 226 
8798 209 228 
8799 209 229 
8800 211 229 
8801 212 230 
8802 213 230 
8803 215 232 
8804 216 232 
8805 216 232 
8806 217 232 
8807 213 231 
8808 215 227 
8809 211 228 
8810 211 229 
8811 212 230 
8812 212 231 
8813 213 231 
8814 212 231 
8815 211 231 
8816 212 233 
8817 212 233 
8818 212 234 
8819 211 233 
8820 217 233 
8821 213 234 
8822 213 235 
8823 213 236 
8824 212 236 
8825 213 236 
8826 213 236 
8827 214 237 
8828 213 238 
8829 213 238 
8830 214 237 
8831 213 238 
8832 212 240 
8833 212 240 
8834 211 239 
8835 212 241 
8836 212 240 
8837 212 241 
8838 212 239 
8839 213 242 
8840 213 243 
8841 213 243 
8842 212 242 
8843 212 242 
8844 212 242 
8845 213 244 
8846 214 245 
8847 213 245 
8848 213 244 
8849 212 243 
8850 212 242 
8851 212 242 
8852 213 242 
8853 213 242 
8854 213 242 
8855 213 240 
8856 214 242 
8857 215 243 
8858 215 243 
8859 215 243 
8860 215 245 
8861 215 245 
8862 214 245 
8863 214 245 
8864 214 244 
8865 213 243 
8866 213 242 
8867 212 240 
8868 212 241 
8869 213 241 
8870 212 240 
8871 213 240 
8872 213 240 
8873 212 240 
8874 213 241 
8875 212 240 
8876 212 240 
8877 212 240 
8878 211 239 
8879 211 239 
8880 214 238 
8881 214 237 
8882 214 236 
8883 214 235 
8884 215 235 
8885 216 238 
8886 218 237 
8887 218 237 
8888 218 236 
8889 219 235 
8890 219 233 
8891 219 232 
8892 220 229 
8893 217 228 
8894 216 230 
8895 218 229 
8896 218 231 
8897 216 231 
8898 216 231 
8899 215 232 
8900 214 232 
8901 213 232 
8902 213 233 
8903 212 233 
8904 213 235 
8905 212 236 
8906 211 236 
8907 209 239 
8908 209 240 
8909 209 241 
8910 209 246 
8911 208 248 
8912 208 249 
8913 209 255 
8914 210 258 
8915 210 259 
8916 211 261 
8917 210 260 
8918 210 260 
8919 211 261 
8920 210 259 
8921 209 259 
8922 210 262 
8923 208 260 
8924 208 260 
8925 209 262 
8926 209 260 
8927 210 261 
8928 211 260 
8929 209 258 
8930 211 260 
8931 210 258 
8932 210 258 
8933 211 259 
8934 212 260 
8935 212 261 
8936 213 261 
8937 211 259 
8938 211 259 
8939 211 259 
8940 210 256 
8941 210 256 
8942 206 252 
8943 206 251 
8944 206 252 
8945 206 251 
8946 205 251 
8947 206 253 
8948 205 252 
8949 206 253 
8950 206 253 
8951 206 252 
8952 206 252 
8953 206 252 
8954 206 252 
8955 205 252 
8956 205 253 
8957 206 253 
8958 207 255 
8959 207 255 
8960 207 255 
8961 208 257 
8962 208 257 
8963 210 258 
8964 212 260 
8965 214 262 
8966 215 263 
8967 216 265 
8968 216 265 
8969 217 266 
8970 216 266 
8971 215 266 
8972 216 267 
8973 215 267 
8974 215 267 
8975 216 269 
8976 214 268 
8977 214 268 
8978 216 270 
8979 215 270 
8980 216 271 
8981 217 273 
8982 217 273 
8983 219 273 
8984 220 274 
8985 219 273 
8986 221 274 
8987 221 275 
8988 221 274 
8989 222 275 
8990 221 274 
8991 220 274 
8992 223 275 
8993 222 274 
8994 224 275 
8995 222 275 
8996 225 275 
8997 228 275 
8998 233 276 
8999 231 276 
9000 234 277 
9001 227 277 
9002 225 276 
9003 230 278 
9004 227 277 
9005 226 276 
9006 226 276 
9007 225 276 
9008 226 276 
9009 226 276 
9010 224 274 
9011 223 273 
9012 221 273 
9013 221 273 
9014 221 274 
9015 220 274 
9016 219 274 
9017 222 276 
9018 225 277 
9019 228 278 
9020 229 279 
9021 229 279 
9022 231 279 
9023 235 280 
9024 231 279 
9025 238 279 
9026 235 279 
9027 234 279 
9028 235 279 
9029 234 280 
9030 238 279 
9031 239 279 
9032 236 281 
9033 238 281 
9034 241 281 
9035 241 282 
9036 245 282 
9037 247 282 
9038 248 283 
9039 252 282 
9040 250 283 
9041 251 283 
9042 254 282 
9043 252 283 
9044 254 282 
9045 255 282 
9046 254 282 
9047 255 280 
9048 256 281 
9049 254 282 
9050 256 282 
9051 257 282 
9052 255 282 
9053 257 282 
9054 256 282 
9055 254 282 
9056 256 281 
9057 257 280 
9058 259 277 
9059 260 276 
9060 260 276 
9061 261 274 
9062 263 275 
9063 263 272 
9064 264 271 
9065 262 274 
9066 261 271 
9067 263 270 
9068 260 272 
9069 261 270 
9070 261 271 
9071 261 272 
9072 261 272 
9073 261 274 
9074 259 275 
9075 261 274 
9076 261 274 
9077 262 273 
9078 264 272 
9079 264 273 
9080 265 273 
9081 266 274 
9082 267 274 
9083 268 274 
9084 270 274 
9085 270 272 
9086 270 269 
9087 271 270 
9088 272 268 
9089 274 264 
9090 275 263 
9091 276 259 
9092 277 255 
9093 276 256 
9094 277 252 
9095 278 252 
9096 278 254 
9097 279 247 
9098 279 250 
9099 280 248 
9100 279 249 
9101 279 252 
9102 280 251 
9103 279 252 
9104 280 256 
9105 280 257 
9106 280 259 
9107 280 260 
9108 280 260 
9109 280 261 
9110 280 262 
9111 280 260 
9112 280 262 
9113 280 261 
9114 280 259 
9115 280 259 
9116 280 257 
9117 280 255 
9118 280 255 
9119 280 251 
9120 280 250 
9121 281 249 
9122 281 246 
9123 281 245 
9124 282 243 
9125 282 239 
9126 283 237 
9127 283 233 
9128 282 230 
9129 283 227 
9130 282 221 
9131 282 220 
9132 282 216 
9133 282 212 
9134 283 211 
9135 283 208 
9136 283 207 
9137 284 206 
9138 284 204 
9139 284 205 
9140 284 203 
9141 283 203 
9142 283 204 
9143 283 203 
9144 282 203 
9145 282 205 
9146 282 204 
9147 280 205 
9148 281 204 
9149 281 204 
9150 281 204 
9151 282 206 
9152 282 206 
9153 282 208 
9154 282 208 
9155 281 208 
9156 281 210 
9157 282 210 
9158 282 209 
9159 282 211 
9160 282 211 
9161 281 213 
9162 282 212 
9163 282 212 
9164 281 211 
9165 281 211 
9166 282 209 
9167 282 209 
9168 282 209 
9169 282 207 
9170 282 208 
9171 282 207 
9172 282 206 
9173 282 208 
9174 282 206 
9175 281 205 
9176 282 206 
9177 282 205 
9178 280 205 
9179 282 206 
9180 280 204 
9181 279 206 
9182 281 204 
9183 279 202 
9184 279 204 
9185 280 203 
9186 279 203 
9187 280 205 
9188 280 204 
9189 280 204 
9190 281 205 
9191 281 203 
9192 281 204 
9193 282 206 
9194 282 204 
9195 283 204 
9196 282 202 
9197 283 199 
9198 283 200 
9199 283 197 
9200 282 195 
9201 283 195 
9202 283 191 
9203 282 192 
9204 282 191 
9205 282 187 
9206 282 188 
9207 282 179 
9208 282 176 
9209 281 183 
9210 281 175 
9211 280 173 
9212 280 171 
9213 280 164 
9214 279 164 
9215 279 158 
9216 279 153 
9217 281 156 
9218 279 148 
9219 279 146 
9220 279 146 
9221 278 143 
9222 277 143 
9223 276 141 
9224 275 139 
9225 275 141 
9226 274 135 
9227 274 132 
9228 273 131 
9229 274 121 
9230 275 121 
9231 275 116 
9232 277 110 
9233 278 110 
9234 278 103 
9235 278 102 
9236 278 100 
9237 277 96 
9238 277 98 
9239 276 94 
9240 276 91 
9241 276 89 
9242 277 84 
9243 277 85 
9244 278 86 
9245 279 83 
9246 279 83 
9247 280 83 
9248 280 78 
9249 281 81 
9250 281 75 
9251 281 74 
9252 282 77 
9253 282 70 
9254 281 68 
9255 281 66 
9256 280 59 
9257 280 61 
9258 280 54 
9259 280 49 
9260 281 57 
9261 281 49 
9262 281 52 
9263 281 55 
9264 279 49 
9265 280 55 
9266 280 57 
9267 278 52 
9268 277 55 
9269 278 56 
9270 277 52 
9271 278 54 
9272 278 53 
9273 279 52 
9274 279 55 
9275 279 53 
9276 279 51 
9277 279 53 
9278 279 48 
9279 280 52 
9280 281 54 
9281 281 46 
9282 282 53 
9283 282 55 
9284 281 55 
9285 282 59 
9286 283 60 
9287 282 61 
9288 283 65 
9289 282 61 
9290 282 61 
9291 282 62 
9292 282 58 
9293 282 59 
9294 283 59 
9295 282 57 
9296 283 60 
9297 283 58 
9298 282 58 
9299 283 61 
9300 283 60 
9301 282 60 
9302 282 61 
9303 282 58 
9304 281 59 
9305 282 60 
9306 282 59 
9307 282 61 
9308 283 62 
9309 283 60 
9310 282 61 
9311 283 61 
9312 282 59 
9313 282 61 
9314 283 61 
9315 282 60 
9316 283 62 
9317 283 61 
9318 283 61 
9319 283 63 
9320 283 61 
9321 283 62 
9322 283 62 
9323 283 60 
9324 282 61 
9325 283 60 
9326 282 57 
9327 283 59 
9328 283 56 
9329 283 53 
9330 283 54 
9331 283 50 
9332 283 52 
9333 284 53 
9334 283 50 
9335 283 53 
9336 284 54 
9337 283 53 
9338 283 56 
9339 284 56 
9340 283 54 
9341 283 56 
9342 284 56 
9343 283 54 
9344 284 58 
9345 284 53 
9346 283 55 
9347 284 56 
9348 283 54 
9349 283 54 
9350 284 53 
9351 283 48 
9352 283 52 
9353 284 51 
9354 282 49 
9355 283 49 
9356 282 46 
9357 282 46 
9358 283 50 
9359 282 48 
9360 282 49 
9361 283 51 
9362 282 48 
9363 282 51 
9364 283 53 
9365 281 49 
9366 282 50 
9367 283 47 
9368 281 42 
9369 282 47 
9370 282 44 
9371 282 48 
9372 283 50 
9373 283 48 
9374 283 53 
9375 283 52 
9376 283 50 
9377 283 53 
9378 284 55 
9379 283 52 
9380 283 58 
9381 283 60 
9382 282 61 
9383 282 62 
9384 282 62 
9385 282 62 
9386 282 63 
9387 282 63 
9388 282 63 
9389 283 64 
9390 282 63 
9391 282 64 
9392 282 64 
9393 282 63 
9394 283 64 
9395 282 63 
9396 282 63 
9397 282 65 
9398 282 64 
9399 282 64 
9400 283 63 
9401 282 61 
9402 282 62 
9403 283 63 
9404 282 62 
9405 282 63 
9406 282 63 
9407 282 63 
9408 282 65 
9409 282 65 
9410 282 65 
9411 282 68 
9412 282 67 
9413 282 68 
9414 282 69 
9415 282 69 
9416 281 70 
9417 281 70 
9418 282 71 
9419 281 74 
9420 280 72 
9421 280 72 
9422 280 74 
9423 280 74 
9424 279 77 
9425 278 81 
9426 279 85 
9427 279 91 
9428 278 96 
9429 278 99 
9430 277 102 
9431 276 105 
9432 275 105 
9433 272 103 
9434 273 102 
9435 274 100 
9436 272 100 
9437 272 101 
9438 272 98 
9439 270 98 
9440 271 98 
9441 271 97 
9442 270 99 
9443 271 99 
9444 271 97 
9445 272 99 
9446 273 98 
9447 272 97 
9448 272 98 
9449 273 97 
9450 272 97 
9451 272 99 
9452 273 97 
9453 272 98 
9454 273 99 
9455 273 98 
9456 272 101 
9457 273 99 
9458 273 99 
9459 273 100 
9460 273 99 
9461 272 98 
9462 273 99 
9463 273 98 
9464 272 98 
9465 272 99 
9466 273 97 
9467 272 98 
9468 272 98 
9469 273 97 
9470 272 99 
9471 273 98 
9472 273 98 
9473 272 100 
9474 273 99 
9475 273 99 
9476 272 100 
9477 273 98 
9478 272 99 
9479 273 99 
9480 273 98 
9481 272 99 
9482 272 99 
9483 272 98 
9484 272 100 
9485 273 98 
9486 272 98 
9487 273 99 
9488 273 98 
9489 272 98 
9490 273 99 
9491 273 98 
9492 273 99 
9493 273 99 
9494 273 98 
9495 272 99 
9496 273 99 
9497 273 98 
9498 272 100 
9499 273 99 
9500 272 98 
9501 272 100 
9502 273 98 
9503 272 98 
9504 273 99 
9505 273 98 
9506 273 99 
9507 273 99 
9508 273 98 
9509 272 100 
9510 272 99 
9511 272 98 
9512 273 100 
9513 273 99 
9514 273 98 
9515 273 100 
9516 273 98 
9517 272 99 
9518 273 99 
9519 272 97 
9520 271 97 
9521 271 96 
9522 270 94 
9523 268 94 
9524 268 93 
9525 264 89 
9526 264 90 
9527 264 90 
9528 263 88 
9529 264 89 
9530 264 88 
9531 265 87 
9532 264 88 
9533 264 88 
9534 264 89 
9535 265 89 
9536 266 88 
9537 268 90 
9538 268 92 
9539 269 90 
9540 271 88 
9541 273 86 
9542 273 87 
9543 274 90 
9544 274 91 
9545 274 92 
9546 275 94 
9547 275 94 
9548 275 95 
9549 276 97 
9550 276 97 
9551 275 100 
9552 273 100 
9553 273 100 
9554 272 101 
9555 272 100 
9556 271 99 
9557 270 101 
9558 270 102 
9559 269 104 
9560 269 107 
9561 267 107 
9562 267 109 
9563 264 111 
9564 263 110 
9565 261 112 
9566 259 113 
9567 258 110 
9568 256 112 
9569 258 110 
9570 257 109 
9571 256 110 
9572 256 109 
9573 255 108 
9574 253 108 
9575 252 105 
9576 250 103 
9577 252 103 
9578 251 100 
9579 251 100 
9580 252 98 
9581 251 97 
9582 251 98 
9583 250 96 
9584 249 95 
9585 252 98 
9586 252 98 
9587 254 98 
9588 254 99 
9589 258 96 
9590 263 95 
9591 265 96 
9592 267 95 
9593 266 98 
9594 262 97 
9595 262 99 
9596 263 101 
9597 263 101 
9598 264 101 
9599 264 104 
9600 263 104 
9601 264 105 
9602 263 106 
9603 263 106 
9604 264 107 
9605 263 107 
9606 263 107 
9607 264 109 
9608 264 109 
9609 264 108 
9610 263 110 
9611 264 110 
9612 264 109 
9613 264 109 
9614 263 107 
9615 264 107 
9616 263 107 
9617 263 107 
9618 264 107 
9619 263 107 
9620 263 107 
9621 264 107 
9622 263 107 
9623 264 107 
9624 264 110 
9625 265 109 
9626 266 111 
9627 266 113 
9628 267 115 
9629 268 116 
9630 269 120 
9631 270 120 
9632 271 121 
9633 272 125 
9634 273 126 
9635 273 129 
9636 274 132 
9637 275 131 
9638 276 133 
9639 277 134 
9640 277 134 
9641 278 137 
9642 279 139 
9643 279 140 
9644 279 144 
9645 279 146 
9646 279 148 
9647 280 150 
9648 280 152 
9649 280 153 
9650 280 156 
9651 280 158 
9652 281 159 
9653 280 161 
9654 281 161 
9655 281 160 
9656 281 162 
9657 281 160 
9658 281 161 
9659 282 162 
9660 282 161 
9661 282 162 
9662 283 164 
9663 283 162 
9664 284 164 
9665 284 163 
9666 284 163 
9667 283 165 
9668 283 166 
9669 283 167 
9670 283 170 
9671 284 170 
9672 284 171 
9673 283 173 
9674 284 174 
9675 284 175 
9676 284 177 
9677 284 178 
9678 283 178 
9679 284 181 
9680 284 175 
9681 283 179 
9682 284 177 
9683 283 175 
9684 283 177 
9685 283 176 
9686 282 176 
9687 281 177 
9688 282 175 
9689 282 174 
9690 282 173 
9691 282 172 
9692 282 171 
9693 282 171 
9694 282 168 
9695 282 168 
9696 282 167 
9697 282 167 
9698 282 168 
9699 282 168 
9700 281 168 
9701 281 169 
9702 282 168 
9703 281 168 
9704 281 168 
9705 280 167 
9706 278 165 
9707 279 163 
9708 279 162 
9709 279 162 
9710 279 162 
9711 278 162 
9712 277 164 
9713 277 164 
9714 275 164 
9715 276 166 
9716 278 165 
9717 278 164 
9718 280 164 
9719 280 164 
9720 279 166 
9721 280 166 
9722 281 166 
9723 280 167 
9724 281 168 
9725 280 167 
9726 280 168 
9727 281 168 
9728 280 167 
9729 280 167 
9730 279 166 
9731 278 166 
9732 279 167 
9733 279 165 
9734 279 166 
9735 280 166 
9736 279 166 
9737 279 167 
9738 281 168 
9739 279 167 
9740 280 168 
9741 281 169 
9742 281 169 
9743 282 170 
9744 282 169 
9745 281 170 
9746 282 170 
9747 282 169 
9748 281 170 
9749 282 171 
9750 282 171 
9751 282 171 
9752 283 171 
9753 282 170 
9754 282 170 
9755 283 170 
9756 282 171 
9757 282 171 
9758 283 171 
9759 282 173 
9760 282 174 
9761 282 174 
9762 280 175 
9763 281 176 
9764 280 175 
9765 279 178 
9766 280 179 
9767 279 180 
9768 278 184 
9769 279 186 
9770 279 186 
9771 278 189 
9772 278 189 
9773 278 190 
9774 277 193 
9775 277 193 
9776 277 194 
9777 277 199 
9778 276 199 
9779 276 202 
9780 275 207 
9781 275 206 
9782 276 210 
# Trial 3 - POSITION_rat_training_OS_Ephys_rat11_189034_t0004_raw.txt
923 36 271 
924 35 269 
925 36 271 
926 36 272 
927 36 270 
928 38 273 
929 37 272 
930 38 272 
931 39 273 
932 35 271 
933 36 271 
934 36 273 
935 36 272 
936 37 272 
937 36 273 
938 35 272 
939 36 272 
940 36 273 
941 36 272 
942 38 273 
943 37 273 
944 37 273 
945 39 273 
946 38 273 
947 39 273 
948 39 274 
949 40 272 
950 40 272 
951 38 273 
952 38 270 
953 38 271 
954 38 270 
955 38 268 
956 38 270 
957 39 268 
958 40 268 
959 41 270 
960 44 267 
961 44 268 
962 44 269 
963 44 267 
964 42 269 
965 44 269 
966 42 267 
967 42 269 
968 43 268 
969 42 267 
970 43 269 
971 45 268 
972 47 267 
973 47 268 
974 47 267 
975 47 267 
976 47 268 
977 47 266 
978 47 268 
979 47 268 
980 47 266 
981 47 268 
982 46 268 
983 45 267 
984 45 269 
985 46 268 
986 47 267 
987 45 269 
988 45 267 
989 45 268 
990 45 269 
991 46 267 
992 45 268 
993 46 268 
994 46 267 
995 46 268 
996 46 268 
997 47 267 
998 47 268 
999 46 267 
1000 47 266 
1001 47 268 
1002 46 267 
1003 45 268 
1004 45 268 
1005 46 267 
1006 44 269 
1007 45 269 
1008 45 267 
1009 45 269 
1010 45 268 
1011 47 267 
1012 46 268 
1013 46 267 
1014 46 267 
1015 46 269 
1016 46 267 
1017 46 268 
1018 47 269 
1019 46 267 
1020 46 268 
1021 46 268 
1022 46 266 
1023 43 270 
1024 45 268 
1025 45 267 
1026 44 270 
1027 46 267 
1028 46 267 
1029 45 269 
1030 47 267 
1031 46 268 
1032 46 270 
1033 48 267 
1034 46 270 
1035 48 270 
1036 50 267 
1037 49 270 
1038 51 270 
1039 54 267 
1040 55 270 
1041 59 265 
1042 63 263 
1043 64 266 
1044 66 263 
1045 70 263 
1046 74 264 
1047 76 260 
1048 84 266 
1049 89 267 
1050 96 267 
1051 103 268 
1052 108 268 
1053 113 267 
1054 120 268 
1055 125 268 
1056 130 269 
1057 133 271 
1058 138 271 
1059 143 271 
1060 148 271 
1061 153 270 
1062 158 269 
1063 163 267 
1064 169 265 
1065 173 265 
1066 179 264 
1067 182 264 
1068 186 265 
1069 190 265 
1070 193 264 
1071 197 263 
1072 202 264 
1073 205 264 
1074 210 263 
1075 208 264 
1076 201 264 
1077 211 261 
1078 207 259 
1079 206 260 
1080 219 256 
1081 211 256 
1082 211 255 
1083 218 253 
1084 211 256 
1085 224 253 
1086 218 254 
1087 211 259 
1088 213 259 
1089 212 259 
1090 211 260 
1091 216 257 
1092 214 258 
1093 210 260 
1094 214 258 
1095 211 259 
1096 211 260 
1097 210 261 
1098 211 261 
1099 210 262 
1100 210 263 
1101 209 263 
1102 209 263 
1103 209 263 
1104 209 263 
1105 210 262 
1106 208 264 
1107 208 264 
1108 208 265 
1109 208 265 
1110 207 265 
1111 207 265 
1112 207 266 
1113 207 266 
1114 207 266 
1115 207 266 
1116 207 266 
1117 207 266 
1118 207 267 
1119 208 268 
1120 208 269 
1121 208 270 
1122 210 271 
1123 210 270 
1124 211 271 
1125 210 271 
1126 210 270 
1127 212 270 
1128 212 269 
1129 213 270 
1130 214 271 
1131 214 271 
1132 214 272 
1133 215 272 
1134 215 271 
1135 215 272 
1136 216 272 
1137 217 271 
1138 218 270 
1139 219 270 
1140 220 269 
1141 221 269 
1142 223 269 
1143 223 268 
1144 223 268 
1145 223 268 
1146 222 268 
1147 223 268 
1148 222 267 
1149 222 268 
1150 222 268 
1151 223 267 
1152 223 268 
1153 223 268 
1154 223 268 
1155 223 268 
1156 226 268 
1157 224 268 
1158 226 268 
1159 226 268 
1160 225 267 
1161 227 268 
1162 227 268 
1163 226 267 
1164 226 268 
1165 225 267 
1166 226 268 
1167 227 268 
1168 226 268 
1169 227 268 
1170 227 268 
1171 227 267 
1172 227 268 
1173 227 268 
1174 226 267 
1175 227 269 
1176 228 269 
1177 227 268 
1178 228 268 
1179 227 268 
1180 227 268 
1181 229 269 
1182 228 269 
1183 228 270 
1184 230 273 
1185 229 270 
1186 229 274 
1187 230 273 
1188 230 274 
1189 230 274 
1190 230 274 
1191 229 273 
1192 230 273 
1193 230 273 
1194 229 272 
1195 230 273 
1196 229 272 
1197 228 272 
1198 229 273 
1199 229 272 
1200 229 273 
1201 229 272 
1202 228 272 
1203 229 273 
1204 229 271 
1205 229 270 
1206 229 272 
1207 230 270 
1208 229 270 
1209 229 272 
1210 229 269 
1211 229 269 
1212 228 271 
1213 228 269 
1214 230 270 
1215 229 272 
1216 228 272 
1217 229 272 
1218 228 272 
1219 228 272 
1220 228 273 
1221 228 270 
1222 228 272 
1223 229 273 
1224 228 270 
1225 228 270 
1226 227 271 
1227 228 269 
1228 227 272 
1229 228 270 
1230 228 270 
1231 227 273 
1232 227 272 
1233 227 271 
1234 227 273 
1235 227 273 
1236 227 273 
1237 228 274 
1238 226 273 
1239 227 273 
1240 227 273 
1241 227 270 
1242 226 272 
1243 228 270 
1244 227 270 
1245 227 272 
1246 227 272 
1247 228 270 
1248 227 273 
1249 227 272 
1250 226 272 
1251 227 273 
1252 227 271 
1253 227 271 
1254 226 273 
1255 227 271 
1256 227 273 
1257 226 271 
1258 226 270 
1259 227 271 
1260 226 272 
1261 226 270 
1262 226 271 
1263 227 271 
1264 226 271 
1265 226 272 
1266 226 271 
1267 226 271 
1268 225 273 
1269 225 271 
1270 225 272 
1271 226 272 
1272 225 272 
1273 226 272 
1274 225 271 
1275 224 271 
1276 225 271 
1277 224 271 
1278 223 271 
1279 223 272 
1280 222 272 
1281 220 272 
1282 219 272 
1283 219 271 
1284 215 272 
1285 215 272 
1286 215 270 
1287 212 272 
1288 213 273 
1289 212 272 
1290 213 273 
1291 213 273 
1292 213 272 
1293 213 273 
1294 213 272 
1295 213 272 
1296 214 272 
1297 213 272 
1298 214 272 
1299 213 271 
1300 213 270 
1301 212 270 
1302 212 268 
1303 212 267 
1304 211 266 
1305 211 266 
1306 210 265 
1307 211 264 
1308 211 264 
1309 211 263 
1310 209 263 
1311 212 263 
1312 211 263 
1313 212 262 
1314 211 263 
1315 214 261 
1316 218 260 
1317 213 262 
1318 222 259 
1319 221 259 
1320 215 261 
1321 223 258 
1322 218 259 
1323 218 259 
1324 223 258 
1325 222 258 
1326 215 262 
1327 223 257 
1328 219 258 
1329 223 258 
1330 223 257 
1331 217 259 
1332 223 257 
1333 220 256 
1334 214 261 
1335 223 257 
1336 218 257 
1337 217 258 
1338 223 257 
1339 215 261 
1340 214 261 
1341 223 257 
1342 215 259 
1343 223 257 
1344 223 257 
1345 217 258 
1346 219 257 
1347 219 257 
1348 214 261 
1349 223 257 
1350 217 257 
1351 213 261 
1352 223 257 
1353 218 258 
1354 214 261 
1355 224 259 
1356 215 262 
1357 224 260 
1358 225 261 
1359 214 264 
1360 216 264 
1361 216 263 
1362 214 265 
1363 217 262 
1364 216 264 
1365 213 266 
1366 216 265 
1367 213 265 
1368 212 266 
1369 219 265 
1370 212 266 
1371 211 266 
1372 212 267 
1373 212 266 
1374 212 266 
1375 212 266 
1376 211 266 
1377 210 266 
1378 210 266 
1379 210 266 
1380 209 266 
1381 209 266 
1382 208 267 
1383 209 267 
1384 209 266 
1385 209 266 
1386 209 265 
1387 209 263 
1388 209 263 
1389 210 263 
1390 209 264 
1391 210 265 
1392 209 264 
1393 210 264 
1394 210 265 
1395 212 264 
1396 212 265 
1397 212 266 
1398 212 266 
1399 212 266 
1400 212 266 
1401 213 267 
1402 214 268 
1403 214 268 
1404 215 269 
1405 217 270 
1406 218 268 
1407 219 268 
1408 220 269 
1409 221 268 
1410 221 269 
1411 222 270 
1412 221 269 
1413 221 270 
1414 221 270 
1415 221 269 
1416 222 269 
1417 221 270 
1418 222 269 
1419 223 270 
1420 224 270 
1421 225 270 
1422 226 271 
1423 225 270 
1424 227 271 
1425 228 270 
1426 228 271 
1427 228 271 
1428 229 274 
1429 231 273 
1430 231 274 
1431 232 273 
1432 233 273 
1433 234 274 
1434 234 274 
1435 231 273 
1436 232 274 
1437 231 273 
1438 231 273 
1439 232 274 
1440 232 273 
1441 232 273 
1442 231 275 
1443 230 272 
1444 231 273 
1445 232 274 
1446 229 272 
1447 230 273 
1448 231 272 
1449 229 272 
1450 232 273 
1451 231 274 
1452 231 273 
1453 232 274 
1454 231 273 
1455 233 273 
1456 233 274 
1457 232 273 
1458 235 274 
1459 236 274 
1460 234 272 
1461 235 274 
1462 237 272 
1463 233 273 
1464 236 274 
1465 236 273 
1466 233 273 
1467 235 274 
1468 234 273 
1469 233 273 
1470 233 273 
1471 232 272 
1472 232 272 
1473 234 272 
1474 233 272 
1475 233 273 
1476 233 272 
1477 231 272 
1478 233 273 
1479 233 272 
1480 230 272 
1481 234 273 
1482 233 273 
1483 231 273 
1484 234 273 
1485 230 272 
1486 229 273 
1487 233 272 
1488 229 273 
1489 230 273 
1490 229 273 
1491 227 273 
1492 227 274 
1493 227 273 
1494 225 274 
1495 225 275 
1496 223 274 
1497 221 274 
1498 221 275 
1499 219 274 
1500 219 274 
1501 217 273 
1502 215 271 
1503 212 272 
1504 211 272 
1505 210 271 
1506 210 271 
1507 209 270 
1508 209 268 
1509 209 267 
1510 209 265 
1511 210 265 
1512 210 265 
1513 209 265 
1514 209 265 
1515 210 263 
1516 209 264 
1517 209 263 
1518 209 261 
1519 211 260 
1520 211 258 
1521 213 255 
1522 213 255 
1523 217 254 
1524 210 256 
1525 210 255 
1526 219 252 
1527 210 256 
1528 213 256 
1529 213 254 
1530 214 254 
1531 213 254 
1532 216 252 
1533 212 254 
1534 216 253 
1535 217 252 
1536 212 257 
1537 223 251 
1538 222 251 
1539 213 254 
1540 222 251 
1541 213 254 
1542 217 252 
1543 222 250 
1544 213 254 
1545 222 251 
1546 217 251 
1547 212 256 
1548 223 250 
1549 217 251 
1550 212 256 
1551 223 250 
1552 217 251 
1553 214 254 
1554 222 250 
1555 216 252 
1556 220 251 
1557 219 251 
1558 210 256 
1559 212 254 
1560 216 252 
1561 211 255 
1562 211 256 
1563 215 253 
1564 210 256 
1565 219 254 
1566 210 257 
1567 209 257 
1568 210 257 
1569 209 257 
1570 209 257 
1571 209 258 
1572 209 258 
1573 209 258 
1574 210 255 
1575 209 257 
1576 210 255 
1577 209 256 
1578 209 258 
1579 208 258 
1580 209 258 
1581 209 258 
1582 208 258 
1583 210 258 
1584 208 258 
1585 209 258 
1586 209 258 
1587 209 258 
1588 209 258 
1589 208 258 
1590 209 258 
1591 210 256 
1592 209 259 
1593 213 255 
1594 210 256 
1595 208 259 
1596 209 259 
1597 208 259 
1598 208 260 
1599 208 260 
1600 208 261 
1601 208 262 
1602 208 263 
1603 208 264 
1604 208 264 
1605 208 264 
1606 207 265 
1607 208 265 
1608 208 265 
1609 209 265 
1610 210 266 
1611 210 266 
1612 211 267 
1613 213 266 
1614 214 266 
1615 214 267 
1616 216 266 
1617 218 265 
1618 218 266 
1619 218 266 
1620 219 266 
1621 218 267 
1622 218 267 
1623 219 266 
1624 219 266 
1625 219 266 
1626 219 266 
1627 220 267 
1628 220 266 
1629 220 266 
1630 221 265 
1631 222 265 
1632 223 265 
1633 223 264 
1634 223 265 
1635 222 266 
1636 223 265 
1637 223 266 
1638 223 266 
1639 223 265 
1640 223 265 
1641 223 265 
1642 224 265 
1643 223 265 
1644 223 265 
1645 223 265 
1646 223 266 
1647 223 266 
1648 222 266 
1649 223 266 
1650 223 264 
1651 223 265 
1652 223 264 
1653 223 264 
1654 224 264 
1655 224 265 
1656 224 264 
1657 224 264 
1658 224 264 
1659 224 263 
1660 224 264 
1661 224 264 
1662 224 263 
1663 225 264 
1664 224 263 
1665 224 262 
1666 225 263 
1667 224 263 
1668 225 263 
1669 225 264 
1670 224 263 
1671 225 264 
1672 225 264 
1673 225 264 
1674 225 264 
1675 225 264 
1676 224 264 
1677 225 264 
1678 225 264 
1679 224 264 
1680 224 264 
1681 224 264 
1682 225 264 
1683 224 264 
1684 225 264 
1685 226 264 
1686 227 264 
1687 227 264 
1688 228 265 
1689 229 264 
1690 229 265 
1691 231 265 
1692 230 265 
1693 230 265 
1694 231 266 
1695 230 265 
1696 230 266 
1697 230 266 
1698 228 266 
1699 227 266 
1700 227 266 
1701 226 266 
1702 226 266 
1703 224 266 
1704 223 267 
1705 222 267 
1706 221 266 
1707 219 266 
1708 217 267 
1709 216 267 
1710 213 268 
1711 211 269 
1712 211 268 
1713 209 269 
1714 208 269 
1715 208 268 
1716 207 269 
1717 207 269 
1718 207 269 
1719 206 270 
1720 207 269 
1721 207 268 
1722 208 266 
1723 208 265 
1724 207 267 
1725 209 265 
1726 208 263 
1727 206 264 
1728 208 261 
1729 206 263 
1730 206 262 
1731 207 260 
1732 207 259 
1733 208 255 
1734 210 250 
1735 210 248 
1736 210 245 
1737 210 242 
1738 211 240 
1739 210 237 
1740 210 236 
1741 210 237 
1742 208 233 
1743 206 237 
1744 204 233 
1745 202 232 
1746 202 238 
1747 200 241 
1748 199 240 
1749 198 239 
1750 198 238 
1751 199 240 
1752 199 241 
1753 200 236 
1754 200 240 
1755 201 237 
1756 200 234 
1757 202 238 
1758 202 240 
1759 201 238 
1760 201 240 
1761 202 235 
1762 202 237 
1763 201 234 
1764 203 238 
1765 202 234 
1766 202 241 
1767 202 237 
1768 202 239 
1769 203 237 
1770 202 232 
1771 202 239 
1772 203 238 
1773 203 234 
1774 203 237 
1775 202 233 
1776 203 238 
1777 203 240 
1778 203 236 
1779 203 236 
1780 203 238 
1781 202 233 
1782 203 236 
1783 202 240 
1784 202 234 
1785 203 238 
1786 203 237 
1787 202 233 
1788 203 239 
1789 202 233 
1790 203 237 
1791 203 240 
1792 202 233 
1793 203 236 
1794 202 238 
1795 202 233 
1796 203 238 
1797 203 240 
1798 203 237 
1799 204 239 
1800 203 236 
1801 205 234 
1802 206 240 
1803 206 238 
1804 208 239 
1805 208 240 
1806 211 232 
1807 208 238 
1808 210 238 
1809 211 237 
1810 211 236 
1811 212 238 
1812 213 237 
1813 213 240 
1814 214 241 
1815 214 239 
1816 213 241 
1817 214 242 
1818 213 242 
1819 213 242 
1820 214 240 
1821 210 244 
1822 209 244 
1823 209 244 
1824 210 244 
1825 210 246 
1826 210 246 
1827 210 246 
1828 210 247 
1829 210 247 
1830 211 248 
1831 211 248 
1832 212 248 
1833 211 249 
1834 212 249 
1835 212 250 
1836 216 250 
1837 216 250 
1838 218 251 
1839 219 251 
1840 220 251 
1841 221 251 
1842 221 252 
1843 221 252 
1844 221 253 
1845 221 253 
1846 220 254 
1847 220 254 
1848 220 254 
1849 220 254 
1850 220 253 
1851 220 253 
1852 220 253 
1853 220 253 
1854 220 253 
1855 219 253 
1856 220 253 
1857 220 253 
1858 220 253 
1859 220 254 
1860 219 254 
1861 220 255 
1862 219 255 
1863 220 255 
1864 220 256 
1865 220 256 
1866 220 255 
1867 219 255 
1868 219 255 
1869 220 256 
1870 220 257 
1871 220 256 
1872 219 256 
1873 220 256 
1874 219 256 
1875 219 256 
1876 220 256 
1877 219 256 
1878 219 256 
1879 219 256 
1880 219 256 
1881 219 257 
1882 220 256 
1883 220 257 
1884 220 257 
1885 219 257 
1886 219 257 
1887 219 256 
1888 219 257 
1889 219 257 
1890 218 256 
1891 218 255 
1892 218 255 
1893 217 254 
1894 216 253 
1895 216 254 
1896 216 253 
1897 215 252 
1898 214 253 
1899 214 250 
1900 214 250 
1901 213 252 
1902 213 249 
1903 211 250 
1904 210 252 
1905 210 246 
1906 209 246 
1907 209 243 
1908 209 245 
1909 208 246 
1910 208 242 
1911 207 242 
1912 208 241 
1913 208 240 
1914 207 241 
1915 207 239 
1916 207 237 
1917 207 239 
1918 207 237 
1919 206 237 
1920 206 238 
1921 206 235 
1922 206 236 
1923 205 235 
1924 205 233 
1925 205 235 
1926 205 235 
1927 205 233 
1928 205 234 
1929 205 233 
1930 205 232 
1931 204 233 
1932 204 232 
1933 204 232 
1934 204 232 
1935 204 231 
1936 204 232 
1937 203 233 
1938 203 232 
1939 203 232 
1940 203 229 
1941 203 232 
1942 204 232 
1943 204 228 
1944 203 231 
1945 204 228 
1946 204 226 
1947 204 229 
1948 204 226 
1949 205 222 
1950 204 227 
1951 204 226 
1952 204 224 
1953 205 225 
1954 204 221 
1955 204 221 
1956 204 222 
1957 205 220 
1958 206 220 
1959 206 219 
1960 206 218 
1961 206 220 
1962 206 220 
1963 205 219 
1964 206 220 
1965 205 221 
1966 204 221 
1967 203 223 
1968 203 224 
1969 202 224 
1970 202 224 
1971 201 223 
1972 201 223 
1973 200 224 
1974 200 222 
1975 199 222 
1976 199 221 
1977 197 219 
1978 197 220 
1979 196 218 
1980 196 218 
1981 196 218 
1982 195 212 
1983 196 218 
1984 197 218 
1985 196 216 
1986 197 219 
1987 196 218 
1988 195 214 
1989 197 219 
1990 195 214 
1991 197 218 
1992 198 219 
1993 198 214 
1994 199 218 
1995 199 218 
1996 198 210 
1997 200 214 
1998 200 215 
1999 201 212 
2000 202 213 
2001 202 214 
2002 201 211 
2003 202 213 
2004 200 208 
2005 200 208 
2006 202 213 
2007 201 212 
2008 200 209 
2009 199 207 
2010 198 203 
2011 197 203 
2012 197 201 
2013 191 194 
2014 194 198 
2015 193 194 
2016 189 189 
2017 190 189 
2018 186 182 
2019 186 182 
2020 185 179 
2021 183 174 
2022 183 176 
2023 181 171 
2024 178 168 
2025 177 169 
2026 174 162 
2027 171 165 
2028 168 164 
2029 164 158 
2030 162 161 
2031 160 159 
2032 158 154 
2033 153 155 
2034 150 152 
2035 148 148 
2036 141 145 
2037 135 140 
2038 130 138 
2039 124 134 
2040 118 129 
2041 114 126 
2042 108 119 
2043 105 116 
2044 100 110 
2045 95 105 
2046 92 103 
2047 87 98 
2048 85 96 
2049 82 93 
2050 79 89 
2051 78 87 
2052 78 86 
2053 78 84 
2054 78 84 
2055 77 84 
2056 76 81 
2057 75 82 
2058 74 82 
2059 74 83 
2060 73 83 
2061 71 81 
2062 71 82 
2063 71 83 
2064 71 83 
2065 71 84 
2066 71 84 
2067 71 83 
2068 71 84 
2069 71 84 
2070 71 84 
2071 71 85 
2072 71 84 
2073 72 83 
2074 72 84 
2075 72 83 
2076 74 84 
2077 74 84 
2078 74 82 
2079 75 82 
2080 75 80 
2081 76 79 
2082 76 78 
2083 74 76 
2084 75 74 
2085 74 76 
2086 74 75 
2087 74 75 
2088 72 75 
2089 73 73 
2090 73 73 
2091 72 73 
2092 76 70 
2093 73 70 
2094 71 70 
2095 73 69 
2096 71 71 
2097 71 70 
2098 72 70 
2099 70 71 
2100 70 69 
2101 71 70 
2102 70 70 
2103 73 68 
2104 72 69 
2105 71 68 
2106 73 66 
2107 72 67 
2108 73 65 
2109 76 65 
2110 74 66 
2111 76 65 
2112 77 65 
2113 74 67 
2114 77 65 
2115 76 66 
2116 73 67 
2117 76 65 
2118 72 67 
2119 71 66 
2120 72 66 
2121 71 67 
2122 70 67 
2123 70 66 
2124 68 67 
2125 68 66 
2126 68 67 
2127 67 67 
2128 69 65 
2129 69 65 
2130 69 66 
2131 73 63 
2132 70 66 
2133 70 65 
2134 74 64 
2135 71 66 
2136 71 65 
2137 74 65 
2138 72 66 
2139 75 64 
2140 73 64 
2141 71 66 
2142 74 64 
2143 73 65 
2144 71 65 
2145 74 64 
2146 72 66 
2147 71 65 
2148 73 64 
2149 70 66 
2150 71 65 
2151 71 65 
2152 69 66 
2153 70 65 
2154 72 65 
2155 69 66 
2156 72 64 
2157 70 66 
2158 69 66 
2159 69 66 
2160 69 68 
2161 69 68 
2162 69 68 
2163 69 69 
2164 69 69 
2165 70 68 
2166 69 69 
2167 70 68 
2168 70 69 
2169 68 70 
2170 70 68 
2171 69 69 
2172 68 69 
2173 69 68 
2174 69 70 
2175 68 70 
2176 69 69 
2177 69 71 
2178 69 70 
2179 70 70 
2180 69 72 
2181 70 71 
2182 71 72 
2183 70 72 
2184 70 72 
2185 72 72 
2186 71 73 
2187 72 72 
2188 73 72 
2189 71 71 
2190 73 70 
2191 73 72 
2192 72 71 
2193 74 70 
2194 73 71 
2195 73 70 
2196 77 70 
2197 73 71 
2198 76 69 
2199 75 70 
2200 75 69 
2201 79 67 
2202 75 69 
2203 74 67 
2204 74 66 
2205 74 68 
2206 73 65 
2207 73 66 
2208 72 69 
2209 72 62 
2210 72 63 
2211 72 62 
2212 73 60 
2213 73 62 
2214 73 60 
2215 73 59 
2216 72 60 
2217 72 57 
2218 73 58 
2219 73 61 
2220 74 59 
2221 75 62 
2222 75 64 
2223 75 62 
2224 75 63 
2225 73 64 
2226 74 63 
2227 73 65 
2228 73 64 
2229 73 62 
2230 72 64 
2231 73 62 
2232 72 62 
2233 71 63 
2234 71 61 
2235 71 61 
2236 70 61 
2237 71 59 
2238 71 59 
2239 72 58 
2240 72 57 
2241 73 58 
2242 73 57 
2243 72 55 
2244 76 57 
2245 76 55 
2246 75 56 
2247 74 58 
2248 75 56 
2249 75 56 
2250 74 57 
2251 77 54 
2252 75 55 
2253 74 56 
2254 76 53 
2255 76 56 
2256 75 54 
2257 76 55 
2258 76 55 
2259 78 52 
2260 76 53 
2261 74 55 
2262 74 52 
2263 74 54 
2264 76 54 
2265 75 53 
2266 74 54 
2267 73 55 
2268 73 54 
2269 73 57 
2270 75 58 
2271 80 58 
2272 79 61 
2273 81 61 
2274 84 62 
2275 78 64 
2276 79 63 
2277 78 64 
2278 76 66 
2279 78 64 
2280 77 66 
2281 75 67 
2282 76 66 
2283 75 67 
2284 73 68 
2285 74 66 
2286 75 67 
2287 75 65 
2288 77 64 
2289 76 64 
2290 75 61 
2291 76 62 
2292 75 60 
2293 75 58 
2294 75 59 
2295 74 56 
2296 74 54 
2297 75 58 
2298 74 57 
2299 74 56 
2300 74 58 
2301 74 58 
2302 74 57 
2303 73 58 
2304 72 57 
2305 72 59 
2306 72 61 
2307 72 59 
2308 72 63 
2309 72 64 
2310 73 64 
2311 72 66 
2312 73 67 
2313 73 65 
2314 74 67 
2315 74 67 
2316 74 67 
2317 75 69 
2318 74 67 
2319 75 69 
2320 75 71 
2321 75 71 
2322 74 73 
2323 73 74 
2324 73 75 
2325 73 75 
2326 72 76 
2327 72 76 
2328 73 77 
2329 73 76 
2330 73 76 
2331 74 76 
2332 74 77 
2333 74 77 
2334 75 78 
2335 76 77 
2336 77 76 
2337 74 74 
2338 75 73 
2339 75 73 
2340 72 72 
2341 73 71 
2342 74 72 
2343 74 71 
2344 73 70 
2345 73 70 
2346 74 69 
2347 75 68 
2348 74 68 
2349 76 65 
2350 75 65 
2351 74 64 
2352 78 61 
2353 77 61 
2354 74 60 
2355 78 57 
2356 72 59 
2357 72 58 
2358 72 58 
2359 72 61 
2360 73 58 
2361 72 59 
2362 71 60 
2363 70 59 
2364 70 60 
2365 69 60 
2366 71 59 
2367 69 60 
2368 69 59 
2369 69 59 
2370 68 59 
2371 68 58 
2372 70 58 
2373 69 59 
2374 69 58 
2375 69 59 
2376 67 60 
2377 68 59 
2378 68 61 
2379 67 61 
2380 68 61 
2381 68 62 
2382 66 62 
2383 69 61 
2384 66 63 
2385 66 63 
2386 66 64 
2387 65 65 
2388 65 65 
2389 65 65 
2390 63 66 
2391 62 66 
2392 62 66 
2393 61 66 
2394 61 66 
2395 60 66 
2396 59 66 
2397 60 65 
2398 60 66 
2399 59 66 
2400 60 66 
2401 59 67 
2402 60 67 
2403 60 68 
2404 59 69 
2405 59 69 
2406 60 70 
2407 59 71 
2408 59 71 
2409 59 72 
2410 60 74 
2411 62 73 
2412 62 76 
2413 63 76 
2414 63 77 
2415 63 79 
2416 64 81 
2417 65 82 
2418 65 84 
2419 65 86 
2420 64 87 
2421 62 89 
2422 61 90 
2423 59 92 
2424 59 93 
2425 58 93 
2426 52 97 
2427 51 97 
2428 50 97 
2429 48 99 
2430 43 102 
2431 42 102 
2432 39 103 
2433 38 105 
2434 38 106 
2435 36 112 
2436 35 113 
2437 34 115 
2438 33 118 
2439 35 122 
2440 33 127 
2441 36 132 
2442 34 135 
2443 33 139 
2444 35 146 
2445 31 148 
2446 30 152 
2447 29 160 
2448 28 165 
2449 26 170 
2450 26 180 
2451 26 186 
2452 26 191 
2453 27 200 
2454 26 206 
2455 25 208 
2456 27 217 
2457 25 225 
2458 23 225 
2459 25 231 
2460 24 236 
2461 25 237 
2462 27 241 
2463 26 245 
2464 26 244 
2465 27 248 
2466 25 252 
2467 23 248 
2468 26 255 
2469 22 256 
2470 22 255 
2471 24 260 
2472 21 260 
2473 23 260 
2474 24 262 
2475 22 261 
2476 25 262 
2477 24 263 
2478 23 262 
2479 26 263 
2480 25 263 
2481 23 261 
2482 25 262 
2483 24 263 
2484 24 261 
2485 27 263 
2486 24 262 
2487 25 259 
2488 25 262 
2489 23 259 
2490 24 258 
2491 25 262 
2492 22 259 
2493 26 260 
2494 24 262 
2495 23 259 
2496 25 261 
2497 23 262 
2498 23 260 
2499 25 264 
2500 21 263 
2501 22 262 
2502 22 266 
2503 20 263 
2504 22 263 
2505 22 266 
2506 19 264 
2507 23 266 
2508 21 267 
2509 20 264 
2510 24 265 
2511 22 267 
2512 23 265 
2513 25 268 
2514 22 270 
2515 23 265 
2516 23 269 
2517 20 271 
2518 21 268 
2519 20 271 
2520 20 268 
2521 21 268 
2522 20 269 
2523 19 266 
2524 24 268 
2525 21 269 
2526 22 263 
2527 23 266 
2528 21 268 
2529 22 263 
2530 23 267 
2531 21 266 
2532 23 262 
2533 22 268 
2534 21 264 
2535 24 261 
2536 23 267 
2537 23 260 
2538 25 261 
2539 21 269 
2540 23 257 
2541 24 263 
2542 20 266 
2543 22 255 
2544 21 263 
2545 18 258 
2546 20 257 
2547 19 264 
2548 19 257 
2549 20 260 
2550 16 262 
2551 19 257 
2552 21 259 
2553 17 259 
2554 18 256 
2555 19 260 
2556 17 256 
2557 19 255 
2558 18 256 
2559 17 254 
2560 22 252 
2561 18 252 
2562 19 250 
2563 22 250 
2564 20 250 
2565 20 249 
2566 22 250 
2567 21 250 
2568 23 249 
2569 22 250 
2570 20 251 
2571 24 248 
2572 19 257 
2573 18 252 
2574 19 256 
2575 18 260 
2576 18 256 
2577 20 261 
2578 19 265 
2579 19 263 
2580 23 266 
2581 21 268 
2582 22 266 
2583 26 268 
2584 24 268 
2585 27 267 
2586 30 269 
2587 30 270 
2588 33 270 
2589 33 271 
2590 33 269 
2591 37 267 
2592 36 268 
2593 36 266 
2594 41 268 
2595 41 269 
2596 44 267 
2597 45 268 
2598 44 269 
2599 46 264 
2600 42 267 
2601 41 268 
2602 43 268 
2603 42 271 
2604 41 269 
2605 42 269 
2606 41 269 
2607 40 266 
2608 41 267 
2609 39 268 
2610 39 265 
2611 40 269 
2612 40 270 
2613 41 267 
2614 41 270 
2615 40 269 
2616 42 267 
2617 41 270 
2618 40 267 
2619 43 268 
2620 40 269 
2621 40 268 
2622 41 269 
2623 39 270 
2624 40 268 
2625 40 270 
2626 40 270 
2627 42 269 
2628 41 271 
2629 39 270 
2630 39 269 
2631 38 272 
2632 36 270 
2633 38 270 
2634 38 271 
2635 38 268 
2636 38 270 
2637 38 272 
2638 38 267 
2639 39 270 
2640 38 271 
2641 39 269 
2642 38 271 
2643 38 270 
2644 39 268 
2645 38 270 
2646 38 269 
2647 38 269 
2648 38 271 
2649 38 268 
2650 39 270 
2651 38 270 
2652 38 269 
2653 38 271 
2654 37 270 
2655 38 267 
2656 37 271 
2657 36 270 
2658 38 269 
2659 36 272 
2660 35 270 
2661 36 270 
2662 35 272 
2663 35 269 
2664 37 271 
2665 36 272 
2666 36 269 
2667 36 271 
2668 35 271 
2669 37 270 
2670 37 271 
2671 35 270 
2672 37 268 
2673 36 271 
2674 36 267 
2675 37 268 
2676 38 271 
2677 38 268 
2678 38 270 
2679 37 272 
2680 38 267 
2681 37 270 
2682 36 270 
2683 37 268 
2684 37 271 
2685 36 270 
2686 36 269 
2687 35 271 
2688 35 269 
2689 35 269 
2690 35 272 
2691 33 268 
2692 34 271 
2693 33 272 
2694 32 271 
2695 32 271 
2696 31 272 
2697 31 270 
2698 32 271 
2699 30 271 
2700 32 269 
2701 32 270 
2702 33 268 
2703 36 269 
2704 36 271 
2705 38 272 
2706 40 271 
2707 41 271 
2708 45 268 
2709 43 273 
2710 43 273 
2711 44 270 
2712 43 274 
2713 43 274 
2714 44 271 
2715 42 276 
2716 41 274 
2717 44 270 
2718 41 273 
2719 40 269 
2720 37 269 
2721 33 272 
2722 30 270 
2723 30 272 
2724 30 274 
2725 28 269 
2726 29 271 
2727 27 270 
2728 29 269 
2729 28 270 
2730 28 269 
2731 30 269 
2732 28 269 
2733 28 266 
2734 31 268 
2735 29 269 
2736 29 268 
2737 30 269 
2738 28 269 
2739 30 268 
2740 30 270 
2741 28 269 
2742 31 268 
2743 30 271 
2744 29 269 
2745 31 270 
2746 31 273 
2747 30 271 
2748 32 272 
2749 30 273 
2750 31 268 
2751 32 271 
2752 29 272 
2753 31 268 
2754 30 272 
2755 29 272 
2756 30 270 
2757 30 272 
2758 29 271 
2759 30 270 
2760 29 272 
2761 28 269 
2762 31 271 
2763 29 271 
2764 29 269 
2765 30 270 
2766 28 269 
2767 30 266 
2768 31 267 
2769 31 265 
2770 36 266 
2771 38 269 
2772 40 266 
2773 44 267 
2774 44 272 
2775 44 269 
2776 45 272 
2777 44 271 
2778 48 268 
2779 46 270 
2780 47 269 
2781 50 267 
2782 49 270 
2783 48 267 
2784 50 265 
2785 49 266 
2786 50 262 
2787 54 263 
2788 51 263 
2789 54 257 
2790 53 262 
2791 54 262 
2792 57 259 
2793 56 263 
2794 56 262 
2795 57 261 
2796 55 264 
2797 56 262 
2798 57 262 
2799 54 266 
2800 55 261 
2801 56 263 
2802 53 264 
2803 55 259 
2804 54 263 
2805 53 264 
2806 56 257 
2807 54 263 
2808 54 262 
2809 55 258 
2810 53 264 
2811 54 261 
2812 56 259 
2813 54 263 
2814 55 259 
2815 56 262 
2816 54 262 
2817 54 259 
2818 55 263 
2819 54 263 
2820 56 259 
2821 54 263 
2822 54 262 
2823 56 261 
2824 54 264 
2825 54 262 
2826 56 261 
2827 54 263 
2828 56 258 
2829 55 261 
2830 54 264 
2831 57 257 
2832 55 263 
2833 54 263 
2834 55 259 
2835 55 264 
2836 54 262 
2837 56 259 
2838 54 263 
2839 54 262 
2840 55 261 
2841 54 263 
2842 55 262 
2843 55 262 
2844 55 263 
2845 56 260 
2846 55 263 
2847 54 263 
2848 56 258 
2849 55 263 
2850 55 262 
2851 57 258 
2852 54 263 
2853 55 260 
2854 56 261 
2855 54 264 
2856 56 259 
2857 55 262 
2858 54 264 
2859 56 257 
2860 55 264 
2861 53 264 
2862 53 265 
2863 56 263 
2864 55 269 
2865 54 268 
2866 57 275 
2867 57 274 
2868 57 276 
2869 58 275 
2870 58 273 
2871 59 274 
2872 59 273 
2873 60 273 
2874 60 274 
2875 59 272 
2876 60 275 
2877 61 275 
2878 62 274 
2879 58 277 
2880 65 277 
2881 67 276 
2882 66 278 
2883 72 277 
2884 73 276 
2885 77 276 
2886 81 275 
2887 83 275 
2888 87 275 
2889 92 275 
2890 96 275 
2891 101 275 
2892 106 273 
2893 110 272 
2894 116 270 
2895 123 268 
2896 128 266 
2897 134 264 
2898 139 263 
2899 145 261 
2900 149 259 
2901 153 255 
2902 155 254 
2903 160 250 
2904 163 251 
2905 167 250 
2906 173 249 
2907 177 248 
2908 182 246 
2909 186 244 
2910 191 243 
2911 194 239 
2912 196 238 
2913 200 236 
2914 202 234 
2915 203 233 
2916 204 232 
2917 206 232 
2918 207 233 
2919 207 233 
2920 208 234 
2921 209 234 
2922 209 234 
2923 210 234 
2924 211 234 
2925 210 235 
2926 221 233 
2927 221 233 
2928 213 235 
2929 219 234 
2930 221 234 
2931 217 234 
2932 224 232 
2933 222 231 
2934 218 233 
2935 214 232 
2936 212 232 
2937 216 232 
2938 220 229 
2939 212 231 
2940 208 233 
2941 216 232 
2942 217 233 
2943 216 233 
2944 216 232 
2945 215 232 
2946 215 232 
2947 215 232 
2948 215 232 
2949 215 231 
2950 214 230 
2951 213 231 
2952 214 231 
2953 213 230 
2954 214 231 
2955 215 232 
2956 217 232 
2957 218 233 
2958 219 234 
2959 220 234 
2960 220 235 
2961 217 232 
2962 218 233 
2963 222 236 
2964 222 237 
2965 222 238 
2966 221 241 
2967 221 241 
2968 221 242 
2969 221 244 
2970 223 243 
2971 221 245 
2972 221 245 
2973 222 244 
2974 222 244 
2975 221 246 
2976 222 244 
2977 221 246 
2978 222 244 
2979 222 245 
2980 222 245 
2981 222 244 
2982 222 245 
2983 222 244 
2984 221 244 
2985 220 245 
2986 220 246 
2987 220 245 
2988 221 246 
2989 221 246 
2990 221 245 
2991 221 246 
2992 221 245 
2993 221 245 
2994 221 246 
2995 221 245 
2996 221 246 
2997 221 245 
2998 220 245 
2999 221 246 
3000 221 245 
3001 221 244 
3002 221 245 
3003 221 245 
3004 220 244 
3005 222 244 
3006 221 243 
3007 220 243 
3008 220 244 
3009 220 244 
3010 220 244 
3011 219 245 
3012 218 244 
3013 219 245 
3014 219 245 
3015 218 244 
3016 220 246 
3017 220 245 
3018 220 245 
3019 221 245 
3020 220 244 
3021 221 244 
3022 221 245 
3023 221 244 
3024 221 244 
3025 221 245 
3026 219 244 
3027 219 244 
3028 219 245 
3029 217 244 
3030 218 245 
3031 217 244 
3032 215 244 
3033 217 244 
3034 218 243 
3035 218 242 
3036 219 242 
3037 219 241 
3038 218 241 
3039 218 240 
3040 219 239 
3041 220 240 
3042 219 239 
3043 217 239 
3044 218 240 
3045 218 239 
3046 218 239 
3047 217 240 
3048 215 239 
3049 214 240 
3050 213 240 
3051 213 240 
3052 213 239 
3053 212 239 
3054 212 238 
3055 212 238 
3056 211 238 
3057 212 236 
3058 211 235 
3059 212 233 
3060 211 232 
3061 211 230 
3062 211 228 
3063 211 226 
3064 213 223 
3065 211 222 
3066 213 220 
3067 214 214 
3068 214 213 
3069 217 203 
3070 219 203 
3071 220 203 
3072 223 193 
3073 224 191 
3074 225 189 
3075 229 184 
3076 232 179 
3077 235 172 
3078 235 174 
3079 238 166 
3080 241 157 
3081 243 149 
3082 245 145 
3083 246 138 
3084 249 133 
3085 251 125 
3086 252 120 
3087 253 115 
3088 255 108 
3089 254 105 
3090 257 96 
3091 256 96 
3092 255 96 
3093 256 90 
3094 255 92 
3095 254 93 
3096 253 91 
3097 251 90 
3098 249 86 
3099 247 84 
3100 245 84 
3101 244 79 
3102 243 78 
3103 241 75 
3104 240 71 
3105 239 72 
3106 237 64 
3107 237 60 
3108 237 63 
3109 235 56 
3110 235 58 
3111 233 56 
3112 230 50 
3113 231 56 
3114 230 56 
3115 229 54 
3116 232 60 
3117 233 60 
3118 234 59 
3119 235 66 
3120 236 65 
3121 235 67 
3122 234 70 
3123 233 66 
3124 234 71 
3125 234 74 
3126 233 72 
3127 232 73 
3128 232 73 
3129 230 71 
3130 230 72 
3131 229 71 
3132 224 66 
3133 222 66 
3134 215 59 
3135 212 57 
3136 211 57 
3137 204 51 
3138 202 54 
3139 197 53 
3140 190 52 
3141 189 53 
3142 184 53 
3143 173 52 
3144 165 53 
3145 161 50 
3146 151 51 
3147 144 50 
3148 137 47 
3149 131 49 
3150 123 47 
3151 117 45 
3152 111 47 
3153 106 44 
3154 104 44 
3155 102 43 
3156 99 41 
3157 98 41 
3158 96 40 
3159 95 40 
3160 95 41 
3161 93 40 
3162 92 39 
3163 92 42 
3164 91 41 
3165 90 41 
3166 89 41 
3167 86 39 
3168 85 38 
3169 84 37 
3170 83 33 
3171 80 33 
3172 79 32 
3173 78 29 
3174 77 27 
3175 75 23 
3176 75 22 
3177 74 18 
3178 71 18 
3179 69 18 
3180 67 18 
3181 66 17 
3182 65 18 
3183 63 18 
3184 57 16 
3185 54 15 
3186 54 15 
3187 54 15 
3188 54 15 
3189 53 15 
3190 55 16 
3191 55 16 
3192 56 16 
3193 57 16 
3194 60 16 
3195 59 15 
3196 63 17 
3197 65 17 
3198 68 15 
3199 67 18 
3200 68 16 
3201 70 16 
3202 68 17 
3203 68 17 
3204 70 16 
3205 70 16 
3206 71 15 
3207 71 15 
3208 71 15 
3209 71 14 
3210 70 15 
3211 70 14 
3212 69 14 
3213 69 14 
3214 69 14 
3215 69 15 
3216 69 15 
3217 69 15 
3218 69 15 
3219 68 16 
3220 69 15 
3221 68 16 
3222 67 16 
3223 66 16 
3224 66 16 
3225 63 18 
3226 63 18 
3227 63 17 
3228 62 18 
3229 60 19 
3230 60 20 
3231 62 18 
3232 61 19 
3233 63 19 
3234 62 19 
3235 62 19 
3236 62 20 
3237 63 21 
3238 61 22 
3239 62 20 
3240 61 22 
3241 60 23 
3242 60 23 
3243 60 24 
3244 58 24 
3245 57 24 
3246 59 24 
3247 57 23 
3248 57 21 
3249 56 23 
3250 56 23 
3251 56 22 
3252 56 22 
3253 56 22 
3254 57 21 
3255 57 21 
3256 58 21 
3257 59 20 
3258 59 19 
3259 60 18 
3260 62 17 
3261 64 16 
3262 66 15 
3263 68 15 
3264 69 14 
3265 71 14 
3266 72 14 
3267 73 13 
3268 75 13 
3269 75 13 
3270 74 12 
3271 75 13 
3272 74 12 
3273 74 12 
3274 74 13 
3275 74 12 
3276 74 13 
3277 74 13 
3278 75 12 
3279 76 12 
3280 75 13 
3281 76 12 
3282 78 12 
3283 78 12 
3284 77 12 
3285 79 12 
3286 77 12 
3287 77 12 
3288 77 13 
3289 76 13 
3290 77 13 
3291 76 13 
3292 74 13 
3293 75 12 
3294 73 13 
3295 72 13 
3296 71 13 
3297 69 13 
3298 68 13 
3299 66 14 
3300 61 13 
3301 58 13 
3302 55 15 
3303 58 16 
3304 56 17 
3305 55 18 
3306 51 18 
3307 51 18 
3308 46 20 
3309 50 18 
3310 50 18 
3311 49 18 
3312 49 18 
3313 46 20 
3314 49 18 
3315 50 18 
3316 47 20 
3317 50 19 
3318 50 18 
3319 50 20 
3320 52 19 
3321 52 20 
3322 52 21 
3323 52 21 
3324 52 22 
3325 51 21 
3326 49 22 
3327 48 22 
3328 46 23 
3329 45 23 
3330 51 14 
3331 51 14 
3332 45 11 
3333 22 51 
3334 46 10 
3335 30 36 
3336 26 43 
3337 25 48 
3338 24 52 
3339 19 64 
3340 20 72 
3341 21 76 
3342 21 81 
3343 21 90 
3344 21 94 
3345 23 100 
3346 25 107 
3347 25 115 
3348 25 125 
3349 28 136 
3350 28 141 
3351 31 149 
3352 34 161 
3353 38 175 
3354 38 180 
3355 43 192 
3356 44 205 
3357 45 209 
3358 48 215 
3359 50 229 
3360 53 233 
3361 55 237 
3362 55 246 
3363 57 247 
3364 58 248 
3365 57 256 
3366 59 255 
3367 61 258 
3368 59 262 
3369 60 261 
3370 61 261 
3371 61 265 
3372 62 262 
3373 58 266 
3374 60 267 
3375 60 265 
3376 56 267 
3377 58 267 
3378 58 264 
3379 55 268 
3380 57 266 
3381 57 264 
3382 51 269 
3383 55 266 
3384 51 266 
3385 48 269 
3386 47 269 
3387 42 269 
3388 43 271 
3389 43 269 
3390 42 269 
3391 43 271 
3392 42 270 
3393 42 271 
3394 43 271 
3395 41 269 
3396 42 271 
3397 44 271 
3398 42 270 
3399 43 272 
3400 45 272 
3401 42 271 
3402 44 272 
3403 45 270 
3404 43 271 
3405 44 271 
3406 45 271 
3407 42 272 
3408 42 273 
3409 40 272 
3410 40 274 
3411 39 273 
3412 37 273 
3413 38 274 
3414 36 273 
3415 36 273 
3416 35 274 
3417 34 273 
3418 34 273 
3419 33 274 
3420 32 272 
3421 31 274 
3422 30 274 
3423 29 273 
3424 30 274 
3425 29 274 
3426 30 273 
3427 30 274 
3428 30 274 
3429 30 274 
3430 30 275 
3431 30 274 
3432 30 275 
3433 30 275 
3434 30 274 
3435 30 275 
3436 30 275 
3437 30 274 
3438 30 275 
3439 30 275 
3440 30 274 
3441 30 275 
3442 30 275 
3443 30 275 
3444 30 276 
3445 30 274 
3446 30 275 
3447 30 276 
3448 30 275 
3449 30 276 
3450 30 276 
3451 30 274 
3452 30 275 
3453 30 275 
3454 30 274 
3455 30 276 
3456 30 275 
3457 30 275 
3458 30 275 
3459 30 275 
3460 30 275 
3461 30 275 
3462 30 275 
3463 30 275 
3464 30 275 
3465 30 274 
3466 31 276 
3467 30 275 
3468 30 275 
3469 30 276 
3470 30 275 
3471 30 275 
3472 30 276 
3473 30 275 
3474 31 275 
3475 30 275 
3476 30 275 
3477 30 275 
3478 30 275 
3479 30 275 
3480 30 276 
3481 30 275 
3482 30 275 
3483 30 275 
3484 30 275 
3485 31 275 
3486 31 276 
3487 30 275 
3488 30 275 
3489 30 275 
3490 30 275 
3491 31 275 
3492 30 275 
3493 30 275 
3494 31 276 
3495 30 275 
3496 30 275 
3497 30 276 
3498 30 275 
3499 30 275 
3500 30 276 
3501 30 275 
3502 30 275 
3503 30 275 
3504 30 275 
3505 30 275 
3506 30 275 
3507 30 275 
3508 31 276 
3509 30 275 
3510 30 275 
3511 30 275 
3512 30 275 
3513 30 275 
3514 30 276 
3515 30 274 
3516 30 275 
3517 30 275 
3518 30 275 
3519 30 276 
3520 30 275 
3521 31 275 
3522 30 276 
3523 30 275 
3524 30 275 
3525 30 276 
3526 30 275 
3527 30 275 
3528 30 276 
3529 30 274 
3530 30 275 
3531 30 275 
3532 30 275 
3533 31 276 
3534 30 275 
3535 30 275 
3536 30 275 
3537 30 275 
3538 30 275 
3539 30 275 
3540 29 275 
3541 30 275 
3542 30 275 
3543 29 274 
3544 30 275 
3545 30 275 
3546 30 275 
3547 30 275 
3548 30 275 
3549 30 275 
3550 30 276 
3551 30 274 
3552 30 275 
3553 30 275 
3554 30 275 
3555 31 276 
3556 30 276 
3557 29 275 
3558 31 276 
3559 30 276 
3560 30 275 
3561 31 276 
3562 30 276 
3563 30 275 
3564 31 276 
3565 30 276 
3566 31 276 
3567 30 276 
3568 30 275 
3569 31 276 
3570 30 276 
3571 30 275 
3572 30 276 
3573 30 276 
3574 30 275 
3575 31 276 
3576 31 276 
3577 31 276 
3578 30 276 
3579 30 275 
3580 31 276 
3581 30 276 
3582 31 275 
3583 32 276 
3584 31 276 
3585 31 275 
3586 31 276 
3587 30 275 
3588 31 274 
3589 31 275 
3590 30 273 
3591 31 274 
3592 30 274 
3593 30 272 
3594 30 273 
3595 30 272 
3596 32 271 
3597 32 273 
3598 30 272 
3599 31 270 
3600 30 272 
3601 30 271 
3602 31 272 
3603 31 273 
3604 31 272 
3605 31 273 
3606 31 273 
3607 31 272 
3608 32 273 
3609 31 273 
3610 32 272 
3611 32 274 
3612 31 273 
3613 32 271 
3614 31 272 
3615 30 271 
3616 32 271 
3617 31 273 
3618 31 271 
3619 32 272 
3620 31 272 
3621 31 271 
3622 32 273 
3623 31 272 
3624 31 269 
3625 31 272 
3626 30 271 
3627 32 271 
3628 31 273 
3629 32 272 
3630 32 273 
3631 32 273 
3632 33 272 
3633 33 274 
3634 32 273 
3635 32 271 
3636 32 273 
3637 33 273 
3638 33 271 
3639 33 273 
3640 33 273 
3641 35 271 
3642 34 274 
3643 34 272 
3644 35 272 
3645 34 273 
3646 34 272 
3647 34 272 
3648 34 273 
3649 34 269 
3650 34 272 
3651 35 273 
3652 36 267 
3653 36 273 
3654 36 273 
3655 36 271 
3656 38 274 
3657 38 273 
3658 39 273 
3659 39 275 
3660 39 272 
3661 40 274 
3662 40 274 
3663 39 272 
3664 39 274 
3665 40 274 
3666 42 273 
3667 42 274 
3668 45 273 
3669 45 274 
3670 46 275 
3671 47 274 
3672 46 275 
3673 48 276 
3674 48 276 
3675 49 277 
3676 48 277 
3677 48 275 
3678 48 276 
3679 47 276 
3680 49 273 
3681 48 276 
3682 47 274 
3683 48 273 
3684 46 275 
3685 47 274 
3686 47 275 
3687 45 276 
3688 46 275 
3689 46 277 
3690 45 278 
3691 45 275 
3692 44 277 
3693 44 275 
3694 48 270 
3695 45 273 
3696 44 269 
3697 45 268 
3698 43 269 
3699 45 266 
3700 44 268 
3701 44 268 
3702 47 265 
3703 46 269 
3704 46 268 
3705 48 266 
3706 46 269 
3707 47 268 
3708 50 265 
3709 47 270 
3710 50 265 
3711 48 269 
3712 46 271 
3713 49 265 
3714 46 269 
3715 45 269 
3716 47 264 
3717 46 270 
3718 44 268 
3719 46 265 
3720 45 270 
3721 44 268 
3722 45 266 
3723 43 270 
3724 44 265 
3725 45 268 
3726 43 269 
3727 45 265 
3728 44 269 
3729 43 269 
3730 45 265 
3731 44 271 
3732 43 269 
3733 44 266 
3734 44 271 
3735 44 268 
3736 45 269 
3737 43 270 
3738 44 267 
3739 45 269 
3740 43 271 
3741 45 266 
3742 44 270 
3743 42 271 
3744 46 266 
3745 44 270 
3746 43 268 
3747 47 268 
3748 43 270 
3749 43 267 
3750 46 268 
3751 43 271 
3752 45 265 
3753 45 269 
3754 43 271 
3755 44 266 
3756 45 271 
3757 43 270 
3758 45 267 
3759 44 271 
3760 43 270 
3761 45 268 
3762 44 272 
3763 43 269 
3764 45 269 
3765 44 271 
3766 44 268 
3767 46 269 
3768 43 271 
3769 45 267 
3770 45 270 
3771 42 270 
3772 47 267 
3773 44 270 
3774 43 269 
3775 45 269 
3776 44 272 
3777 43 269 
3778 46 270 
3779 43 271 
3780 45 266 
3781 45 270 
3782 43 270 
3783 45 267 
3784 45 271 
3785 43 270 
3786 46 266 
3787 44 271 
3788 43 269 
3789 44 267 
3790 44 271 
3791 43 268 
3792 45 268 
3793 43 271 
3794 44 266 
3795 46 270 
3796 43 271 
3797 45 267 
3798 44 271 
3799 42 270 
3800 45 266 
3801 43 270 
3802 43 268 
3803 45 268 
3804 44 271 
3805 43 266 
3806 45 269 
3807 44 271 
3808 44 267 
3809 44 271 
3810 43 270 
3811 45 266 
3812 45 270 
3813 43 269 
3814 45 268 
3815 43 271 
3816 43 269 
3817 46 269 
3818 42 271 
3819 44 268 
3820 45 270 
3821 43 270 
3822 44 268 
3823 46 270 
3824 43 269 
3825 45 265 
3826 45 271 
3827 43 269 
3828 45 268 
3829 43 271 
3830 43 268 
3831 45 270 
3832 41 271 
3833 42 269 
3834 43 270 
3835 41 271 
3836 42 266 
3837 43 271 
3838 41 269 
3839 42 264 
3840 42 270 
3841 42 267 
3842 44 266 
3843 42 269 
3844 43 264 
3845 44 266 
3846 44 266 
3847 46 264 
3848 45 265 
3849 44 264 
3850 47 262 
3851 45 264 
3852 46 260 
3853 47 258 
3854 46 260 
3855 46 258 
3856 48 257 
3857 45 260 
3858 46 258 
3859 45 261 
3860 45 261 
3861 46 257 
3862 43 262 
3863 44 262 
3864 46 258 
3865 43 261 
3866 43 260 
3867 43 258 
3868 40 261 
3869 40 259 
3870 39 258 
3871 39 261 
3872 38 257 
3873 37 260 
3874 36 261 
3875 37 257 
3876 38 261 
3877 35 261 
3878 36 257 
3879 34 262 
3880 33 260 
3881 35 260 
3882 36 264 
3883 36 261 
3884 40 261 
3885 38 265 
3886 38 261 
3887 40 263 
3888 38 265 
3889 39 261 
3890 38 264 
3891 38 262 
3892 39 260 
3893 39 264 
3894 39 260 
3895 40 260 
3896 39 262 
3897 40 259 
3898 40 260 
3899 38 262 
3900 40 257 
3901 40 261 
3902 37 260 
3903 39 258 
3904 38 262 
3905 37 260 
3906 37 259 
3907 36 264 
3908 35 262 
3909 37 263 
3910 35 265 
3911 35 263 
3912 37 264 
3913 35 266
[truncated: 2,125,925 more chars]
