# Supplementary material for: The object space task shows cumulative memory expression in both mice and rats
Source: PLoS Biol. 2019 Jun 17;17(6):e3000322. doi: 10.1371/journal.pbio.3000322 (PMC6597117; doi:10.1371/journal.pbio.3000322)
Supplement: S13 Data — (TXT) [file pbio.3000322.s016.txt]

# Trial 0 - POSITION_rat_training_OS_baseline_ repeat_2_t0002_raw.txt
90 136 215 
91 135 216 
92 135 216 
93 135 216 
94 135 215 
95 136 216 
96 135 216 
97 136 215 
98 135 216 
99 135 216 
100 135 216 
101 135 215 
102 136 215 
103 135 216 
104 136 216 
105 135 216 
106 136 216 
107 136 215 
108 135 215 
109 136 216 
110 135 216 
111 136 216 
112 135 216 
113 135 216 
114 136 215 
115 135 216 
116 136 216 
117 135 216 
118 136 216 
119 135 216 
120 135 216 
121 136 215 
122 136 216 
123 136 216 
124 136 216 
125 135 216 
126 136 215 
127 132 228 
128 136 216 
129 136 216 
130 136 216 
131 135 216 
132 136 216 
133 135 216 
134 136 216 
135 136 216 
136 135 216 
137 136 216 
138 135 216 
139 136 215 
140 135 216 
141 135 216 
142 135 216 
143 135 216 
144 135 216 
145 135 216 
146 136 216 
147 136 216 
148 135 216 
149 135 216 
150 136 216 
151 135 216 
152 136 216 
153 136 216 
154 136 216 
155 135 216 
156 136 216 
157 136 216 
158 136 216 
159 136 216 
160 136 216 
161 135 216 
162 136 216 
163 136 216 
164 136 216 
165 136 216 
166 135 216 
167 136 216 
168 135 215 
169 136 216 
170 135 216 
171 136 215 
172 136 216 
173 135 216 
174 136 216 
175 136 216 
176 135 216 
177 136 216 
178 135 216 
179 136 216 
180 136 215 
181 136 215 
182 136 216 
183 135 216 
184 135 216 
185 136 216 
186 136 216 
187 135 215 
188 136 216 
189 136 216 
190 136 216 
191 136 216 
192 135 216 
193 136 216 
194 135 216 
195 136 216 
196 135 216 
197 135 216 
198 136 216 
199 136 216 
200 136 216 
201 130 228 
202 135 216 
203 135 216 
204 136 216 
205 135 216 
206 136 216 
207 135 216 
208 136 216 
209 135 216 
210 136 216 
211 136 216 
212 135 216 
213 136 216 
214 136 216 
215 135 216 
216 135 216 
217 135 215 
218 136 216 
219 135 215 
220 135 216 
221 136 215 
222 135 216 
223 136 216 
224 135 216 
225 136 216 
226 135 216 
227 135 215 
228 136 216 
229 135 216 
230 135 216 
231 136 215 
232 135 216 
233 136 216 
234 136 216 
235 136 216 
236 136 216 
237 135 216 
238 136 215 
239 136 216 
240 135 216 
241 135 216 
242 136 216 
243 136 215 
244 135 215 
245 135 216 
246 135 216 
247 136 216 
248 136 216 
249 135 216 
250 135 216 
251 135 216 
252 136 216 
253 136 215 
254 135 216 
255 135 216 
256 135 216 
257 136 216 
258 135 215 
259 135 216 
260 136 216 
261 135 216 
262 135 216 
263 135 215 
264 136 216 
265 135 216 
266 135 215 
267 135 216 
268 135 216 
269 135 216 
270 137 216 
271 136 216 
272 135 216 
273 136 215 
274 131 228 
275 136 216 
276 135 216 
277 136 216 
278 136 216 
279 136 216 
280 136 216 
281 135 216 
282 135 215 
283 135 215 
284 135 216 
285 136 216 
286 135 216 
287 135 216 
288 136 216 
289 136 216 
290 135 215 
291 136 215 
292 136 216 
293 135 215 
294 135 215 
295 136 216 
296 135 216 
297 135 216 
298 136 215 
299 135 215 
300 136 215 
301 135 216 
302 136 216 
303 135 215 
304 135 216 
305 135 215 
306 135 216 
307 136 216 
308 135 216 
309 135 216 
310 136 215 
311 136 216 
312 135 215 
313 135 216 
314 136 216 
315 136 215 
316 135 216 
317 136 216 
318 135 215 
319 135 215 
320 135 216 
321 130 227 
322 134 216 
323 130 223 
324 130 222 
325 133 216 
326 132 216 
327 132 215 
328 132 215 
329 131 213 
330 131 211 
331 131 210 
332 130 210 
333 131 208 
334 128 208 
335 128 205 
337 45 203 
338 45 200 
339 47 197 
340 49 192 
342 260 271 
343 265 260 
344 267 266 
345 274 280 
346 278 280 
347 279 277 
348 279 278 
349 278 277 
350 278 283 
401 148 213 
402 143 218 
403 145 214 
404 145 212 
405 138 220 
406 138 228 
407 126 212 
408 127 215 
409 233 223 
410 231 225 
411 228 228 
412 225 230 
413 219 233 
414 214 235 
415 210 238 
416 208 240 
417 203 243 
418 199 246 
419 195 251 
420 190 254 
421 185 258 
422 181 259 
423 177 262 
424 172 264 
425 167 266 
426 161 268 
427 155 270 
428 151 272 
429 147 273 
430 141 273 
431 134 274 
432 129 274 
433 124 274 
434 119 274 
435 114 273 
436 109 274 
437 105 273 
438 101 273 
439 98 272 
440 96 271 
441 94 271 
442 94 272 
443 93 273 
444 91 274 
445 90 274 
446 88 276 
447 88 276 
448 88 277 
449 88 277 
450 88 279 
451 89 278 
452 90 275 
453 91 273 
454 92 270 
455 92 268 
456 91 267 
457 90 266 
458 89 265 
459 88 264 
460 87 264 
461 79 261 
462 70 260 
463 68 259 
464 66 259 
465 63 258 
466 62 257 
467 62 257 
468 60 258 
469 59 258 
470 60 258 
471 59 259 
472 57 259 
473 57 259 
474 57 262 
475 57 263 
476 57 261 
477 57 262 
478 57 263 
479 57 265 
480 57 265 
481 57 265 
482 56 265 
483 54 264 
484 54 264 
485 54 264 
486 53 263 
487 53 263 
488 53 263 
489 54 263 
490 53 263 
491 54 264 
492 54 263 
493 58 265 
494 58 268 
495 60 269 
496 61 269 
497 64 269 
498 65 272 
499 73 281 
500 73 283 
501 72 284 
502 72 285 
503 71 286 
504 69 286 
505 67 287 
506 66 287 
507 64 288 
508 63 288 
509 62 288 
510 62 289 
511 59 289 
512 57 289 
513 55 290 
514 53 290 
515 50 291 
516 49 291 
517 49 291 
518 47 291 
519 48 291 
520 47 291 
521 46 291 
522 47 291 
523 46 291 
524 48 291 
525 50 291 
526 50 291 
527 50 291 
528 50 291 
529 50 291 
530 49 291 
531 48 291 
532 44 290 
533 43 290 
534 39 288 
535 27 289 
536 25 289 
537 24 288 
538 23 288 
539 23 288 
540 22 289 
541 20 289 
542 19 289 
543 18 290 
544 17 290 
545 16 289 
546 16 289 
547 16 288 
548 15 288 
549 15 288 
550 15 288 
551 15 288 
552 16 287 
553 16 286 
554 16 285 
555 16 282 
556 16 281 
557 16 279 
558 15 277 
559 16 275 
560 16 272 
561 15 270 
562 14 269 
563 15 266 
564 16 260 
565 17 256 
566 17 254 
567 18 250 
568 17 246 
569 17 244 
570 18 240 
571 19 239 
572 19 236 
573 20 234 
574 20 232 
575 21 230 
576 21 229 
577 21 226 
578 21 224 
579 21 222 
580 21 218 
581 21 213 
582 21 213 
583 21 208 
584 21 202 
585 22 196 
586 23 189 
587 24 180 
588 24 174 
589 24 165 
590 24 158 
591 23 146 
592 23 140 
593 21 136 
594 22 129 
595 23 124 
596 23 119 
597 23 113 
598 23 109 
599 23 105 
600 22 102 
601 22 99 
602 22 94 
603 22 93 
604 23 91 
605 22 91 
606 22 90 
607 22 93 
608 23 92 
609 23 92 
610 24 91 
611 23 90 
612 24 88 
613 30 77 
614 31 74 
615 33 71 
616 33 70 
617 34 69 
618 34 68 
619 35 66 
620 34 65 
621 34 64 
622 34 64 
623 35 61 
624 35 60 
625 34 62 
626 36 60 
627 35 62 
628 36 62 
629 36 63 
630 36 63 
631 35 62 
632 36 62 
633 36 62 
634 36 62 
635 37 62 
636 37 62 
637 37 61 
638 36 62 
639 36 62 
640 36 61 
641 36 62 
642 36 62 
643 36 62 
644 37 62 
645 37 61 
646 37 61 
647 37 61 
648 37 62 
649 37 62 
650 36 62 
651 36 63 
652 36 63 
653 34 63 
654 31 64 
655 27 68 
656 21 73 
657 21 73 
658 21 72 
659 20 72 
660 20 72 
661 20 70 
662 19 69 
663 18 70 
664 21 70 
665 22 71 
666 21 70 
667 21 69 
668 22 67 
669 22 66 
670 22 64 
671 22 63 
672 23 61 
673 22 60 
674 23 58 
675 23 56 
676 24 51 
677 25 46 
678 26 42 
679 28 36 
680 30 28 
681 33 22 
682 36 19 
683 36 19 
684 35 22 
685 36 22 
686 38 20 
687 39 21 
688 41 19 
689 40 19 
690 41 18 
691 41 17 
692 41 16 
693 38 17 
694 36 17 
695 36 16 
696 37 15 
697 37 15 
698 37 15 
699 37 14 
700 37 14 
701 37 14 
702 35 15 
703 38 14 
704 38 14 
705 38 14 
706 39 13 
707 38 13 
708 37 14 
709 39 13 
710 39 13 
711 39 13 
712 39 13 
713 39 13 
714 38 13 
715 38 13 
716 38 13 
717 38 13 
718 38 13 
719 38 13 
720 38 13 
721 38 13 
722 38 13 
723 38 13 
724 38 13 
725 38 13 
726 38 13 
727 38 13 
728 38 13 
729 38 13 
730 38 13 
731 38 13 
732 36 14 
733 38 13 
734 37 13 
735 37 13 
736 38 13 
737 38 13 
738 38 13 
739 38 13 
740 39 13 
741 39 13 
742 39 13 
743 39 13 
744 40 13 
745 40 13 
746 41 13 
747 41 13 
748 48 13 
749 48 12 
750 49 12 
751 43 12 
752 43 12 
753 44 12 
754 42 12 
755 54 12 
756 54 13 
757 53 13 
758 42 12 
759 40 12 
760 41 13 
761 40 13 
762 40 12 
763 39 12 
764 40 13 
765 39 12 
766 38 12 
767 38 12 
768 38 13 
769 37 13 
770 37 12 
771 36 12 
772 37 13 
773 37 13 
774 37 13 
775 36 13 
776 36 13 
777 36 13 
778 36 13 
779 35 13 
780 35 13 
781 35 13 
782 35 13 
783 35 14 
784 35 14 
785 35 14 
786 34 14 
787 34 14 
788 34 15 
789 34 15 
790 34 15 
791 34 15 
792 34 16 
793 34 16 
794 34 16 
795 33 18 
796 34 18 
797 34 19 
798 33 18 
799 34 21 
800 37 25 
801 39 26 
802 39 26 
803 39 26 
804 39 26 
805 39 26 
806 40 26 
807 39 27 
808 40 27 
809 40 27 
810 40 27 
811 40 27 
812 40 27 
813 41 27 
814 40 27 
815 40 27 
816 40 27 
817 41 27 
818 41 27 
819 40 27 
820 42 27 
821 41 27 
822 40 27 
823 40 27 
824 40 27 
825 40 27 
826 40 28 
827 40 27 
828 41 28 
829 39 28 
830 40 28 
831 40 28 
832 40 28 
833 39 27 
834 39 27 
835 39 27 
836 38 27 
837 39 27 
838 39 27 
839 39 27 
840 38 27 
841 38 27 
842 38 27 
843 38 27 
844 38 27 
845 38 27 
846 38 27 
847 38 27 
848 38 26 
849 38 26 
850 36 23 
851 34 21 
852 34 20 
853 33 20 
854 31 17 
855 31 16 
856 30 17 
857 31 17 
858 29 19 
859 28 20 
860 28 20 
861 27 21 
862 26 22 
863 25 23 
864 18 27 
865 18 27 
866 17 27 
867 17 28 
868 16 28 
869 21 24 
870 16 29 
871 21 26 
872 17 29 
873 22 26 
874 22 27 
875 22 28 
876 22 29 
877 22 30 
878 22 30 
879 22 29 
880 22 30 
881 22 29 
882 22 29 
883 23 28 
884 22 27 
885 21 29 
886 21 28 
887 22 28 
888 21 28 
889 20 29 
890 21 30 
891 21 30 
892 21 30 
893 21 31 
894 20 31 
895 21 33 
896 21 33 
897 20 34 
898 20 35 
899 20 35 
900 20 35 
901 20 37 
902 20 37 
903 20 37 
904 21 37 
905 21 37 
906 23 39 
907 22 39 
908 25 37 
909 23 39 
910 25 38 
911 25 38 
912 25 38 
913 24 38 
914 24 37 
915 23 39 
916 24 37 
917 23 38 
918 22 38 
919 21 36 
920 21 36 
921 21 36 
922 22 37 
923 21 36 
924 21 36 
925 22 36 
926 22 37 
927 23 37 
928 24 39 
929 23 38 
930 22 40 
931 22 41 
932 22 42 
933 22 42 
934 22 42 
935 22 42 
936 22 42 
937 23 42 
938 24 45 
939 25 46 
940 24 48 
941 25 48 
942 26 49 
943 27 50 
944 27 52 
945 28 54 
946 28 55 
947 28 56 
948 28 56 
949 29 57 
950 28 57 
951 29 57 
952 30 57 
953 31 58 
954 31 58 
955 32 58 
956 32 59 
957 33 59 
958 33 59 
959 33 59 
960 33 59 
961 33 59 
962 33 59 
963 33 59 
964 33 60 
965 33 60 
966 33 60 
967 32 61 
968 32 62 
969 31 63 
970 30 63 
971 29 63 
972 28 63 
973 28 63 
974 27 62 
975 26 62 
976 25 62 
977 25 62 
978 24 61 
979 24 61 
980 23 60 
981 23 60 
982 23 59 
983 23 59 
984 22 59 
985 22 59 
986 23 58 
987 22 59 
988 23 59 
989 23 59 
990 24 57 
991 23 58 
992 23 58 
993 23 58 
994 23 58 
995 25 57 
996 24 58 
997 24 59 
998 24 59 
999 24 59 
1000 24 59 
1001 24 58 
1002 24 59 
1003 24 59 
1004 24 59 
1005 24 59 
1006 24 59 
1007 24 59 
1008 24 59 
1009 24 59 
1010 24 59 
1011 24 58 
1012 24 58 
1013 24 58 
1014 23 58 
1015 23 58 
1016 23 58 
1017 23 57 
1018 22 57 
1019 22 56 
1020 22 55 
1021 23 55 
1022 28 53 
1023 22 54 
1024 22 53 
1025 22 53 
1026 22 53 
1027 22 53 
1028 22 52 
1029 22 52 
1030 22 52 
1031 22 52 
1032 22 52 
1033 21 52 
1034 22 52 
1035 22 52 
1036 21 52 
1037 21 52 
1038 21 52 
1039 21 52 
1040 20 52 
1041 20 53 
1042 20 53 
1043 20 53 
1044 20 53 
1045 20 54 
1046 21 54 
1047 21 54 
1048 21 54 
1049 21 54 
1050 21 54 
1051 21 53 
1052 22 54 
1053 22 54 
1054 22 54 
1055 22 54 
1056 22 54 
1057 22 54 
1058 25 55 
1059 25 55 
1060 26 55 
1061 31 53 
1062 33 52 
1063 33 53 
1064 33 52 
1065 33 51 
1066 32 50 
1067 32 50 
1068 33 50 
1069 33 50 
1070 33 50 
1071 33 50 
1072 32 49 
1073 33 49 
1074 32 49 
1075 32 49 
1076 32 49 
1077 33 48 
1078 32 48 
1079 33 49 
1080 33 48 
1081 33 48 
1082 33 48 
1083 20 49 
1084 20 48 
1085 34 49 
1086 20 49 
1087 21 48 
1088 34 48 
1089 34 49 
1090 21 49 
1091 34 50 
1092 35 50 
1093 20 49 
1094 20 49 
1095 35 50 
1096 35 50 
1097 35 50 
1098 20 49 
1099 20 49 
1100 35 50 
1101 21 49 
1102 20 49 
1103 35 50 
1104 35 50 
1105 20 49 
1106 21 49 
1107 20 49 
1108 35 50 
1109 21 49 
1110 21 49 
1111 21 48 
1112 21 49 
1113 21 49 
1114 34 49 
1115 21 49 
1116 21 49 
1117 20 48 
1118 21 49 
1119 35 50 
1120 35 50 
1121 34 49 
1122 34 49 
1123 34 49 
1124 35 50 
1125 35 50 
1126 34 49 
1127 34 49 
1128 34 49 
1129 34 49 
1130 34 50 
1131 33 49 
1132 34 49 
1133 34 51 
1134 34 50 
1135 33 50 
1136 32 50 
1137 32 50 
1138 32 50 
1139 33 50 
1140 25 51 
1141 25 53 
1142 25 53 
1143 25 55 
1144 25 56 
1145 25 58 
1146 25 60 
1147 25 61 
1148 25 63 
1149 24 64 
1150 24 66 
1151 23 68 
1152 22 70 
1153 21 71 
1154 21 72 
1155 20 74 
1156 20 76 
1157 20 78 
1158 19 80 
1159 19 84 
1160 18 87 
1161 18 92 
1162 18 98 
1163 19 104 
1164 18 110 
1165 18 117 
1166 18 124 
1167 18 132 
1168 17 139 
1169 17 145 
1170 18 151 
1171 18 157 
1172 18 163 
1173 19 169 
1174 20 174 
1175 21 178 
1176 21 182 
1177 21 185 
1178 22 189 
1179 21 192 
1180 22 189 
1181 23 191 
1182 22 192 
1183 24 196 
1184 24 196 
1185 24 195 
1186 24 196 
1187 25 197 
1188 25 197 
1189 24 197 
1190 24 197 
1191 24 197 
1192 24 196 
1193 24 197 
1194 24 198 
1195 24 196 
1196 24 197 
1197 24 198 
1198 25 199 
1199 24 198 
1200 24 198 
1201 23 199 
1202 23 200 
1203 22 201 
1204 22 201 
1205 22 203 
1206 22 204 
1207 22 205 
1208 22 205 
1209 22 206 
1210 21 206 
1211 21 207 
1212 21 207 
1213 20 207 
1214 21 208 
1215 20 207 
1216 20 208 
1217 20 208 
1218 20 209 
1219 20 209 
1220 20 210 
1221 20 211 
1222 20 211 
1223 20 212 
1224 20 212 
1225 20 212 
1226 20 212 
1227 20 213 
1228 20 213 
1229 20 213 
1230 20 214 
1231 20 214 
1232 20 214 
1233 20 214 
1234 20 213 
1235 21 214 
1236 21 213 
1237 20 214 
1238 20 215 
1239 21 217 
1240 21 218 
1241 21 220 
1242 22 223 
1243 22 225 
1244 21 227 
1245 21 230 
1246 20 232 
1247 20 233 
1248 20 235 
1249 20 235 
1250 20 236 
1251 20 237 
1252 21 239 
1253 20 241 
1254 21 244 
1255 21 244 
1256 20 244 
1257 20 244 
1258 20 244 
1259 19 245 
1260 19 243 
1261 19 242 
1262 19 241 
1263 19 241 
1264 19 241 
1265 19 240 
1266 19 240 
1267 19 240 
1268 19 240 
1269 20 241 
1270 20 240 
1271 20 240 
1272 20 239 
1273 20 239 
1274 20 240 
1275 20 240 
1276 20 239 
1277 20 239 
1278 20 239 
1279 20 239 
1280 20 239 
1281 20 239 
1282 20 240 
1283 20 240 
1284 20 240 
1285 20 240 
1286 20 240 
1287 20 240 
1288 20 240 
1289 20 240 
1290 20 240 
1291 20 240 
1292 20 240 
1293 20 241 
1294 20 240 
1295 20 240 
1296 20 240 
1297 20 239 
1298 20 240 
1299 20 240 
1300 20 239 
1301 20 240 
1302 20 240 
1303 21 240 
1304 21 240 
1305 20 240 
1306 21 240 
1307 21 241 
1308 21 241 
1309 21 240 
1310 21 241 
1311 21 240 
1312 19 234 
1313 19 234 
1314 19 234 
1315 19 234 
1316 19 234 
1317 19 234 
1318 19 234 
1319 19 234 
1320 19 235 
1321 19 234 
1322 22 245 
1323 22 245 
1324 23 245 
1325 22 246 
1326 21 235 
1327 22 246 
1328 20 236 
1329 20 236 
1330 20 236 
1331 20 236 
1332 19 237 
1333 19 237 
1334 19 237 
1335 19 237 
1336 19 237 
1337 19 238 
1338 19 237 
1339 19 238 
1340 19 238 
1341 19 237 
1342 19 237 
1343 19 238 
1344 19 237 
1345 19 237 
1346 19 237 
1347 19 238 
1348 19 237 
1349 20 238 
1350 19 239 
1351 19 238 
1352 19 238 
1353 19 238 
1354 19 237 
1355 19 238 
1356 19 238 
1357 19 238 
1358 19 238 
1359 19 238 
1360 19 238 
1361 19 238 
1362 19 238 
1363 19 238 
1364 19 238 
1365 19 238 
1366 19 238 
1367 19 238 
1368 19 238 
1369 19 238 
1370 19 238 
1371 19 238 
1372 19 238 
1373 19 238 
1374 19 238 
1375 19 238 
1376 19 238 
1377 19 238 
1378 23 251 
1379 19 237 
1380 19 237 
1381 19 237 
1382 19 237 
1383 19 237 
1384 19 236 
1385 19 236 
1386 19 237 
1387 19 236 
1388 18 237 
1389 21 249 
1390 21 249 
1391 20 249 
1392 20 247 
1393 20 246 
1394 20 247 
1395 20 247 
1396 20 246 
1397 20 247 
1398 20 247 
1399 19 247 
1400 19 250 
1401 19 247 
1402 19 247 
1403 19 248 
1404 19 247 
1405 19 246 
1406 19 246 
1407 19 246 
1408 19 246 
1409 19 246 
1410 19 246 
1411 19 247 
1412 18 246 
1413 18 247 
1414 18 247 
1415 19 247 
1416 18 246 
1417 18 246 
1418 18 246 
1419 18 246 
1420 18 246 
1421 18 246 
1422 18 246 
1423 18 246 
1424 18 245 
1425 19 244 
1426 19 244 
1427 18 244 
1428 18 244 
1429 19 243 
1430 19 243 
1431 19 243 
1432 19 242 
1433 20 242 
1434 20 242 
1435 21 242 
1436 21 242 
1437 21 241 
1438 22 241 
1439 22 241 
1440 22 241 
1441 22 241 
1442 22 241 
1443 22 241 
1444 23 241 
1445 23 241 
1446 26 244 
1447 26 245 
1448 27 245 
1449 28 245 
1450 28 245 
1451 29 245 
1452 29 245 
1453 30 245 
1454 30 244 
1455 30 244 
1456 30 244 
1457 31 244 
1458 31 244 
1459 31 243 
1460 31 244 
1461 31 244 
1462 31 244 
1463 30 244 
1464 31 244 
1465 30 244 
1466 30 245 
1467 30 245 
1468 31 245 
1469 30 245 
1470 32 245 
1471 31 244 
1472 30 244 
1473 30 245 
1474 30 245 
1475 30 245 
1476 30 245 
1477 31 245 
1478 30 245 
1479 30 245 
1480 30 245 
1481 30 245 
1482 30 245 
1483 30 245 
1484 30 245 
1485 30 245 
1486 31 245 
1487 30 245 
1488 30 244 
1489 31 244 
1490 31 245 
1491 31 245 
1492 31 245 
1493 31 245 
1494 31 245 
1495 31 245 
1496 31 245 
1497 31 245 
1498 31 245 
1499 31 245 
1500 30 245 
1501 30 245 
1502 30 245 
1503 30 245 
1504 30 245 
1505 30 244 
1506 30 244 
1507 29 244 
1508 30 244 
1509 30 244 
1510 29 244 
1511 29 244 
1512 28 243 
1513 29 243 
1514 28 242 
1515 27 243 
1516 27 242 
1517 27 242 
1518 27 242 
1519 28 242 
1520 25 239 
1521 25 239 
1522 26 237 
1523 24 238 
1524 24 238 
1525 24 238 
1526 24 237 
1527 24 236 
1528 24 235 
1529 24 233 
1530 24 232 
1531 24 231 
1532 24 231 
1533 24 230 
1534 24 231 
1535 24 231 
1536 24 231 
1537 24 231 
1538 24 231 
1539 24 230 
1540 24 229 
1541 26 228 
1542 26 228 
1543 26 228 
1544 27 228 
1545 27 228 
1546 28 229 
1547 28 228 
1548 29 228 
1549 29 227 
1550 29 226 
1551 29 226 
1552 29 225 
1553 30 225 
1554 30 225 
1555 30 224 
1556 31 224 
1557 31 224 
1558 31 223 
1559 31 224 
1560 31 224 
1561 32 224 
1562 32 224 
1563 32 223 
1564 33 223 
1565 33 223 
1566 33 223 
1567 34 223 
1568 34 222 
1569 34 222 
1570 35 221 
1571 35 221 
1572 35 220 
1573 34 219 
1574 34 219 
1575 34 219 
1576 34 218 
1577 34 218 
1578 34 218 
1579 34 218 
1580 34 219 
1581 33 219 
1582 33 219 
1583 33 218 
1584 32 218 
1585 32 218 
1586 32 217 
1587 31 217 
1588 31 217 
1589 31 217 
1590 31 217 
1591 31 217 
1592 31 217 
1593 32 217 
1594 32 217 
1595 32 217 
1596 33 217 
1597 34 217 
1598 34 217 
1599 34 217 
1600 35 218 
1601 35 218 
1602 35 218 
1603 35 217 
1604 36 217 
1605 36 217 
1606 36 217 
1607 37 217 
1608 37 217 
1609 37 217 
1610 37 217 
1611 38 217 
1612 38 217 
1613 38 217 
1614 38 217 
1615 39 217 
1616 39 217 
1617 39 217 
1618 39 217 
1619 39 217 
1620 39 217 
1621 39 217 
1622 39 217 
1623 39 217 
1624 39 217 
1625 39 217 
1626 39 217 
1627 40 217 
1628 40 217 
1629 40 217 
1630 39 217 
1631 39 217 
1632 39 216 
1633 39 216 
1634 39 214 
1635 39 214 
1636 39 213 
1637 38 213 
1638 38 213 
1639 38 213 
1640 38 213 
1641 37 213 
1642 37 213 
1643 37 213 
1644 37 213 
1645 37 212 
1646 38 212 
1647 38 212 
1648 37 212 
1649 37 211 
1650 37 211 
1651 37 211 
1652 37 210 
1653 38 210 
1654 38 210 
1655 38 209 
1656 39 209 
1657 39 209 
1658 40 209 
1659 40 209 
1660 40 208 
1661 40 208 
1662 40 209 
1663 41 209 
1664 40 210 
1665 40 210 
1666 40 210 
1667 40 210 
1668 40 210 
1669 40 210 
1670 40 210 
1671 41 210 
1672 40 210 
1673 40 210 
1674 40 210 
1675 40 210 
1676 41 210 
1677 41 210 
1678 41 210 
1679 41 210 
1680 41 210 
1681 41 210 
1682 41 210 
1683 41 210 
1684 41 210 
1685 41 210 
1686 41 210 
1687 41 210 
1688 41 210 
1689 41 210 
1690 41 210 
1691 41 210 
1692 40 210 
1693 40 210 
1694 40 210 
1695 40 210 
1696 41 209 
1697 40 210 
1698 40 210 
1699 40 210 
1700 41 209 
1701 41 209 
1702 40 210 
1703 40 210 
1704 40 210 
1705 40 210 
1706 40 210 
1707 41 209 
1708 41 210 
1709 40 210 
1710 40 210 
1711 41 210 
1712 41 210 
1713 41 209 
1714 41 210 
1715 40 210 
1716 40 210 
1717 41 210 
1718 41 209 
1719 40 210 
1720 40 210 
1721 40 210 
1722 40 210 
1723 41 210 
1724 41 210 
1725 41 210 
1726 41 210 
1727 41 210 
1728 41 210 
1729 41 210 
1730 41 210 
1731 40 210 
1732 40 210 
1733 40 210 
1734 40 210 
1735 40 210 
1736 40 211 
1737 40 210 
1738 40 210 
1739 41 210 
1740 41 210 
1741 40 209 
1742 40 209 
1743 39 208 
1744 40 207 
1745 40 206 
1746 39 206 
1747 39 205 
1748 39 204 
1749 38 204 
1750 38 204 
1751 38 204 
1752 38 204 
1753 39 204 
1754 39 205 
1755 39 206 
1756 39 207 
1757 40 207 
1758 41 208 
1759 41 209 
1760 40 209 
1761 41 209 
1762 41 209 
1763 41 209 
1764 43 209 
1765 43 210 
1766 45 211 
1767 45 212 
1768 45 211 
1769 46 212 
1770 46 212 
1771 47 213 
1772 48 212 
1773 49 212 
1774 49 213 
1775 51 214 
1776 52 214 
1777 53 214 
1778 53 214 
1779 54 214 
1780 56 213 
1781 59 213 
1782 61 213 
1783 48 207 
1784 64 213 
1785 66 212 
1786 67 213 
1787 68 213 
1788 69 213 
1789 70 214 
1790 71 215 
1791 72 216 
1792 66 210 
1793 68 212 
1794 69 213 
1795 70 213 
1796 69 213 
1797 70 214 
1798 71 215 
1799 74 214 
1800 77 216 
1801 77 216 
1802 79 216 
1803 77 213 
1804 80 215 
1805 83 217 
1806 84 218 
1807 87 223 
1808 86 218 
1809 86 218 
1810 85 217 
1811 86 218 
1812 86 219 
1813 85 219 
1814 85 220 
1815 85 221 
1816 85 223 
1817 86 223 
1818 86 225 
1819 87 227 
1820 87 227 
1821 90 284 
1822 88 291 
1823 88 290 
1824 91 290 
1825 92 290 
1826 95 288 
1827 97 287 
1828 97 287 
1829 90 235 
1830 91 238 
1831 95 286 
1832 96 285 
1833 91 235 
1834 92 235 
1835 91 236 
1836 92 235 
1837 92 235 
1838 92 235 
1839 91 234 
1840 91 234 
1841 91 234 
1842 91 235 
1843 91 235 
1844 91 234 
1845 91 235 
1846 91 234 
1847 91 235 
1848 91 235 
1849 91 235 
1850 91 235 
1851 91 235 
1852 91 235 
1853 91 234 
1854 91 234 
1855 91 234 
1856 91 234 
1857 91 234 
1858 91 235 
1859 91 235 
1860 91 235 
1861 91 234 
1862 91 234 
1863 91 234 
1864 91 234 
1865 91 233 
1866 91 233 
1867 91 234 
1868 91 234 
1869 91 234 
1870 91 234 
1871 91 234 
1872 91 234 
1873 91 235 
1874 91 234 
1875 91 235 
1876 91 235 
1877 91 234 
1878 90 234 
1879 91 234 
1880 91 234 
1881 91 235 
1882 91 235 
1883 91 235 
1884 91 235 
1885 91 235 
1886 91 235 
1887 91 235 
1888 91 235 
1889 90 234 
1890 90 234 
1891 91 234 
1892 90 234 
1893 91 235 
1894 91 235 
1895 91 235 
1896 91 235 
1897 91 235 
1898 91 234 
1899 92 235 
1900 94 283 
1901 93 238 
1902 93 236 
1903 93 235 
1904 93 235 
1905 92 235 
1906 92 235 
1907 91 283 
1908 92 235 
1909 88 285 
1910 86 286 
1911 85 286 
1912 79 286 
1913 75 287 
1914 75 287 
1915 73 288 
1916 72 288 
1917 71 289 
1918 70 289 
1919 70 289 
1920 70 289 
1921 69 289 
1922 70 289 
1923 71 289 
1924 70 290 
1925 70 290 
1926 70 290 
1927 71 290 
1928 73 290 
1929 74 290 
1930 74 290 
1931 75 290 
1932 76 291 
1933 77 291 
1934 77 291 
1935 76 292 
1936 76 291 
1937 76 291 
1938 74 290 
1939 74 290 
1940 74 290 
1941 73 290 
1942 72 290 
1943 71 290 
1944 68 290 
1945 72 283 
1946 71 282 
1947 72 283 
1948 75 283 
1949 75 283 
1950 87 281 
1951 87 281 
1952 87 282 
1955 18 278 
1956 18 278 
1957 18 278 
1958 17 278 
1959 17 276 
1960 17 276 
1961 18 276 
1962 16 275 
1963 15 274 
1964 17 272 
1965 15 273 
1966 16 273 
1967 15 272 
1968 16 272 
1969 17 271 
1970 16 272 
1971 14 273 
1972 16 272 
1973 14 270 
1974 14 269 
1975 15 270 
1976 15 270 
1977 16 271 
1978 14 271 
1979 15 271 
1980 14 270 
1981 14 270 
1982 14 269 
1983 14 270 
1984 16 270 
1986 83 280 
1987 83 280 
1988 84 254 
1989 85 253 
1990 80 280 
1991 78 280 
1992 75 281 
1993 74 282 
1994 59 289 
1995 59 289 
1996 58 290 
1997 58 289 
1998 59 290 
1999 59 290 
2000 58 290 
2001 57 291 
2002 56 291 
2003 55 291 
2004 53 291 
2005 57 290 
2006 57 290 
2007 47 290 
2008 47 290 
2009 46 290 
2010 45 290 
2011 45 289 
2012 44 289 
2013 43 289 
2014 45 288 
2015 43 288 
2016 38 290 
2017 37 290 
2018 38 289 
2019 36 289 
2020 35 289 
2021 34 289 
2022 32 289 
2023 31 288 
2024 28 289 
2025 27 288 
2026 27 288 
2027 27 288 
2028 27 288 
2029 26 288 
2030 27 288 
2031 26 288 
2032 24 289 
2033 26 288 
2034 26 288 
2035 25 289 
2036 22 290 
2037 22 289 
2038 20 290 
2039 19 290 
2040 17 290 
2041 16 290 
2042 16 290 
2043 15 290 
2044 15 289 
2045 19 287 
2046 19 286 
2047 19 286 
2048 19 286 
2049 13 288 
2050 14 288 
2051 13 287 
2052 12 287 
2053 11 287 
2054 12 286 
2055 12 285 
2056 12 285 
2057 13 285 
2058 12 286 
2059 11 286 
2060 18 284 
2061 18 284 
2062 17 285 
2063 12 286 
2064 11 286 
2065 12 285 
2066 12 284 
2067 11 284 
2068 11 284 
2069 11 284 
2070 12 284 
2071 11 284 
2072 11 284 
2073 11 284 
2074 15 283 
2075 12 285 
2076 14 284 
2077 12 285 
2078 12 285 
2079 12 284 
2080 15 283 
2081 16 283 
2082 15 283 
2083 14 283 
2084 14 283 
2085 15 282 
2086 14 283 
2087 14 283 
2088 14 283 
2089 14 283 
2090 15 283 
2091 15 283 
2092 15 283 
2093 15 283 
2094 15 282 
2095 16 281 
2096 15 281 
2097 15 281 
2098 11 284 
2099 10 285 
2100 11 283 
2101 13 282 
2102 13 281 
2103 14 281 
2104 15 281 
2105 15 281 
2106 15 280 
2107 16 280 
2108 16 280 
2109 16 280 
2110 16 280 
2111 16 280 
2112 16 280 
2113 16 279 
2114 16 279 
2115 17 278 
2116 17 278 
2117 17 278 
2118 17 279 
2119 17 279 
2120 16 279 
2121 16 279 
2122 16 280 
2123 16 280 
2124 16 280 
2125 16 280 
2126 16 280 
2127 16 280 
2128 16 280 
2129 16 279 
2130 17 279 
2131 17 279 
2132 17 279 
2133 17 278 
2134 17 278 
2135 17 278 
2136 17 278 
2137 17 278 
2138 17 278 
2139 17 278 
2140 17 278 
2141 17 278 
2142 18 278 
2143 18 277 
2144 18 277 
2145 18 277 
2146 18 277 
2147 18 277 
2148 18 277 
2149 18 277 
2150 18 276 
2151 19 276 
2152 19 276 
2153 18 276 
2154 18 276 
2155 18 276 
2156 18 277 
2157 19 276 
2158 18 277 
2159 19 276 
2160 18 276 
2161 19 277 
2162 19 276 
2163 19 277 
2164 18 277 
2165 19 277 
2166 19 277 
2167 19 277 
2168 19 277 
2169 19 277 
2170 18 278 
2171 18 278 
2172 18 278 
2173 18 279 
2174 18 279 
2175 18 279 
2176 17 280 
2177 17 280 
2178 17 280 
2179 17 280 
2180 17 280 
2181 16 280 
2182 16 280 
2183 16 279 
2184 15 279 
2185 15 279 
2186 14 278 
2187 14 277 
2188 13 277 
2189 13 276 
2190 13 274 
2191 12 273 
2192 13 271 
2193 14 270 
2194 13 269 
2195 14 268 
2196 14 267 
2197 14 267 
2198 15 266 
2199 15 265 
2200 16 264 
2201 16 263 
2202 16 261 
2203 17 260 
2204 17 258 
2205 17 256 
2206 17 256 
2207 17 254 
2208 17 253 
2209 17 253 
2210 17 252 
2211 18 250 
2212 18 248 
2213 18 248 
2214 18 248 
2215 18 247 
2216 18 247 
2217 18 246 
2218 17 245 
2219 17 245 
2220 17 244 
2221 16 243 
2222 15 244 
2223 16 241 
2224 16 241 
2225 17 241 
2226 16 240 
2227 17 240 
2228 16 240 
2229 16 239 
2230 16 239 
2231 16 238 
2232 16 238 
2233 16 238 
2234 17 238 
2235 17 237 
2236 18 237 
2237 18 237 
2238 19 236 
2239 19 236 
2240 19 236 
2241 19 236 
2242 19 236 
2243 19 236 
2244 19 236 
2245 20 235 
2246 20 235 
2247 20 235 
2248 20 236 
2249 21 236 
2250 21 236 
2251 21 236 
2252 21 236 
2253 21 236 
2254 22 236 
2255 22 236 
2256 22 235 
2257 22 234 
2258 22 234 
2259 23 233 
2260 23 233 
2261 23 233 
2262 23 232 
2263 24 232 
2264 24 231 
2265 24 231 
2266 26 230 
2267 26 230 
2268 27 229 
2269 28 229 
2270 27 229 
2271 28 228 
2272 28 228 
2273 28 228 
2274 28 228 
2275 28 229 
2276 28 229 
2277 28 228 
2278 28 228 
2279 28 228 
2280 28 228 
2281 28 228 
2282 28 228 
2283 28 228 
2284 28 228 
2285 29 228 
2286 29 228 
2287 29 228 
2288 30 228 
2289 30 227 
2290 31 227 
2291 31 227 
2292 32 226 
2293 32 226 
2294 32 226 
2295 33 226 
2296 33 226 
2297 33 225 
2298 32 227 
2299 33 227 
2300 33 225 
2301 33 226 
2302 34 225 
2303 32 226 
2304 32 226 
2305 33 225 
2306 32 225 
2307 33 225 
2308 33 224 
2309 33 225 
2310 34 224 
2311 33 224 
2312 33 224 
2313 33 224 
2314 33 224 
2315 33 225 
2316 33 225 
2317 33 224 
2318 33 225 
2319 33 225 
2320 33 224 
2321 33 225 
2322 33 225 
2323 33 225 
2324 33 225 
2325 33 224 
2326 33 225 
2327 33 225 
2328 33 225 
2329 33 225 
2330 33 225 
2331 33 224 
2332 33 225 
2333 33 225 
2334 33 225 
2335 33 225 
2336 33 225 
2337 33 225 
2338 32 225 
2339 32 225 
2340 31 225 
2341 31 225 
2342 30 226 
2343 30 226 
2344 29 226 
2345 30 224 
2346 29 224 
2347 29 225 
2348 29 226 
2349 28 224 
2350 27 225 
2351 27 225 
2352 26 225 
2353 26 226 
2354 26 226 
2355 27 226 
2356 27 227 
2357 27 227 
2358 27 228 
2359 29 232 
2360 26 229 
2361 30 234 
2362 31 236 
2363 31 236 
2364 31 237 
2365 31 238 
2366 31 240 
2367 32 239 
2368 32 240 
2369 32 240 
2370 32 240 
2371 33 239 
2372 33 239 
2373 33 238 
2374 33 237 
2375 34 236 
2376 35 236 
2377 36 234 
2378 29 224 
2379 30 223 
2380 37 232 
2381 37 231 
2382 37 231 
2383 37 231 
2384 36 231 
2385 36 231 
2386 36 231 
2387 31 223 
2388 28 225 
2389 30 224 
2390 30 224 
2391 31 225 
2392 31 225 
2393 30 226 
2394 31 226 
2395 30 225 
2396 34 224 
2397 35 223 
2398 35 222 
2399 35 222 
2400 35 222 
2401 36 222 
2402 36 222 
2403 36 222 
2404 35 223 
2405 35 223 
2406 35 223 
2407 35 224 
2408 33 225 
2409 33 226 
2410 33 227 
2411 33 229 
2412 33 230 
2413 35 229 
2414 35 229 
2415 36 229 
2416 36 228 
2417 36 228 
2418 37 229 
2419 36 229 
2420 37 228 
2421 37 228 
2422 37 228 
2423 37 228 
2424 36 229 
2425 37 228 
2426 36 228 
2427 36 228 
2428 36 228 
2429 36 228 
2430 36 228 
2431 36 228 
2432 38 226 
2433 36 228 
2434 36 228 
2435 36 228 
2436 36 228 
2437 36 228 
2438 36 228 
2439 38 226 
2440 36 228 
2441 36 228 
2442 36 228 
2443 36 228 
2444 36 228 
2445 36 228 
2446 36 229 
2447 36 228 
2448 36 228 
2449 36 228 
2450 36 228 
2451 37 228 
2452 37 228 
2453 37 228 
2454 37 228 
2455 37 228 
2456 37 228 
2457 37 229 
2458 37 228 
2459 37 229 
2460 37 229 
2461 37 229 
2462 37 229 
2463 37 229 
2464 37 229 
2465 36 229 
2466 36 229 
2467 36 229 
2468 36 229 
2469 37 228 
2470 36 228 
2471 36 228 
2472 36 228 
2473 36 228 
2474 36 228 
2475 36 228 
2476 36 228 
2477 36 228 
2478 36 228 
2479 36 228 
2480 36 229 
2481 36 228 
2482 36 228 
2483 36 228 
2484 37 228 
2485 37 228 
2486 39 225 
2487 40 225 
2488 40 224 
2489 40 224 
2490 41 224 
2491 40 224 
2492 40 225 
2493 40 225 
2494 39 226 
2495 39 226 
2496 38 226 
2497 38 226 
2498 38 226 
2499 38 227 
2500 36 228 
2501 36 227 
2502 37 228 
2503 37 228 
2504 36 228 
2505 37 228 
2506 38 227 
2507 31 232 
2508 35 230 
2509 36 229 
2510 32 232 
2511 31 232 
2512 35 230 
2513 31 231 
2514 36 228 
2515 31 232 
2516 31 231 
2517 31 232 
2518 36 229 
2519 35 230 
2520 31 231 
2521 35 229 
2522 35 230 
2523 35 230 
2524 32 231 
2525 35 231 
2526 35 231 
2527 35 231 
2528 34 232 
2529 35 231 
2530 35 232 
2531 35 231 
2532 35 231 
2533 35 231 
2534 35 232 
2535 35 231 
2536 35 231 
2537 35 231 
2538 35 231 
2539 35 231 
2540 35 231 
2541 36 231 
2542 35 231 
2543 35 231 
2544 35 231 
2545 36 231 
2546 36 231 
2547 36 231 
2548 36 231 
2549 36 231 
2550 35 231 
2551 35 231 
2552 35 231 
2553 35 231 
2554 35 231 
2555 31 232 
2556 34 232 
2557 33 231 
2558 33 232 
2559 33 232 
2560 33 231 
2561 34 231 
2562 33 232 
2563 33 231 
2564 33 231 
2565 33 232 
2566 34 232 
2567 33 232 
2568 34 232 
2569 34 232 
2570 34 232 
2571 34 231 
2572 35 231 
2573 35 231 
2574 35 231 
2575 36 230 
2576 37 230 
2577 37 230 
2578 38 230 
2579 38 230 
2580 38 230 
2581 37 230 
2582 37 230 
2583 36 231 
2584 36 231 
2585 36 231 
2586 36 231 
2587 36 231 
2588 37 230 
2589 37 230 
2590 44 219 
2591 44 219 
2592 44 219 
2593 44 219 
2594 45 219 
2595 45 219 
2596 45 220 
2597 45 221 
2598 44 223 
2599 34 228 
2600 30 237 
2601 56 266 
2602 56 267 
2603 56 267 
2604 57 266 
2605 58 270 
2606 62 270 
2607 63 269 
2608 64 275 
2609 61 274 
2610 62 275 
2611 107 269 
2612 104 272 
2613 110 275 
2614 112 275 
2615 114 275 
2616 122 275 
2617 124 276 
2618 128 276 
2619 130 277 
2620 130 278 
2621 134 278 
2622 135 278 
2623 137 277 
2624 141 278 
2625 146 277 
2626 149 277 
2627 152 277 
2628 156 279 
2629 157 282 
2630 162 283 
2631 166 284 
2632 171 285 
2633 177 286 
2634 179 287 
2635 183 288 
2636 187 288 
2637 194 288 
2638 201 287 
2639 205 287 
2640 210 286 
2641 212 286 
2642 216 285 
2643 217 286 
2644 219 287 
2645 222 287 
2646 225 287 
2647 228 287 
2648 230 287 
2649 232 287 
2650 234 286 
2651 237 285 
2652 237 284 
2653 239 284 
2654 242 280 
2655 244 276 
2656 246 273 
2657 238 277 
2658 250 267 
2659 253 264 
2660 245 269 
2661 255 261 
2662 256 259 
2663 256 258 
2664 249 264 
2665 260 255 
2666 262 254 
2667 265 253 
2668 267 253 
2669 269 252 
2670 271 253 
2671 272 252 
2672 274 252 
2673 276 252 
2674 277 251 
2675 277 250 
2676 279 249 
2677 279 248 
2678 280 247 
2679 281 246 
2680 282 244 
2681 276 249 
2682 284 242 
2683 285 242 
2684 286 242 
2685 286 241 
2686 286 241 
2687 286 242 
2688 285 242 
2689 284 242 
2690 284 244 
2691 284 246 
2692 285 249 
2693 287 251 
2694 287 254 
2695 280 266 
2696 287 264 
2697 283 289 
2698 283 289 
2699 284 283 
2700 284 279 
2701 283 281 
2702 283 280 
2703 283 280 
2704 285 268 
2705 282 279 
2706 283 278 
2707 284 268 
2708 284 267 
2709 284 267 
2710 284 267 
2711 284 267 
2712 284 268 
2713 284 267 
2714 284 267 
2715 284 268 
2716 284 268 
2717 284 268 
2718 284 267 
2719 284 268 
2720 283 268 
2721 283 269 
2722 281 280 
2723 284 269 
2724 283 268 
2725 282 279 
2726 281 280 
2727 282 279 
2728 282 279 
2729 284 268 
2730 284 268 
2731 281 280 
2732 282 279 
2733 283 278 
2734 282 281 
2735 281 280 
2736 284 270 
2737 284 268 
2738 283 269 
2739 280 278 
2740 283 269 
2741 281 280 
2742 281 280 
2743 284 270 
2744 284 270 
2745 284 270 
2746 284 270 
2747 284 270 
2748 282 281 
2749 284 270 
2750 284 269 
2751 284 270 
2752 284 269 
2753 283 279 
2754 281 280 
2755 283 270 
2756 283 270 
2757 284 270 
2758 284 270 
2759 284 270 
2760 284 270 
2761 282 280 
2762 284 270 
2763 284 278 
2764 284 271 
2765 284 271 
2766 280 278 
2767 284 270 
2768 284 270 
2769 284 270 
2770 284 276 
2771 284 270 
2772 283 276 
2773 281 279 
2774 281 278 
2775 284 271 
2776 284 271 
2777 281 280 
2778 282 280 
2779 284 271 
2780 281 280 
2781 281 281 
2782 284 271 
2783 281 281 
2784 284 271 
2785 284 271 
2786 284 271 
2787 284 271 
2788 284 280 
2789 282 280 
2790 284 271 
2791 281 281 
2792 284 271 
2793 282 281 
2794 283 271 
2795 282 280 
2796 281 281 
2797 281 281 
2798 284 270 
2799 283 271 
2800 283 271 
2801 280 279 
2802 284 271 
2803 282 279 
2804 284 271 
2805 283 271 
2806 281 278 
2807 280 281 
2808 282 280 
2809 281 279 
2810 282 280 
2811 279 279 
2812 279 280 
2813 281 281 
2814 284 271 
2815 284 271 
2816 283 277 
2817 280 276 
2818 280 280 
2819 280 280 
2820 279 279 
2821 280 280 
2822 281 280 
2823 280 281 
2824 281 281 
2825 281 281 
2826 280 279 
2827 280 282 
2828 281 283 
2829 281 283 
2830 281 283 
2831 282 283 
2832 281 283 
2833 281 283 
2834 281 284 
2835 281 284 
2836 281 284 
2837 281 283 
2838 281 283 
2839 281 283 
2840 281 283 
2841 281 283 
2842 281 283 
2843 280 283 
2844 280 284 
2845 281 285 
2846 281 284 
2847 281 285 
2848 281 285 
2849 281 285 
2850 281 285 
2851 281 285 
2852 282 285 
2853 281 285 
2854 281 285 
2855 281 285 
2856 281 286 
2857 280 286 
2858 279 287 
2859 279 287 
2860 279 287 
2861 279 287 
2862 278 288 
2863 278 288 
2864 278 288 
2865 278 288 
2866 278 289 
2867 278 289 
2868 280 289 
2869 280 289 
2870 280 290 
2871 280 290 
2872 274 291 
2873 273 291 
2874 266 293 
2875 267 293 
2876 270 293 
2877 270 292 
2878 268 292 
2879 269 293 
2880 267 292 
2881 263 292 
2882 262 292 
2883 262 291 
2884 264 291 
2885 265 291 
2886 265 291 
2887 264 291 
2888 263 291 
2889 260 292 
2890 260 292 
2891 259 292 
2892 262 292 
2893 262 292 
2894 261 293 
2895 258 293 
2896 258 293 
2897 255 293 
2898 256 292 
2899 258 292 
2900 257 292 
2901 256 292 
2902 255 292 
2903 254 292 
2904 252 292 
2905 254 291 
2906 252 292 
2907 253 292 
2908 252 292 
2909 250 293 
2910 248 292 
2911 237 291 
2912 235 291 
2913 234 291 
2914 234 291 
2915 235 291 
2916 233 292 
2917 232 291 
2918 226 290 
2919 226 289 
2920 229 291 
2921 231 291 
2922 231 291 
2923 234 290 
2924 223 290 
2925 224 290 
2926 224 289 
2927 224 290 
2928 231 291 
2929 234 290 
2930 234 290 
2931 235 289 
2932 236 286 
2933 235 289 
2934 229 290 
2935 230 290 
2936 233 290 
2937 233 290 
2938 238 289 
2939 234 291 
2940 234 290 
2941 239 289 
2942 240 285 
2943 248 284 
2944 240 286 
2945 249 285 
2946 250 285 
2947 249 285 
2948 250 285 
2949 250 284 
2950 250 284 
2951 250 285 
2952 250 285 
2953 251 285 
2954 249 285 
2955 249 285 
2956 249 285 
2957 239 286 
2958 239 285 
2959 240 285 
2960 240 285 
2961 238 289 
2962 239 289 
2963 239 289 
2964 239 289 
2965 239 289 
2966 240 289 
2967 241 285 
2968 241 285 
2969 241 285 
2970 242 285 
2971 242 285 
2972 243 285 
2973 254 291 
2974 254 291 
2975 259 290 
2976 258 290 
2977 257 290 
2978 257 290 
2979 259 290 
2980 259 289 
2981 258 290 
2982 260 290 
2983 260 289 
2984 259 290 
2985 261 290 
2986 261 290 
2987 261 289 
2988 262 289 
2989 263 290 
2990 263 289 
2991 264 289 
2992 267 288 
2993 266 291 
2994 268 291 
2995 268 291 
2996 269 291 
2997 269 290 
2998 270 290 
2999 271 290 
3000 273 290 
3001 270 290 
3002 273 290 
3003 271 290 
3004 273 290 
3005 270 290 
3006 272 290 
3007 273 290 
3008 271 290 
3009 270 290 
3010 274 290 
3011 272 290 
3012 274 290 
3013 273 289 
3014 275 289 
3015 275 290 
3016 273 289 
3017 274 289 
3018 275 289 
3019 274 289 
3020 276 290 
3021 275 289 
3022 271 289 
3023 272 289 
3024 275 289 
3025 274 289 
3026 272 289 
3027 272 289 
3028 273 289 
3029 271 289 
3030 272 289 
3031 275 289 
3032 274 289 
3033 272 289 
3034 275 289 
3035 274 289 
3036 274 288 
3037 275 289 
3038 274 289 
3039 275 289 
3040 274 289 
3041 272 288 
3042 275 289 
3043 273 289 
3044 275 289 
3045 272 289 
3046 274 289 
3047 275 289 
3048 275 289 
3049 275 289 
3050 275 289 
3051 276 289 
3052 274 289 
3053 273 288 
3054 274 289 
3055 276 289 
3056 275 289 
3057 273 289 
3058 275 288 
3059 274 289 
3060 274 288 
3061 275 288 
3062 275 288 
3063 275 289 
3064 275 289 
3065 275 289 
3066 275 288 
3067 274 289 
3068 273 288 
3069 273 288 
3070 273 288 
3071 275 288 
3072 278 288 
3073 277 289 
3074 278 288 
3075 278 288 
3076 277 288 
3077 275 288 
3078 276 288 
3079 277 289 
3080 276 289 
3081 275 288 
3082 276 288 
3083 277 288 
3084 277 288 
3085 277 288 
3086 277 288 
3087 278 287 
3088 278 287 
3089 277 287 
3090 277 287 
3091 275 287 
3092 277 287 
3093 277 287 
3094 276 287 
3095 276 287 
3096 276 287 
3097 277 287 
3098 278 287 
3099 277 287 
3100 277 287 
3101 277 287 
3102 276 287 
3103 275 287 
3104 276 287 
3105 278 287 
3106 276 287 
3107 276 287 
3108 276 287 
3109 277 288 
3110 277 288 
3111 276 288 
3112 277 288 
3113 277 288 
3114 277 288 
3115 276 288 
3116 277 288 
3117 277 288 
3118 277 288 
3119 276 288 
3120 277 288 
3121 276 288 
3122 276 287 
3123 278 288 
3124 277 287 
3125 277 288 
3126 276 287 
3127 278 287 
3128 276 288 
3129 277 288 
3130 277 288 
3131 277 287 
3132 277 287 
3133 277 288 
3134 277 288 
3135 278 287 
3136 276 287 
3137 277 288 
3138 276 287 
3139 277 287 
3140 276 287 
3141 277 287 
3142 277 287 
3143 277 287 
3144 277 287 
3145 276 287 
3146 277 287 
3147 278 287 
3148 277 287 
3149 278 287 
3150 278 287 
3151 277 287 
3152 277 287 
3153 276 287 
3154 276 287 
3155 278 287 
3156 277 287 
3157 277 287 
3158 277 288 
3159 277 288 
3160 277 288 
3161 277 288 
3162 277 288 
3163 277 288 
3164 277 287 
3165 277 288 
3166 277 287 
3167 276 288 
3168 275 287 
3169 276 287 
3170 277 288 
3171 277 288 
3172 278 288 
3173 276 288 
3174 277 288 
3175 277 288 
3176 278 288 
3177 278 287 
3178 277 288 
3179 277 288 
3180 277 288 
3181 278 288 
3182 278 288 
3183 276 287 
3184 278 288 
3185 278 288 
3186 278 288 
3187 278 288 
3188 280 287 
3189 282 287 
3190 282 288 
3191 281 289 
3192 281 288 
3193 280 289 
3194 281 289 
3195 282 288 
3196 279 288 
3197 278 289 
3198 278 289 
3199 280 289 
3200 280 289 
3201 280 289 
3202 278 289 
3203 278 289 
3204 279 288 
3205 279 288 
3206 278 288 
3207 277 289 
3208 279 288 
3209 279 289 
3210 279 289 
3211 278 289 
3212 277 288 
3213 277 289 
3214 278 289 
3215 276 289 
3216 277 288 
3217 277 287 
3218 276 287 
3219 277 288 
3220 277 288 
3221 276 289 
3222 275 289 
3223 273 290 
3224 273 291 
3225 273 292 
3226 278 291 
3227 278 291 
3228 278 291 
3229 277 291 
3230 277 291 
3231 278 289 
3232 277 289 
3233 266 291 
3234 265 291 
3235 260 293 
3236 263 291 
3237 260 293 
3238 263 294 
3239 265 294 
3240 263 291 
3241 259 292 
3242 260 292 
3243 261 292 
3244 257 293 
3245 257 293 
3246 262 292 
3247 256 289 
3252 257 294 
3253 257 294 
3259 253 293 
3260 254 293 
3261 255 293 
3262 256 293 
3263 256 292 
3264 253 292 
3265 252 292 
3266 251 291 
3267 252 291 
3268 253 291 
3269 251 292 
3270 252 291 
3271 250 291 
3272 250 291 
3273 248 291 
3274 247 292 
3275 248 292 
3276 249 292 
3277 247 292 
3278 245 292 
3279 243 292 
3280 233 290 
3281 230 290 
3282 230 290 
3283 232 290 
3284 232 290 
3285 229 290 
3286 225 289 
3287 225 288 
3288 223 288 
3289 223 288 
3290 224 288 
3291 226 289 
3292 222 288 
3293 223 288 
3294 223 287 
3295 223 288 
3296 222 288 
3297 223 288 
3298 224 288 
3299 222 289 
3300 229 289 
3301 225 288 
3302 224 287 
3303 223 287 
3304 223 286 
3305 226 288 
3306 227 289 
3307 226 288 
3308 224 289 
3309 223 287 
3310 222 287 
3311 221 287 
3312 221 287 
3313 222 286 
3314 221 287 
3315 221 288 
3316 224 289 
3317 220 288 
3318 221 286 
3319 221 286 
3320 218 287 
3321 219 287 
3322 218 287 
3323 219 288 
3324 218 289 
3325 219 288 
3326 218 288 
3327 219 288 
3328 219 287 
3329 219 286 
3330 217 288 
3331 218 288 
3332 219 288 
3333 220 288 
3334 218 288 
3335 218 287 
3336 219 287 
3337 220 287 
3338 219 288 
3339 221 288 
3340 223 288 
3341 220 288 
3342 223 288 
3343 223 288 
3344 224 289 
3345 224 289 
3346 221 289 
3347 224 290 
3348 220 289 
3349 220 288 
3350 221 287 
3351 221 288 
3352 221 288 
3353 220 288 
3354 221 288 
3355 221 288 
3356 232 285 
3357 226 290 
3358 227 290 
3359 233 290 
3360 234 290 
3361 247 285 
3362 248 285 
3363 239 286 
3364 248 286 
3365 249 286 
3366 250 286 
3367 250 286 
3368 251 287 
3369 250 286 
3370 251 287 
3371 252 287 
3372 252 286 
3373 252 286 
3374 253 286 
3375 257 284 
3376 256 284 
3377 259 284 
3378 262 290 
3379 262 290 
3380 258 285 
3381 258 285 
3382 259 285 
3383 259 284 
3384 259 285 
3385 259 285 
3386 259 285 
3387 260 285 
3388 260 285 
3389 264 291 
3390 264 290 
3391 265 290 
3392 264 290 
3393 262 284 
3394 265 291 
3395 266 291 
3396 267 290 
3397 267 291 
3398 267 291 
3399 266 290 
3400 266 290 
3401 266 289 
3402 266 290 
3403 266 290 
3404 267 291 
3405 268 291 
3406 267 289 
3407 266 290 
3408 268 290 
3409 268 290 
3410 267 291 
3411 267 291 
3412 266 291 
3413 266 291 
3414 267 291 
3415 267 291 
3416 263 284 
3417 268 291 
3418 267 290 
3419 267 291 
3420 268 290 
3421 266 291 
3422 268 291 
3423 269 290 
3424 269 290 
3425 270 290 
3426 268 290 
3427 269 290 
3428 270 290 
3429 270 290 
3430 269 290 
3431 270 290 
3432 269 290 
3433 270 290 
3434 270 290 
3435 270 290 
3436 270 290 
3437 270 289 
3438 271 289 
3439 270 290 
3440 270 290 
3441 270 290 
3442 270 290 
3443 269 290 
3444 270 289 
3445 271 289 
3446 272 289 
3447 272 289 
3448 271 289 
3449 271 289 
3450 270 289 
3451 271 289 
3452 271 289 
3453 270 289 
3454 272 289 
3455 273 289 
3456 273 289 
3457 271 289 
3458 274 289 
3459 272 289 
3460 273 289 
3461 271 289 
3462 272 289 
3463 272 290 
3464 273 289 
3465 272 289 
3466 272 289 
3467 273 289 
3468 275 289 
3469 275 288 
3470 275 288 
3471 273 289 
3472 275 285 
3473 277 280 
3474 278 276 
3475 269 272 
3476 276 264 
3477 275 262 
3478 275 261 
3479 274 257 
3480 273 256 
3481 273 256 
3482 273 257 
3483 275 260 
3484 269 269 
3485 276 261 
3486 277 262 
3487 278 265 
3488 279 265 
3489 277 264 
3490 277 263 
3491 277 263 
3492 277 263 
3493 276 263 
3494 276 263 
3495 276 262 
3496 276 262 
3497 276 262 
3498 275 261 
3499 275 261 
3500 275 261 
3501 274 261 
3502 273 261 
3503 272 258 
3504 273 258 
3505 273 258 
3506 273 258 
3507 273 257 
3508 271 257 
3509 271 257 
3510 269 256 
3511 268 256 
3512 267 256 
3513 266 255 
3514 265 255 
3515 264 254 
3516 263 254 
3517 263 253 
3518 263 253 
3519 262 253 
3520 262 253 
3521 262 253 
3522 263 253 
3523 262 253 
3524 261 253 
3525 261 253 
3526 260 253 
3527 259 254 
3528 257 254 
3529 256 255 
3530 255 255 
3531 254 256 
3532 252 257 
3533 249 257 
3534 248 256 
3535 248 255 
3536 249 255 
3537 248 256 
3538 247 257 
3539 246 258 
3540 246 258 
3541 247 258 
3542 248 258 
3543 250 259 
3544 251 260 
3545 250 262 
3546 248 262 
3547 249 262 
3548 248 262 
3549 248 262 
3550 251 261 
3551 248 261 
3552 247 261 
3553 247 261 
3554 244 261 
3555 243 261 
3556 243 260 
3557 245 260 
3558 246 260 
3559 245 260 
3560 247 260 
3561 246 262 
3562 248 262 
3563 247 263 
3564 247 264 
3565 248 264 
3566 248 265 
3567 249 264 
3568 249 264 
3569 249 264 
3570 250 263 
3571 249 262 
3572 248 262 
3573 247 261 
3574 247 261 
3575 248 261 
3576 248 261 
3577 247 261 
3578 247 261 
3579 247 261 
3580 247 261 
3581 246 261 
3582 249 260 
3583 246 261 
3584 247 261 
3585 247 261 
3586 245 261 
3587 244 262 
3588 247 261 
3589 247 261 
3590 245 261 
3591 243 263 
3592 242 262 
3593 241 262 
3594 242 261 
3595 237 264 
3596 237 264 
3597 241 261 
3598 240 262 
3599 239 262 
3600 239 263 
3601 240 262 
3602 238 265 
3603 237 265 
3604 238 264 
3605 239 264 
3606 235 267 
3607 236 266 
3608 237 265 
3609 236 264 
3610 236 263 
3611 241 259 
3612 242 257 
3613 242 256 
3614 243 255 
3615 243 254 
3616 243 254 
3617 243 253 
3618 244 253 
3619 246 252 
3620 249 252 
3621 252 252 
3622 254 252 
3623 257 252 
3624 258 252 
3625 259 253 
3626 260 252 
3627 260 253 
3628 260 253 
3629 260 253 
3630 260 254 
3631 260 254 
3632 260 254 
3633 260 254 
3634 261 255 
3635 261 255 
3636 261 256 
3637 261 255 
3638 262 256 
3639 262 256 
3640 262 256 
3641 262 257 
3642 262 256 
3643 263 257 
3644 263 256 
3645 263 256 
3646 263 257 
3647 264 257 
3648 265 257 
3649 265 257 
3650 266 258 
3651 266 258 
3652 266 259 
3653 266 259 
3654 266 259 
3655 266 259 
3656 266 259 
3657 266 259 
3658 266 259 
3659 266 259 
3660 266 259 
3661 265 259 
3662 265 259 
3663 265 259 
3664 265 259 
3665 265 259 
3666 265 259 
3667 265 259 
3668 264 259 
3669 265 259 
3670 265 259 
3671 265 259 
3672 265 260 
3673 265 260 
3674 265 260 
3675 265 261 
3676 266 260 
3677 266 262 
3678 266 262 
3679 265 263 
3680 266 263 
3681 266 263 
3682 266 264 
3683 266 264 
3684 266 265 
3685 266 265 
3686 266 265 
3687 266 265 
3688 266 265 
3689 266 266 
3690 266 266 
3691 266 266 
3692 266 266 
3693 266 267 
3694 266 267 
3695 266 266 
3696 266 267 
3697 266 267 
3698 266 267 
3699 266 267 
3700 265 267 
3701 265 268 
3702 265 268 
3703 265 268 
3704 265 268 
3705 265 268 
3706 265 269 
3707 265 270 
3708 265 270 
3709 265 270 
3710 265 271 
3711 266 271 
3712 266 272 
3713 266 272 
3714 265 273 
3715 265 273 
3716 265 273 
3717 265 273 
3718 267 274 
3719 265 273 
3720 265 273 
3721 264 273 
3722 264 273 
3723 264 273 
3724 266 274 
3725 265 273 
3726 265 274 
3727 265 272 
3728 265 272 
3729 264 272 
3730 265 272 
3731 265 272 
3732 265 272 
3733 265 272 
3734 265 273 
3735 265 273 
3736 266 273 
3737 267 274 
3738 268 274 
3739 268 275 
3740 269 275 
3741 270 275 
3742 272 276 
3743 273 276 
3744 273 277 
3745 274 277 
3746 275 277 
3747 276 276 
3748 277 276 
3749 277 275 
3750 278 274 
3751 279 274 
3752 279 275 
3753 279 275 
3754 279 275 
3755 280 274 
3756 280 280 
3757 280 279 
3758 280 280 
3759 280 281 
3760 279 280 
3761 278 279 
3762 279 282 
3763 280 282 
3764 280 282 
3765 280 282 
3766 279 282 
3767 277 280 
3768 277 280 
3769 278 282 
3770 276 280 
3771 276 281 
3772 276 282 
3773 276 281 
3774 276 281 
3775 275 277 
3776 275 280 
3777 275 280 
3778 275 279 
3779 276 280 
3780 276 280 
3781 277 279 
3782 277 278 
3783 279 271 
3784 279 271 
3785 279 271 
3786 277 271 
3787 277 271 
3788 277 271 
3789 277 271 
3790 278 270 
3791 278 270 
3792 276 273 
3793 278 272 
3794 278 272 
3795 276 275 
3796 276 272 
3797 275 277 
3798 276 278 
3799 276 277 
3800 276 280 
3801 278 275 
3802 280 272 
3803 281 272 
3804 278 279 
3805 277 281 
3806 279 279 
3807 277 280 
3808 275 279 
3809 276 282 
3810 275 281 
3811 277 283 
3812 276 284 
3813 274 283 
3814 276 283 
3815 278 285 
3816 276 287 
3817 277 287 
3818 276 286 
3819 278 285 
3820 278 285 
3821 277 285 
3822 276 285 
3823 275 284 
3824 278 283 
3825 277 285 
3826 277 284 
3827 277 284 
3828 275 282 
3829 277 284 
3830 275 283 
3831 277 284 
3832 274 283 
3833 275 282 
3834 276 284 
3835 276 284 
3836 274 284 
3837 275 284 
3838 276 286 
3839 277 286 
3840 276 286 
3841 274 286 
3842 276 287 
3843 275 287 
3844 274 286 
3845 276 287 
3846 276 287 
3847 275 287 
3848 277 288 
3849 277 289 
3850 277 289 
3851 277 288 
3852 277 287 
3853 275 286 
3854 276 287 
3855 277 287 
3856 276 286 
3857 278 286 
3858 279 285 
3859 279 285 
3860 279 286 
3861 277 287 
3862 277 287 
3863 278 286 
3864 277 287 
3865 277 286 
3866 278 287 
3867 278 287 
3868 278 288 
3869 278 289 
3870 278 289 
3871 278 288 
3872 278 289 
3873 278 289 
3874 278 289 
3875 278 289 
3876 278 289 
3877 278 289 
3878 277 289 
3879 276 290 
3880 276 289 
3881 275 290 
3882 274 290 
3883 272 291 
3884 270 291 
3885 270 292 
3886 267 292 
3887 266 292 
3888 266 292 
3889 268 292 
3890 269 292 
3891 264 292 
3892 263 291 
3893 265 292 
3894 263 292 
3895 265 291 
3896 265 291 
3897 265 291 
3898 263 292 
3899 265 292 
3900 266 291 
3901 265 292 
3902 264 292 
3903 266 292 
3904 263 291 
3905 266 292 
3906 266 292 
3907 269 292 
3908 271 292 
3909 277 292 
3910 273 291 
3911 278 291 
3912 279 291 
3913 280 290 
3914 281 290 
3915 272 286 
3916 270 287 
3917 269 286 
3918 271 286 
3919 270 284 
3920 272 283 
3921 273 283 
3922 273 283 
3923 274 284 
3954 270 287 
3958 278 288 
3959 277 288 
3960 277 288 
3961 276 288 
3962 268 288 
3963 264 281 
3964 264 283 
3965 266 293 
3966 262 294 
3967 262 294 
3968 256 293 
3969 256 287 
3970 253 286 
3971 250 287 
3972 248 288 
3973 247 288 
3974 246 287 
3975 243 289 
3976 234 291 
3977 227 289 
3978 225 289 
3979 224 289 
3980 222 288 
3981 221 288 
3982 219 287 
3983 218 288 
3984 216 287 
3985 215 287 
3986 214 287 
3987 213 287 
3988 213 287 
3989 213 286 
3990 213 286 
3991 215 285 
3992 214 285 
3993 216 285 
3994 217 285 
3995 218 285 
3996 218 283 
3997 217 283 
3998 215 282 
3999 213 281 
4000 212 281 
4001 212 281 
4002 210 281 
4003 208 281 
4004 207 281 
4005 205 281 
4006 202 281 
4007 199 281 
4008 194 281 
4009 190 281 
4010 186 282 
4011 183 282 
4012 181 283 
4013 178 282 
4014 174 283 
4015 169 283 
4016 166 285 
4017 161 284 
4018 156 285 
4019 151 286 
4020 148 286 
4021 140 286 
4022 135 286 
4023 130 286 
4024 126 286 
4025 119 286 
4026 116 286 
4027 110 285 
4028 106 285 
4029 102 285 
4030 98 283 
4031 94 283 
4032 90 283 
4033 88 282 
4034 85 283 
4035 83 283 
4036 78 284 
4037 76 284 
4038 74 284 
4039 72 285 
4040 71 285 
4041 70 285 
4042 70 285 
4043 69 285 
4044 69 286 
4045 68 285 
4046 69 286 
4047 69 286 
4048 69 287 
4049 69 287 
4050 69 287 
4051 68 286 
4052 66 286 
4053 65 286 
4054 65 286 
4055 65 286 
4056 65 286 
4057 64 287 
4058 63 287 
4059 63 287 
4060 63 287 
4061 63 287 
4062 64 286 
4063 63 286 
4064 64 286 
4065 64 286 
4066 64 287 
4067 64 287 
4068 66 288 
4069 67 287 
4070 66 287 
4071 66 286 
4072 65 286 
4073 64 286 
4074 65 286 
4075 65 286 
4076 65 287 
4077 65 287 
4078 65 286 
4079 65 287 
4080 65 287 
4081 65 287 
4082 65 286 
4083 65 287 
4084 67 287 
4085 68 287 
4086 68 286 
4087 68 287 
4088 68 287 
4089 68 287 
4090 67 287 
4091 67 287 
4092 67 287 
4093 67 287 
4094 68 287 
4095 68 287 
4096 67 287 
4097 67 287 
4098 65 286 
4099 65 287 
4100 64 286 
4101 63 287 
4102 61 287 
4103 60 287 
4104 61 287 
4105 61 287 
4106 59 276 
4107 56 259 
4108 57 271 
4109 58 270 
4110 57 269 
4111 56 267 
4112 55 265 
4113 56 266 
4114 55 265 
4115 55 265 
4116 57 267 
4117 57 268 
4118 56 268 
4119 56 269 
4120 57 268 
4121 57 268 
4122 57 268 
4123 57 267 
4124 57 267 
4125 58 267 
4126 58 267 
4127 58 267 
4128 58 267 
4129 58 267 
4130 58 267 
4131 57 267 
4132 56 266 
4133 57 267 
4134 57 267 
4135 57 268 
4136 57 267 
4137 57 267 
4138 57 267 
4139 58 267 
4140 57 268 
4141 57 267 
4142 57 268 
4143 56 268 
4144 57 268 
4145 57 269 
4146 57 268 
4147 57 269 
4148 58 268 
4149 57 269 
4150 56 269 
4151 56 269 
4152 56 270 
4153 56 271 
4154 56 271 
4155 57 259 
4156 56 259 
4157 56 259 
4158 56 259 
4159 57 275 
4160 57 275 
4161 58 275 
4162 58 275 
4163 59 275 
4164 59 275 
4165 59 274 
4166 59 274 
4167 60 275 
4168 60 275 
4169 60 275 
4170 60 275 
4171 60 275 
4172 59 274 
4173 59 274 
4174 59 274 
4175 58 274 
4176 55 261 
4177 56 261 
4178 57 270 
4179 57 270 
4180 57 269 
4181 58 268 
4182 58 267 
4183 58 267 
4184 58 266 
4185 58 266 
4186 57 266 
4187 57 265 
4188 57 265 
4189 57 265 
4190 57 265 
4191 57 264 
4192 57 264 
4193 57 263 
4194 57 263 
4195 57 262 
4196 56 261 
4197 56 259 
4198 55 259 
4199 55 258 
4200 55 258 
4201 55 258 
4202 55 257 
4203 55 257 
4204 54 256 
4205 54 256 
4206 55 255 
4207 54 255 
4208 54 255 
4209 54 255 
4210 55 255 
4211 55 255 
4212 54 256 
4213 54 256 
4214 55 256 
4215 54 256 
4216 54 256 
4217 54 256 
4218 54 256 
4219 55 256 
4220 54 256 
4221 55 256 
4222 55 255 
4223 54 255 
4224 54 256 
4225 55 256 
4226 54 256 
4227 54 256 
4228 54 256 
4229 54 256 
4230 54 256 
4231 55 256 
4232 54 256 
4233 55 256 
4234 54 256 
4235 55 256 
4236 54 256 
4237 54 256 
4238 55 257 
4239 55 257 
4240 55 257 
4241 55 258 
4242 55 261 
4243 55 262 
4244 55 263 
4245 56 264 
4246 56 264 
4247 56 264 
4248 55 263 
4249 54 263 
4250 54 263 
4251 55 263 
4252 55 263 
4253 54 263 
4254 54 264 
4255 54 264 
4256 54 264 
4257 54 264 
4258 54 264 
4259 54 264 
4260 54 264 
4261 54 264 
4262 54 264 
4263 54 264 
4264 54 264 
4265 54 263 
4266 54 264 
4267 54 264 
4268 54 264 
4269 54 264 
4270 54 264 
4271 54 264 
4272 54 264 
4273 54 264 
4274 54 264 
4275 54 264 
4276 54 264 
4277 54 264 
4278 54 264 
4279 54 264 
4280 54 264 
4281 54 264 
4282 54 264 
4283 54 264 
4284 54 264 
4285 54 264 
4286 54 264 
4287 54 265 
4288 55 265 
4289 55 265 
4290 56 266 
4291 56 266 
4292 56 265 
4293 56 266 
4294 56 266 
4295 56 265 
4296 56 264 
4297 57 264 
4298 57 263 
4299 57 263 
4300 57 262 
4301 57 262 
4302 57 262 
4303 57 262 
4304 57 262 
4305 56 261 
4306 57 260 
4307 56 259 
4308 56 259 
4309 56 259 
4310 56 258 
4311 55 257 
4312 55 257 
4313 55 257 
4314 55 256 
4315 55 256 
4316 55 256 
4317 55 256 
4318 55 255 
4319 54 255 
4320 55 255 
4321 54 255 
4322 55 255 
4323 55 255 
4324 55 256 
4325 54 255 
4326 55 255 
4327 54 255 
4328 55 255 
4329 55 254 
4330 54 254 
4331 54 254 
4332 54 254 
4333 55 254 
4334 54 254 
4335 54 255 
4336 55 254 
4337 54 255 
4338 54 254 
4339 54 255 
4340 54 254 
4341 54 254 
4342 55 254 
4343 54 254 
4344 54 254 
4345 54 255 
4346 54 255 
4347 55 256 
4348 55 257 
4349 56 258 
4350 56 261 
4351 56 262 
4352 56 264 
4353 55 265 
4354 56 265 
4355 55 265 
4356 55 265 
4357 55 266 
4358 55 266 
4359 54 265 
4360 54 265 
4361 54 265 
4362 55 265 
4363 54 266 
4364 55 265 
4365 55 266 
4366 55 267 
4367 55 267 
4368 55 267 
4369 55 268 
4370 55 267 
4371 55 267 
4372 56 259 
4373 56 258 
4374 56 259 
4375 56 259 
4376 56 259 
4377 56 259 
4378 56 259 
4379 56 262 
4380 56 262 
4381 56 262 
4382 56 262 
4383 56 262 
4384 56 262 
4385 56 262 
4386 56 261 
4387 56 261 
4388 56 261 
4389 56 261 
4390 56 261 
4391 56 261 
4392 56 261 
4393 56 261 
4394 56 261 
4395 56 261 
4396 56 261 
4397 56 261 
4398 56 261 
4399 56 261 
4400 56 261 
4401 56 261 
4402 56 261 
4403 56 261 
4404 56 261 
4405 56 261 
4406 56 261 
4407 56 261 
4408 56 261 
4409 56 261 
4410 56 261 
4411 56 261 
4412 56 261 
4413 56 261 
4414 56 261 
4415 56 261 
4416 56 262 
4417 56 262 
4418 56 262 
4419 59 287 
4420 57 275 
4421 56 272 
4422 55 273 
4423 52 276 
4424 47 284 
4425 48 286 
4426 47 286 
4427 42 284 
4428 39 282 
4429 38 282 
4430 40 284 
4431 40 284 
4432 41 284 
4433 40 284 
4434 40 284 
4435 39 284 
4436 39 284 
4437 38 284 
4438 37 284 
4439 37 284 
4440 35 284 
4441 36 285 
4442 36 286 
4443 37 286 
4444 37 287 
4445 35 288 
4446 32 287 
4447 30 287 
4448 29 287 
4449 30 286 
4450 30 285 
4451 29 285 
4452 26 285 
4453 28 283 
4454 27 283 
4455 24 282 
4456 22 280 
4457 20 278 
4458 19 276 
4459 18 273 
4460 17 270 
4461 16 267 
4462 16 265 
4463 16 264 
4464 16 264 
4465 16 264 
4466 16 263 
4467 16 263 
4468 16 263 
4469 16 263 
4470 16 263 
4471 16 263 
4472 16 263 
4473 15 263 
4474 15 263 
4475 15 263 
4476 15 263 
4477 15 264 
4478 15 264 
4479 15 264 
4480 15 264 
4481 15 264 
4482 15 264 
4483 15 264 
4484 15 264 
4485 15 264 
4486 15 264 
4487 15 264 
4488 15 264 
4489 16 264 
4490 16 263 
4491 15 263 
4492 16 262 
4493 16 262 
4494 16 261 
4495 17 258 
4496 17 258 
4497 17 257 
4498 17 257 
4499 17 257 
4500 17 257 
4501 17 257 
4502 17 258 
4503 16 260 
4504 16 261 
4505 17 261 
4506 17 261 
4507 17 261 
4508 17 261 
4509 16 261 
4510 17 262 
4511 17 262 
4512 16 262 
4513 16 263 
4514 16 263 
4515 16 263 
4516 16 264 
4517 16 264 
4518 16 265 
4519 16 266 
4520 16 266 
4521 16 267 
4522 16 267 
4523 16 267 
4524 17 264 
4525 18 265 
4526 18 264 
4527 18 264 
4528 18 264 
4529 19 264 
4530 18 265 
4531 18 266 
4532 18 267 
4533 17 266 
4534 17 266 
4535 18 266 
4536 18 265 
4537 18 265 
4538 17 263 
4539 17 263 
4540 17 262 
4541 17 261 
4542 17 260 
4543 17 258 
4544 18 257 
4545 18 256 
4546 18 256 
4547 18 255 
4548 19 254 
4549 20 251 
4550 20 251 
4551 19 251 
4552 20 251 
4553 19 252 
4554 19 253 
4555 19 253 
4556 20 254 
4557 19 254 
4558 19 254 
4559 19 254 
4560 20 254 
4561 20 254 
4562 20 254 
4563 20 254 
4564 20 254 
4565 20 254 
4566 19 254 
4567 20 254 
4568 20 254 
4569 20 254 
4570 20 254 
4571 20 254 
4572 20 254 
4573 20 254 
4574 20 255 
4575 20 255 
4576 20 254 
4577 20 255 
4578 20 254 
4579 20 255 
4580 20 254 
4581 20 254 
4582 20 254 
4583 20 254 
4584 20 255 
4585 20 254 
4586 20 254 
4587 20 254 
4588 20 254 
4589 20 254 
4590 20 254 
4591 20 254 
4592 20 254 
4593 20 254 
4594 20 254 
4595 20 255 
4596 20 255 
4597 20 255 
4598 20 255 
4599 20 255 
4600 20 255 
4601 20 254 
4602 19 255 
4603 20 255 
4604 20 255 
4605 20 255 
4606 20 254 
4607 20 255 
4608 20 255 
4609 20 255 
4610 20 255 
4611 20 255 
4612 20 255 
4613 20 255 
4614 20 255 
4615 20 254 
4616 20 255 
4617 20 255 
4618 19 255 
4619 20 255 
4620 20 255 
4621 20 255 
4622 20 255 
4623 19 255 
4624 20 255 
4625 20 255 
4626 20 255 
4627 20 254 
4628 20 255 
4629 20 254 
4630 19 253 
4631 19 252 
4632 18 251 
4633 18 252 
4634 18 251 
4635 18 250 
4636 18 249 
4637 18 249 
4638 18 248 
4639 18 248 
4640 18 247 
4641 18 248 
4642 18 248 
4643 18 248 
4644 18 248 
4645 18 248 
4646 18 248 
4647 18 248 
4648 18 248 
4649 18 248 
4650 18 248 
4651 18 249 
4652 18 249 
4653 18 249 
4654 18 249 
4655 18 249 
4656 18 249 
4657 18 248 
4658 18 248 
4659 18 248 
4660 18 247 
4661 18 247 
4662 18 248 
4663 18 248 
4664 18 249 
4665 18 248 
4666 18 248 
4667 18 248 
4668 18 248 
4669 18 248 
4670 18 248 
4671 18 248 
4672 17 248 
4673 17 248 
4674 18 249 
4675 18 249 
4676 17 249 
4677 18 249 
4678 17 250 
4679 17 250 
4680 17 249 
4681 17 249 
4682 17 249 
4683 17 248 
4684 17 249 
4685 17 249 
4686 17 250 
4687 17 250 
4688 17 251 
4689 17 252 
4690 16 257 
4691 16 258 
4692 16 259 
4693 15 260 
4694 15 260 
4695 15 261 
4696 15 261 
4697 15 261 
4698 15 261 
4699 15 261 
4700 15 261 
4701 15 261 
4702 15 260 
4703 15 260 
4704 15 258 
4705 15 257 
4706 15 255 
4707 16 254 
4708 16 252 
4709 18 247 
4710 19 245 
4711 19 244 
4712 20 243 
4713 20 242 
4714 20 241 
4715 20 241 
4716 20 239 
4717 20 239 
4718 20 239 
4719 21 238 
4720 21 239 
4721 21 238 
4722 22 238 
4723 22 239 
4724 22 238 
4725 23 238 
4726 23 237 
4727 23 237 
4728 23 236 
4729 24 237 
4730 24 237 
4731 25 237 
4732 25 237 
4733 24 235 
4734 25 236 
4735 25 234 
4736 25 234 
4737 25 233 
4738 25 233 
4739 25 233 
4740 25 233 
4741 26 231 
4742 27 229 
4743 28 228 
4744 28 226 
4745 29 225 
4746 30 225 
4747 30 225 
4748 31 225 
4749 32 224 
4750 33 224 
4751 33 224 
4752 34 223 
4753 33 223 
4754 33 224 
4755 33 224 
4756 33 225 
4757 32 225 
4758 32 224 
4759 32 224 
4760 32 224 
4761 32 224 
4762 33 224 
4763 33 223 
4764 33 224 
4765 32 224 
4766 32 224 
4767 32 223 
4768 32 224 
4769 32 224 
4770 32 223 
4771 32 224 
4772 32 224 
4773 32 224 
4774 33 224 
4775 32 224 
4776 32 224 
4777 32 224 
4778 32 223 
4779 33 224 
4780 32 224 
4781 32 224 
4782 32 224 
4783 32 224 
4784 32 224 
4785 32 224 
4786 32 224 
4787 32 224 
4788 32 224 
4789 32 224 
4790 32 224 
4791 32 224 
4792 32 224 
4793 32 224 
4794 32 224 
4795 32 225 
4796 32 225 
4797 32 225 
4798 33 225 
4799 34 225 
4800 35 226 
4801 35 226 
4802 37 225 
4803 37 225 
4804 37 225 
4805 38 224 
4806 38 224 
4807 38 224 
4808 39 224 
4809 40 223 
4810 40 223 
4811 41 222 
4812 41 222 
4813 42 221 
4814 42 220 
4815 43 219 
4816 43 218 
4817 43 217 
4818 44 216 
4819 46 215 
4820 47 214 
4821 48 215 
4822 48 215 
4823 49 216 
4824 50 216 
4825 50 216 
4826 52 215 
4827 53 215 
4828 54 214 
4829 54 214 
4830 55 213 
4831 55 212 
4832 56 212 
4833 57 212 
4834 58 213 
4835 58 212 
4836 59 212 
4837 60 212 
4838 61 212 
4839 61 213 
4840 61 212 
4841 62 213 
4842 63 212 
4843 61 212 
4844 62 210 
4845 63 211 
4846 61 210 
4847 60 209 
4848 62 210 
4849 63 210 
4850 63 211 
4851 63 212 
4852 62 212 
4853 64 212 
4854 64 212 
4855 64 213 
4856 67 214 
4857 68 215 
4858 67 214 
4859 67 214 
4860 69 215 
4861 67 214 
4862 66 212 
4863 68 214 
4864 68 214 
4865 67 212 
4866 66 211 
4867 66 212 
4868 68 214 
4869 66 213 
4870 67 213 
4871 67 212 
4872 67 212 
4873 54 201 
4874 54 200 
4875 54 200 
4876 64 211 
4877 66 212 
4878 65 212 
4879 65 213 
4880 66 214 
4881 66 214 
4882 68 215 
4883 68 214 
4884 68 216 
4885 68 216 
4886 69 216 
4887 70 216 
4888 69 216 
4889 69 215 
4890 69 216 
4891 66 215 
4892 68 215 
4893 69 216 
4894 69 216 
4895 69 215 
4896 68 216 
4897 69 216 
4898 68 215 
4899 69 216 
4900 69 216 
4901 69 216 
4902 69 216 
4903 69 216 
4904 69 216 
4905 69 215 
4906 69 215 
4907 69 216 
4908 69 216 
4909 69 215 
4910 69 214 
4911 69 215 
4912 68 216 
4913 69 216 
4914 71 218 
4915 73 221 
4916 74 221 
4917 67 213 
4918 55 206 
4919 57 206 
4920 73 213 
4921 78 215 
4922 78 215 
4923 78 215 
4924 80 216 
4925 80 219 
4926 84 222 
4927 84 221 
4928 85 222 
4929 86 223 
4930 86 223 
4931 86 220 
4932 86 220 
4933 86 221 
4934 86 221 
4935 87 226 
4936 86 221 
4937 86 221 
4938 86 222 
4939 86 222 
4940 86 223 
4941 87 224 
4942 87 224 
4943 86 226 
4944 87 226 
4945 87 227 
4946 95 280 
4947 90 237 
4948 94 288 
4949 94 287 
4950 94 287 
4951 91 288 
4952 94 287 
4953 92 288 
4954 94 287 
4955 92 288 
4956 92 288 
4957 91 288 
4958 92 289 
4959 91 289 
4960 90 289 
4961 88 290 
4962 91 290 
4963 91 290 
4964 87 290 
4965 87 290 
4966 87 290 
4967 87 290 
4968 89 290 
4969 87 290 
4970 86 290 
4971 86 290 
4972 87 290 
4973 87 290 
4974 87 290 
4975 87 291 
4976 87 291 
4977 88 291 
4978 86 291 
4979 86 292 
4980 86 291 
4981 85 291 
4982 86 291 
4983 86 291 
4984 85 291 
4985 85 291 
4986 85 291 
4987 85 291 
4988 86 291 
4989 85 291 
4990 84 291 
4991 90 284 
4992 90 285 
4993 90 285 
4994 90 285 
4995 89 285 
4996 89 285 
4997 89 285 
4998 88 285 
4999 87 285 
5000 87 285 
5001 87 285 
5002 88 285 
5003 87 285 
5004 88 285 
5005 88 285 
5006 88 285 
5007 88 285 
5008 87 285 
5009 87 285 
5010 87 285 
5011 87 285 
5012 88 285 
5013 88 286 
5014 87 286 
5015 87 286 
5016 87 286 
5017 83 291 
5018 87 285 
5019 84 291 
5020 83 291 
5021 87 286 
5022 88 286 
5023 87 286 
5024 84 291 
5025 84 291 
5026 83 291 
5027 83 291 
5028 85 291 
5029 85 290 
5030 85 290 
5031 84 291 
5032 84 291 
5033 83 291 
5034 83 291 
5035 83 291 
5036 83 291 
5037 82 291 
5038 81 291 
5039 82 291 
5040 82 291 
5041 82 291 
5042 83 291 
5043 83 291 
5044 83 291 
5045 83 291 
5046 84 291 
5047 84 291 
5048 83 291 
5049 83 291 
5050 83 291 
5051 83 291 
5052 84 291 
5053 83 292 
5054 84 292 
5055 83 291 
5056 83 291 
5057 83 291 
5058 83 291 
5059 83 291 
5060 84 292 
5061 82 291 
5062 82 291 
5063 83 291 
5064 83 291 
5065 81 290 
5066 81 289 
5067 76 289 
5068 73 288 
5069 70 289 
5070 68 288 
5071 65 289 
5072 63 289 
5073 60 289 
5074 61 290 
5075 63 290 
5076 64 290 
5077 59 289 
5078 59 289 
5079 62 290 
5080 62 290 
5081 61 290 
5082 62 290 
5083 62 290 
5084 60 289 
5085 62 290 
5086 62 290 
5087 62 290 
5088 62 290 
5089 62 290 
5090 62 290 
5091 58 289 
5092 62 290 
5093 61 290 
5094 60 290 
5095 60 290 
5096 61 290 
5097 60 290 
5098 57 290 
5099 55 290 
5100 52 289 
5101 45 289 
5102 43 288 
5103 38 288 
5104 33 288 
5105 28 288 
5106 25 287 
5107 24 287 
5108 23 286 
5109 23 285 
5110 21 284 
5111 21 282 
5112 20 281 
5113 20 279 
5114 19 277 
5115 18 275 
5116 17 274 
5117 17 274 
5118 17 273 
5119 17 273 
5120 17 273 
5121 18 273 
5122 18 273 
5123 18 274 
5124 18 273 
5125 20 274 
5126 19 272 
5127 17 268 
5128 17 265 
5129 17 261 
5130 16 258 
5131 17 254 
5132 18 251 
5133 20 241 
5134 21 240 
5135 22 238 
5136 23 237 
5137 24 236 
5138 25 234 
5139 24 233 
5140 24 232 
5141 25 230 
5142 26 228 
5143 26 228 
5144 28 226 
5145 29 224 
5146 31 224 
5147 32 224 
5148 32 224 
5149 33 223 
5150 33 223 
5151 32 224 
5152 32 224 
5153 33 223 
5154 32 224 
5155 32 224 
5156 32 224 
5157 32 225 
5158 32 224 
5159 32 225 
5160 33 223 
5161 32 225 
5162 32 224 
5163 32 225 
5164 33 225 
5165 33 224 
5166 32 224 
5167 32 225 
5168 33 225 
5169 33 225 
5170 33 224 
5171 33 224 
5172 33 224 
5173 32 225 
5174 32 225 
5175 33 225 
5176 32 224 
5177 32 225 
5178 32 224 
5179 32 225 
5180 33 225 
5181 32 225 
5182 32 224 
5183 33 224 
5184 33 224 
5185 32 225 
5186 32 225 
5187 33 224 
5188 32 226 
5189 32 225 
5190 32 225 
5191 33 224 
5192 32 225 
5193 32 224 
5194 33 224 
5195 33 224 
5196 33 224 
5197 32 226 
5198 33 224 
5199 33 226 
5200 33 224 
5201 32 226 
5202 32 225 
5203 33 226 
5204 32 224 
5205 32 224 
5206 33 225 
5207 32 225 
5208 32 226 
5209 33 226 
5210 33 225 
5211 33 224 
5212 32 226 
5213 32 226 
5214 33 225 
5215 33 224 
5216 33 225 
5217 33 225 
5218 32 225 
5219 32 225 
5220 32 225 
5221 32 226 
5222 32 226 
5223 33 225 
5224 33 225 
5225 33 225 
5226 32 225 
5227 33 225 
5228 32 225 
5229 32 226 
5230 33 224 
5231 32 225 
5232 32 225 
5233 33 225 
5234 32 225 
5235 33 224 
5236 32 226 
5237 32 226 
5238 32 225 
5239 33 224 
5240 32 226 
5241 32 225 
5242 32 225 
5243 32 225 
5244 33 225 
5245 33 224 
5246 33 225 
5247 32 225 
5248 33 225 
5249 32 226 
5250 33 225 
5251 33 225 
5252 32 226 
5253 33 224 
5254 32 226 
5255 33 225 
5256 32 225 
5257 32 225 
5258 33 226 
5259 33 225 
5260 33 226 
5261 32 225 
5262 32 226 
5263 33 226 
5264 32 225 
5265 32 225 
5266 32 225 
5267 33 226 
5268 33 226 
5269 33 225 
5270 33 225 
5271 33 226 
5272 33 225 
5273 32 225 
5274 33 225 
5275 32 226 
5276 32 225 
5277 32 225 
5278 32 224 
5279 31 224 
5280 30 225 
5281 30 224 
5282 30 225 
5283 29 225 
5284 28 225 
5285 29 225 
5286 29 225 
5287 29 226 
5288 29 225 
5289 29 225 
5290 29 225 
5291 29 226 
5292 29 225 
5293 29 226 
5294 29 225 
5295 29 225 
5296 29 225 
5297 29 225 
5298 29 226 
5299 29 226 
5300 29 225 
5301 29 226 
5302 28 225 
5303 29 226 
5304 29 224 
5305 30 224 
5306 29 225 
5307 30 225 
5308 31 226 
5309 31 226 
5310 32 227 
5311 33 226 
5312 33 228 
5313 34 227 
5314 35 227 
5315 37 226 
5316 38 224 
5317 39 222 
5318 40 221 
5319 42 220 
5320 44 220 
5321 45 220 
5322 46 220 
5323 46 220 
5324 47 220 
5325 47 220 
5326 48 219 
5327 49 218 
5328 49 218 
5329 48 217 
5330 48 217 
5331 48 216 
5332 48 217 
5333 47 217 
5334 48 217 
5335 48 217 
5336 48 217 
5337 48 217 
5338 48 218 
5339 48 218 
5340 48 217 
5341 48 218 
5342 48 217 
5343 48 217 
5344 48 217 
5345 47 218 
5346 47 218 
5347 48 217 
5348 48 217 
5349 47 218 
5350 47 218 
5351 47 218 
5352 48 217 
5353 48 217 
5354 48 217 
5355 48 217 
5356 48 217 
5357 47 218 
5358 48 217 
5359 48 217 
5360 48 217 
5361 47 217 
5362 47 218 
5363 48 217 
5364 47 218 
5365 48 217 
5366 47 217 
5367 47 218 
5368 47 218 
5369 48 217 
5370 47 218 
5371 47 217 
5372 48 217 
5373 47 218 
5374 47 218 
5375 48 217 
5376 48 217 
5377 48 217 
5378 47 218 
5379 48 217 
5380 47 218 
5381 48 218 
5382 47 218 
5383 47 218 
5384 47 218 
5385 47 218 
5386 47 218 
5387 48 217 
5388 47 218 
5389 47 218 
5390 48 217 
5391 48 217 
5392 47 218 
5393 47 218 
5394 47 218 
5395 48 217 
5396 47 218 
5397 47 218 
5398 48 218 
5399 48 217 
5400 47 218 
5401 47 218 
5402 48 217 
5403 48 217 
5404 48 218 
5405 48 217 
5406 47 217 
5407 47 218 
5408 47 217 
5409 47 217 
5410 47 218 
5411 46 217 
5412 46 217 
5413 45 218 
5414 45 218 
5415 45 218 
5416 45 218 
5417 44 218 
5418 45 218 
5419 45 218 
5420 45 218 
5421 45 218 
5422 46 218 
5423 46 218 
5424 47 218 
5425 48 218 
5426 49 218 
5427 51 218 
5428 54 219 
5429 57 219 
5430 58 219 
5431 60 219 
5432 62 218 
5433 66 218 
5434 68 218 
5435 70 219 
5436 71 219 
5437 73 219 
5438 68 212 
5439 69 213 
5440 71 214 
5441 81 224 
5442 81 225 
5443 76 216 
5444 83 225 
5445 78 220 
5446 77 219 
5447 79 221 
5448 86 224 
5449 79 220 
5450 80 221 
5451 81 221 
5452 81 221 
5453 82 221 
5454 83 221 
5455 83 221 
5456 83 221 
5457 83 221 
5458 83 221 
5459 83 221 
5460 83 221 
5461 83 221 
5462 83 221 
5463 83 221 
5464 83 221 
5465 84 221 
5466 84 221 
5467 84 222 
5468 86 223 
5469 87 223 
5470 86 221 
5471 83 224 
5472 82 225 
5473 80 225 
5474 68 222 
5476 172 259 
5477 176 257 
5478 181 259 
5479 183 255 
5480 184 254 
5481 186 254 
5482 186 252 
5483 188 249 
5484 189 246 
5485 190 246 
5486 190 246 
5487 190 246 
5488 190 245 
5489 190 244 
5490 189 242 
5491 189 242 
5492 189 240 
5493 188 237 
5494 187 234 
5495 187 232 
5496 186 230 
5497 186 229 
5498 185 228 
5499 185 228 
5500 185 229 
5501 185 230 
5502 184 229 
5503 185 228 
5504 185 228 
5505 185 228 
5506 185 228 
5507 185 228 
5508 185 228 
5509 185 228 
5510 185 228 
5511 185 228 
5512 185 228 
5513 185 228 
5514 185 228 
5515 185 228 
5516 185 229 
5517 185 229 
5518 185 228 
5519 185 229 
5520 185 229 
5521 185 229 
5522 185 229 
5523 185 229 
5524 185 229 
5525 185 229 
5526 185 229 
5527 185 229 
5528 185 229 
5529 185 229 
5530 185 229 
5531 185 229 
5532 185 229 
5533 185 229 
5534 185 229 
5535 185 229 
5536 185 229 
5537 185 229 
5538 185 229 
5539 185 229 
5540 185 229 
5541 185 229 
5542 185 229 
5543 185 229 
5544 185 229 
5545 185 229 
5546 185 229 
5547 185 229 
5548 185 229 
5549 185 229 
5550 185 229 
5551 185 229 
5552 185 229 
5553 185 229 
5554 185 229 
5555 185 229 
5556 185 229 
5557 185 229 
5558 185 229 
5559 185 229 
5560 185 229 
5561 185 229 
5562 185 229 
5563 185 229 
5564 185 229 
5565 185 229 
5566 185 229 
5567 185 229 
5568 185 229 
5569 185 229 
5570 185 229 
5571 185 229 
5572 185 229 
5573 185 229 
5574 185 229 
5575 185 229 
5576 185 229 
5577 185 229 
5578 185 229 
5579 185 229 
5580 185 229 
5581 185 229 
5582 185 229 
5583 185 229 
5584 185 229 
5585 185 229 
5586 185 229 
5587 185 229 
5588 185 229 
5589 185 229 
5590 185 229 
5591 185 229 
5592 185 229 
5593 185 229 
5594 185 229 
5595 185 229 
5596 185 229 
5597 185 229 
5598 185 229 
5599 185 229 
5600 185 229 
5601 185 229 
5602 185 229 
5603 185 229 
5604 185 229 
5605 185 229 
5606 185 229 
5607 185 229 
5608 185 229 
5609 185 229 
5610 185 229 
5611 185 229 
5612 185 229 
5613 185 229 
5614 185 229 
5615 185 229 
5616 185 229 
5617 185 229 
5618 185 229 
5619 185 229 
5620 185 229 
5621 185 229 
5622 185 229 
5623 185 229 
5624 185 229 
5625 185 229 
5626 185 229 
5627 185 229 
5628 185 229 
5629 185 229 
5630 185 229 
5631 185 229 
5632 185 229 
5633 185 229 
5634 185 229 
5635 185 229 
5636 185 229 
5637 185 229 
5638 185 229 
5639 185 229 
5640 185 229 
5641 185 229 
5642 185 229 
5643 185 229 
5644 185 229 
5645 185 229 
5646 185 229 
5647 185 229 
5648 185 229 
5649 185 229 
5650 185 229 
5651 185 229 
5652 185 229 
5653 185 229 
5654 185 229 
5655 185 229 
5656 185 229 
5657 185 229 
5658 185 229 
5659 185 229 
5660 185 229 
5661 185 229 
5662 185 229 
5663 185 229 
5664 185 229 
5665 185 229 
5666 185 229 
5667 185 229 
5668 185 229 
5669 185 229 
5670 185 229 
5671 185 229 
5672 185 229 
5673 185 229 
5674 185 229 
5675 186 229 
5676 188 229 
5677 189 229 
5678 190 230 
5679 192 230 
5680 194 230 
5681 195 230 
5682 197 231 
5683 198 231 
5684 200 230 
5685 203 230 
5686 207 229 
5687 208 230 
5688 212 229 
5689 215 230 
5690 219 232 
5691 223 233 
5692 228 233 
5693 232 231 
5694 236 229 
5695 240 228 
5696 244 228 
5697 239 233 
5698 249 228 
5699 250 226 
5700 250 227 
5701 250 226 
5702 249 227 
5703 248 226 
5704 246 225 
5705 245 222 
5706 245 220 
5707 246 215 
5708 249 210 
5709 250 207 
5710 252 202 
5711 253 198 
5712 255 194 
5713 257 191 
5714 259 186 
5715 261 179 
5716 263 175 
5717 264 171 
5718 263 168 
5719 262 163 
5720 260 159 
5721 258 156 
5722 258 156 
5723 258 153 
5724 258 150 
5725 258 146 
5726 261 149 
5727 261 147 
5728 261 145 
5729 261 143 
5730 261 140 
5731 261 138 
5732 261 136 
5733 263 132 
5734 265 128 
5735 266 124 
5736 268 118 
5737 271 109 
5738 272 103 
5739 272 95 
5740 272 91 
5741 273 80 
5742 274 80 
5743 275 69 
5744 276 64 
5745 279 59 
5746 280 57 
5747 282 54 
5748 282 52 
5749 283 50 
5750 283 49 
5751 283 49 
5752 283 47 
5753 282 46 
5754 281 45 
5755 279 45 
5756 277 45 
5757 276 44 
5758 274 45 
5759 272 44 
5760 271 44 
5761 270 41 
5762 269 39 
5763 267 35 
5764 265 32 
5765 264 32 
5766 262 30 
5767 260 29 
5768 257 29 
5769 256 29 
5770 255 29 
5771 253 30 
5772 251 29 
5773 249 29 
5774 248 28 
5775 248 28 
5776 249 27 
5777 250 27 
5778 251 26 
5779 250 26 
5780 250 26 
5781 250 25 
5782 250 25 
5783 251 26 
5784 251 25 
5785 250 25 
5786 249 25 
5787 250 25 
5788 250 25 
5789 250 25 
5790 250 25 
5791 249 25 
5792 250 25 
5793 249 25 
5794 250 25 
5795 250 25 
5796 250 25 
5797 251 25 
5798 251 25 
5799 251 25 
5800 252 25 
5801 251 25 
5802 251 25 
5803 251 25 
5804 252 25 
5805 251 25 
5806 251 25 
5807 251 25 
5808 251 25 
5809 250 25 
5810 250 25 
5811 250 25 
5812 250 25 
5813 251 25 
5814 250 24 
5815 250 25 
5816 250 25 
5817 250 25 
5818 250 24 
5819 250 24 
5820 250 25 
5821 250 25 
5822 250 25 
5823 250 25 
5824 250 25 
5825 250 25 
5826 250 25 
5827 249 25 
5828 249 26 
5829 249 26 
5830 248 26 
5831 246 25 
5832 247 25 
5833 246 24 
5834 245 24 
5835 245 24 
5836 245 24 
5837 245 25 
5838 244 26 
5839 245 26 
5840 245 27 
5841 245 28 
5842 244 28 
5843 244 28 
5844 243 29 
5845 242 29 
5846 242 30 
5847 240 30 
5848 240 31 
5849 239 32 
5850 239 33 
5851 238 33 
5852 238 34 
5853 236 35 
5854 236 36 
5855 234 35 
5856 234 35 
5857 234 34 
5858 234 34 
5859 235 33 
5860 234 33 
5861 236 34 
5862 234 33 
5863 235 34 
5864 234 34 
5865 235 33 
5866 235 33 
5867 235 33 
5868 235 33 
5869 235 33 
5870 236 33 
5871 235 33 
5872 235 33 
5873 235 33 
5874 235 33 
5875 235 34 
5876 236 33 
5877 235 33 
5878 236 33 
5879 235 33 
5880 236 33 
5881 235 33 
5882 235 33 
5883 235 33 
5884 235 33 
5885 235 33 
5886 235 33 
5887 235 33 
5888 235 33 
5889 236 33 
5890 235 33 
5891 235 33 
5892 235 33 
5893 236 32 
5894 235 33 
5895 235 33 
5896 235 33 
5897 234 33 
5898 234 33 
5899 233 33 
5900 232 32 
5901 231 30 
5902 230 28 
5903 229 25 
5904 229 24 
5905 227 22 
5906 226 20 
5907 224 19 
5908 222 18 
5909 220 16 
5910 218 16 
5911 217 17 
5912 213 16 
5913 213 18 
5914 212 17 
5915 213 18 
5916 212 18 
5917 213 19 
5918 214 19 
5919 214 19 
5920 214 19 
5921 216 18 
5922 218 19 
5923 218 18 
5924 219 18 
5925 219 17 
5926 224 18 
5927 224 17 
5928 224 16 
5929 224 16 
5930 223 16 
5931 219 12 
5932 220 12 
5933 220 12 
5934 220 11 
5935 220 11 
5936 219 11 
5937 219 11 
5938 220 11 
5939 219 11 
5940 218 11 
5941 217 11 
5942 215 11 
5943 212 11 
5944 211 11 
5945 211 12 
5946 213 15 
5947 210 16 
5948 207 17 
5949 203 17 
5950 198 17 
5951 188 16 
5952 181 16 
5953 174 16 
5954 170 16 
5955 164 17 
5956 164 18 
5957 158 19 
5958 152 18 
5959 145 18 
5960 139 17 
5961 132 17 
5962 126 17 
5963 122 17 
5964 121 17 
5965 120 16 
5966 120 16 
5967 120 16 
5968 118 16 
5969 118 17 
5970 117 17 
5971 116 17 
5972 114 18 
5973 114 19 
5974 114 19 
5975 113 19 
5976 113 19 
5977 112 20 
5978 112 20 
5979 112 20 
5980 112 19 
5981 112 20 
5982 111 20 
5983 111 20 
5984 111 19 
5985 111 19 
5986 111 19 
5987 111 19 
5988 112 19 
5989 112 19 
5990 111 19 
5991 111 19 
5992 110 19 
5993 110 19 
5994 109 19 
5995 109 19 
5996 110 19 
5997 109 19 
5998 108 20 
5999 108 20 
6000 107 20 
6001 107 20 
6002 105 20 
6003 103 20 
6004 101 19 
6005 96 21 
6006 87 26 
6007 86 26 
6008 85 25 
6009 83 26 
6010 82 27 
6011 99 15 
6012 99 16 
6013 99 16 
6014 83 29 
6015 85 29 
6016 84 29 
6017 99 17 
6018 99 16 
6019 99 16 
6020 99 16 
6021 99 16 
6022 99 16 
6023 99 16 
6024 99 16 
6025 99 16 
6026 99 16 
6027 99 16 
6028 99 16 
6029 99 16 
6030 99 16 
6031 99 16 
6032 99 16 
6033 99 16 
6034 99 16 
6035 99 16 
6036 99 16 
6037 99 16 
6038 99 16 
6039 99 16 
6040 99 16 
6041 99 16 
6042 99 16 
6043 99 16 
6044 99 16 
6045 99 16 
6046 99 16 
6047 99 16 
6048 99 16 
6049 99 16 
6050 99 16 
6051 99 16 
6052 99 16 
6053 99 16 
6054 99 16 
6055 99 16 
6056 99 16 
6057 99 16 
6058 99 16 
6059 99 16 
6060 99 15 
6061 99 15 
6062 100 15 
6063 81 27 
6064 81 26 
6065 84 20 
6066 84 19 
6067 83 19 
6068 83 18 
6069 81 18 
6070 80 18 
6071 79 19 
6072 79 19 
6073 78 19 
6074 77 19 
6075 77 19 
6076 77 19 
6077 78 20 
6078 81 19 
6079 79 20 
6080 80 21 
6081 81 20 
6082 83 19 
6083 81 21 
6084 81 22 
6085 92 15 
6086 81 22 
6087 82 23 
6088 83 23 
6089 85 23 
6090 85 23 
6091 85 23 
6092 86 23 
6093 87 22 
6094 88 22 
6095 88 21 
6096 89 21 
6097 91 19 
6098 94 18 
6099 94 18 
6100 93 18 
6101 94 17 
6102 93 18 
6103 93 18 
6104 94 18 
6105 94 17 
6106 92 19 
6107 94 17 
6108 94 17 
6109 94 17 
6110 94 17 
6111 94 17 
6112 94 17 
6113 94 17 
6114 94 17 
6115 94 17 
6116 93 17 
6117 94 17 
6118 94 17 
6119 94 17 
6120 93 18 
6121 93 18 
6122 93 18 
6123 93 17 
6124 94 18 
6125 94 17 
6126 94 17 
6127 94 17 
6128 94 17 
6129 94 17 
6130 94 17 
6131 94 17 
6132 94 17 
6133 94 17 
6134 93 17 
6135 94 17 
6136 94 17 
6137 94 17 
6138 93 17 
6139 93 17 
6140 94 17 
6141 93 17 
6142 93 17 
6143 94 17 
6144 93 17 
6145 94 17 
6146 94 17 
6147 94 17 
6148 94 17 
6149 94 17 
6150 94 17 
6151 94 17 
6152 94 16 
6153 92 16 
6154 91 16 
6155 90 15 
6156 90 15 
6157 90 15 
6158 91 14 
6159 91 14 
6160 91 14 
6161 90 13 
6162 89 13 
6163 89 14 
6164 87 14 
6165 85 15 
6166 84 14 
6167 82 14 
6168 81 14 
6169 81 13 
6170 80 12 
6171 101 12 
6172 81 12 
6173 81 12 
6174 81 12 
6175 80 12 
6176 81 12 
6177 81 12 
6178 81 12 
6179 81 12 
6180 80 12 
6181 80 12 
6182 79 12 
6183 79 12 
6184 77 12 
6185 100 12 
6186 51 12 
6187 50 12 
6188 46 11 
6189 73 10 
6190 49 10 
6191 98 11 
6192 47 11 
6193 70 10 
6194 45 12 
6195 44 13 
6196 40 14 
6197 40 15 
6198 39 15 
6199 38 16 
6200 36 17 
6201 35 17 
6202 33 17 
6203 34 17 
6204 33 18 
6205 31 18 
6206 29 17 
6207 27 18 
6208 26 18 
6209 23 18 
6210 22 21 
6211 21 22 
6212 21 25 
6213 20 26 
6214 21 29 
6215 21 30 
6216 26 28 
6217 26 29 
6218 26 30 
6219 26 31 
6220 26 31 
6221 25 32 
6222 24 32 
6223 24 32 
6224 24 32 
6225 23 32 
6226 23 33 
6227 23 34 
6228 22 36 
6229 22 38 
6230 21 39 
6231 21 40 
6232 21 42 
6233 21 45 
6234 22 46 
6235 22 48 
6236 22 50 
6237 23 51 
6238 24 53 
6239 24 55 
6240 25 56 
6241 24 58 
6242 25 58 
6243 25 60 
6244 25 61 
6245 25 61 
6246 25 62 
6247 25 63 
6248 24 63 
6249 24 63 
6250 24 63 
6251 24 63 
6252 24 64 
6253 24 63 
6254 24 63 
6255 24 64 
6256 23 63 
6257 24 63 
6258 24 64 
6259 24 64 
6260 24 64 
6261 24 64 
6262 24 64 
6263 24 63 
6264 24 63 
6265 23 63 
6266 24 63 
6267 24 63 
6268 24 62 
6269 25 61 
6270 25 61 
6271 26 61 
6272 26 61 
6273 26 61 
6274 27 62 
6275 28 62 
6276 30 63 
6277 31 64 
6278 32 64 
6279 33 65 
6280 35 66 
6281 37 67 
6282 38 67 
6283 39 68 
6284 40 68 
6285 40 68 
6286 42 69 
6287 43 69 
6288 43 69 
6289 44 70 
6290 43 71 
6291 43 71 
6292 42 71 
6293 42 71 
6294 42 71 
6295 42 71 
6296 42 71 
6297 41 71 
6298 41 71 
6299 41 71 
6300 41 71 
6301 41 71 
6302 41 72 
6303 40 71 
6304 41 71 
6305 41 71 
6306 41 71 
6307 41 71 
6308 40 71 
6309 41 71 
6310 41 71 
6311 41 71 
6312 40 71 
6313 41 71 
6314 41 71 
6315 41 71 
6316 41 71 
6317 41 71 
6318 41 71 
6319 41 71 
6320 41 71 
6321 41 71 
6322 41 71 
6323 41 71 
6324 41 71 
6325 41 71 
6326 41 71 
6327 41 71 
6328 39 71 
6329 36 71 
6330 35 71 
6331 34 70 
6332 34 70 
6333 34 70 
6334 33 71 
6335 34 71 
6336 34 71 
6337 34 71 
6338 34 71 
6339 35 71 
6340 34 71 
6341 35 71 
6342 36 71 
6343 37 71 
6344 40 71 
6345 41 71 
6346 43 71 
6347 44 71 
6348 44 72 
6349 46 72 
6350 45 72 
6351 46 72 
6352 45 72 
6353 46 72 
6354 45 72 
6355 45 72 
6356 45 72 
6357 46 72 
6358 45 72 
6359 45 72 
6360 45 72 
6361 45 72 
6362 45 72 
6363 45 72 
6364 45 72 
6365 46 72 
6366 45 72 
6367 45 72 
6368 45 72 
6369 45 72 
6370 45 72 
6371 45 72 
6372 45 72 
6373 45 72 
6374 45 72 
6375 46 72 
6376 46 72 
6377 47 72 
6378 48 72 
6379 49 72 
6380 50 72 
6381 50 72 
6382 51 73 
6383 51 73 
6384 51 73 
6385 50 74 
6386 49 74 
6387 49 74 
6388 48 75 
6389 48 75 
6390 47 75 
6391 45 75 
6392 44 75 
6393 42 75 
6394 39 75 
6395 37 76 
6396 35 77 
6397 33 78 
6398 30 78 
6399 30 80 
6400 29 83 
6401 27 85 
6402 27 88 
6403 26 94 
6404 26 99 
6405 24 105 
6406 23 112 
6407 22 120 
6408 23 128 
6409 23 136 
6410 23 143 
6411 21 150 
6412 20 159 
6413 21 168 
6414 20 176 
6415 20 184 
6416 20 191 
6417 20 198 
6418 21 207 
6419 20 212 
6420 21 219 
6421 20 223 
6422 20 229 
6423 20 234 
6424 20 237 
6425 20 238 
6426 20 238 
6427 21 242 
6428 21 242 
6429 22 246 
6430 22 248 
6431 23 250 
6432 20 233 
6433 20 236 
6434 20 238 
6435 20 239 
6436 19 241 
6437 18 242 
6438 17 244 
6439 18 243 
6440 17 243 
6441 17 243 
6442 17 244 
6443 17 245 
6444 18 246 
6445 18 245 
6446 18 245 
6447 17 247 
6448 17 248 
6449 17 246 
6450 17 246 
6451 17 247 
6452 17 248 
6453 17 248 
6454 17 248 
6455 17 249 
6456 17 249 
6457 17 250 
6458 17 250 
6459 17 250 
6460 17 251 
6461 17 253 
6462 17 254 
6463 18 256 
6464 17 258 
6465 18 258 
6466 19 259 
6467 17 262 
6468 17 264 
6469 60 288 
6470 58 288 
6471 55 288 
6472 53 288 
6473 52 287 
6474 50 287 
6475 48 287 
6476 50 277 
6477 51 273 
6478 52 273 
6479 52 273 
6480 50 275 
6481 53 273 
6482 50 275 
6483 50 277 
6484 50 277 
6485 51 277 
6486 49 277 
6487 49 278 
6488 49 277 
6489 50 277 
6490 48 276 
6491 47 276 
6492 53 275 
6493 51 274 
6494 51 277 
6495 54 275 
6496 53 274 
6497 50 277 
6498 53 274 
6499 53 275 
6500 48 276 
6501 48 274 
6502 49 277 
6503 50 275 
6504 47 276 
6505 47 276 
6506 49 274 
6507 49 274 
6508 47 276 
6509 51 278 
6510 52 278 
6511 51 278 
6512 56 275 
6513 56 275 
6514 51 279 
6515 52 277 
6516 53 277 
6517 55 276 
6518 57 275 
6519 56 275 
6520 56 275 
6521 56 275 
6522 56 275 
6523 52 278 
6524 52 278 
6525 52 278 
6526 51 279 
6527 52 278 
6528 52 278 
6529 52 278 
6530 55 278 
6531 51 281 
6532 56 277 
6533 56 278 
6534 56 277 
6535 55 278 
6536 57 276 
6537 55 277 
6538 50 287 
6539 52 279 
6540 51 282 
6541 51 281 
6542 51 279 
6543 56 276 
6544 52 278 
6545 51 279 
6546 57 276 
6547 53 278 
6548 52 279 
6549 51 279 
6550 51 280 
6551 53 278 
6552 51 279 
6553 51 279 
6554 51 279 
6555 51 279 
6556 51 279 
6557 52 279 
6558 51 279 
6559 52 279 
6560 50 281 
6561 51 279 
6562 55 277 
6563 51 280 
6564 55 277 
6565 55 278 
6566 55 276 
6567 55 276 
6568 56 276 
6569 56 276 
6570 55 277 
6571 55 276 
6572 50 280 
6573 50 279 
6574 55 277 
6575 55 280 
6576 55 277 
6577 55 277 
6578 54 278 
6579 54 278 
6580 55 277 
6581 56 276 
6582 54 280 
6583 55 277 
6584 54 280 
6585 48 288 
6586 56 286 
6587 56 276 
6588 56 286 
6589 50 282 
6590 50 288 
6591 55 279 
6592 56 286 
6593 55 279 
6594 52 279 
6595 56 276 
6596 51 278 
6597 49 275 
6598 49 272 
6599 49 272 
6600 49 272 
6601 49 272 
6602 48 272 
6603 48 272 
6604 48 272 
6605 47 272 
6606 48 272 
6607 48 272 
6608 48 273 
6609 47 273 
6610 47 273 
6611 46 275 
6612 43 276 
6613 46 274 
6614 45 274 
6615 45 274 
6616 43 275 
6617 42 274 
6618 42 273 
6619 34 274 
6620 35 273 
6621 43 269 
6622 43 269 
6623 42 269 
6624 35 271 
6625 34 270 
6626 32 269 
6627 35 270 
6628 33 269 
6629 44 269 
6630 35 271 
6631 43 269 
6632 44 270 
6633 43 269 
6634 43 270 
6635 35 270 
6636 35 271 
6637 36 271 
6638 44 269 
6639 34 271 
6640 43 270 
6641 35 270 
6642 35 270 
6643 34 270 
6644 44 269 
6645 43 269 
6646 43 269 
6647 43 270 
6648 35 270 
6649 34 270 
6650 43 269 
6651 32 268 
6652 45 267 
6653 35 268 
6654 36 268 
6655 36 268 
6656 37 268 
6657 47 265 
6658 48 264 
6659 49 264 
6660 48 264 
6661 48 264 
6662 49 264 
6663 37 268 
6664 37 268 
6665 37 269 
6666 33 268 
6667 33 268 
6668 33 269 
6669 33 269 
6670 33 269 
6671 34 270 
6672 34 270 
6673 34 270 
6674 33 270 
6675 33 270 
6676 46 270 
6677 34 271 
6678 47 270 
6679 33 271 
6680 34 271 
6681 34 271 
6682 35 271 
6683 47 270 
6684 35 271 
6685 35 271 
6686 36 272 
6687 36 272 
6688 35 271 
6689 35 271 
6690 35 272 
6691 36 272 
6692 38 272 
6693 36 272 
6694 36 272 
6695 47 270 
6696 36 271 
6697 37 272 
6698 47 271 
6699 36 271 
6700 36 272 
6701 37 272 
6702 36 272 
6703 35 271 
6704 35 272 
6705 47 271 
6706 37 272 
6707 47 271 
6708 36 272 
6709 36 272 
6710 35 271 
6711 46 271 
6712 36 272 
6713 37 273 
6714 35 272 
6715 36 272 
6716 36 272 
6717 36 272 
6718 36 272 
6719 46 271 
6720 36 272 
6721 36 272 
6722 46 270 
6723 36 272 
6724 47 271 
6725 35 272 
6726 37 272 
6727 36 272 
6728 46 271 
6729 37 272 
6730 35 272 
6731 35 272 
6732 36 272 
6733 34 273 
6734 34 273 
6735 33 274 
6736 32 273 
6737 32 272 
6738 31 272 
6739 31 272 
6740 32 269 
6741 31 268 
6742 31 267 
6743 31 267 
6744 31 265 
6745 32 267 
6746 33 267 
6747 32 267 
6748 33 267 
6749 33 267 
6750 32 267 
6751 32 267 
6752 32 266 
6753 33 268 
6754 33 268 
6755 32 268 
6756 33 268 
6757 33 269 
6758 33 268 
6759 33 268 
6760 32 268 
6761 32 268 
6762 33 268 
6763 33 269 
6764 33 269 
6765 33 268 
6766 34 269 
6767 34 269 
6768 33 268 
6769 33 268 
6770 33 269 
6771 33 269 
6772 33 271 
6773 33 271 
6774 35 270 
6775 46 271 
6776 46 272 
6777 43 280 
6778 43 280 
6779 46 282 
6780 47 282 
6781 56 288 
6782 58 288 
6783 60 288 
6784 62 288 
6785 62 288 
6786 64 288 
6787 66 288 
6788 68 288 
6789 69 287 
6790 71 288 
6791 71 287 
6792 73 288 
6793 76 288 
6794 77 287 
6795 78 287 
6796 79 286 
6797 80 286 
6798 81 285 
6799 82 285 
6800 82 285 
6801 83 284 
6802 84 284 
6803 85 284 
6804 88 283 
6805 91 282 
6806 94 281 
6807 97 279 
6808 100 277 
6809 100 277 
6810 105 272 
6811 106 271 
6812 106 271 
6813 107 270 
6814 109 269 
6815 110 269 
6816 111 269 
6817 111 268 
6818 112 268 
6819 112 268 
6820 113 267 
6821 112 268 
6822 112 268 
6823 112 268 
6824 112 268 
6825 112 268 
6826 112 269 
6827 112 269 
6828 112 269 
6829 112 269 
6830 112 269 
6831 112 268 
6832 112 269 
6833 112 269 
6834 112 269 
6835 112 269 
6836 112 268 
6837 112 269 
6838 112 269 
6839 112 269 
6840 112 269 
6841 112 269 
6842 112 269 
6843 112 269 
6844 112 269 
6845 112 269 
6846 112 269 
6847 112 269 
6848 111 269 
6849 112 269 
6850 112 269 
6851 112 269 
6852 112 269 
6853 112 269 
6854 112 269 
6855 112 269 
6856 111 269 
6857 112 269 
6858 111 269 
6859 111 269 
6860 111 269 
6861 111 269 
6862 111 269 
6863 111 269 
6864 112 269 
6865 112 269 
6866 111 269 
6867 111 269 
6868 112 269 
6869 112 269 
6870 112 269 
6871 112 269 
6872 112 269 
6873 112 269 
6874 112 269 
6875 112 269 
6876 112 269 
6877 112 269 
6878 112 269 
6879 112 269 
6880 112 269 
6881 112 269 
6882 112 269 
6883 112 269 
6884 112 269 
6885 112 269 
6886 112 269 
6887 112 269 
6888 112 269 
6889 112 269 
6890 112 269 
6891 112 269 
6892 112 269 
6893 112 269 
6894 112 269 
6895 112 269 
6896 112 269 
6897 112 269 
6898 112 269 
6899 112 269 
6900 112 269 
6901 112 269 
6902 112 269 
6903 112 269 
6904 112 269 
6905 112 269 
6906 112 269 
6907 112 269 
6908 112 269 
6909 112 269 
6910 112 269 
6911 112 269 
6912 112 269 
6913 112 269 
6914 112 269 
6915 112 269 
6916 112 269 
6917 112 269 
6918 112 269 
6919 112 269 
6920 112 269 
6921 112 269 
6922 112 269 
6923 112 269 
6924 112 269 
6925 112 269 
6926 112 269 
6927 112 269 
6928 112 269 
6929 112 269 
6930 112 269 
6931 112 269 
6932 111 269 
6933 112 269 
6934 112 267 
6935 112 266 
6936 110 266 
6937 109 265 
6938 109 263 
6939 108 262 
6940 107 260 
6941 107 259 
6942 106 258 
6943 106 258 
6944 106 258 
6945 106 257 
6946 106 257 
6947 105 257 
6948 104 256 
6949 103 254 
6950 101 251 
6951 100 249 
6952 97 245 
6953 95 242 
6954 93 235 
6955 91 230 
6956 91 228 
6957 89 225 
6958 88 224 
6959 88 224 
6960 87 224 
6961 87 224 
6962 87 224 
6963 87 224 
6964 87 223 
6965 88 225 
6966 89 226 
6967 88 225 
6968 88 225 
6969 88 225 
6970 87 223 
6971 88 226 
6972 88 225 
6973 88 225 
6974 88 225 
6975 88 225 
6976 89 227 
6977 88 225 
6978 88 225 
6979 89 226 
6980 88 225 
6981 88 225 
6982 88 225 
6983 87 224 
6984 89 226 
6985 88 224 
6986 89 226 
6987 89 226 
6988 88 225 
6989 88 224 
6990 88 226 
6991 89 226 
6992 88 225 
6993 88 224 
6994 88 225 
6995 88 225 
6996 88 225 
6997 88 226 
6998 88 224 
6999 89 226 
7000 88 225 
7001 88 225 
7002 88 225 
7003 88 224 
7004 88 225 
7005 89 226 
7006 88 224 
7007 89 226 
7008 88 225 
7009 88 225 
7010 88 225 
7011 88 225 
7012 89 226 
7013 88 225 
7014 88 224 
7015 88 225 
7016 87 224 
7017 87 225 
7018 88 226 
7019 87 225 
7020 87 224 
7021 87 223 
7022 87 223 
7023 87 223 
7024 87 222 
7025 87 222 
7026 86 221 
7027 86 221 
7028 86 221 
7029 85 220 
7030 85 220 
7031 85 220 
7032 85 219 
7033 86 222 
7034 86 219 
7035 86 221 
7036 86 220 
7037 88 220 
7038 88 221 
7039 88 220 
7040 89 221 
7041 89 220 
7042 89 220 
7043 89 220 
7044 89 221 
7045 88 220 
7046 89 222 
7047 89 222 
7048 89 222 
7049 90 222 
7050 89 222 
7051 89 222 
7052 89 222 
7053 89 222 
7054 88 221 
7055 90 222 
7056 89 219 
7057 89 222 
7058 90 222 
7059 90 222 
7060 89 222 
7061 89 222 
7062 90 222 
7063 90 222 
7064 89 222 
7065 88 221 
7066 90 222 
7067 89 222 
7068 89 222 
7069 89 222 
7070 89 222 
7071 88 221 
7072 89 222 
7073 89 222 
7074 90 222 
7075 90 222 
7076 90 222 
7077 89 222 
7078 89 222 
7079 88 221 
7080 89 222 
7081 90 222 
7082 89 222 
7083 89 222 
7084 88 221 
7085 88 221 
7086 88 221 
7087 89 222 
7088 90 221 
7089 89 220 
7090 88 221 
7091 88 220 
7092 87 222 
7093 87 222 
7094 87 221 
7095 87 221 
7096 87 222 
7097 86 222 
7098 81 223 
7099 81 222 
7100 81 222 
7101 77 221 
7102 76 221 
7103 75 221 
7104 74 220 
7105 70 218 
7106 69 216 
7107 68 215 
7108 67 214 
7109 66 215 
7110 64 214 
7111 65 215 
7112 62 215 
7113 60 214 
7114 58 214 
7115 57 215 
7116 58 216 
7117 57 216 
7118 56 215 
7119 55 215 
7120 55 214 
7121 56 214 
7122 56 214 
7123 55 214 
7124 56 214 
7125 56 214 
7126 56 214 
7127 56 214 
7128 54 214 
7129 56 214 
7130 56 214 
7131 56 214 
7132 56 214 
7133 56 214 
7134 56 214 
7135 53 215 
7136 56 214 
7137 56 214 
7138 56 214 
7139 55 214 
7140 55 214 
7141 56 214 
7142 54 214 
7143 56 214 
7144 56 214 
7145 56 214 
7146 55 214 
7147 55 214 
7148 56 213 
7149 58 211 
7150 59 211 
7151 60 210 
7152 60 209 
7153 61 208 
7154 61 208 
7155 63 208 
7156 62 208 
7157 61 208 
7158 62 208 
7159 62 208 
7160 62 208 
7161 61 208 
7162 62 208 
7163 63 208 
7164 62 208 
7165 62 208 
7166 62 208 
7167 62 208 
7168 62 208 
7169 62 208 
7170 62 208 
7171 62 208 
7172 62 208 
7173 62 208 
7174 62 208 
7175 62 208 
7176 62 208 
7177 62 208 
7178 61 208 
7179 60 209 
7180 59 209 
7181 58 210 
7182 58 211 
7183 57 211 
7184 57 211 
7185 57 211 
7186 56 211 
7187 56 211 
7188 56 211 
7189 57 211 
7190 56 212 
7191 56 212 
7192 55 212 
7193 52 213 
7194 47 214 
7195 45 218 
7196 40 221 
7197 39 224 
7198 35 229 
7199 34 231 
7200 31 233 
7201 30 235 
7202 28 237 
7203 25 239 
7204 25 241 
7205 24 243 
7206 23 248 
7207 22 253 
7208 23 256 
7209 21 237 
7210 18 241 
7211 19 242 
7212 19 249 
7213 19 251 
7214 18 256 
7215 18 256 
7216 18 258 
7217 16 261 
7218 15 261 
7219 17 258 
7220 18 258 
7221 17 258 
7222 17 258 
7223 17 257 
7224 17 257 
7225 17 256 
7226 17 255 
7227 17 255 
7228 18 254 
7229 17 253 
7230 17 253 
7231 17 253 
7232 17 253 
7233 17 253 
7234 17 253 
7235 18 253 
7236 17 253 
7237 17 253 
7238 17 253 
7239 17 252 
7240 17 252 
7241 17 252 
7242 17 252 
7243 17 252 
7244 17 253 
7245 17 253 
7246 17 253 
7247 17 253 
7248 17 253 
7249 17 252 
7250 17 252 
7251 17 252 
7252 17 252 
7253 17 252 
7254 17 252 
7255 17 252 
7256 17 252 
7257 17 252 
7258 17 252 
7259 17 252 
7260 17 252 
7261 17 252 
7262 17 252 
7263 17 252 
7264 17 252 
7265 17 252 
7266 17 252 
7267 17 252 
7268 17 252 
7269 17 252 
7270 17 252 
7271 17 252 
7272 17 252 
7273 17 252 
7274 17 252 
7275 17 252 
7276 17 252 
7277 17 252 
7278 17 252 
7279 17 252 
7280 17 252 
7281 17 252 
7282 17 252 
7283 17 252 
7284 17 252 
7285 17 253 
7286 17 253 
7287 17 253 
7288 17 253 
7289 17 253 
7290 17 253 
7291 17 253 
7292 17 253 
7293 17 253 
7294 17 253 
7295 17 253 
7296 17 253 
7297 17 253 
7298 17 253 
7299 17 253 
7300 17 253 
7301 17 253 
7302 17 253 
7303 17 253 
7304 17 253 
7305 17 253 
7306 17 253 
7307 17 253 
7308 17 253 
7309 17 253 
7310 17 253 
7311 17 253 
7312 17 253 
7313 17 253 
7314 17 253 
7315 17 253 
7316 17 253 
7317 17 253 
7318 17 253 
7319 17 253 
7320 17 253 
7321 17 253 
7322 17 253 
7323 17 253 
7324 17 253 
7325 17 254 
7326 17 253 
7327 17 253 
7328 17 254 
7329 17 253 
7330 17 253 
7331 17 253 
7332 17 254 
7333 17 253 
7334 17 253 
7335 17 254 
7336 29 270 
7337 29 271 
7338 33 269 
7339 35 269 
7340 36 267 
7341 36 267 
7342 37 267 
7343 37 266 
7344 37 266 
7345 37 266 
7346 37 266 
7347 38 265 
7348 37 265 
7349 37 265 
7350 37 265 
7351 38 266 
7352 37 265 
7353 37 265 
7354 37 265 
7355 37 266 
7356 37 265 
7357 37 265 
7358 38 265 
7359 37 266 
7360 37 266 
7361 38 265 
7362 38 266 
7363 37 265 
7364 37 266 
7365 38 265 
7366 37 266 
7367 38 266 
7368 38 266 
7369 38 265 
7370 37 266 
7371 38 266 
7372 38 266 
7373 38 266 
7374 38 265 
7375 37 266 
7376 37 266 
7377 37 266 
7378 37 266 
7379 38 266 
7380 37 266 
7381 38 266 
7382 38 266 
7383 38 266 
7384 37 266 
7385 38 266 
7386 38 266 
7387 37 266 
7388 37 267 
7389 37 266 
7390 37 266 
7391 38 266 
7392 38 266 
7393 38 266 
7394 37 266 
7395 38 266 
7396 38 266 
7397 37 266 
7398 38 266 
7399 37 266 
7400 37 266 
7401 38 266 
7402 38 267 
7403 38 266 
7404 37 266 
7405 38 266 
7406 38 266 
7407 37 266 
7408 38 266 
7409 37 266 
7410 38 266 
7411 38 266 
7412 38 267 
7413 38 267 
7414 38 266 
7415 38 266 
7416 38 266 
7417 37 266 
7418 37 266 
7419 38 267 
7420 38 266 
7421 37 266 
7422 38 266 
7423 37 267 
7424 38 267 
7425 38 266 
7426 38 266 
7427 38 266 
7428 38 267 
7429 38 266 
7430 38 266 
7431 39 267 
7432 37 267 
7433 37 266 
7434 38 266 
7435 37 266 
7436 37 266 
7437 38 266 
7438 38 266 
7439 38 267 
7440 38 266 
7441 37 266 
7442 37 266 
7443 37 266 
7444 38 267 
7445 38 266 
7446 38 266 
7447 38 267 
7448 37 266 
7449 37 267 
7450 37 266 
7451 37 267 
7452 37 267 
7453 38 267 
7454 38 267 
7455 38 267 
7456 38 267 
7457 39 267 
7458 37 268 
7459 37 269 
7460 33 271 
7461 18 257 
7462 18 257 
7463 18 257 
7464 18 257 
7465 19 256 
7466 18 257 
7467 18 256 
7468 18 257 
7469 18 256 
7470 18 257 
7471 18 256 
7472 18 256 
7473 18 257 
7474 17 257 
7475 17 257 
7476 16 258 
7477 17 258 
7478 16 258 
7479 17 257 
7480 17 257 
7481 17 257 
7482 17 257 
7483 17 257 
7484 18 255 
7485 18 255 
7486 18 255 
7487 18 255 
7488 17 255 
7489 17 256 
7490 18 256 
7491 18 257 
7492 17 258 
7493 18 258 
7494 17 258 
7495 17 259 
7496 17 260 
7497 16 262 
7498 15 267 
7499 15 269 
7500 15 273 
7501 15 274 
7502 15 275 
7503 14 276 
7504 19 268 
7505 10 276 
7506 10 279 
7507 14 263 
7508 14 273 
7509 18 264 
7510 16 264 
7511 17 264 
7512 16 276 
7513 20 266 
7514 22 265 
7515 22 266 
7516 21 264 
7517 24 265 
7518 28 270 
7519 28 269 
7520 29 269 
7521 52 279 
7522 53 279 
7523 40 271 
7524 49 282 
7525 107 290 
7526 119 288 
7527 121 287 
7528 123 287 
7529 125 287 
7530 129 287 
7531 132 287 
7532 136 286 
7533 138 286 
7534 140 286 
7535 142 286 
7536 143 286 
7537 145 286 
7538 148 286 
7539 149 286 
7540 150 286 
7541 151 286 
7542 152 286 
7543 154 286 
7544 156 285 
7545 158 284 
7546 162 284 
7547 166 285 
7548 169 285 
7549 168 288 
7550 181 286 
7551 186 287 
7552 191 287 
7553 195 287 
7554 199 288 
7555 203 287 
7556 205 287 
7557 206 287 
7558 206 287 
7559 207 286 
7560 207 285 
7561 207 284 
7562 208 284 
7563 209 283 
7564 210 283 
7565 206 286 
7566 210 285 
7567 212 283 
7568 214 282 
7569 215 282 
7570 215 282 
7571 215 282 
7572 217 280 
7573 220 279 
7574 222 277 
7575 222 276 
7576 224 276 
7577 225 276 
7578 226 276 
7579 238 271 
7580 240 270 
7581 241 269 
7582 243 267 
7583 244 267 
7584 245 267 
7585 247 267 
7586 248 267 
7587 250 267 
7588 240 276 
7589 241 277 
7590 242 277 
7591 243 279 
7592 252 278 
7593 255 276 
7594 253 280 
7595 253 281 
7596 253 280 
7597 256 276 
7598 257 275 
7599 257 276 
7600 256 279 
7601 260 275 
7602 262 274 
7603 262 275 
7604 261 278 
7605 258 285 
7606 259 285 
7607 258 286 
7608 258 286 
7609 259 287 
7610 259 287 
7611 260 288 
7612 262 287 
7613 264 287 
7614 266 287 
7615 267 287 
7616 269 287 
7617 270 287 
7618 271 287 
7619 271 286 
7620 272 286 
7621 272 286 
7622 272 286 
7623 273 286 
7624 272 286 
7625 272 286 
7626 272 286 
7627 273 286 
7628 272 286 
7629 272 286 
7630 272 285 
7631 272 283 
7632 273 281 
7633 272 280 
7634 273 278 
7635 272 269 
7636 272 268 
7637 270 265 
7638 270 262 
7639 270 258 
7640 270 256 
7641 270 254 
7642 269 253 
7643 269 251 
7644 268 249 
7645 267 247 
7646 266 244 
7647 266 243 
7648 265 242 
7649 264 242 
7650 264 243 
7651 262 241 
7652 262 242 
7653 261 242 
7654 259 242 
7655 258 242 
7656 257 242 
7657 255 242 
7658 254 242 
7659 252 242 
7660 251 242 
7661 250 242 
7662 249 240 
7663 248 240 
7664 246 238 
7665 246 238 
7666 245 238 
7667 245 238 
7668 245 238 
7669 245 237 
7670 245 238 
7671 245 238 
7672 245 238 
7673 246 238 
7674 245 238 
7675 245 238 
7676 246 238 
7677 246 238 
7678 246 238 
7679 246 238 
7680 246 238 
7681 246 238 
7682 246 239 
7683 245 239 
7684 246 238 
7685 246 238 
7686 246 238 
7687 246 238 
7688 246 238 
7689 246 238 
7690 246 238 
7691 246 238 
7692 246 238 
7693 246 238 
7694 246 238 
7695 246 238 
7696 246 238 
7697 246 238 
7698 246 238 
7699 246 238 
7700 246 238 
7701 246 238 
7702 246 238 
7703 246 238 
7704 246 238 
7705 246 238 
7706 246 238 
7707 246 238 
7708 246 238 
7709 246 238 
7710 246 238 
7711 246 238 
7712 246 238 
7713 246 238 
7714 246 238 
7715 246 238 
7716 246 238 
7717 246 238 
7718 246 238 
7719 246 238 
7720 246 238 
7721 247 238 
7722 246 238 
7723 246 238 
7724 246 238 
7725 246 238 
7726 246 238 
7727 246 238 
7728 246 238 
7729 247 238 
7730 246 239 
7731 246 237 
7732 245 237 
7733 244 236 
7734 243 235 
7735 243 234 
7736 243 235 
7737 243 233 
7738 243 234 
7739 243 234 
7740 242 235 
7741 242 234 
7742 243 235 
7743 243 236 
7744 243 237 
7745 243 237 
7746 243 238 
7747 243 239 
7748 243 239 
7749 243 239 
7750 243 239 
7751 243 239 
7752 243 239 
7753 243 239 
7754 243 239 
7755 244 239 
7756 244 238 
7757 245 238 
7758 246 237 
7759 247 236 
7760 248 237 
7761 249 236 
7762 249 236 
7763 249 237 
7764 249 237 
7765 249 237 
7766 249 237 
7767 249 237 
7768 250 237 
7769 250 237 
7770 249 237 
7771 249 237 
7772 250 237 
7773 249 237 
7774 249 237 
7775 249 237 
7776 249 237 
7777 249 237 
7778 249 237 
7779 249 237 
7780 250 237 
7781 250 237 
7782 250 236 
7783 251 234 
7784 253 232 
7785 254 229 
7786 257 227 
7787 259 222 
7788 261 218 
7789 263 216 
7790 265 215 
7791 267 213 
7792 268 212 
7793 269 210 
7794 270 208 
7795 271 208 
7796 272 207 
7797 271 205 
7798 272 203 
7799 272 199 
7800 273 196 
7801 274 193 
7802 275 188 
7803 275 182 
7804 275 177 
7805 276 169 
7806 276 164 
7807 277 158 
7808 277 151 
7809 278 150 
7810 278 144 
7811 277 140 
7812 275 135 
7813 275 129 
7814 274 125 
7815 275 121 
7816 275 115 
7817 275 106 
7818 275 101 
7819 274 97 
7820 272 90 
7821 271 84 
7822 270 76 
7823 269 64 
7824 270 61 
7825 270 56 
7826 270 51 
7827 269 47 
7828 269 45 
7829 269 43 
7830 268 42 
7831 267 42 
7832 267 41 
7833 265 41 
7834 263 42 
7835 262 42 
7836 261 42 
7837 258 41 
7838 257 41 
7839 256 39 
7840 254 37 
7841 254 36 
7842 253 35 
7843 255 34 
7844 255 33 
7845 257 33 
7846 258 31 
7847 259 32 
7848 258 32 
7849 258 32 
7850 258 33 
7851 258 32 
7852 259 32 
7853 259 32 
7854 260 33 
7855 261 33 
7856 262 34 
7857 262 35 
7858 263 36 
7859 264 36 
7860 264 36 
7861 264 36 
7862 264 36 
7863 264 37 
7864 264 36 
7865 264 37 
7866 264 37 
7867 264 37 
7868 265 38 
7869 265 38 
7870 265 39 
7871 265 39 
7872 266 40 
7873 266 40 
7874 266 40 
7875 266 40 
7876 267 40 
7877 266 39 
7878 266 39 
7879 266 38 
7880 266 38 
7881 266 37 
7882 267 36 
7883 268 36 
7884 268 36 
7885 269 35 
7886 270 35 
7887 270 35 
7888 271 34 
7889 271 34 
7890 272 34 
7891 272 34 
7892 272 34 
7893 272 34 
7894 272 34 
7895 272 34 
7896 272 34 
7897 272 33 
7898 272 34 
7899 272 34 
7900 271 34 
7901 271 34 
7902 270 33 
7903 270 33 
7904 271 33 
7905 270 34 
7906 270 33 
7907 270 33 
7908 271 33 
7909 271 33 
7910 272 33 
7911 273 32 
7912 274 32 
7913 274 28 
7914 275 27 
7915 275 27 
7916 275 26 
7917 275 25 
7918 276 25 
7919 276 26 
7920 276 26 
7921 276 26 
7922 276 28 
7923 276 26 
7924 276 26 
7925 276 26 
7926 276 26 
7927 276 26 
7928 276 26 
7929 276 27 
7930 276 26 
7931 276 28 
7932 276 28 
7933 276 26 
7934 276 26 
7935 276 26 
7936 276 26 
7937 276 28 
7938 277 27 
7939 276 28 
7940 275 31 
7941 274 31 
7942 274 30 
7943 273 32 
7944 273 32 
7945 272 32 
7946 271 32 
7947 269 32 
7948 267 31 
7949 265 32 
7950 263 33 
7951 260 33 
7952 258 33 
7953 256 33 
7954 254 33 
7955 252 33 
7956 251 33 
7957 250 34 
7958 250 33 
7959 250 34 
7960 250 34 
7961 250 33 
7962 250 33 
7963 251 34 
7964 251 34 
7965 250 33 
7966 251 34 
7967 250 33 
7968 250 33 
7969 250 33 
7970 250 33 
7971 251 33 
7972 250 33 
7973 250 33 
7974 251 33 
7975 251 33 
7976 251 33 
7977 251 33 
7978 251 33 
7979 251 33 
7980 251 33 
7981 251 33 
7982 251 34 
7983 251 33 
7984 251 33 
7985 251 33 
7986 252 34 
7987 252 34 
7988 251 33 
7989 251 33 
7990 251 33 
7991 252 34 
7992 251 33 
7993 251 33 
7994 251 33 
7995 251 33 
7996 252 33 
7997 252 34 
7998 252 34 
7999 251 33 
8000 251 33 
8001 251 33 
8002 251 33 
8003 251 33 
8004 252 33 
8005 251 33 
8006 252 33 
8007 252 34 
8008 252 33 
8009 251 33 
8010 251 33 
8011 252 33 
8012 252 34 
8013 251 33 
8014 252 33 
8015 252 33 
8016 251 33 
8017 251 33 
8018 251 33 
8019 251 33 
8020 251 34 
8021 249 33 
8022 247 33 
8023 244 32 
8024 242 32 
8025 237 31 
8026 232 30 
8027 227 30 
8028 222 30 
8029 214 28 
8030 207 25 
8031 198 20 
8032 185 16 
8033 178 14 
8034 169 13 
8035 167 14 
8036 158 14 
8037 149 13 
8038 142 12 
8039 131 12 
8040 122 11 
8041 116 11 
8042 112 11 
8043 110 12 
8044 109 12 
8045 107 12 
8046 106 13 
8047 104 13 
8048 103 13 
8049 102 13 
8050 101 13 
8051 98 13 
8052 97 12 
8053 95 12 
8054 94 13 
8055 93 13 
8056 92 14 
8057 90 14 
8058 84 18 
8059 78 23 
8060 76 24 
8061 75 25 
8062 75 25 
8063 76 26 
8064 74 26 
8065 74 27 
8066 57 43 
8067 57 44 
8068 57 44 
8069 57 46 
8070 57 44 
8071 58 44 
8072 59 45 
8073 59 45 
8074 59 45 
8075 59 44 
8076 59 45 
8077 84 11 
8078 85 11 
8079 85 11 
8080 84 12 
8081 85 12 
8082 87 12 
8083 88 12 
8084 87 12 
8085 88 13 
8086 87 14 
8087 87 14 
8088 87 14 
8089 86 15 
8090 86 14 
8091 86 14 
8092 85 13 
8093 86 13 
8094 86 13 
8095 86 13 
8096 86 13 
8097 85 13 
8098 86 13 
8099 86 13 
8100 85 13 
8101 86 13 
8102 86 13 
8103 86 13 
8104 86 13 
8105 86 13 
8106 86 13 
8107 86 13 
8108 86 13 
8109 86 13 
8110 86 13 
8111 86 13 
8112 86 13 
8113 86 13 
8114 86 13 
8115 86 13 
8116 86 13 
8117 86 13 
8118 86 13 
8119 86 13 
8120 86 13 
8121 86 13 
8122 86 13 
8123 86 13 
8124 86 13 
8125 86 13 
8126 86 13 
8127 86 13 
8128 86 13 
8129 86 13 
8130 86 13 
8131 86 13 
8132 86 13 
8133 86 13 
8134 86 12 
8135 86 13 
8136 86 12 
8137 86 13 
8138 86 13 
8139 86 13 
8140 86 13 
8141 86 13 
8142 86 13 
8143 86 13 
8144 86 13 
8145 86 13 
8146 86 13 
8147 86 13 
8148 86 13 
8149 86 13 
8150 86 13 
8151 86 13 
8152 86 13 
8153 86 13 
8154 56 51 
8155 86 13 
8156 86 12 
8157 57 51 
8158 57 51 
8159 86 13 
8160 86 12 
8161 86 13 
8162 86 13 
8163 86 13 
8164 86 13 
8165 86 13 
8166 86 13 
8167 86 13 
8168 86 13 
8169 86 13 
8170 86 13 
8171 86 13 
8172 86 13 
8173 86 13 
8174 86 13 
8175 86 13 
8176 86 12 
8177 86 13 
8178 87 13 
8179 88 12 
8180 88 12 
8181 88 12 
8182 88 12 
8183 88 10 
8184 87 12 
8185 86 12 
8186 85 12 
8187 85 12 
8188 85 11 
8189 84 12 
8190 84 11 
8191 86 12 
8192 86 12 
8193 84 11 
8194 84 11 
8195 87 11 
8196 87 11 
8197 87 11 
8198 87 11 
8199 85 11 
8200 86 11 
8201 87 11 
8202 87 11 
8203 86 11 
8204 87 12 
8205 86 11 
8206 86 11 
8207 87 11 
8208 88 11 
8209 87 11 
8210 86 10 
8211 88 11 
8212 88 11 
8213 88 11 
8214 87 11 
8215 88 11 
8216 89 11 
8217 88 12 
8218 87 12 
8219 88 12 
8220 87 11 
8221 87 11 
8222 87 11 
8223 87 11 
8224 87 11 
8225 87 11 
8226 87 11 
8227 86 11 
8228 86 11 
8229 86 11 
8230 86 11 
8231 87 11 
8232 87 11 
8233 87 12 
8234 87 12 
8235 87 12 
8236 87 12 
8237 87 12 
8238 87 11 
8239 87 12 
8240 85 12 
8241 86 12 
8242 85 12 
8243 86 11 
8244 85 12 
8245 86 12 
8246 86 12 
8247 86 12 
8248 86 12 
8249 86 12 
8250 87 12 
8251 85 12 
8252 86 12 
8253 87 12 
8254 87 12 
8255 86 11 
8256 87 11 
8257 87 11 
8258 88 11 
8259 86 11 
8260 85 11 
8261 85 10 
8262 83 10 
8263 83 10 
8264 82 10 
8265 81 11 
8266 55 45 
8267 55 45 
8268 55 45 
8269 56 45 
8270 55 45 
8271 56 44 
8272 56 44 
8273 56 44 
8274 55 44 
8275 56 44 
8276 55 44 
8277 56 44 
8278 56 44 
8279 55 44 
8280 56 44 
8281 56 43 
8282 56 43 
8283 56 43 
8284 56 43 
8285 56 43 
8286 55 43 
8287 82 10 
8288 68 27 
8289 56 43 
8290 56 43 
8291 56 43 
8292 68 27 
8293 68 27 
8294 69 27 
8295 60 34 
8296 61 35 
8297 63 34 
8298 68 25 
8299 70 29 
8300 77 23 
8301 71 29 
8302 77 23 
8303 72 36 
8304 78 22 
8305 74 28 
8306 80 22 
8307 87 8 
8308 88 8 
8309 88 8 
8310 89 9 
8311 83 37 
8312 83 38 
8313 84 38 
8314 92 9 
8315 92 9 
8316 93 9 
8317 92 10 
8318 83 40 
8319 93 10 
8320 93 10 
8321 93 10 
8322 94 10 
8323 93 11 
8324 94 11 
8325 94 11 
8326 94 12 
8327 94 12 
8328 96 13 
8329 96 14 
8330 96 15 
8331 96 15 
8332 96 16 
8333 95 15 
8334 95 14 
8335 96 14 
8336 95 14 
8337 96 14 
8338 96 14 
8339 95 13 
8340 96 13 
8341 96 14 
8342 96 14 
8343 96 14 
8344 95 15 
8345 96 14 
8346 96 15 
8347 96 15 
8348 96 15 
8349 96 15 
8350 95 15 
8351 95 14 
8352 95 14 
8353 95 15 
8354 95 13 
8355 95 14 
8356 95 14 
8357 95 14 
8358 95 13 
8359 94 14 
8360 94 14 
8361 95 13 
8362 94 13 
8363 95 13 
8364 95 14 
8365 95 13 
8366 96 13 
8367 96 13 
8368 97 14 
8369 98 15 
8370 95 20 
8371 96 24 
8372 96 30 
8373 96 34 
8374 98 38 
8375 98 42 
8376 96 46 
8377 68 91 
8378 67 94 
8379 64 97 
8380 61 100 
8381 60 101 
8382 58 106 
8383 62 102 
8384 59 111 
8385 55 120 
8386 51 128 
8387 45 138 
8388 42 146 
8389 42 152 
8390 41 158 
8391 40 165 
8392 37 172 
8393 35 177 
8394 33 181 
8395 32 185 
8396 29 191 
8397 27 196 
8398 26 199 
8399 25 203 
8400 24 208 
8401 24 212 
8402 23 216 
8403 22 219 
8404 22 223 
8405 21 225 
8406 21 228 
8407 21 229 
8408 20 229 
8409 20 229 
8410 19 229 
8411 19 229 
8412 19 230 
8413 19 231 
8414 18 232 
8415 18 232 
8416 18 236 
8417 18 236 
8418 18 237 
8419 19 237 
8420 19 238 
8421 19 240 
8422 20 242 
8423 20 242 
8424 20 243 
8425 20 244 
8426 20 245 
8427 21 244 
8428 20 244 
8429 19 245 
8430 18 247 
8431 18 244 
8432 18 244 
8433 18 243 
8434 18 243 
8435 18 241 
8436 18 240 
8437 19 240 
8438 19 239 
8439 20 239 
8440 21 239 
8441 23 239 
8442 25 240 
8443 26 240 
8444 27 241 
8445 28 242 
8446 28 242 
8447 28 242 
8448 28 242 
8449 28 242 
8450 28 242 
8451 29 243 
8452 30 244 
8453 30 244 
8454 30 245 
8455 30 245 
8456 31 245 
8457 31 245 
8458 31 245 
8459 30 245 
8460 30 245 
8461 31 244 
8462 30 244 
8463 29 244 
8464 29 245 
8465 29 245 
8466 29 244 
8467 29 244 
8468 29 244 
8469 29 244 
8470 29 244 
8471 29 245 
8472 29 244 
8473 29 244 
8474 29 244 
8475 29 244 
8476 29 244 
8477 29 244 
8478 29 244 
8479 29 244 
8480 29 244 
8481 29 244 
8482 29 244 
8483 29 244 
8484 29 244 
8485 29 244 
8486 29 244 
8487 29 244 
8488 29 244 
8489 29 244 
8490 29 244 
8491 29 244 
8492 29 244 
8493 29 244 
8494 29 245 
8495 29 244 
8496 29 244 
8497 29 245 
8498 29 245 
8499 30 245 
8500 30 245 
8501 29 245 
8502 29 245 
8503 28 244 
8504 27 243 
8505 24 241 
8506 24 241 
8507 24 240 
8508 23 240 
8509 23 239 
8510 23 239 
8511 22 239 
8512 22 239 
8513 22 239 
8514 22 239 
8515 22 239 
8516 22 239 
8517 22 239 
8518 22 239 
8519 22 239 
8520 22 239 
8521 22 239 
8522 22 239 
8523 22 238 
8524 22 238 
8525 22 238 
8526 22 239 
8527 22 238 
8528 22 238 
8529 22 238 
8530 22 238 
8531 22 239 
8532 22 239 
8533 22 238 
8534 22 237 
8535 22 238 
8536 22 238 
8537 22 238 
8538 22 237 
8539 22 238 
8540 22 237 
8541 22 238 
8542 22 238 
8543 22 238 
8544 22 237 
8545 22 237 
8546 22 237 
8547 22 237 
8548 22 237 
8549 23 237 
8550 22 237 
8551 22 237 
8552 22 237 
8553 22 237 
8554 22 237 
8555 23 236 
8556 23 237 
8557 22 236 
8558 23 237 
8559 22 236 
8560 22 236 
8561 26 239 
8562 26 240 
8563 27 240 
8564 28 240 
8565 28 240 
8566 28 240 
8567 28 240 
8568 27 239 
8569 27 239 
8570 27 238 
8571 27 239 
8572 26 239 
8573 26 239 
8574 26 239 
8575 27 239 
8576 26 239 
8577 26 239 
8578 26 239 
8579 26 239 
8580 26 238 
8581 26 238 
8582 26 239 
8583 26 239 
8584 26 238 
8585 27 239 
8586 26 239 
8587 26 238 
8588 26 239 
8589 26 238 
8590 26 239 
8591 26 239 
8592 26 239 
8593 26 239 
8594 26 238 
8595 24 237 
8596 24 237 
8597 26 238 
8598 24 237 
8599 26 238 
8600 23 236 
8601 24 236 
8602 23 236 
8603 23 236 
8604 23 236 
8605 24 236 
8606 23 236 
8607 23 236 
8608 23 236 
8609 23 236 
8610 24 236 
8611 24 236 
8612 24 236 
8613 24 235 
8614 24 236 
8615 24 236 
8616 24 236 
8617 24 236 
8618 24 236 
8619 24 236 
8620 24 236 
8621 24 236 
8622 23 236 
8623 23 236 
8624 23 236 
8625 23 236 
8626 23 236 
8627 23 236 
8628 23 236 
8629 23 236 
8630 23 236 
8631 23 236 
8632 23 236 
8633 23 236 
8634 23 236 
8635 23 236 
8636 23 236 
8637 23 237 
8638 23 237 
8639 23 237 
8640 23 236 
8641 23 236 
8642 23 236 
8643 23 236 
8644 23 236 
8645 23 235 
8646 23 236 
8647 23 236 
8648 23 236 
8649 23 235 
8650 23 236 
8651 23 235 
8652 23 235 
8653 23 235 
8654 23 235 
8655 23 235 
8656 23 235 
8657 23 235 
8658 23 235 
8659 23 236 
8660 23 235 
8661 23 235 
8662 23 235 
8663 23 235 
8664 23 235 
8665 23 235 
8666 23 235 
8667 23 235 
8668 23 235 
8669 23 235 
8670 23 235 
8671 23 235 
8672 23 235 
8673 23 235 
8674 23 235 
8675 23 235 
8676 23 235 
8677 23 235 
8678 23 235 
8679 23 235 
8680 23 235 
8681 23 235 
8682 23 235 
8683 23 235 
8684 23 235 
8685 23 235 
8686 23 235 
8687 23 235 
8688 23 235 
8689 23 235 
8690 23 235 
8691 23 235 
8692 23 235 
8693 23 235 
8694 23 235 
8695 23 235 
8696 23 235 
8697 23 235 
8698 23 235 
8699 23 235 
8700 23 235 
8701 23 235 
8702 23 235 
8703 23 235 
8704 23 235 
8705 23 235 
8706 23 235 
8707 23 235 
8708 23 235 
8709 23 235 
8710 23 235 
8711 23 235 
8712 23 235 
8713 23 235 
8714 23 235 
8715 23 235 
8716 23 235 
8717 23 235 
8718 23 235 
8719 23 235 
8720 23 235 
8721 23 235 
8722 23 235 
8723 23 235 
8724 23 235 
8725 23 235 
8726 23 235 
8727 23 235 
8728 23 235 
8729 23 235 
8730 23 235 
8731 23 234 
8732 23 234 
8733 23 234 
8734 23 234 
8735 24 234 
8736 24 233 
8737 25 232 
8738 25 232 
8739 26 232 
8740 25 231 
8741 25 231 
8742 25 231 
8743 25 230 
8744 25 230 
8745 26 230 
8746 26 230 
8747 26 229 
8748 26 229 
8749 26 229 
8750 26 229 
8751 26 229 
8752 26 229 
8753 26 229 
8754 26 229 
8755 26 230 
8756 26 229 
8757 26 229 
8758 26 229 
8759 26 229 
8760 26 229 
8761 26 229 
8762 25 229 
8763 26 229 
8764 26 229 
8765 26 230 
8766 26 230 
8767 26 230 
8768 25 231 
8769 25 231 
8770 25 233 
8771 25 233 
8772 23 234 
8773 25 236 
8774 25 237 
8775 25 238 
8776 24 237 
8777 26 238 
8778 23 236 
8779 23 236 
8780 23 237 
8781 23 236 
8782 25 238 
8783 26 238 
8784 22 234 
8785 25 238 
8786 22 235 
8787 22 237 
8788 22 238 
8789 21 240 
8790 21 241 
8791 20 242 
8792 20 243 
8793 20 246 
8794 20 247 
8795 20 250 
8796 21 253 
8797 18 237 
8798 18 239 
8799 18 240 
8800 18 241 
8801 19 242 
8802 19 243 
8803 19 246 
8804 19 247 
8805 18 249 
8806 18 251 
8807 18 254 
8808 17 256 
8809 17 259 
8810 19 258 
8811 15 267 
8812 15 270 
8813 22 264 
8814 23 270 
8815 25 273 
8816 17 271 
8817 20 283 
8818 22 282 
8819 81 284 
8820 94 283 
8821 95 282 
8822 95 282 
8823 96 281 
8824 96 281 
8825 97 280 
8826 97 281 
8827 97 280 
8828 98 280 
8829 98 279 
8830 98 279 
8831 98 278 
8832 99 278 
8833 99 278 
8834 99 277 
8835 97 279 
8836 100 276 
8837 100 276 
8838 100 275 
8839 101 275 
8840 101 275 
8841 100 276 
8842 100 275 
8843 101 275 
8844 100 276 
8845 100 276 
8846 101 276 
8847 100 277 
8848 100 276 
8849 100 276 
8850 100 276 
8851 101 276 
8852 101 276 
8853 100 276 
8854 100 276 
8855 100 276 
8856 100 276 
8857 100 276 
8858 100 276 
8859 100 277 
8860 100 276 
8861 100 276 
8862 100 276 
8863 100 277 
8864 100 277 
8865 100 276 
8866 100 276 
8867 100 277 
8868 100 277 
8869 100 276 
8870 100 276 
8871 100 277 
8872 100 276 
8873 100 276 
8874 100 276 
8875 98 279 
8876 99 276 
8877 99 275 
8878 98 275 
8879 98 275 
8880 98 274 
8881 97 273 
8882 96 272 
8883 96 271 
8884 95 268 
8885 95 266 
8886 95 264 
8887 96 261 
8888 95 259 
8889 95 257 
8890 96 255 
8891 96 254 
8892 96 252 
8893 96 250 
8894 95 249 
8895 95 249 
8896 95 248 
8897 95 246 
8898 96 245 
8899 96 243 
8900 95 241 
8901 95 240 
8902 95 238 
8903 94 236 
8904 93 234 
8905 93 232 
8906 92 231 
8907 93 230 
8908 93 230 
8909 92 230 
8910 93 230 
8911 93 230 
8912 93 231 
8913 92 231 
8914 93 231 
8915 93 231 
8916 92 230 
8917 92 230 
8918 92 230 
8919 92 230 
8920 93 227 
8921 93 227 
8922 93 227 
8923 94 228 
8924 93 228 
8925 93 228 
8926 93 228 
8927 93 229 
8928 93 229 
8929 92 229 
8930 93 229 
8931 92 229 
8932 93 229 
8933 93 229 
8934 93 231 
8935 93 230 
8936 93 230 
8937 93 231 
8938 93 231 
8939 93 229 
8940 93 231 
8941 93 231 
8942 93 231 
8943 93 231 
8944 93 231 
8945 93 231 
8946 93 231 
8947 93 231 
8948 93 231 
8949 93 231 
8950 93 231 
8951 93 231 
8952 93 231 
8953 93 231 
8954 93 231 
8955 93 231 
8956 93 231 
8957 93 231 
8958 93 231 
8959 93 231 
8960 93 231 
8961 93 231 
8962 93 231 
8963 93 231 
8964 93 231 
8965 93 231 
8966 93 231 
8967 93 231 
8968 93 231 
8969 93 231 
8970 93 231 
8971 93 231 
8972 93 231 
8973 93 231 
8974 93 231 
8975 93 231 
8976 93 231 
8977 93 231 
8978 93 231 
8979 93 231 
8980 93 231 
8981 93 231 
8982 93 231 
8983 93 231 
8984 93 231 
8985 93 231 
8986 93 232 
8987 93 232 
8988 93 231 
8989 93 231 
8990 93 231 
8991 93 232 
8992 93 232 
8993 93 232 
8994 93 231 
8995 93 231 
8996 93 231 
8997 93 232 
8998 93 232 
8999 93 232 
9000 94 231 
9001 94 231 
9002 93 231 
9003 93 232 
9004 94 231 
9005 94 231 
9006 94 232 
9007 94 231 
9008 93 231 
9009 93 232 
9010 94 232 
9011 94 232 
9012 94 231 
9013 93 231 
9014 94 231 
9015 94 231 
9016 94 232 
9017 94 232 
9018 94 231 
9019 93 232 
9020 93 231 
9021 94 231 
9022 94 232 
9023 93 232 
9024 93 231 
9025 93 231 
9026 93 232 
9027 93 232 
9028 94 232 
9029 94 231 
9030 94 231 
9031 93 231 
9032 93 232 
9033 94 231 
9034 94 232 
9035 94 232 
9036 94 231 
9037 93 232 
9038 93 232 
9039 94 232 
9040 94 232 
9041 94 231 
9042 94 231 
9043 94 231 
9044 94 232 
9045 94 232 
9046 94 231 
9047 94 231 
9048 94 231 
9049 94 231 
9050 94 231 
9051 94 232 
9052 94 232 
9053 94 231 
9054 94 232 
9055 94 232 
9056 94 232 
9057 94 232 
9058 94 232 
9059 94 231 
9060 94 231 
9061 94 232 
9062 94 232 
9063 94 232 
9064 94 232 
9065 94 231 
9066 94 231 
9067 94 231 
9068 94 231 
9069 94 231 
9070 94 232 
9071 94 231 
9072 94 231 
9073 94 232 
9074 94 231 
9075 94 232 
9076 94 231 
9077 94 232 
9078 94 232 
9079 94 232 
9080 94 232 
9081 94 232 
9082 94 232 
9083 94 231 
9084 94 232 
9085 94 232 
9086 94 231 
9087 94 231 
9088 94 231 
9089 94 232 
9090 94 231 
9091 94 232 
9092 94 231 
9093 94 231 
9094 94 231 
9095 94 232 
9096 94 231 
9097 94 232 
9098 94 231 
9099 94 232 
9100 94 232 
9101 94 231 
9102 94 232 
9103 94 231 
9104 94 231 
9105 94 231 
9106 94 231 
9107 94 232 
9108 94 232 
9109 94 231 
9110 94 232 
9111 94 232 
9112 94 231 
9113 94 231 
9114 94 231 
9115 94 231 
9116 94 232 
9117 94 232 
9118 94 232 
9119 93 232 
9120 94 231 
9121 94 231 
9122 94 232 
9123 94 232 
9124 94 232 
9125 94 231 
9126 94 232 
9127 94 232 
9128 94 231 
9129 94 232 
9130 93 232 
9131 94 231 
9132 94 231 
9133 93 232 
9134 93 232 
9135 93 232 
9136 94 232 
9137 93 232 
9138 93 232 
9139 93 232 
9140 94 231 
9141 93 232 
9142 93 232 
9143 93 232 
9144 93 232 
9145 93 232 
9146 94 231 
9147 93 232 
9148 93 229 
9149 93 228 
9150 92 228 
9151 90 226 
9152 89 225 
9153 87 225 
9154 86 224 
9155 83 226 
9156 81 225 
9157 81 224 
9158 81 224 
9159 81 224 
9160 81 224 
9161 80 223 
9162 81 224 
9163 81 224 
9164 80 224 
9165 81 224 
9166 81 224 
9167 81 225 
9168 80 223 
9169 80 223 
9170 80 223 
9171 80 223 
9172 80 223 
9173 81 224 
9174 80 223 
9175 80 223 
9176 80 223 
9177 78 221 
9178 76 221 
9179 76 221 
9180 77 221 
9181 78 219 
9182 78 218 
9183 78 217 
9184 78 217 
9185 78 216 
9186 77 216 
9187 78 216 
9188 81 218 
9189 81 218 
9190 81 219 
9191 81 218 
9192 81 218 
9193 81 218 
9194 80 218 
9195 81 218 
9196 81 219 
9197 81 219 
9198 81 218 
9199 81 218 
9200 81 218 
9201 81 218 
9202 81 218 
9203 81 218 
9204 81 218 
9205 81 218 
9206 81 218 
9207 81 218 
9208 81 218 
9209 81 218 
9210 81 218 
9211 81 218 
9212 78 216 
9213 78 216 
9214 77 215 
9215 75 215 
9216 75 215 
9217 74 215 
9218 70 213 
9219 70 215 
9220 69 215 
9221 66 213 
9222 65 213 
9223 62 212 
9224 61 211 
9225 61 211 
9226 60 210 
9227 59 211 
9228 58 211 
9229 57 211 
9230 54 211 
9231 53 211 
9232 52 212 
9233 51 212 
9234 51 213 
9235 50 213 
9236 49 213 
9237 46 213 
9238 43 212 
9239 46 211 
9240 45 212 
9241 38 213 
9242 36 216 
9243 34 220 
9244 33 222 
9245 35 223 
9246 35 224 
9247 35 226 
9248 33 228 
9249 34 227 
9250 33 228 
9251 32 229 
9252 30 229 
9253 30 228 
9254 30 228 
9255 30 228 
9256 30 226 
9257 29 227 
9258 30 227 
9259 30 226 
9260 30 226 
9261 30 226 
9262 30 226 
9263 30 227 
9264 30 226 
9265 30 227 
9266 30 226 
9267 29 228 
9268 28 229 
9269 28 231 
9270 27 233 
9271 27 235 
9272 25 239 
9273 26 242 
9274 25 230 
9275 24 232 
9276 26 252 
9277 23 234 
9278 23 256 
9279 23 258 
9280 18 245 
9281 18 247 
9282 18 248 
9283 16 252 
9284 17 250 
9285 17 252 
9286 17 254 
9287 17 257 
9288 64 289 
9289 68 288 
9290 71 287 
9291 74 286 
9292 76 285 
9293 79 284 
9294 82 284 
9295 84 283 
9296 86 282 
9297 88 282 
9298 89 281 
9299 91 279 
9300 92 277 
9301 93 276 
9302 95 274 
9303 96 272 
9304 97 270 
9305 98 269 
9306 98 269 
9307 99 269 
9308 100 269 
9309 99 270 
9310 100 270 
9311 100 271 
9312 100 271 
9313 101 271 
9314 101 271 
9315 101 271 
9316 100 271 
9317 100 271 
9318 100 271 
9319 100 271 
9320 100 271 
9321 100 271 
9322 100 271 
9323 100 271 
9324 100 271 
9325 100 271 
9326 100 271 
9327 100 271 
9328 100 271 
9329 100 271 
9330 100 271 
9331 100 271 
9332 100 271 
9333 100 271 
9334 100 271 
9335 100 271 
9336 100 271 
9337 100 271 
9338 100 271 
9339 100 271 
9340 100 271 
9341 100 271 
9342 100 271 
9343 100 271 
9344 100 271 
9345 100 271 
9346 100 271 
9347 100 271 
9348 100 271 
9349 100 271 
9350 100 271 
9351 100 271 
9352 100 271 
9353 100 271 
9354 100 271 
9355 100 271 
9356 100 271 
9357 100 271 
9358 100 271 
9359 100 271 
9360 100 271 
9361 100 271 
9362 100 271 
9363 100 271 
9364 100 271 
9365 100 271 
9366 100 271 
9367 100 271 
9368 100 271 
9369 100 271 
9370 100 271 
9371 100 271 
9372 100 271 
9373 100 271 
9374 100 271 
9375 100 271 
9376 100 271 
9377 100 271 
9378 100 271 
9379 100 271 
9380 100 271 
9381 100 271 
9382 100 271 
9383 100 271 
9384 100 271 
9385 100 271 
9386 100 271 
9387 100 271 
9388 100 271 
9389 100 271 
9390 100 271 
9391 100 271 
9392 100 271 
9393 100 271 
9394 100 271 
9395 100 271 
9396 100 271 
9397 100 271 
9398 100 271 
9399 100 271 
9400 100 271 
9401 100 271 
9402 100 271 
9403 100 271 
9404 100 271 
9405 100 271 
9406 100 271 
9407 100 271 
9408 100 271 
9409 100 271 
9410 101 271 
9411 102 271 
9412 104 272 
9413 109 272 
9414 114 272 
9415 120 273 
9416 128 273 
9417 136 274 
9418 145 273 
9419 151 273 
9420 159 272 
9421 167 270 
9422 173 269 
9423 180 265 
9424 190 262 
9425 198 262 
9426 203 259 
9427 209 256 
9428 206 260 
9430 235 249 
9431 239 249 
9432 241 248 
9433 243 248 
9434 243 247 
9435 243 247 
9436 244 246 
9437 244 246 
9438 244 246 
9439 243 247 
9440 244 246 
9441 244 246 
9442 243 247 
9443 243 247 
9444 243 246 
9445 244 247 
9446 243 247 
9447 243 247 
9448 244 246 
9449 243 247 
9450 243 247 
9451 244 247 
9452 244 247 
9453 243 247 
9454 243 247 
9455 244 247 
9456 244 247 
9457 243 247 
9458 243 247 
9459 244 247 
9460 243 247 
9461 243 247 
9462 243 247 
9463 244 247 
9464 243 247 
9465 243 247 
9466 243 247 
9467 243 247 
9468 243 247 
9469 243 247 
9470 243 247 
9471 243 247 
9472 243 247 
9473 243 247 
9474 243 247 
9475 243 247 
9476 243 247 
9477 243 247 
9478 243 247 
9479 243 247 
9480 243 247 
9481 244 246 
9482 244 245 
9483 245 242 
9484 245 238 
9485 245 235 
9486 243 233 
9487 242 230 
9488 241 227 
9489 240 227 
9490 239 227 
9491 239 226 
9492 240 227 
9493 240 227 
9494 239 225 
9495 238 224 
9496 236 223 
9497 234 221 
9498 233 219 
9499 232 218 
9500 231 217 
9501 231 217 
9502 230 216 
9503 230 216 
9504 230 215 
9505 231 217 
9506 231 217 
9507 231 217 
9508 230 217 
9509 228 219 
9510 224 221 
9511 219 223 
9512 214 225 
9513 210 225 
9514 207 226 
9515 204 227 
9516 202 228 
9517 200 229 
9518 197 231 
9519 196 233 
9520 194 232 
9521 143 261 
9522 169 241 
9523 179 234 
9524 195 225 
9525 198 281 
9526 202 282 
9527 202 283 
9528 202 283 
9529 202 281 
9530 202 281 
9531 203 280 
9532 203 280 
9533 205 281 
9534 206 281 
9535 206 280 
9536 206 280 
9537 206 280 
9538 206 280 
9539 206 281 
9540 206 280 
9541 207 280 
9542 205 280 
9543 205 280 
9544 206 280 
9545 204 280 
9546 204 282 
9547 205 280 
9548 208 277 
9549 208 275 
9550 208 274 
9551 208 274 
9552 207 271 
9553 197 276 
9554 205 272 
9555 205 272 
9556 214 276 
9557 203 272 
9558 202 272 
9559 202 272 
9560 197 273 
9561 197 276 
9562 203 274 
9563 200 280 
9564 201 281 
9565 197 282 
9566 196 284 
9567 197 285 
9568 197 286 
9569 198 286 
9570 199 287 
9571 202 287 
9572 204 286 
9573 206 285 
9574 207 285 
9575 207 286 
9576 208 286 
9577 209 285 
9578 211 285 
9579 214 284 
9580 216 285 
9581 217 284 
9582 220 285 
9583 224 285 
9584 226 286 
9585 176 284 
9586 175 284 
9587 177 286 
9588 174 287 
9589 171 289 
9590 171 289 
9591 136 289 
9592 105 289 
9593 90 291 
9594 59 292 
9595 55 292 
9596 53 292 
9597 55 256 
9598 86 221 
9599 86 220 
9600 86 219 
9601 86 220 
9602 86 219 
9603 86 220 
9604 86 220 
9605 86 220 
9606 86 219 
9607 86 220 
9608 84 223 
9609 56 258 
9610 59 256 
9612 276 217 
9613 275 216 
9614 275 215 
9615 275 215 
9616 276 216 
9617 276 217 
9618 279 222 
9619 277 216 
9620 278 221 
9621 274 215 
9622 278 215 
9624 143 221 
# Trial 1 - POSITION_rat_training_OS_baseline_ repeat_2_t0014_raw.txt
122 236 263 
123 228 271 
124 224 274 
125 221 275 
126 212 275 
127 206 275 
128 205 276 
129 215 273 
130 190 272 
131 185 271 
132 185 269 
133 184 271 
134 182 270 
135 179 270 
136 175 268 
137 168 267 
138 161 258 
139 178 255 
140 175 255 
141 170 255 
142 106 258 
143 104 257 
144 102 257 
145 101 257 
146 100 257 
147 101 256 
148 100 256 
149 99 257 
150 98 257 
151 97 258 
152 96 260 
153 96 262 
154 95 264 
155 94 266 
156 93 268 
157 92 270 
158 92 272 
159 90 272 
160 90 273 
161 90 273 
162 91 273 
163 90 272 
164 90 272 
165 90 271 
166 90 270 
167 90 269 
168 90 267 
169 90 266 
170 89 265 
171 89 265 
172 87 264 
173 89 265 
174 87 271 
175 87 274 
176 86 274 
177 147 292 
178 90 267 
179 148 290 
180 149 290 
181 89 268 
182 89 268 
183 148 289 
184 87 267 
185 83 267 
186 81 268 
187 81 270 
188 81 270 
189 145 285 
190 144 286 
191 144 286 
192 145 286 
193 75 273 
194 143 285 
195 143 285 
196 143 285 
197 140 286 
198 139 286 
199 68 272 
200 136 287 
201 135 290 
202 66 275 
203 66 273 
204 65 275 
205 131 286 
206 131 287 
207 130 288 
208 133 288 
209 135 287 
210 133 288 
211 133 288 
212 131 288 
213 133 288 
214 133 288 
215 132 288 
216 133 288 
217 132 288 
218 132 288 
219 132 288 
220 132 288 
221 133 288 
222 131 289 
223 132 289 
224 133 289 
225 130 289 
226 130 289 
227 132 289 
228 131 289 
229 131 289 
230 133 288 
231 133 288 
232 129 288 
233 131 287 
234 128 289 
235 130 289 
236 126 289 
237 127 289 
238 127 289 
239 127 289 
240 127 289 
241 127 289 
242 128 289 
243 129 289 
244 129 289 
245 129 290 
246 129 289 
247 129 289 
248 127 289 
249 129 289 
250 128 289 
251 128 289 
252 129 289 
253 130 289 
254 129 289 
255 128 289 
256 128 289 
257 128 289 
258 128 289 
259 129 289 
260 129 289 
261 128 289 
262 128 289 
263 130 289 
264 128 289 
265 126 289 
266 129 289 
267 127 288 
268 127 289 
269 128 288 
270 124 288 
271 124 288 
272 124 287 
273 121 287 
274 121 287 
275 123 286 
276 122 287 
277 121 287 
278 122 287 
279 123 287 
280 122 288 
281 123 285 
282 121 287 
283 121 285 
284 121 286 
285 120 288 
286 121 288 
287 122 288 
288 122 288 
289 121 287 
290 123 287 
291 122 288 
292 123 287 
293 123 286 
294 122 287 
295 122 287 
296 121 287 
297 122 286 
298 122 287 
299 121 288 
300 122 287 
301 121 288 
302 121 288 
303 121 287 
304 61 275 
305 61 274 
306 122 286 
307 121 288 
308 123 288 
309 60 275 
310 123 288 
311 123 287 
312 123 287 
313 59 275 
314 122 287 
315 122 288 
316 59 274 
317 121 287 
318 59 275 
319 122 287 
320 122 286 
321 120 292 
323 116 289 
324 126 285 
325 125 286 
326 122 286 
327 124 285 
328 122 287 
329 122 286 
330 122 286 
331 121 287 
332 123 286 
333 122 287 
334 122 286 
335 119 287 
336 118 287 
337 118 287 
338 119 287 
339 119 287 
340 121 286 
341 119 287 
342 123 285 
343 118 287 
344 119 287 
345 116 288 
346 119 287 
347 123 286 
348 119 287 
349 119 287 
350 120 287 
351 122 286 
352 121 286 
353 120 287 
354 120 287 
355 124 285 
356 117 289 
357 120 286 
358 121 287 
359 120 287 
360 122 286 
361 122 286 
362 120 287 
363 120 286 
364 121 286 
365 122 286 
366 121 286 
367 121 286 
368 122 286 
369 121 286 
370 119 287 
371 119 287 
372 121 286 
373 120 286 
374 122 285 
375 122 285 
376 124 285 
377 117 288 
378 121 285 
379 122 285 
380 123 285 
381 122 285 
382 119 286 
383 119 286 
384 119 285 
385 118 285 
386 118 285 
387 118 285 
388 117 285 
389 119 284 
390 119 284 
391 119 285 
392 118 286 
393 120 285 
394 118 284 
395 119 284 
396 120 285 
397 119 284 
398 120 285 
399 120 285 
400 119 284 
401 119 285 
402 120 284 
403 119 285 
404 120 284 
405 119 284 
406 121 284 
407 121 285 
408 122 285 
409 124 285 
410 128 284 
411 126 285 
412 127 283 
413 127 284 
414 127 284 
415 124 284 
416 122 284 
417 125 284 
418 119 285 
419 123 284 
420 123 284 
421 126 283 
422 125 284 
423 123 284 
424 122 285 
425 122 284 
426 128 284 
427 127 283 
428 127 282 
429 125 282 
430 126 280 
431 126 277 
432 124 279 
433 123 277 
434 121 278 
435 120 278 
436 118 279 
437 114 280 
439 27 289 
440 24 288 
441 21 287 
442 18 286 
443 15 285 
444 11 284 
445 13 282 
446 13 281 
447 13 280 
448 14 279 
449 15 278 
450 16 277 
451 16 277 
452 14 276 
453 13 275 
454 13 274 
455 14 272 
456 16 268 
457 18 264 
458 19 260 
459 20 252 
460 19 250 
461 20 247 
462 20 244 
463 19 243 
464 20 242 
465 19 241 
466 19 240 
467 18 240 
468 19 240 
469 19 240 
470 18 241 
471 19 241 
472 19 241 
473 20 241 
474 20 241 
475 20 241 
476 21 241 
477 20 241 
478 21 241 
479 21 241 
480 20 242 
481 20 242 
482 20 242 
483 20 242 
484 20 242 
485 19 242 
486 19 241 
487 19 242 
488 19 242 
489 19 242 
490 19 242 
491 19 241 
492 19 241 
493 18 240 
494 17 239 
495 17 239 
496 16 238 
497 15 238 
498 15 238 
499 15 239 
500 14 240 
501 14 240 
502 15 240 
503 15 240 
504 15 240 
505 15 241 
506 16 241 
507 16 241 
508 16 241 
509 16 241 
510 16 240 
511 15 240 
512 15 239 
513 16 239 
514 15 239 
515 14 239 
516 14 238 
517 13 238 
518 12 238 
519 11 238 
520 10 238 
521 10 238 
522 10 238 
523 10 238 
524 10 238 
525 10 238 
526 10 238 
527 10 238 
528 10 238 
529 10 238 
530 11 236 
531 10 237 
532 10 238 
533 11 236 
534 11 236 
535 12 236 
536 12 235 
537 12 235 
538 11 235 
539 10 238 
540 9 239 
541 10 238 
542 9 239 
543 10 238 
544 9 238 
545 9 238 
546 9 239 
547 9 238 
548 9 237 
549 9 237 
550 9 237 
551 9 237 
552 9 237 
553 9 237 
554 9 236 
555 9 236 
556 9 236 
557 9 236 
558 9 235 
559 9 235 
560 9 236 
561 9 235 
562 9 236 
563 9 236 
564 9 235 
565 9 235 
566 9 236 
567 9 236 
568 9 236 
569 9 236 
570 9 236 
571 9 236 
572 9 236 
573 9 236 
574 8 236 
575 8 235 
576 8 235 
577 8 235 
578 8 235 
579 8 235 
580 8 235 
581 8 235 
582 8 235 
583 8 235 
584 8 236 
585 8 235 
586 8 235 
587 8 235 
588 8 235 
589 9 235 
590 8 235 
591 8 235 
592 8 235 
593 8 235 
594 9 235 
595 9 235 
596 8 235 
597 9 235 
598 9 235 
599 9 235 
600 8 234 
601 9 235 
602 9 235 
603 9 235 
604 9 235 
605 9 235 
606 9 235 
607 10 237 
608 10 238 
609 11 238 
610 11 238 
611 11 238 
612 12 238 
613 12 238 
614 12 238 
615 12 238 
616 12 239 
617 12 240 
618 13 239 
619 15 238 
620 15 238 
621 15 239 
622 15 239 
623 14 240 
624 15 240 
625 14 240 
626 14 240 
627 15 241 
628 14 242 
629 15 241 
630 15 241 
631 15 242 
632 15 242 
633 15 243 
634 15 242 
635 15 243 
636 14 244 
637 14 244 
638 14 245 
639 13 245 
640 13 245 
641 13 246 
642 13 246 
643 13 246 
644 13 246 
645 13 246 
646 13 245 
647 13 245 
648 13 245 
649 13 245 
650 13 245 
651 14 245 
652 13 245 
653 13 245 
654 13 245 
655 13 245 
656 13 245 
657 13 245 
658 13 246 
659 13 246 
660 13 245 
661 13 246 
662 13 246 
663 13 246 
664 13 246 
665 13 246 
666 14 246 
667 14 247 
668 14 248 
669 14 248 
670 14 249 
671 14 249 
672 14 250 
673 14 250 
674 14 249 
675 14 249 
676 15 249 
677 15 249 
678 15 249 
679 15 247 
680 15 246 
681 15 245 
682 15 244 
683 16 242 
684 16 241 
685 16 240 
686 16 240 
687 16 240 
688 15 240 
689 15 239 
690 14 239 
691 13 239 
692 12 240 
693 12 239 
694 11 239 
695 11 239 
696 11 239 
697 10 239 
698 10 238 
699 10 238 
700 10 238 
701 10 238 
702 9 238 
703 9 238 
704 9 238 
705 9 238 
706 9 238 
707 9 238 
708 9 237 
709 9 237 
710 9 236 
711 9 236 
712 9 236 
713 9 237 
714 9 237 
715 9 237 
716 9 237 
717 9 236 
718 9 236 
719 9 237 
720 9 236 
721 10 236 
722 9 236 
723 9 235 
724 9 236 
725 9 236 
726 9 236 
727 9 236 
728 9 237 
729 9 236 
730 9 236 
731 9 235 
732 8 235 
733 8 235 
734 9 235 
735 9 235 
736 8 235 
737 8 234 
738 8 234 
739 9 233 
740 9 235 
741 9 235 
742 8 235 
743 9 235 
744 9 235 
745 9 234 
746 9 234 
747 9 235 
748 9 234 
749 9 234 
750 9 234 
751 9 236 
752 10 237 
753 10 237 
754 11 238 
755 11 238 
756 11 237 
757 11 237 
758 11 237 
759 10 237 
760 10 237 
761 10 237 
762 10 237 
763 10 236 
764 10 237 
765 10 237 
766 10 238 
767 10 238 
768 10 238 
769 10 238 
770 10 238 
771 11 238 
772 11 239 
773 11 239 
774 12 239 
775 12 238 
776 13 239 
777 13 238 
778 14 238 
779 14 238 
780 14 238 
781 14 239 
782 14 239 
783 14 239 
784 14 239 
785 14 239 
786 16 240 
787 16 241 
788 17 241 
789 19 242 
790 20 243 
791 20 244 
792 21 244 
793 22 245 
794 22 245 
795 23 246 
796 23 246 
797 23 247 
798 23 247 
799 23 248 
800 23 248 
801 25 249 
802 25 249 
803 25 250 
804 26 250 
805 26 250 
806 27 252 
807 28 253 
808 28 254 
809 29 254 
810 30 255 
811 31 255 
812 31 256 
813 32 257 
814 33 258 
815 34 258 
816 35 259 
817 34 259 
818 35 259 
819 35 260 
820 35 260 
821 35 260 
822 35 261 
823 35 261 
824 36 261 
825 37 262 
826 35 262 
827 35 263 
828 36 263 
829 36 264 
830 36 264 
831 37 264 
832 37 265 
833 37 265 
834 37 264 
835 37 263 
836 37 264 
837 37 263 
838 38 264 
839 38 264 
840 38 264 
841 38 264 
842 38 264 
843 38 264 
844 38 264 
845 38 264 
846 38 265 
847 38 265 
848 37 264 
849 38 265 
850 37 264 
851 37 264 
852 37 264 
853 37 265 
854 37 265 
855 38 264 
856 38 264 
857 38 264 
858 38 265 
859 38 265 
860 40 266 
861 38 266 
862 39 267 
863 40 267 
864 40 267 
865 41 267 
866 42 267 
867 41 268 
868 40 267 
869 39 267 
870 39 267 
871 39 266 
872 38 266 
873 39 266 
874 38 265 
875 38 265 
876 38 265 
877 38 265 
878 39 264 
879 40 265 
880 40 264 
881 41 264 
882 41 264 
883 41 264 
884 41 264 
885 42 265 
886 41 264 
887 41 264 
888 42 265 
889 42 265 
890 42 265 
891 41 265 
892 42 265 
893 42 265 
894 41 265 
895 41 265 
896 41 265 
897 41 264 
898 41 264 
899 41 265 
900 41 264 
901 41 264 
902 41 264 
903 41 264 
904 41 264 
905 41 264 
906 41 264 
907 41 264 
908 41 265 
909 41 265 
910 41 265 
911 41 265 
912 41 265 
913 41 264 
914 42 264 
915 41 264 
916 41 264 
917 42 261 
918 40 263 
919 40 263 
920 40 263 
921 39 263 
922 39 263 
923 38 263 
924 38 263 
925 38 262 
926 37 261 
927 39 257 
928 37 258 
929 36 258 
930 36 257 
931 36 256 
932 38 253 
933 38 253 
934 36 255 
935 38 253 
936 36 254 
937 36 254 
938 36 254 
939 35 254 
940 35 254 
941 35 254 
942 35 255 
943 35 255 
944 35 255 
945 35 255 
946 35 254 
947 35 254 
948 35 254 
949 35 254 
950 35 254 
951 38 252 
952 38 253 
953 35 255 
954 35 256 
955 35 257 
956 35 257 
957 35 259 
958 35 260 
959 36 262 
960 36 262 
961 37 264 
962 37 264 
963 37 265 
964 39 265 
965 39 266 
966 40 267 
967 42 268 
968 42 268 
969 42 268 
970 42 268 
971 42 267 
972 42 267 
973 42 267 
974 42 266 
978 41 266 
979 41 265 
980 41 265 
981 40 265 
982 39 264 
983 38 263 
984 41 259 
985 40 257 
986 39 256 
987 39 254 
988 39 253 
989 39 253 
990 39 253 
991 39 252 
992 39 251 
993 40 250 
994 40 250 
995 41 248 
996 42 247 
997 43 243 
998 44 242 
999 45 240 
1000 46 239 
1001 47 238 
1002 46 237 
1003 46 237 
1004 45 238 
1005 45 238 
1006 42 242 
1007 42 242 
1008 41 244 
1009 40 247 
1010 38 248 
1011 36 250 
1012 36 250 
1013 35 251 
1014 34 252 
1015 34 253 
1016 34 253 
1017 35 253 
1018 34 253 
1019 34 251 
1020 33 250 
1021 32 248 
1022 31 246 
1023 30 245 
1024 30 244 
1025 29 243 
1026 28 242 
1027 28 242 
1028 26 241 
1029 24 240 
1030 24 239 
1031 23 237 
1032 21 237 
1033 20 236 
1034 19 237 
1035 20 238 
1036 20 238 
1037 20 238 
1038 21 238 
1039 20 238 
1040 20 238 
1041 20 239 
1042 21 241 
1043 21 243 
1044 21 245 
1045 22 247 
1046 23 249 
1047 23 251 
1048 24 252 
1049 26 253 
1050 27 254 
1051 28 255 
1052 29 257 
1053 30 259 
1054 32 260 
1055 32 262 
1056 33 263 
1057 35 264 
1058 35 264 
1059 37 266 
1060 37 267 
1061 37 268 
1062 38 268 
1063 37 267 
1064 37 267 
1065 36 267 
1066 37 267 
1067 36 267 
1068 36 268 
1069 37 268 
1070 37 269 
1071 37 271 
1072 40 272 
1073 41 273 
1074 42 273 
1075 43 274 
1076 43 274 
1077 44 274 
1078 43 274 
1079 43 272 
1080 43 272 
1081 44 273 
1082 44 273 
1083 44 272 
1084 45 272 
1085 45 272 
1086 44 272 
1087 45 272 
1088 47 271 
1089 47 271 
1090 48 271 
1091 48 272 
1092 49 272 
1093 48 273 
1094 49 274 
1095 50 275 
1096 51 277 
1097 51 278 
1098 52 279 
1099 53 280 
1100 54 280 
1101 54 281 
1102 56 282 
1103 57 282 
1104 58 283 
1105 60 284 
1106 62 285 
1107 64 285 
1108 67 285 
1109 69 285 
1110 72 285 
1111 74 285 
1112 76 285 
1113 77 284 
1114 79 284 
1115 80 284 
1116 80 283 
1117 82 283 
1118 83 282 
1119 84 280 
1120 85 279 
1121 86 277 
1122 87 277 
1123 88 276 
1124 89 274 
1125 90 272 
1126 91 272 
1127 91 270 
1128 91 268 
1129 92 269 
1130 92 269 
1131 92 267 
1132 92 267 
1133 92 266 
1134 92 266 
1135 92 265 
1136 92 264 
1137 92 265 
1138 92 264 
1139 93 264 
1140 93 264 
1141 93 264 
1142 93 263 
1143 93 264 
1144 93 264 
1145 93 264 
1146 93 264 
1147 93 264 
1148 93 264 
1149 93 264 
1150 93 264 
1151 93 264 
1152 93 265 
1153 92 264 
1154 92 265 
1155 93 265 
1156 92 265 
1157 92 265 
1158 93 265 
1159 92 265 
1160 92 265 
1161 92 265 
1162 92 265 
1163 92 266 
1164 92 266 
1165 92 266 
1166 93 266 
1167 92 266 
1168 92 265 
1169 93 265 
1170 93 265 
1171 93 265 
1172 92 265 
1173 93 265 
1174 93 265 
1175 93 264 
1176 93 265 
1177 93 264 
1178 93 265 
1179 93 265 
1180 93 265 
1181 93 264 
1182 93 265 
1183 93 265 
1184 93 264 
1185 93 264 
1186 93 264 
1187 93 264 
1188 93 264 
1189 93 264 
1190 93 265 
1191 93 266 
1192 93 266 
1193 93 266 
1194 93 265 
1195 93 266 
1196 93 266 
1197 93 266 
1198 93 266 
1199 93 266 
1200 93 266 
1201 93 266 
1202 93 265 
1203 93 265 
1204 93 266 
1205 93 265 
1206 93 266 
1207 93 268 
1208 93 268 
1209 93 268 
1210 93 268 
1211 93 267 
1212 93 267 
1213 93 267 
1214 93 267 
1215 93 267 
1216 93 267 
1217 93 267 
1218 93 266 
1219 93 266 
1220 93 267 
1221 93 267 
1222 93 266 
1223 93 267 
1224 93 267 
1225 93 267 
1226 93 267 
1227 93 267 
1228 93 267 
1229 93 267 
1230 93 267 
1231 93 267 
1232 93 267 
1233 93 267 
1234 93 266 
1235 93 267 
1236 93 267 
1237 93 267 
1238 93 268 
1239 93 268 
1240 93 268 
1241 93 268 
1242 93 268 
1243 93 268 
1244 93 268 
1245 93 268 
1246 93 268 
1247 93 269 
1248 93 268 
1249 93 268 
1250 93 268 
1251 93 268 
1252 93 268 
1253 93 268 
1254 93 268 
1255 93 268 
1256 93 268 
1257 93 268 
1258 93 268 
1259 93 268 
1260 93 268 
1261 93 268 
1262 93 268 
1263 93 268 
1264 93 268 
1265 93 267 
1266 93 268 
1267 93 269 
1268 93 268 
1269 93 268 
1270 93 268 
1271 93 268 
1272 93 268 
1273 93 268 
1274 93 268 
1275 93 268 
1276 93 268 
1277 93 268 
1278 93 268 
1279 93 268 
1280 93 268 
1281 93 268 
1282 93 268 
1283 93 268 
1284 93 268 
1285 93 268 
1286 93 268 
1287 93 268 
1288 93 268 
1289 93 268 
1290 93 268 
1291 93 268 
1292 93 268 
1293 93 268 
1294 93 268 
1295 93 268 
1296 93 268 
1297 93 268 
1298 93 268 
1299 93 268 
1300 93 268 
1301 93 267 
1302 93 267 
1303 93 267 
1304 93 268 
1305 93 268 
1306 93 268 
1307 93 267 
1308 92 268 
1309 92 268 
1310 92 268 
1311 93 268 
1312 93 267 
1313 93 267 
1314 93 266 
1315 93 266 
1316 93 266 
1317 93 266 
1318 93 265 
1319 93 264 
1320 93 264 
1321 93 265 
1322 93 265 
1323 93 265 
1324 93 265 
1325 93 265 
1326 93 265 
1327 93 264 
1328 93 265 
1329 93 264 
1330 93 266 
1331 93 266 
1332 93 265 
1333 93 265 
1334 93 266 
1335 93 266 
1336 93 264 
1337 93 266 
1338 93 266 
1339 93 266 
1340 93 264 
1341 94 265 
1342 93 264 
1343 93 266 
1344 93 265 
1345 93 265 
1346 93 264 
1347 93 265 
1348 93 265 
1349 93 264 
1350 93 264 
1351 94 264 
1352 93 264 
1353 93 265 
1354 93 265 
1355 94 265 
1356 93 265 
1357 93 265 
1358 93 265 
1359 93 264 
1360 93 264 
1361 93 265 
1362 93 265 
1363 93 265 
1364 93 266 
1365 93 265 
1366 93 265 
1367 93 265 
1368 93 266 
1369 93 265 
1370 93 266 
1371 93 265 
1372 93 264 
1373 93 265 
1374 93 265 
1375 93 265 
1376 93 265 
1377 93 265 
1378 93 265 
1379 93 265 
1380 93 265 
1381 93 265 
1382 93 266 
1383 94 265 
1384 94 265 
1385 93 266 
1386 94 265 
1387 93 266 
1388 93 266 
1389 94 266 
1390 94 266 
1391 93 266 
1392 94 265 
1393 94 264 
1394 94 264 
1395 93 264 
1396 94 264 
1397 94 264 
1398 94 264 
1399 94 265 
1400 94 265 
1401 94 265 
1402 93 266 
1403 93 265 
1404 94 264 
1405 94 265 
1406 94 265 
1407 94 264 
1408 94 264 
1409 94 266 
1410 93 266 
1411 94 265 
1412 93 264 
1413 93 265 
1414 93 265 
1415 93 265 
1416 93 266 
1417 93 267 
1418 93 267 
1419 93 267 
1420 93 267 
1421 93 268 
1422 93 268 
1423 93 267 
1424 93 267 
1425 93 267 
1426 93 267 
1427 93 268 
1428 93 268 
1429 93 267 
1430 93 267 
1431 93 268 
1432 93 268 
1433 93 268 
1434 93 267 
1435 93 266 
1436 93 266 
1437 93 266 
1438 93 266 
1439 93 266 
1440 93 266 
1441 94 266 
1442 93 266 
1443 93 266 
1444 93 266 
1445 93 266 
1446 93 266 
1447 93 266 
1448 94 266 
1449 94 266 
1450 93 266 
1451 94 266 
1452 94 264 
1453 94 264 
1454 94 265 
1455 94 264 
1456 94 264 
1457 94 264 
1458 93 265 
1459 94 265 
1460 94 265 
1461 94 265 
1462 94 265 
1463 94 265 
1464 94 265 
1465 93 264 
1466 94 264 
1467 94 264 
1468 94 265 
1469 93 265 
1470 94 265 
1471 94 265 
1472 94 265 
1473 94 266 
1474 94 264 
1475 93 265 
1476 93 265 
1477 94 266 
1478 94 264 
1479 94 265 
1480 93 265 
1481 93 265 
1482 94 265 
1483 94 265 
1484 93 265 
1485 94 265 
1486 93 265 
1487 93 266 
1488 93 265 
1489 93 265 
1490 93 265 
1491 93 267 
1492 93 266 
1493 94 265 
1494 93 265 
1495 93 265 
1496 94 267 
1497 94 268 
1498 93 265 
1499 93 265 
1500 93 266 
1501 93 265 
1502 93 265 
1503 93 267 
1504 93 265 
1505 93 267 
1506 93 267 
1507 93 266 
1508 94 265 
1509 94 266 
1510 93 266 
1511 94 268 
1512 94 268 
1513 94 268 
1514 93 268 
1515 94 269 
1516 94 268 
1517 94 269 
1518 94 269 
1519 94 269 
1520 94 269 
1521 93 269 
1522 93 270 
1523 94 270 
1524 94 270 
1525 94 271 
1526 94 271 
1527 94 272 
1528 94 271 
1529 94 271 
1530 93 269 
1531 93 269 
1532 93 269 
1533 93 269 
1534 93 269 
1535 93 268 
1536 93 269 
1537 93 268 
1538 93 268 
1539 93 268 
1540 93 268 
1541 93 268 
1542 93 268 
1543 93 267 
1544 93 268 
1545 93 265 
1546 93 268 
1547 93 268 
1548 93 268 
1549 93 268 
1550 93 268 
1551 93 268 
1552 93 268 
1553 94 269 
1554 93 268 
1555 94 269 
1556 94 269 
1557 94 268 
1558 93 268 
1559 93 268 
1560 94 268 
1561 93 268 
1562 93 267 
1563 93 266 
1564 93 267 
1565 93 267 
1566 93 267 
1567 93 268 
1568 93 270 
1569 92 271 
1570 93 271 
1571 93 271 
1572 93 273 
1573 92 274 
1574 92 274 
1575 92 274 
1576 92 274 
1577 91 274 
1578 91 275 
1579 91 276 
1580 90 276 
1581 90 277 
1582 89 278 
1583 89 278 
1584 89 279 
1585 89 279 
1586 89 279 
1587 89 279 
1588 89 279 
1589 89 279 
1590 89 279 
1591 89 279 
1592 88 280 
1593 88 279 
1594 88 280 
1595 88 280 
1596 87 280 
1597 87 281 
1598 88 282 
1599 88 282 
1600 88 282 
1601 88 283 
1602 88 283 
1603 89 283 
1604 89 283 
1605 89 283 
1606 89 284 
1607 89 284 
1608 89 283 
1609 90 284 
1610 89 284 
1611 89 285 
1612 89 285 
1613 89 285 
1614 89 285 
1615 89 285 
1616 89 286 
1617 89 285 
1618 89 285 
1619 89 285 
1620 89 285 
1621 89 285 
1622 89 285 
1623 89 285 
1624 89 284 
1625 89 284 
1626 89 284 
1627 89 283 
1628 91 281 
1629 90 279 
1630 90 278 
1631 90 276 
1632 90 275 
1633 90 274 
1634 90 273 
1635 90 273 
1636 91 273 
1637 91 273 
1638 91 272 
1639 92 270 
1640 92 269 
1641 92 268 
1642 92 266 
1643 92 267 
1644 92 265 
1645 92 264 
1646 92 264 
1647 92 263 
1648 93 263 
1649 93 263 
1650 93 264 
1651 93 264 
1652 93 264 
1653 92 264 
1654 93 264 
1655 93 264 
1656 93 263 
1657 93 264 
1658 93 264 
1659 93 264 
1660 93 263 
1661 93 263 
1662 94 263 
1663 93 263 
1664 93 262 
1665 94 263 
1666 94 263 
1667 94 263 
1668 94 263 
1669 94 263 
1670 94 263 
1671 93 263 
1672 94 263 
1673 94 263 
1674 94 263 
1675 94 263 
1676 94 263 
1677 94 263 
1678 93 263 
1679 93 263 
1680 94 263 
1681 93 263 
1682 93 263 
1683 94 263 
1684 94 263 
1685 93 263 
1686 93 263 
1687 94 263 
1688 94 263 
1689 93 263 
1690 94 263 
1691 94 263 
1692 94 263 
1693 93 263 
1694 94 263 
1695 94 263 
1696 93 263 
1697 93 263 
1698 94 263 
1699 94 263 
1700 94 263 
1701 94 263 
1702 94 262 
1703 94 262 
1704 94 263 
1705 94 263 
1706 94 263 
1707 94 262 
1708 94 262 
1709 94 262 
1710 94 262 
1711 94 263 
1712 94 262 
1713 94 262 
1714 94 262 
1715 94 262 
1716 94 262 
1717 94 262 
1718 94 263 
1719 94 263 
1720 94 263 
1721 94 263 
1722 94 263 
1723 94 263 
1724 94 263 
1725 94 263 
1726 94 263 
1727 93 263 
1728 94 262 
1729 94 263 
1730 94 262 
1731 94 263 
1732 94 264 
1733 94 263 
1734 93 263 
1735 94 263 
1736 94 263 
1737 93 263 
1738 93 262 
1739 94 263 
1740 94 263 
1741 94 262 
1742 94 262 
1743 94 262 
1744 94 262 
1745 94 262 
1746 94 262 
1747 94 263 
1748 94 262 
1749 94 262 
1750 94 262 
1751 94 263 
1752 94 263 
1753 93 263 
1754 94 263 
1755 94 262 
1756 93 262 
1757 94 262 
1758 93 262 
1759 93 263 
1760 93 263 
1761 93 263 
1762 93 262 
1763 94 262 
1764 93 262 
1765 93 263 
1766 94 263 
1767 93 262 
1768 93 262 
1769 94 262 
1770 94 262 
1771 94 262 
1772 94 262 
1773 94 262 
1774 94 262 
1775 94 262 
1776 94 261 
1777 94 262 
1778 94 261 
1779 94 261 
1780 94 262 
1781 94 262 
1782 93 262 
1783 93 263 
1784 93 263 
1785 93 263 
1786 93 262 
1787 94 262 
1788 94 262 
1789 93 262 
1790 93 262 
1791 94 263 
1792 94 263 
1793 93 263 
1794 93 263 
1795 94 264 
1796 93 264 
1797 93 263 
1798 93 263 
1799 93 264 
1800 93 263 
1801 93 263 
1802 93 264 
1803 93 264 
1804 93 263 
1805 93 263 
1806 93 264 
1807 93 265 
1808 93 264 
1809 93 265 
1810 93 265 
1811 93 264 
1812 93 264 
1813 93 264 
1814 93 264 
1815 93 264 
1816 93 264 
1817 93 264 
1818 93 264 
1819 93 265 
1820 93 265 
1821 93 265 
1822 93 266 
1823 94 266 
1824 94 266 
1825 94 266 
1826 94 266 
1827 94 265 
1828 94 265 
1829 95 266 
1830 94 266 
1831 94 266 
1832 94 266 
1833 94 266 
1834 94 266 
1835 94 266 
1836 93 266 
1837 93 266 
1838 95 272 
1839 98 281 
1840 101 285 
1841 99 287 
1842 98 287 
1843 100 287 
1844 100 287 
1845 100 287 
1846 100 286 
1847 101 286 
1848 103 287 
1849 102 286 
1850 102 286 
1851 101 286 
1852 101 286 
1853 100 287 
1854 101 286 
1855 100 286 
1856 99 286 
1857 99 286 
1858 99 286 
1859 98 286 
1860 97 286 
1861 98 286 
1862 97 286 
1863 97 286 
1864 98 287 
1865 98 287 
1866 97 286 
1867 97 287 
1868 97 287 
1869 97 286 
1870 97 287 
1871 97 287 
1872 97 286 
1873 97 287 
1874 97 287 
1875 97 287 
1876 98 287 
1877 97 287 
1878 96 287 
1879 97 287 
1880 97 286 
1881 97 287 
1882 97 287 
1883 97 287 
1884 97 287 
1885 97 287 
1886 97 287 
1887 97 287 
1888 96 287 
1889 97 287 
1890 97 287 
1891 97 287 
1892 96 287 
1893 97 287 
1894 97 287 
1895 97 287 
1896 97 287 
1897 97 287 
1898 97 287 
1899 96 287 
1900 97 286 
1901 97 286 
1902 97 287 
1903 97 287 
1904 97 287 
1905 97 287 
1906 97 287 
1907 98 287 
1908 97 287 
1909 97 287 
1910 97 287 
1911 97 287 
1912 97 287 
1913 97 287 
1914 97 286 
1915 97 286 
1916 96 286 
1917 97 287 
1918 97 286 
1919 97 287 
1920 96 287 
1921 97 286 
1922 97 286 
1923 96 286 
1924 97 285 
1925 96 285 
1926 94 283 
1927 93 283 
1928 93 283 
1929 92 282 
1930 91 282 
1931 90 281 
1932 91 281 
1933 90 281 
1934 90 281 
1935 90 281 
1936 90 281 
1937 89 281 
1938 89 281 
1939 90 280 
1940 90 281 
1941 89 280 
1942 89 280 
1943 90 280 
1944 90 279 
1945 90 279 
1946 91 279 
1947 92 279 
1948 91 278 
1949 92 278 
1950 92 278 
1951 92 277 
1952 91 277 
1953 91 277 
1954 91 277 
1955 91 277 
1956 91 277 
1957 92 276 
1958 92 275 
1959 91 275 
1960 91 275 
1961 92 275 
1962 92 274 
1963 92 274 
1964 92 274 
1965 92 273 
1966 92 274 
1967 92 274 
1968 92 274 
1969 92 274 
1970 92 275 
1971 92 274 
1972 92 275 
1973 91 275 
1974 91 274 
1975 91 274 
1976 91 275 
1977 91 275 
1978 91 276 
1979 91 275 
1980 91 275 
1981 91 277 
1982 91 276 
1983 91 277 
1984 91 276 
1985 91 276 
1986 91 275 
1987 91 277 
1988 91 277 
1989 91 277 
1990 91 276 
1991 91 277 
1992 91 276 
1993 91 277 
1994 91 277 
1995 91 277 
1996 91 276 
1997 91 277 
1998 91 276 
1999 91 277 
2000 91 276 
2001 90 274 
2002 91 275 
2003 91 275 
2004 91 275 
2005 91 275 
2006 91 275 
2007 91 274 
2008 91 275 
2009 91 277 
2010 91 277 
2011 91 277 
2012 91 277 
2013 91 278 
2014 91 279 
2015 90 278 
2016 91 280 
2017 91 279 
2018 90 280 
2019 90 281 
2020 90 281 
2021 90 281 
2022 90 282 
2023 90 282 
2024 90 282 
2025 89 282 
2026 89 282 
2027 89 283 
2028 89 283 
2029 90 283 
2030 89 283 
2031 88 282 
2032 88 283 
2033 89 283 
2034 89 283 
2035 88 283 
2036 88 283 
2037 88 283 
2038 88 283 
2039 87 283 
2040 87 283 
2041 87 283 
2042 87 283 
2043 87 283 
2044 87 283 
2045 87 283 
2046 87 283 
2047 87 283 
2048 87 283 
2049 87 283 
2050 88 283 
2051 88 283 
2052 88 283 
2053 88 283 
2054 88 283 
2055 88 283 
2056 87 283 
2057 86 284 
2058 85 284 
2059 85 284 
2060 85 284 
2061 85 284 
2062 85 284 
2063 85 284 
2064 85 284 
2065 85 284 
2066 84 284 
2067 84 284 
2068 84 284 
2069 84 284 
2070 85 284 
2071 85 284 
2072 84 284 
2073 84 284 
2074 85 284 
2075 84 284 
2076 84 284 
2077 84 284 
2078 84 284 
2079 84 284 
2080 84 284 
2081 84 284 
2082 84 284 
2083 84 284 
2084 84 284 
2085 84 284 
2086 84 284 
2087 84 284 
2088 84 284 
2089 84 284 
2090 84 284 
2091 84 284 
2092 84 284 
2093 84 284 
2094 84 284 
2095 84 284 
2096 84 284 
2097 84 284 
2098 84 284 
2099 84 284 
2100 84 284 
2101 84 284 
2102 84 284 
2103 84 284 
2104 84 284 
2105 84 284 
2106 84 284 
2107 83 284 
2108 84 284 
2109 84 284 
2110 84 284 
2111 84 284 
2112 84 284 
2113 84 284 
2114 83 284 
2115 84 284 
2116 83 284 
2117 83 284 
2118 83 284 
2119 83 284 
2120 83 285 
2121 82 285 
2122 82 285 
2123 81 285 
2124 81 285 
2125 81 285 
2126 81 285 
2127 82 285 
2128 82 285 
2129 82 285 
2130 82 285 
2131 82 285 
2132 83 285 
2133 83 285 
2134 83 286 
2135 83 286 
2136 83 287 
2137 83 287 
2138 84 288 
2139 85 288 
2140 85 287 
2141 86 288 
2142 86 287 
2143 87 287 
2144 88 287 
2145 88 287 
2146 87 287 
2147 87 287 
2148 87 287 
2149 86 286 
2150 87 286 
2151 87 286 
2152 86 287 
2153 85 287 
2154 85 287 
2155 85 288 
2156 84 288 
2157 84 289 
2158 83 289 
2159 83 288 
2160 82 288 
2161 81 287 
2162 80 287 
2163 79 287 
2164 79 287 
2165 79 287 
2166 77 286 
2167 77 286 
2168 77 286 
2169 77 286 
2170 76 286 
2171 76 286 
2172 76 286 
2173 76 286 
2174 76 286 
2175 77 286 
2176 77 286 
2177 76 286 
2178 77 286 
2179 77 286 
2180 77 286 
2181 77 286 
2182 77 286 
2183 77 286 
2184 77 286 
2185 77 286 
2186 78 286 
2187 77 286 
2188 77 286 
2189 77 286 
2190 78 286 
2191 77 286 
2192 77 286 
2193 77 286 
2194 77 286 
2195 76 286 
2196 77 286 
2197 77 286 
2198 77 285 
2199 77 285 
2200 77 285 
2201 77 285 
2202 77 286 
2203 76 285 
2204 77 285 
2205 77 285 
2206 77 285 
2207 77 285 
2208 77 285 
2209 78 284 
2210 77 285 
2211 78 285 
2212 78 285 
2213 78 285 
2214 78 285 
2215 78 285 
2216 77 285 
2217 78 285 
2218 78 285 
2219 78 286 
2220 78 286 
2221 78 286 
2222 77 286 
2223 77 286 
2224 77 286 
2225 77 286 
2226 77 286 
2227 77 286 
2228 77 286 
2229 77 286 
2230 77 286 
2231 78 287 
2232 78 287 
2233 77 287 
2234 77 287 
2235 77 287 
2236 77 287 
2237 76 287 
2238 76 287 
2239 77 287 
2240 76 287 
2241 76 287 
2242 76 286 
2243 77 287 
2244 76 287 
2245 76 287 
2246 77 287 
2247 76 287 
2248 76 287 
2249 76 287 
2250 77 287 
2251 76 286 
2252 76 287 
2253 77 287 
2254 77 287 
2255 76 286 
2256 76 286 
2257 76 286 
2258 76 286 
2259 76 286 
2260 77 286 
2261 76 286 
2262 77 286 
2263 77 286 
2264 77 286 
2265 77 287 
2266 77 287 
2267 77 287 
2268 77 287 
2269 77 287 
2270 77 287 
2271 77 287 
2272 77 286 
2273 78 286 
2274 78 286 
2275 78 287 
2276 78 287 
2277 78 287 
2278 78 287 
2279 79 287 
2280 78 287 
2281 78 288 
2282 79 287 
2283 78 288 
2284 79 288 
2285 78 288 
2286 78 288 
2287 78 288 
2288 78 288 
2289 78 288 
2290 78 288 
2291 79 288 
2292 79 288 
2293 78 288 
2294 78 288 
2295 78 288 
2296 78 288 
2297 78 288 
2298 78 288 
2299 78 289 
2300 78 288 
2301 78 288 
2302 78 288 
2303 78 288 
2304 78 288 
2305 78 289 
2306 78 289 
2307 78 289 
2308 78 288 
2309 77 288 
2310 78 288 
2311 77 288 
2312 77 288 
2313 78 288 
2314 78 288 
2315 78 288 
2316 78 288 
2317 78 288 
2318 78 288 
2319 78 288 
2320 78 289 
2321 78 288 
2322 78 288 
2323 78 288 
2324 78 288 
2325 78 288 
2326 78 288 
2327 78 288 
2328 76 288 
2329 77 289 
2330 78 289 
2331 78 289 
2332 78 288 
2333 78 288 
2334 78 289 
2335 78 289 
2336 77 289 
2337 78 289 
2338 78 289 
2339 78 289 
2340 78 289 
2341 78 289 
2342 78 289 
2343 77 289 
2344 78 289 
2345 78 289 
2346 77 289 
2347 78 289 
2348 78 289 
2349 78 289 
2350 78 289 
2351 78 289 
2352 78 289 
2353 78 289 
2354 78 289 
2355 78 289 
2356 78 289 
2357 77 289 
2358 78 289 
2359 78 289 
2360 78 289 
2361 78 289 
2362 78 289 
2363 78 289 
2364 77 289 
2365 78 289 
2366 78 289 
2367 78 289 
2368 78 289 
2369 77 289 
2370 78 289 
2371 78 289 
2372 78 289 
2373 78 289 
2374 78 289 
2375 76 289 
2376 77 290 
2377 77 290 
2378 78 289 
2379 78 289 
2380 78 289 
2381 78 289 
2382 78 289 
2383 78 290 
2384 78 290 
2385 77 290 
2386 78 289 
2387 78 289 
2388 78 289 
2389 77 289 
2390 77 289 
2391 78 289 
2392 77 289 
2393 77 289 
2394 78 289 
2395 77 289 
2396 78 289 
2397 77 289 
2398 78 289 
2399 77 289 
2400 78 289 
2401 77 289 
2402 77 289 
2403 77 290 
2404 77 290 
2405 77 290 
2406 78 290 
2407 78 290 
2408 77 290 
2409 77 290 
2410 76 290 
2411 77 290 
2412 76 290 
2413 76 290 
2414 76 290 
2415 76 290 
2416 77 289 
2417 77 290 
2418 76 290 
2419 77 289 
2420 77 289 
2421 77 289 
2422 77 289 
2423 76 289 
2424 77 289 
2425 77 289 
2426 77 289 
2427 76 289 
2428 75 289 
2429 77 289 
2430 77 289 
2431 77 289 
2432 77 289 
2433 77 289 
2434 75 289 
2435 76 289 
2436 77 289 
2437 77 289 
2438 76 288 
2439 77 288 
2440 77 287 
2441 77 287 
2442 77 287 
2443 77 287 
2444 77 287 
2445 77 287 
2446 77 287 
2447 77 287 
2448 77 287 
2449 77 286 
2450 77 286 
2451 77 286 
2452 77 286 
2453 77 286 
2454 77 286 
2455 77 286 
2456 77 286 
2457 77 286 
2458 78 286 
2459 78 285 
2460 78 285 
2461 78 285 
2462 78 285 
2463 78 285 
2464 78 285 
2465 78 285 
2466 78 285 
2467 78 285 
2468 78 286 
2469 78 286 
2470 78 285 
2471 78 285 
2472 78 285 
2473 78 285 
2474 78 285 
2475 79 285 
2476 79 285 
2477 79 285 
2478 79 285 
2479 79 285 
2480 78 285 
2481 78 285 
2482 78 285 
2483 78 285 
2484 78 285 
2485 80 285 
2486 80 285 
2487 80 285 
2488 80 285 
2489 80 285 
2490 80 284 
2491 79 284 
2492 80 285 
2493 80 285 
2494 80 284 
2495 80 284 
2496 80 284 
2497 81 285 
2498 80 285 
2499 80 285 
2500 80 285 
2501 80 285 
2502 79 286 
2503 79 286 
2504 79 285 
2505 79 286 
2506 79 286 
2507 79 286 
2508 79 286 
2509 79 286 
2510 78 286 
2511 79 286 
2512 78 286 
2513 77 286 
2514 77 286 
2515 76 285 
2516 75 285 
2517 75 285 
2518 74 285 
2519 74 285 
2520 73 285 
2521 73 285 
2522 73 285 
2523 73 285 
2524 72 284 
2525 72 284 
2526 72 284 
2527 72 284 
2528 72 283 
2529 73 283 
2530 73 283 
2531 73 283 
2532 73 283 
2533 73 282 
2534 71 281 
2535 70 281 
2536 69 280 
2537 70 280 
2538 69 280 
2539 70 276 
2540 69 279 
2541 70 277 
2542 70 277 
2543 70 276 
2544 71 276 
2545 72 275 
2546 73 274 
2547 73 274 
2548 74 273 
2549 74 273 
2550 74 273 
2551 74 273 
2552 74 274 
2553 73 276 
2554 73 275 
2555 73 275 
2556 73 275 
2557 73 274 
2558 73 273 
2559 72 273 
2560 72 274 
2561 72 274 
2562 72 273 
2563 72 273 
2564 71 272 
2565 71 271 
2566 71 270 
2567 71 271 
2568 71 271 
2569 71 271 
2570 71 271 
2571 71 272 
2572 71 272 
2573 72 271 
2574 72 271 
2575 73 271 
2576 73 275 
2577 73 275 
2578 73 273 
2579 73 273 
2580 73 273 
2581 73 275 
2582 73 275 
2583 74 274 
2584 74 274 
2585 74 274 
2586 74 275 
2587 73 275 
2588 74 275 
2589 74 274 
2590 73 274 
2591 73 275 
2592 73 275 
2593 73 275 
2594 73 275 
2595 73 272 
2596 74 274 
2597 73 274 
2598 73 272 
2599 73 275 
2600 73 275 
2601 73 272 
2602 73 272 
2603 73 275 
2604 73 274 
2605 72 275 
2606 71 277 
2607 71 277 
2608 68 280 
2609 68 280 
2610 68 280 
2611 67 280 
2612 66 280 
2613 66 280 
2614 66 280 
2615 66 281 
2616 65 281 
2617 65 281 
2618 64 281 
2619 64 281 
2620 63 282 
2621 63 282 
2622 63 282 
2623 62 282 
2624 62 282 
2625 62 282 
2626 62 282 
2627 62 281 
2628 62 281 
2629 62 281 
2630 61 282 
2631 61 282 
2632 61 281 
2633 61 281 
2634 61 281 
2635 61 281 
2636 61 281 
2637 61 282 
2638 61 282 
2639 61 281 
2640 61 282 
2641 61 281 
2642 61 282 
2643 61 281 
2644 61 282 
2645 61 282 
2646 61 281 
2647 61 281 
2648 61 281 
2649 61 281 
2650 61 282 
2651 61 281 
2652 61 281 
2653 60 282 
2654 60 282 
2655 60 281 
2656 60 282 
2657 60 282 
2658 60 281 
2659 61 282 
2660 61 281 
2661 60 282 
2662 60 282 
2663 61 281 
2664 61 281 
2665 60 281 
2666 61 282 
2667 61 282 
2668 61 282 
2669 61 281 
2670 61 282 
2671 61 282 
2672 61 282 
2673 61 282 
2674 61 282 
2675 61 282 
2676 61 282 
2677 61 282 
2678 61 282 
2679 61 282 
2680 61 282 
2681 61 282 
2682 61 282 
2683 61 282 
2684 61 282 
2685 61 282 
2686 61 282 
2687 61 282 
2688 61 282 
2689 61 282 
2690 61 282 
2691 61 282 
2692 61 282 
2693 61 282 
2694 61 282 
2695 61 282 
2696 61 282 
2697 61 282 
2698 61 282 
2699 61 282 
2700 61 282 
2701 61 282 
2702 61 282 
2703 61 282 
2704 61 282 
2705 61 282 
2706 61 282 
2707 61 282 
2708 61 282 
2709 61 282 
2710 61 282 
2711 61 282 
2712 61 282 
2713 60 282 
2714 59 282 
2715 59 281 
2716 58 281 
2717 57 280 
2718 56 280 
2719 56 278 
2720 56 278 
2721 56 277 
2722 56 276 
2723 57 275 
2724 56 274 
2725 56 273 
2726 55 273 
2727 55 273 
2728 55 270 
2729 55 273 
2730 56 273 
2731 55 273 
2732 55 273 
2733 55 274 
2734 55 274 
2735 55 274 
2736 55 274 
2737 55 275 
2738 56 274 
2739 56 274 
2740 56 274 
2741 55 273 
2742 54 273 
2743 54 272 
2744 54 270 
2745 54 270 
2746 53 270 
2747 53 270 
2748 54 270 
2749 54 270 
2750 54 270 
2751 54 270 
2752 54 270 
2753 54 270 
2754 54 270 
2755 54 270 
2756 54 270 
2757 54 270 
2758 54 270 
2759 54 270 
2760 54 270 
2761 54 270 
2762 54 270 
2763 54 270 
2764 54 270 
2765 54 270 
2766 54 270 
2767 54 270 
2768 55 273 
2769 55 274 
2770 56 273 
2771 56 276 
2772 56 277 
2773 57 278 
2774 57 280 
2775 60 281 
2776 62 282 
2777 64 283 
2778 66 283 
2779 68 284 
2780 69 284 
2781 70 284 
2782 71 284 
2783 73 284 
2784 74 285 
2785 75 284 
2786 77 285 
2787 77 284 
2788 78 284 
2789 79 284 
2790 80 284 
2791 81 283 
2792 82 283 
2793 83 282 
2794 84 281 
2795 84 280 
2796 85 278 
2797 86 276 
2798 87 275 
2799 87 274 
2800 88 273 
2801 88 273 
2802 89 273 
2803 89 273 
2804 90 273 
2805 91 272 
2806 92 271 
2807 92 270 
2808 93 270 
2809 93 267 
2810 93 267 
2811 93 265 
2812 93 263 
2813 94 262 
2814 95 262 
2815 95 261 
2816 95 262 
2817 94 262 
2818 95 262 
2819 94 262 
2820 94 262 
2821 94 263 
2822 94 263 
2823 94 263 
2824 94 262 
2825 94 263 
2826 94 262 
2827 95 262 
2828 95 261 
2829 95 261 
2830 96 262 
2831 95 260 
2832 95 260 
2833 95 260 
2834 96 260 
2835 97 259 
2836 97 258 
2837 97 257 
2838 97 256 
2839 97 255 
2840 98 253 
2841 99 254 
2842 99 253 
2843 100 252 
2844 100 252 
2845 100 251 
2846 100 250 
2847 100 250 
2848 100 250 
2849 100 251 
2850 101 252 
2851 101 252 
2852 101 253 
2853 101 253 
2854 101 255 
2855 101 255 
2856 101 257 
2857 102 257 
2858 104 259 
2859 104 260 
2860 105 260 
2861 106 261 
2862 107 262 
2863 109 262 
2864 110 263 
2865 112 264 
2866 114 264 
2867 115 263 
2868 117 263 
2869 120 262 
2870 122 260 
2871 125 258 
2872 128 254 
2873 132 251 
2874 136 246 
2875 141 240 
2876 146 235 
2877 150 229 
2878 153 226 
2879 159 220 
2880 162 217 
2881 166 212 
2882 169 208 
2883 174 201 
2884 178 195 
2885 184 187 
2886 188 181 
2887 191 176 
2888 194 170 
2889 196 164 
2890 198 159 
2891 200 152 
2892 203 144 
2893 206 139 
2894 208 133 
2895 212 127 
2896 217 124 
2897 220 122 
2898 221 120 
2899 224 117 
2900 224 118 
2901 226 115 
2902 227 113 
2903 229 112 
2904 229 111 
2905 230 111 
2906 230 110 
2907 228 115 
2908 228 112 
2909 228 107 
2910 227 114 
2911 226 113 
2912 225 113 
2913 228 107 
2914 226 112 
2915 227 107 
2916 226 106 
2917 226 107 
2918 224 112 
2919 224 107 
2920 223 108 
2921 222 108 
2922 222 108 
2923 221 108 
2924 222 107 
2925 222 107 
2926 222 107 
2927 222 107 
2928 222 106 
2929 221 107 
2930 222 106 
2931 222 105 
2932 222 105 
2933 221 106 
2934 220 105 
2935 221 104 
2936 221 104 
2937 222 103 
2938 223 102 
2939 224 102 
2940 228 98 
2941 228 98 
2942 227 98 
2943 227 98 
2944 228 99 
2945 225 103 
2946 227 97 
2947 227 98 
2948 228 99 
2949 224 103 
2950 227 98 
2951 224 103 
2952 228 99 
2953 227 99 
2954 227 98 
2955 228 99 
2956 227 98 
2957 227 98 
2958 228 99 
2959 228 98 
2960 229 99 
2961 228 98 
2962 228 99 
2963 228 99 
2964 227 98 
2965 228 97 
2966 228 99 
2967 229 99 
2968 227 98 
2969 228 98 
2970 223 104 
2971 221 106 
2972 221 106 
2973 221 105 
2974 221 106 
2975 220 108 
2976 220 107 
2977 224 103 
2978 221 108 
2979 220 108 
2980 224 103 
2981 221 107 
2982 220 107 
2983 220 107 
2984 221 107 
2985 223 101 
2986 219 106 
2987 220 107 
2988 224 102 
2989 220 107 
2990 220 108 
2991 223 102 
2992 220 107 
2993 220 108 
2994 221 104 
2995 223 102 
2996 223 102 
2997 223 100 
2998 223 103 
2999 221 107 
3000 220 107 
3001 224 103 
3002 224 102 
3003 223 100 
3004 224 100 
3005 224 102 
3006 224 103 
3007 223 102 
3008 220 105 
3009 224 101 
3010 220 106 
3011 224 101 
3012 224 101 
3013 223 99 
3014 223 98 
3015 223 101 
3016 220 104 
3017 223 101 
3018 223 101 
3019 223 99 
3020 223 98 
3021 223 101 
3022 220 106 
3023 223 99 
3024 223 101 
3025 223 98 
3026 223 98 
3027 223 99 
3028 220 103 
3029 224 101 
3030 224 100 
3031 223 98 
3032 223 99 
3033 223 98 
3034 221 103 
3035 223 99 
3036 223 98 
3037 221 103 
3038 221 106 
3039 224 100 
3040 223 98 
3041 220 105 
3042 223 98 
3043 221 103 
3044 224 101 
3045 224 99 
3046 220 105 
3047 224 98 
3048 221 106 
3049 224 98 
3050 224 98 
3051 224 99 
3052 224 100 
3053 223 98 
3054 224 98 
3055 224 101 
3056 224 101 
3057 220 105 
3058 224 99 
3059 224 100 
3060 224 98 
3061 224 98 
3062 223 99 
3063 223 101 
3064 224 98 
3065 220 103 
3066 221 103 
3067 223 99 
3068 224 101 
3069 220 104 
3070 224 101 
3071 222 100 
3072 224 99 
3073 224 98 
3074 223 99 
3075 223 98 
3076 223 99 
3077 224 99 
3078 223 101 
3079 223 98 
3080 223 99 
3081 224 99 
3082 224 99 
3083 222 102 
3084 220 108 
3085 220 107 
3086 220 109 
3087 220 108 
3088 220 110 
3089 220 110 
3090 220 109 
3091 220 109 
3092 224 105 
3093 220 109 
3094 220 109 
3095 220 109 
3096 220 106 
3097 220 106 
3098 220 106 
3099 219 107 
3100 220 108 
3101 219 106 
3102 220 108 
3103 220 108 
3104 220 107 
3105 220 107 
3106 219 106 
3107 219 106 
3108 220 108 
3109 220 108 
3110 219 106 
3111 220 108 
3112 220 108 
3113 220 107 
3114 220 105 
3115 220 108 
3116 220 107 
3117 220 106 
3118 220 105 
3119 220 107 
3120 223 100 
3121 220 106 
3122 220 105 
3123 220 107 
3124 220 106 
3125 220 107 
3126 220 105 
3127 221 106 
3128 223 101 
3129 222 99 
3130 223 98 
3131 224 102 
3132 223 99 
3133 223 101 
3134 223 99 
3135 223 99 
3136 224 101 
3137 223 100 
3138 223 99 
3139 223 99 
3140 224 98 
3141 224 99 
3142 224 102 
3143 223 99 
3144 223 99 
3145 224 99 
3146 220 105 
3147 220 106 
3148 224 101 
3149 221 106 
3150 220 107 
3151 222 106 
3152 221 107 
3153 221 106 
3154 224 102 
3155 221 106 
3156 221 106 
3157 221 106 
3158 225 102 
3159 224 99 
3160 224 101 
3161 224 100 
3162 221 106 
3163 221 107 
3164 224 102 
3165 224 100 
3166 224 100 
3167 224 100 
3168 225 101 
3169 224 102 
3170 224 102 
3171 221 106 
3172 224 102 
3173 224 102 
3174 221 107 
3175 224 100 
3176 225 103 
3177 221 105 
3178 221 107 
3179 220 104 
3180 224 102 
3181 223 98 
3182 220 104 
3183 220 103 
3184 220 105 
3185 223 102 
3186 220 105 
3187 223 98 
3188 220 104 
3189 221 106 
3190 220 104 
3191 224 98 
3192 220 105 
3193 220 104 
3194 224 98 
3195 224 99 
3196 224 98 
3197 220 104 
3198 224 99 
3199 223 101 
3200 224 98 
3201 220 107 
3202 223 97 
3203 219 103 
3204 220 106 
3205 220 104 
3206 220 104 
3207 222 100 
3208 219 103 
3209 219 103 
3210 218 101 
3211 218 101 
3212 218 104 
3213 220 97 
3214 218 101 
3215 217 102 
3216 217 101 
3217 218 103 
3218 217 101 
3219 217 102 
3220 217 102 
3221 217 103 
3222 218 104 
3223 217 103 
3224 217 104 
3225 218 104 
3226 217 105 
3227 221 100 
3228 217 105 
3229 217 103 
3230 217 106 
3231 217 106 
3232 217 105 
3233 219 101 
3234 216 106 
3235 217 106 
3236 216 106 
3237 217 106 
3238 216 106 
3239 216 105 
3240 216 106 
3241 216 105 
3242 216 106 
3243 218 107 
3244 217 106 
3245 216 105 
3246 217 107 
3247 215 105 
3248 216 105 
3249 216 105 
3250 217 106 
3251 217 107 
3252 215 103 
3253 218 105 
3254 217 106 
3255 216 107 
3256 217 104 
3257 217 106 
3258 216 104 
3259 216 106 
3260 216 105 
3261 217 106 
3262 217 107 
3263 219 103 
3264 217 108 
3265 217 108 
3266 217 108 
3267 216 108 
3268 217 109 
3269 217 109 
3270 216 107 
3271 215 106 
3272 218 109 
3273 217 105 
3274 216 108 
3275 217 109 
3276 216 106 
3277 216 107 
3278 216 109 
3279 216 107 
3280 216 107 
3281 216 107 
3282 217 108 
3283 217 107 
3284 217 107 
3285 217 107 
3286 216 106 
3287 215 105 
3288 215 106 
3289 216 107 
3290 216 107 
3291 216 105 
3292 216 106 
3293 216 106 
3294 216 106 
3295 216 105 
3296 217 105 
3297 217 105 
3298 217 105 
3299 217 106 
3300 217 106 
3301 216 106 
3302 216 105 
3303 218 103 
3304 217 107 
3305 217 106 
3306 216 106 
3307 217 108 
3308 216 107 
3309 216 107 
3310 217 108 
3311 217 108 
3312 216 108 
3313 215 108 
3314 215 108 
3315 215 107 
3316 214 108 
3317 214 107 
3318 214 104 
3319 214 107 
3320 213 106 
3321 213 107 
3322 213 106 
3323 214 105 
3324 213 106 
3325 215 107 
3326 215 107 
3327 215 105 
3328 215 105 
3329 215 107 
3330 214 108 
3331 215 105 
3332 215 107 
3333 214 107 
3334 214 108 
3335 214 108 
3336 213 108 
3337 213 106 
3338 213 107 
3339 214 108 
3340 213 106 
3341 214 107 
3342 214 107 
3343 214 109 
3344 213 108 
3345 213 109 
3346 214 109 
3347 213 107 
3348 212 108 
3349 212 108 
3350 212 108 
3351 211 108 
3352 212 108 
3353 212 108 
3354 211 108 
3355 211 107 
3356 212 107 
3357 212 107 
3358 211 107 
3359 212 108 
3360 212 109 
3361 213 108 
3362 213 107 
3363 212 108 
3364 214 107 
3365 214 108 
3366 213 109 
3367 213 109 
3368 214 108 
3369 214 109 
3370 214 111 
3371 213 110 
3372 212 110 
3373 213 110 
3374 212 110 
3375 212 110 
3376 212 110 
3377 212 111 
3378 232 108 
3379 211 110 
3380 212 110 
3381 211 111 
3382 210 111 
3383 210 111 
3384 210 111 
3385 209 111 
3386 208 111 
3387 209 111 
3388 208 110 
3389 208 111 
3390 208 110 
3391 208 111 
3392 208 110 
3393 208 111 
3394 209 111 
3395 208 111 
3396 208 111 
3397 208 111 
3398 209 111 
3399 208 112 
3400 207 111 
3401 207 111 
3402 207 112 
3403 207 112 
3404 206 112 
3405 207 113 
3406 206 112 
3407 205 112 
3408 206 113 
3409 206 113 
3410 206 113 
3411 206 113 
3412 206 113 
3413 207 113 
3414 207 113 
3415 207 113 
3416 207 114 
3417 207 113 
3418 207 113 
3419 208 114 
3420 207 113 
3421 207 114 
3422 207 113 
3423 207 113 
3424 208 112 
3425 208 113 
3426 207 112 
3427 207 112 
3428 208 112 
3429 207 112 
3430 208 112 
3431 209 111 
3432 209 111 
3433 209 110 
3434 211 111 
3435 211 111 
3436 212 112 
3437 213 112 
3438 212 112 
3439 212 114 
3440 234 112 
3441 214 113 
3442 213 114 
3443 214 114 
3444 214 115 
3445 214 114 
3446 214 114 
3447 214 115 
3448 214 114 
3449 214 113 
3450 214 113 
3451 215 114 
3452 214 113 
3453 215 112 
3454 213 112 
3455 214 112 
3456 213 112 
3457 213 111 
3458 213 110 
3459 213 111 
3460 213 111 
3461 214 111 
3462 213 112 
3463 212 112 
3464 213 111 
3465 213 112 
3466 213 113 
3467 235 110 
3468 213 111 
3469 213 112 
3470 213 113 
3471 213 113 
3472 214 113 
3473 213 113 
3474 213 113 
3475 213 113 
3476 213 113 
3477 212 114 
3478 213 113 
3479 213 113 
3480 213 114 
3481 214 113 
3482 212 114 
3483 213 113 
3484 213 114 
3485 213 113 
3486 213 113 
3487 212 113 
3488 212 113 
3489 213 113 
3490 213 113 
3491 212 113 
3492 212 113 
3493 234 109 
3494 212 111 
3495 213 112 
3496 212 112 
3497 212 111 
3498 211 112 
3499 212 112 
3500 212 112 
3501 211 112 
3502 211 112 
3503 211 112 
3504 211 112 
3505 212 112 
3506 212 111 
3507 211 112 
3508 211 112 
3509 211 112 
3510 212 112 
3511 211 112 
3512 212 112 
3513 211 112 
3514 211 112 
3515 211 112 
3516 211 112 
3517 212 113 
3518 212 112 
3519 212 113 
3520 211 112 
3521 212 112 
3522 212 113 
3523 212 113 
3524 212 112 
3525 212 113 
3526 212 113 
3527 213 113 
3528 212 113 
3529 233 110 
3530 211 113 
3531 211 113 
3532 212 113 
3533 211 114 
3534 211 112 
3535 211 113 
3536 212 114 
3537 212 113 
3538 212 115 
3539 213 114 
3540 213 113 
3541 212 113 
3542 211 114 
3543 212 114 
3544 212 113 
3545 212 114 
3546 212 113 
3547 212 114 
3548 212 115 
3549 212 114 
3550 211 112 
3551 212 114 
3552 212 114 
3553 212 112 
3554 211 114 
3555 212 112 
3556 233 110 
3557 212 113 
3558 212 112 
3559 213 114 
3560 211 113 
3561 212 113 
3562 213 114 
3563 212 114 
3564 212 114 
3565 212 114 
3566 212 114 
3567 212 116 
3568 212 116 
3569 213 115 
3570 213 115 
3571 212 115 
3572 212 115 
3573 213 116 
3574 213 116 
3575 213 117 
3576 213 117 
3577 213 117 
3578 212 116 
3579 213 116 
3580 212 117 
3581 233 115 
3582 213 116 
3583 213 116 
3584 213 116 
3585 212 117 
3586 212 117 
3587 212 117 
3588 213 116 
3589 213 117 
3590 212 117 
3591 213 116 
3592 213 116 
3593 213 117 
3594 213 116 
3595 213 117 
3596 213 116 
3597 213 116 
3598 212 116 
3599 214 116 
3600 213 117 
3601 213 117 
3602 213 116 
3603 213 116 
3604 213 116 
3605 213 116 
3606 213 117 
3607 213 118 
3608 211 119 
3609 210 119 
3610 208 121 
3611 207 122 
3612 206 122 
3613 206 123 
3614 206 122 
3615 207 123 
3616 210 123 
3617 211 124 
3618 212 124 
3619 212 124 
3620 215 131 
3621 214 128 
3622 213 125 
3623 213 125 
3624 215 130 
3625 214 129 
3626 215 128 
3627 214 122 
3628 214 124 
3629 214 120 
3630 214 119 
3631 214 118 
3632 214 117 
3633 214 120 
3634 213 115 
3635 212 113 
3636 211 111 
3637 210 110 
3638 209 109 
3639 209 108 
3640 210 108 
3641 210 108 
3642 210 107 
3643 210 107 
3644 211 106 
3645 211 106 
3646 212 106 
3647 213 105 
3648 213 103 
3649 214 106 
3650 215 105 
3651 217 103 
3652 218 102 
3653 219 101 
3654 220 101 
3655 222 99 
3656 221 100 
3657 220 100 
3658 220 100 
3659 219 99 
3660 220 101 
3661 220 100 
3662 220 98 
3663 221 99 
3664 221 99 
3665 221 103 
3666 221 101 
3667 223 97 
3668 222 98 
3669 221 99 
3670 220 99 
3671 220 103 
3672 219 101 
3673 219 103 
3674 218 98 
3675 218 102 
3676 218 103 
3677 217 97 
3678 217 97 
3679 216 97 
3680 216 101 
3681 215 101 
3682 215 102 
3683 215 103 
3684 215 102 
3685 215 102 
3686 215 102 
3687 214 100 
3688 214 99 
3689 214 102 
3690 214 102 
3691 214 99 
3692 214 102 
3693 214 98 
3694 214 98 
3695 214 98 
3696 214 98 
3697 214 103 
3698 214 97 
3699 214 103 
3700 213 101 
3701 214 101 
3702 213 98 
3703 214 99 
3704 214 101 
3705 214 98 
3706 213 98 
3707 214 100 
3708 214 100 
3709 215 99 
3710 215 103 
3711 215 103 
3712 214 98 
3713 214 99 
3714 214 98 
3715 214 98 
3716 215 100 
3717 214 99 
3718 215 101 
3719 214 100 
3720 214 99 
3721 215 100 
3722 214 101 
3723 215 101 
3724 215 104 
3725 215 104 
3726 214 103 
3727 215 100 
3728 216 98 
3729 215 101 
3730 214 99 
3731 214 100 
3732 215 104 
3733 215 105 
3734 214 101 
3735 215 105 
3736 215 101 
3737 215 101 
3738 214 101 
3739 215 100 
3740 215 101 
3741 214 99 
3742 215 101 
3743 215 100 
3744 215 103 
3745 214 101 
3746 216 99 
3747 216 99 
3748 215 101 
3749 214 100 
3750 215 102 
3751 216 99 
3752 215 99 
3753 215 100 
3754 214 101 
3755 215 102 
3756 215 102 
3757 216 98 
3758 215 101 
3759 215 100 
3760 215 102 
3761 215 105 
3762 216 98 
3763 215 102 
3764 215 100 
3765 214 99 
3766 216 99 
3767 214 100 
3768 215 101 
3769 214 100 
3770 215 101 
3771 215 101 
3772 214 101 
3773 215 99 
3774 215 99 
3775 215 102 
3776 215 102 
3777 215 102 
3778 215 102 
3779 215 102 
3780 215 102 
3781 215 102 
3782 214 102 
3783 213 101 
3784 213 101 
3785 214 103 
3786 213 101 
3787 214 104 
3788 214 103 
3789 213 102 
3790 214 101 
3791 214 103 
3792 214 102 
3793 214 99 
3794 214 102 
3795 213 101 
3796 214 101 
3797 214 103 
3798 214 102 
3799 214 102 
3800 214 102 
3801 214 102 
3802 214 102 
3803 214 103 
3804 214 102 
3805 215 102 
3806 214 102 
3807 215 102 
3808 214 102 
3809 215 102 
3810 215 101 
3811 215 102 
3812 215 102 
3813 215 102 
3814 215 102 
3815 214 102 
3816 214 100 
3817 214 102 
3818 214 101 
3819 214 101 
3820 214 105 
3821 214 99 
3822 215 102 
3823 214 102 
3824 214 102 
3825 216 99 
3826 215 102 
3827 215 101 
3828 215 104 
3829 215 101 
3830 215 100 
3831 215 101 
3832 215 100 
3833 215 101 
3834 215 104 
3835 215 100 
3836 215 100 
3837 215 101 
3838 214 101 
3839 214 102 
3840 213 105 
3841 212 105 
3842 212 106 
3843 212 107 
3844 213 107 
3845 214 109 
3846 215 109 
3847 216 111 
3848 217 112 
3849 218 111 
3850 219 109 
3851 220 108 
3852 220 107 
3853 220 103 
3854 219 105 
3855 218 106 
3856 218 108 
3857 219 106 
3858 218 102 
3859 218 106 
3860 219 102 
3861 218 103 
3862 219 99 
3863 220 101 
3864 218 107 
3865 218 109 
3866 219 109 
3867 219 110 
3868 221 108 
3869 221 106 
3870 221 107 
3871 222 102 
3872 222 101 
3873 222 103 
3874 222 101 
3875 221 100 
3876 222 101 
3877 223 100 
3878 223 104 
3879 223 100 
3880 223 100 
3881 223 100 
3882 221 106 
3883 221 106 
3884 223 101 
3885 222 107 
3886 224 102 
3887 223 104 
3888 221 108 
3889 222 107 
3890 222 108 
3891 223 107 
3892 223 106 
3893 224 100 
3894 223 104 
3895 223 101 
3896 222 101 
3897 223 99 
3898 225 93 
3899 227 92 
3900 230 96 
3901 231 94 
3902 233 93 
3903 231 94 
3904 237 91 
3905 239 92 
3906 236 94 
3907 241 89 
3908 243 87 
3909 245 85 
3910 246 83 
3911 247 83 
3912 247 83 
3913 247 83 
3914 245 88 
3915 246 85 
3916 245 87 
3917 244 87 
3918 243 90 
3919 243 89 
3920 242 91 
3921 243 89 
3922 242 92 
3923 243 90 
3924 243 91 
3925 243 91 
3926 243 91 
3927 244 91 
3928 245 92 
3929 244 92 
3930 244 91 
3931 245 90 
3932 245 90 
3933 245 89 
3934 244 88 
3935 246 88 
3936 246 88 
3937 247 87 
3938 247 89 
3939 248 85 
3940 249 84 
3941 249 85 
3942 249 84 
3943 249 83 
3944 249 80 
3945 249 79 
3946 249 78 
3947 249 78 
3948 249 77 
3949 249 77 
3950 249 76 
3951 249 77 
3952 249 77 
3953 249 78 
3954 250 78 
3955 249 80 
3956 250 79 
3957 250 81 
3958 249 81 
3959 249 81 
3960 249 80 
3961 249 81 
3962 249 81 
3963 249 81 
3964 249 80 
3965 249 80 
3966 249 79 
3967 249 80 
3968 249 80 
3969 249 80 
3970 249 81 
3971 249 81 
3972 249 84 
3973 248 83 
3974 248 89 
3975 248 89 
3976 247 92 
3977 247 90 
3978 246 90 
3979 244 92 
3980 243 90 
3981 242 89 
3982 241 90 
3983 241 90 
3984 241 89 
3985 240 90 
3986 240 90 
3987 240 89 
3988 239 89 
3989 239 90 
3990 238 90 
3991 238 89 
3992 238 91 
3993 236 90 
3994 238 89 
3995 237 90 
3996 237 90 
3997 236 90 
3998 237 90 
3999 238 90 
4000 239 91 
4001 239 91 
4002 239 91 
4003 240 91 
4004 241 92 
4005 240 93 
4006 240 93 
4007 239 94 
4008 239 94 
4009 240 95 
4010 239 94 
4011 239 95 
4012 239 94 
4013 239 96 
4014 238 95 
4015 238 94 
4016 238 95 
4017 237 95 
4018 237 95 
4019 237 95 
4020 237 95 
4021 236 95 
4022 236 95 
4023 236 94 
4024 237 95 
4025 237 95 
4026 236 94 
4027 236 95 
4028 236 95 
4029 236 95 
4030 236 96 
4031 236 96 
4032 235 95 
4033 235 95 
4034 234 95 
4035 234 95 
4036 234 95 
4037 234 96 
4038 234 96 
4039 233 96 
4040 233 94 
4041 233 95 
4042 233 95 
4043 233 95 
4044 233 95 
4045 233 95 
4046 233 95 
4047 233 95 
4048 233 95 
4049 233 95 
4050 233 96 
4051 233 95 
4052 233 95 
4053 233 96 
4054 234 96 
4055 234 96 
4056 234 95 
4057 234 95 
4058 234 95 
4059 234 95 
4060 234 96 
4061 234 95 
4062 235 95 
4063 234 95 
4064 234 95 
4065 233 95 
4066 234 95 
4067 234 95 
4068 234 96 
4069 234 96 
4070 233 95 
4071 234 96 
4072 234 95 
4073 234 95 
4074 234 96 
4075 234 96 
4076 234 96 
4077 235 95 
4078 235 95 
4079 235 96 
4080 235 96 
4081 235 95 
4082 236 96 
4083 237 96 
4084 238 96 
4085 240 97 
4086 241 97 
4087 242 97 
4088 242 96 
4089 243 96 
4090 243 97 
4091 243 97 
4092 244 98 
4093 245 95 
4094 246 94 
4095 247 93 
4096 247 91 
4097 247 90 
4098 247 90 
4099 247 90 
4100 250 84 
4101 251 82 
4102 251 81 
4103 252 80 
4104 253 79 
4105 254 78 
4106 255 78 
4107 255 77 
4108 257 76 
4109 257 75 
4110 257 75 
4111 258 75 
4112 257 75 
4113 257 75 
4114 257 74 
4115 256 76 
4116 256 76 
4117 256 76 
4118 255 77 
4119 255 77 
4120 255 77 
4121 255 77 
4122 255 78 
4123 255 78 
4124 255 77 
4125 255 77 
4126 255 77 
4127 255 77 
4128 255 76 
4129 256 75 
4130 255 76 
4131 255 76 
4132 255 76 
4133 255 76 
4134 255 77 
4135 255 77 
4136 254 76 
4137 254 77 
4138 253 78 
4139 253 77 
4140 253 78 
4141 253 80 
4142 253 80 
4143 253 79 
4144 252 80 
4145 252 80 
4146 252 80 
4147 252 81 
4148 252 81 
4149 251 82 
4150 252 81 
4151 251 82 
4152 251 83 
4153 251 83 
4154 251 83 
4155 251 84 
4156 252 84 
4157 251 83 
4158 252 83 
4159 252 83 
4160 252 82 
4161 252 82 
4162 252 82 
4163 252 83 
4164 252 82 
4165 253 81 
4166 252 82 
4167 253 81 
4168 253 81 
4169 253 81 
4170 253 80 
4171 252 81 
4172 253 81 
4173 253 80 
4174 253 81 
4175 253 80 
4176 253 80 
4177 253 79 
4178 253 80 
4179 253 80 
4180 253 80 
4181 253 80 
4182 252 80 
4183 252 80 
4184 253 80 
4185 252 80 
4186 252 80 
4187 252 81 
4188 252 81 
4189 252 82 
4190 252 81 
4191 252 81 
4192 253 82 
4193 253 82 
4194 253 82 
4195 255 82 
4196 254 84 
4197 255 85 
4198 256 85 
4199 256 86 
4200 255 88 
4201 255 88 
4202 255 88 
4203 255 88 
4204 255 89 
4205 255 90 
4206 255 90 
4207 255 90 
4208 255 90 
4209 254 91 
4210 254 91 
4211 254 91 
4212 253 92 
4213 253 92 
4214 252 93 
4215 251 95 
4216 251 96 
4217 254 97 
4218 251 106 
4219 253 104 
4220 254 102 
4221 255 102 
4222 257 100 
4223 257 101 
4224 258 101 
4225 260 100 
4226 261 100 
4227 262 99 
4228 263 99 
4229 264 99 
4230 265 98 
4231 266 98 
4232 265 99 
4233 265 99 
4234 266 99 
4235 265 99 
4236 266 99 
4237 266 99 
4238 265 99 
4239 265 98 
4240 265 98 
4241 265 96 
4242 265 95 
4243 264 96 
4244 264 96 
4245 264 97 
4246 264 98 
4247 264 99 
4248 264 101 
4249 264 101 
4250 264 102 
4251 264 104 
4252 265 103 
4253 265 104 
4254 265 104 
4255 265 105 
4256 265 105 
4257 265 105 
4258 266 106 
4259 265 106 
4260 265 106 
4261 265 106 
4262 265 105 
4263 264 104 
4264 265 104 
4265 265 102 
4266 265 101 
4267 266 99 
4268 267 98 
4269 267 98 
4270 267 97 
4271 269 95 
4272 267 97 
4273 270 95 
4274 268 97 
4275 269 97 
4276 269 97 
4277 269 97 
4278 270 96 
4279 270 96 
4280 270 95 
4281 271 94 
4282 272 93 
4283 273 90 
4284 272 91 
4285 274 87 
4286 274 86 
4287 275 84 
4288 274 85 
4289 275 84 
4290 275 82 
4291 276 81 
4292 277 80 
4293 278 74 
4294 279 63 
4295 278 62 
4296 277 60 
4297 277 59 
4298 277 59 
4299 276 58 
4300 276 58 
4301 276 57 
4302 275 54 
4303 275 54 
4304 275 53 
4305 274 52 
4306 274 52 
4307 274 51 
4308 274 52 
4309 272 47 
4310 272 46 
4311 272 45 
4312 272 43 
4313 270 39 
4314 272 38 
4315 272 37 
4316 270 36 
4317 269 36 
4318 268 37 
4319 267 36 
4320 267 36 
4321 266 35 
4322 265 33 
4323 264 31 
4324 263 30 
4325 261 28 
4326 259 26 
4327 257 25 
4328 256 23 
4329 253 21 
4330 250 21 
4331 248 20 
4332 246 19 
4333 244 19 
4334 241 19 
4335 239 19 
4336 236 20 
4337 232 20 
4338 229 20 
4339 227 21 
4340 225 21 
4341 223 22 
4342 220 22 
4343 218 23 
4344 215 23 
4345 212 24 
4346 211 25 
4347 209 26 
4348 208 28 
4349 207 28 
4350 205 29 
4351 207 28 
4352 204 28 
4353 201 29 
4354 200 29 
4355 200 29 
4356 199 29 
4357 199 29 
4358 196 31 
4359 196 31 
4360 196 31 
4361 196 29 
4362 198 28 
4363 196 30 
4364 197 30 
4365 197 29 
4366 199 28 
4367 197 30 
4368 200 28 
4369 199 29 
4370 199 28 
4371 199 27 
4372 196 30 
4373 200 27 
4374 200 26 
4375 199 27 
4376 200 26 
4377 199 25 
4378 199 25 
4379 199 24 
4380 195 26 
4381 195 26 
4382 195 26 
4383 195 25 
4384 194 22 
4385 195 22 
4386 195 21 
4387 195 20 
4388 195 20 
4389 196 19 
4390 197 18 
4391 197 17 
4392 197 17 
4393 196 16 
4394 195 15 
4395 196 14 
4396 195 14 
4397 194 13 
4398 195 13 
4399 196 13 
4400 198 13 
4401 198 13 
4402 197 12 
4403 197 12 
4404 197 11 
4405 197 11 
4406 198 11 
4407 202 11 
4408 203 11 
4409 204 11 
4410 206 11 
4411 206 10 
4412 207 10 
4413 207 9 
4414 207 9 
4415 209 8 
4416 208 8 
4417 209 8 
4418 209 8 
4419 209 8 
4420 209 9 
4421 210 9 
4422 210 9 
4423 209 9 
4424 210 9 
4425 210 9 
4426 210 10 
4427 210 10 
4428 211 9 
4429 211 10 
4430 210 10 
4431 211 10 
4432 211 11 
4433 212 11 
4434 211 11 
4435 212 11 
4436 211 11 
4437 212 11 
4438 212 11 
4439 213 13 
4440 213 13 
4441 213 14 
4442 215 16 
4443 214 15 
4444 205 14 
4445 205 14 
4446 205 16 
4447 206 17 
4448 209 21 
4449 209 22 
4450 209 22 
4451 210 23 
4452 211 23 
4453 210 24 
4454 211 23 
4455 212 23 
4456 212 23 
4457 212 23 
4458 213 23 
4459 216 22 
4460 217 22 
4461 215 23 
4462 213 23 
4463 213 23 
4464 212 23 
4465 212 23 
4466 213 24 
4467 214 24 
4468 218 23 
4469 219 23 
4470 220 23 
4471 220 19 
4472 220 19 
4473 235 24 
4474 236 24 
4475 236 28 
4476 236 29 
4477 237 28 
4478 237 28 
4479 238 28 
4480 238 29 
4481 238 28 
4482 227 23 
4483 239 29 
4484 240 30 
4485 232 24 
4486 234 25 
4487 234 25 
4488 237 26 
4489 236 26 
4490 238 27 
4491 236 26 
4492 236 26 
4493 236 25 
4494 239 27 
4495 240 27 
4496 240 26 
4497 241 27 
4498 241 27 
4499 241 27 
4500 242 28 
4501 240 27 
4502 240 27 
4503 243 29 
4504 243 29 
4505 243 28 
4506 244 29 
4507 242 28 
4508 243 28 
4509 242 28 
4510 243 28 
4511 241 27 
4512 242 28 
4513 243 28 
4514 243 28 
4515 243 28 
4516 243 28 
4517 243 29 
4518 244 29 
4519 243 27 
4520 243 27 
4521 242 27 
4522 244 27 
4523 245 26 
4524 243 29 
4525 245 29 
4526 240 12 
4527 242 12 
4528 244 12 
4529 245 13 
4530 246 13 
4531 246 13 
4532 246 13 
4533 247 13 
4534 247 13 
4535 247 13 
4536 248 13 
4537 249 13 
4538 250 13 
4539 251 32 
4540 252 31 
4541 253 31 
4542 252 32 
4543 252 32 
4544 252 31 
4545 252 31 
4546 252 32 
4547 253 32 
4548 252 33 
4549 253 32 
4550 254 32 
4551 254 30 
4552 254 30 
4553 255 30 
4554 255 29 
4555 255 29 
4556 254 30 
4557 254 30 
4558 254 30 
4559 254 30 
4560 253 33 
4561 254 32 
4562 253 33 
4563 253 33 
4564 253 34 
4565 252 35 
4566 252 35 
4567 251 37 
4568 251 36 
4569 251 36 
4570 250 37 
4571 250 37 
4572 252 37 
4573 252 37 
4574 256 21 
4575 252 37 
4576 256 22 
4577 253 38 
4578 253 39 
4579 254 39 
4580 254 40 
4581 259 22 
4582 260 23 
4583 260 23 
4584 260 23 
4585 261 23 
4586 261 23 
4587 261 24 
4588 261 23 
4589 261 24 
4590 261 23 
4591 261 23 
4592 261 24 
4593 261 24 
4594 261 23 
4595 261 24 
4596 261 23 
4597 262 24 
4598 262 24 
4599 262 24 
4600 262 24 
4601 262 24 
4602 262 24 
4603 263 25 
4604 264 27 
4605 266 28 
4606 257 46 
4607 268 31 
4608 258 48 
4609 258 48 
4610 257 49 
4611 269 33 
4612 269 33 
4613 257 49 
4614 269 34 
4615 270 34 
4616 269 34 
4617 269 35 
4618 269 34 
4619 269 35 
4620 269 35 
4621 269 35 
4622 269 35 
4623 269 36 
4624 269 36 
4625 269 36 
4626 269 37 
4627 269 37 
4628 269 37 
4629 269 37 
4630 269 37 
4631 269 37 
4632 269 37 
4633 269 37 
4634 269 37 
4635 269 37 
4636 269 37 
4637 269 37 
4638 269 37 
4639 269 37 
4640 269 37 
4641 269 37 
4642 269 37 
4643 269 37 
4644 269 37 
4645 269 37 
4646 269 37 
4647 269 37 
4648 269 37 
4649 269 37 
4650 269 37 
4651 269 37 
4652 269 37 
4653 269 37 
4654 269 38 
4655 269 37 
4656 269 37 
4657 269 37 
4658 269 37 
4659 269 37 
4660 269 38 
4661 269 38 
4662 269 38 
4663 269 38 
4664 269 38 
4665 269 38 
4666 269 38 
4667 269 38 
4668 269 38 
4669 269 38 
4670 269 38 
4671 269 38 
4672 269 38 
4673 269 38 
4674 269 38 
4675 269 38 
4676 269 38 
4677 269 38 
4678 269 38 
4679 269 38 
4680 269 38 
4681 269 38 
4682 269 38 
4683 269 38 
4684 269 38 
4685 269 38 
4686 269 38 
4687 269 38 
4688 269 38 
4689 269 38 
4690 269 38 
4691 269 39 
4692 269 38 
4693 269 39 
4694 269 39 
4695 269 39 
4696 269 39 
4697 269 40 
4698 269 40 
4699 269 40 
4700 269 40 
4701 269 40 
4702 269 40 
4703 269 40 
4704 269 40 
4705 269 40 
4706 269 40 
4707 269 40 
4708 269 39 
4709 269 40 
4710 269 39 
4711 269 39 
4712 269 40 
4713 269 40 
4714 269 40 
4715 269 39 
4716 269 40 
4717 269 40 
4718 269 39 
4719 269 39 
4720 269 38 
4721 269 39 
4722 270 39 
4723 270 39 
4724 270 38 
4725 270 39 
4726 270 38 
4727 270 39 
4728 270 39 
4729 270 39 
4730 270 39 
4731 270 39 
4732 270 39 
4733 270 39 
4734 270 39 
4735 270 39 
4736 270 39 
4737 270 38 
4738 261 55 
4739 262 53 
4740 262 52 
4741 262 51 
4742 263 51 
4743 262 50 
4744 262 49 
4745 261 50 
4746 261 49 
4747 261 50 
4748 261 50 
4749 261 50 
4750 262 48 
4751 263 46 
4752 264 43 
4753 266 41 
4754 267 41 
4755 268 41 
4756 270 39 
4757 269 40 
4758 270 38 
4759 271 38 
4760 271 38 
4761 271 38 
4762 271 38 
4763 271 37 
4764 270 37 
4765 270 37 
4766 270 37 
4767 270 36 
4768 271 37 
4769 271 36 
4770 271 35 
4771 272 36 
4772 272 35 
4773 272 36 
4774 272 35 
4775 272 35 
4776 272 34 
4777 272 34 
4778 272 34 
4779 271 34 
4780 272 35 
4781 272 34 
4782 272 34 
4783 272 35 
4784 272 35 
4785 272 35 
4786 272 34 
4787 272 34 
4788 272 34 
4789 273 34 
4790 272 34 
4791 272 34 
4792 272 35 
4793 272 34 
4794 272 34 
4795 272 34 
4796 271 33 
4797 272 33 
4798 271 33 
4799 271 33 
4800 271 34 
4801 271 34 
4802 271 33 
4803 271 34 
4804 271 34 
4805 271 34 
4806 271 34 
4807 271 34 
4808 271 34 
4809 271 34 
4810 270 34 
4811 270 34 
4812 269 34 
4813 269 34 
4814 267 33 
4815 269 32 
4816 268 32 
4817 268 32 
4818 267 32 
4819 267 32 
4820 267 32 
4821 266 32 
4822 266 32 
4823 266 32 
4824 266 31 
4825 266 30 
4826 266 30 
4827 267 29 
4828 266 29 
4829 266 29 
4830 266 29 
4831 266 28 
4832 266 28 
4833 266 28 
4834 265 28 
4835 266 28 
4836 265 28 
4837 265 28 
4838 264 28 
4839 264 28 
4840 265 28 
4841 265 28 
4842 264 27 
4843 264 28 
4844 264 27 
4845 264 26 
4846 264 26 
4847 263 26 
4848 263 26 
4849 263 26 
4850 262 25 
4851 262 25 
4852 260 24 
4853 258 24 
4854 260 24 
4855 257 24 
4856 260 23 
4857 260 23 
4858 261 23 
4859 261 23 
4860 261 23 
4861 262 24 
4862 262 24 
4863 262 24 
4864 262 24 
4865 262 24 
4866 262 24 
4867 262 24 
4868 263 24 
4869 263 24 
4870 263 24 
4871 263 24 
4872 262 24 
4873 262 24 
4874 262 24 
4875 262 23 
4876 262 23 
4877 263 23 
4878 262 23 
4879 262 23 
4880 262 23 
4881 261 23 
4882 261 23 
4883 261 23 
4884 260 23 
4885 261 23 
4886 261 23 
4887 256 23 
4888 256 24 
4889 256 24 
4890 255 24 
4891 258 26 
4892 258 26 
4893 258 26 
4894 258 26 
4895 258 26 
4896 258 26 
4897 258 26 
4898 259 26 
4899 260 26 
4900 259 26 
4901 260 27 
4902 260 26 
4903 260 26 
4904 259 27 
4905 258 26 
4906 256 23 
4907 259 22 
4908 259 22 
4909 260 22 
4910 260 22 
4911 259 21 
4912 258 21 
4913 259 20 
4914 259 21 
4915 258 20 
4916 258 21 
4917 257 20 
4918 256 20 
4919 255 20 
4920 254 20 
4921 252 20 
4922 251 20 
4923 249 18 
4924 247 18 
4925 244 19 
4926 239 20 
4927 238 21 
4928 234 22 
4929 232 22 
4930 230 22 
4931 227 22 
4932 224 23 
4933 221 23 
4934 219 24 
4935 215 25 
4936 211 25 
4937 208 26 
4938 206 27 
4939 204 27 
4940 201 27 
4941 203 27 
4942 200 28 
4943 198 31 
4944 197 32 
4945 195 34 
4946 194 35 
4947 193 36 
4948 192 37 
4949 190 39 
4950 188 41 
4951 182 46 
4952 177 51 
4953 172 56 
4954 168 63 
4955 163 72 
4956 157 81 
4957 151 89 
4958 144 97 
4959 138 102 
4960 132 109 
4961 126 117 
4962 119 125 
4963 115 131 
4964 112 138 
4965 114 133 
4966 110 137 
4967 106 143 
4968 100 150 
4969 98 155 
4970 98 158 
4971 98 161 
4972 95 165 
4973 94 167 
4974 93 169 
4975 92 172 
4976 90 174 
4977 85 180 
4978 81 183 
4979 79 184 
4980 75 186 
4981 32 194 
4982 31 193 
4983 83 176 
4984 31 195 
4985 82 177 
4986 74 186 
4987 82 178 
4988 81 181 
4989 81 183 
4990 70 197 
4991 57 226 
4992 56 228 
4993 57 220 
4994 55 220 
5007 57 280 
5008 58 281 
5009 60 282 
5010 63 282 
5011 66 283 
5012 69 283 
5013 72 284 
5014 71 286 
5015 71 287 
5016 73 289 
5017 74 289 
5018 75 290 
5019 76 290 
5024 79 290 
5025 77 290 
5026 75 289 
5027 72 287 
5028 70 285 
5029 68 284 
5030 67 282 
5031 67 281 
5032 67 281 
5033 67 280 
5034 67 280 
5035 66 281 
5036 65 281 
5037 64 279 
5038 64 274 
5039 63 273 
5040 61 272 
5041 59 272 
5042 57 271 
5043 54 273 
5044 54 273 
5045 52 273 
5046 51 273 
5047 49 273 
5048 48 273 
5049 46 270 
5050 45 268 
5051 45 266 
5052 47 261 
5053 47 259 
5054 48 259 
5055 47 257 
5056 46 256 
5057 46 255 
5058 46 255 
5059 45 254 
5060 43 253 
5061 44 252 
5062 45 250 
5063 46 247 
5064 46 245 
5065 47 243 
5066 49 240 
5067 49 238 
5068 50 238 
5069 50 238 
5070 50 237 
5071 49 236 
5072 49 235 
5073 50 234 
5074 49 232 
5075 50 231 
5076 50 231 
5077 49 231 
5078 48 232 
5079 48 232 
5080 48 232 
5081 48 232 
5082 48 232 
5083 48 232 
5084 48 232 
5085 48 232 
5086 48 232 
5087 48 233 
5088 49 233 
5089 48 233 
5090 49 233 
5091 48 232 
5092 48 232 
5093 49 230 
5094 49 230 
5095 49 230 
5096 50 230 
5097 50 229 
5098 50 229 
5099 50 229 
5100 49 230 
5101 50 229 
5102 50 229 
5103 50 228 
5104 50 228 
5105 50 228 
5106 50 228 
5107 49 230 
5108 54 227 
5109 51 228 
5110 54 228 
5111 50 229 
5112 50 229 
5113 49 230 
5114 43 235 
5115 41 238 
5116 41 239 
5117 40 240 
5118 41 242 
5119 41 243 
5120 41 243 
5121 41 243 
5122 41 243 
5123 40 243 
5124 41 244 
5125 42 244 
5126 43 245 
5127 50 244 
5128 51 244 
5129 52 244 
5130 53 244 
5131 54 245 
5132 54 245 
5133 54 245 
5134 55 245 
5135 56 246 
5136 56 247 
5137 56 248 
5138 56 248 
5139 56 248 
5140 56 248 
5142 56 249 
5144 55 250 
5145 54 252 
5148 53 259 
5150 51 266 
5151 58 263 
5152 60 264 
5153 62 265 
5154 65 264 
5155 66 264 
5156 69 265 
5157 71 265 
5158 71 266 
5159 72 267 
5160 71 270 
5161 71 271 
5162 73 272 
5163 74 272 
5164 75 273 
5165 76 274 
5166 76 274 
5167 78 273 
5168 79 273 
5169 80 273 
5170 81 272 
5171 82 271 
5172 82 270 
5173 83 269 
5174 83 268 
5175 85 265 
5176 87 264 
5177 88 263 
5178 89 262 
5179 90 262 
5180 91 261 
5181 92 261 
5182 93 261 
5183 94 260 
5184 96 257 
5185 98 253 
5186 99 251 
5187 101 250 
5188 101 250 
5189 102 250 
5190 102 252 
5191 102 253 
5192 102 254 
5193 101 255 
5194 101 255 
5195 102 255 
5196 101 256 
5197 101 256 
5198 101 257 
5199 101 257 
5200 101 256 
5201 101 256 
5202 101 257 
5203 101 256 
5204 101 256 
5205 101 256 
5206 101 256 
5207 101 256 
5208 101 256 
5209 101 256 
5210 101 257 
5211 100 257 
5212 100 257 
5213 101 256 
5214 100 257 
5215 98 261 
5216 93 265 
5217 88 267 
5218 83 274 
5219 79 278 
5220 75 280 
5221 71 280 
5222 65 279 
5223 61 279 
5224 56 277 
5225 53 273 
5226 50 272 
5227 48 270 
5228 47 268 
5230 44 267 
5231 44 266 
5232 43 265 
5233 43 265 
5234 42 263 
5235 41 263 
5236 41 262 
5237 40 262 
5238 39 260 
5239 39 259 
5240 38 259 
5241 38 259 
5242 38 260 
5243 38 261 
5244 39 260 
5245 40 259 
5246 41 259 
5247 42 259 
5248 42 260 
5249 44 261 
5250 44 261 
5253 45 264 
5254 46 264 
5255 46 265 
5256 46 267 
5257 46 268 
5258 44 270 
5259 44 271 
5260 45 271 
5261 45 272 
5262 47 270 
5263 48 269 
5264 48 270 
5265 48 270 
5266 48 271 
5267 48 271 
5268 48 270 
5269 48 270 
5270 48 270 
5271 46 273 
5272 48 271 
5273 48 270 
5274 49 270 
5275 49 270 
5276 49 270 
5277 49 270 
5278 49 271 
5279 48 271 
5280 48 271 
5281 48 271 
5282 47 272 
5283 46 274 
5284 46 274 
5285 46 274 
5286 46 275 
5287 45 274 
5288 45 274 
5289 46 274 
5290 45 274 
5291 44 274 
5292 45 274 
5293 45 274 
5294 45 274 
5295 45 274 
5296 45 274 
5297 45 274 
5298 46 274 
5299 46 274 
5300 46 274 
5301 46 274 
5302 46 273 
5303 46 273 
5304 47 273 
5305 47 272 
5306 47 273 
5307 47 272 
5308 47 272 
5309 46 272 
5310 47 272 
5311 47 272 
5312 47 272 
5313 47 272 
5314 47 271 
5315 47 271 
5316 46 272 
5317 46 271 
5318 46 271 
5319 46 270 
5320 47 270 
5321 46 269 
5322 46 269 
5323 47 266 
5324 46 269 
5325 47 265 
5326 48 265 
5327 48 265 
5328 48 265 
5329 46 266 
5330 49 265 
5331 48 266 
5332 49 265 
5333 48 266 
5334 48 269 
5335 49 267 
5336 48 267 
5337 49 267 
5338 49 267 
5339 49 266 
5340 48 267 
5341 49 267 
5342 49 267 
5343 47 270 
5344 49 268 
5345 49 267 
5346 49 267 
5347 49 267 
5348 48 267 
5349 48 267 
5350 49 267 
5351 48 269 
5352 49 266 
5353 49 266 
5354 48 268 
5355 47 270 
5356 45 270 
5357 44 269 
5358 45 269 
5359 45 270 
5360 45 271 
5361 46 271 
5362 46 271 
5363 46 271 
5364 46 271 
5365 45 272 
5366 44 272 
5367 43 271 
5368 43 271 
5369 43 270 
5370 43 270 
5371 44 271 
5372 45 271 
5373 45 272 
5374 45 272 
5375 46 272 
5376 46 272 
5377 47 272 
5378 47 273 
5379 48 273 
5380 47 274 
5381 47 274 
5382 48 273 
5383 47 274 
5384 47 274 
5385 47 274 
5386 46 273 
5387 46 273 
5388 46 273 
5389 46 273 
5390 46 273 
5391 46 273 
5392 47 273 
5393 47 273 
5394 47 273 
5395 47 273 
5396 47 273 
5397 46 273 
5398 46 272 
5399 47 272 
5400 47 273 
5401 46 272 
5402 46 273 
5403 47 273 
5404 46 272 
5405 46 272 
5406 47 273 
5407 47 273 
5408 46 272 
5409 46 271 
5410 45 271 
5411 43 271 
5412 42 271 
5413 42 270 
5414 41 270 
5415 40 269 
5416 40 270 
5417 40 270 
5418 40 270 
5419 40 270 
5420 40 271 
5421 41 271 
5422 40 271 
5423 40 271 
5424 39 272 
5425 39 272 
5426 38 273 
5427 38 273 
5428 38 273 
5429 38 273 
5430 38 273 
5431 38 273 
5432 38 273 
5433 38 272 
5434 39 272 
5435 39 273 
5436 39 272 
5437 40 272 
5438 40 272 
5439 41 272 
5440 41 272 
5441 41 272 
5442 42 273 
5443 42 273 
5444 41 273 
5445 41 274 
5446 40 274 
5447 39 274 
5448 38 273 
5449 36 271 
5450 33 271 
5451 32 270 
5452 31 270 
5453 28 270 
5454 26 270 
5455 24 271 
5456 23 272 
5457 21 272 
5458 19 272 
5459 19 271 
5460 17 270 
5461 16 271 
5462 14 272 
5463 12 273 
5464 11 274 
5465 10 275 
5466 10 276 
5467 10 275 
5468 11 276 
5469 12 276 
5470 11 277 
5471 12 277 
5472 12 277 
5473 11 280 
5474 12 281 
5475 11 283 
5476 12 283 
5477 11 285 
5478 11 284 
5479 11 284 
5480 11 284 
5481 11 284 
5482 11 284 
5483 11 283 
5484 11 283 
5485 11 283 
5593 13 286 
5594 13 286 
5613 10 285 
5614 10 283 
5615 12 278 
5616 13 277 
5617 14 275 
5618 15 273 
5619 16 271 
5620 16 269 
5621 16 267 
5622 16 264 
5623 16 262 
5624 16 260 
5625 16 257 
5626 16 255 
5627 16 253 
5628 17 249 
5629 18 245 
5630 19 243 
5631 19 241 
5632 19 241 
5633 19 242 
5634 19 241 
5635 19 241 
5636 19 241 
5637 19 241 
5638 19 240 
5639 19 240 
5640 19 240 
5641 18 240 
5642 17 240 
5643 17 240 
5644 17 240 
5645 17 240 
5646 17 240 
5647 17 240 
5648 17 240 
5649 16 238 
5650 15 237 
5651 15 236 
5652 13 235 
5653 12 234 
5654 12 234 
5655 12 234 
5656 11 235 
5657 11 236 
5658 10 238 
5659 10 238 
5660 10 237 
5661 10 237 
5662 10 238 
5663 9 238 
5664 10 236 
5665 9 237 
5666 10 237 
5667 9 237 
5668 9 237 
5669 10 237 
5670 10 237 
5671 10 237 
5672 9 237 
5673 9 237 
5674 9 237 
5675 9 237 
5676 9 237 
5677 10 236 
5678 10 236 
5679 10 236 
5680 9 237 
5681 9 237 
5682 9 236 
5683 9 236 
5684 9 236 
5685 9 236 
5686 8 235 
5687 9 235 
5688 9 236 
5689 9 236 
5690 9 236 
5691 9 235 
5692 9 235 
5693 9 236 
5694 9 236 
5695 9 236 
5696 9 236 
5697 9 237 
5698 10 235 
5699 12 235 
5700 13 236 
5701 15 236 
5702 15 236 
5703 16 236 
5704 16 236 
5705 16 236 
5706 16 236 
5707 17 235 
5708 17 236 
5709 17 236 
5710 17 236 
5711 17 236 
5712 17 236 
5713 17 235 
5714 17 236 
5715 17 236 
5716 17 236 
5717 17 236 
5718 17 236 
5719 18 236 
5720 18 237 
5721 19 237 
5722 19 237 
5723 20 237 
5724 20 238 
5725 20 238 
5726 21 238 
5727 21 238 
5728 20 239 
5729 21 240 
5730 21 240 
5731 22 241 
5732 22 242 
5733 23 242 
5734 24 243 
5735 26 244 
5736 27 244 
5737 28 245 
5738 28 244 
5739 29 244 
5740 29 244 
5741 29 244 
5742 30 243 
5743 31 243 
5744 32 242 
5745 31 242 
5746 32 240 
5747 31 240 
5748 32 238 
5749 33 237 
5750 35 235 
5751 36 233 
5752 37 232 
5753 38 231 
5754 39 231 
5755 40 231 
5756 40 231 
5757 39 231 
5758 40 230 
5759 39 231 
5760 39 231 
5761 39 231 
5762 40 230 
5763 40 230 
5764 39 231 
5765 39 232 
5766 39 232 
5767 40 232 
5768 40 233 
5769 39 234 
5770 40 233 
5771 40 233 
5772 41 232 
5773 41 232 
5774 42 232 
5775 42 231 
5776 42 231 
5777 41 231 
5778 42 229 
5779 42 228 
5780 41 225 
5781 40 222 
5782 38 219 
5783 36 214 
5784 34 208 
5785 34 201 
5786 34 194 
5787 34 189 
5788 34 184 
5789 34 180 
5790 34 176 
5791 33 171 
5792 33 166 
5793 32 162 
5794 31 159 
5795 30 156 
5796 28 154 
5797 26 151 
5798 25 150 
5799 24 149 
5800 24 148 
5801 24 147 
5802 25 144 
5803 25 140 
5804 25 133 
5805 25 128 
5806 24 121 
5807 22 112 
5808 21 105 
5809 21 99 
5810 21 96 
5811 22 94 
5812 21 89 
5813 20 85 
5814 20 82 
5815 20 77 
5816 20 74 
5817 20 72 
5818 20 68 
5819 20 64 
5820 20 62 
5821 20 60 
5822 20 58 
5823 19 57 
5824 19 55 
5825 19 54 
5826 18 52 
5827 19 51 
5828 20 51 
5829 22 50 
5830 24 49 
5831 27 49 
5832 28 49 
5833 31 49 
5834 32 48 
5835 34 47 
5836 37 45 
5837 40 42 
5838 45 40 
5839 49 38 
5840 54 35 
5841 61 33 
5842 68 31 
5843 76 28 
5844 82 26 
5845 88 24 
5846 93 22 
5847 98 21 
5848 104 21 
5849 110 20 
5850 116 19 
5851 123 19 
5852 130 18 
5853 135 19 
5854 141 19 
5855 146 18 
5856 151 19 
5857 157 19 
5858 161 20 
5859 165 20 
5860 169 20 
5861 172 21 
5862 174 20 
5863 176 21 
5864 177 21 
5865 177 21 
5866 177 20 
5867 177 20 
5868 177 20 
5869 177 20 
5870 177 21 
5871 177 21 
5872 178 22 
5873 178 23 
5874 178 23 
5875 178 24 
5876 178 24 
5877 178 24 
5878 179 24 
5879 179 25 
5880 180 25 
5881 179 25 
5882 179 26 
5883 179 26 
5884 178 25 
5885 179 24 
5886 180 24 
5887 180 23 
5888 181 23 
5889 182 23 
5890 182 23 
5891 182 23 
5892 182 23 
5893 182 23 
5894 182 23 
5895 182 23 
5896 182 23 
5897 183 23 
5898 185 22 
5899 187 22 
5900 190 21 
5901 192 20 
5902 196 20 
5903 200 19 
5904 204 18 
5905 209 19 
5906 213 19 
5907 217 18 
5908 221 18 
5909 226 18 
5910 231 19 
5911 239 21 
5912 244 22 
5913 250 22 
5914 255 24 
5915 256 25 
5916 259 26 
5917 262 27 
5918 264 28 
5919 265 29 
5920 266 30 
5921 266 31 
5922 267 32 
5923 266 33 
5924 267 33 
5925 267 33 
5926 267 34 
5927 267 35 
5928 267 35 
5929 267 35 
5930 267 35 
5931 267 35 
5932 268 36 
5933 268 36 
5934 268 36 
5935 268 36 
5936 268 36 
5937 268 36 
5938 268 36 
5939 268 36 
5940 268 36 
5941 267 36 
5942 268 36 
5943 268 36 
5944 268 35 
5945 268 35 
5946 267 35 
5947 267 34 
5948 267 33 
5949 268 31 
5950 268 30 
5951 268 28 
5952 268 27 
5953 268 26 
5954 268 24 
5955 268 23 
5956 267 20 
5957 267 19 
5958 266 19 
5959 265 17 
5960 265 17 
5961 265 17 
5962 263 16 
5963 263 16 
5964 265 17 
5965 267 19 
5966 268 19 
5967 272 18 
5968 274 18 
5969 274 18 
5970 276 18 
5971 275 18 
5972 275 18 
5973 275 17 
5974 276 17 
5975 276 16 
5976 276 16 
5977 275 16 
5978 274 16 
5979 275 16 
5980 275 15 
5981 274 15 
5982 274 16 
5983 274 15 
5984 273 16 
5985 273 16 
5986 273 15 
5987 270 16 
5988 270 16 
5989 273 16 
5990 270 17 
5991 269 17 
5992 270 17 
5993 269 18 
5994 269 18 
5995 270 18 
5996 271 17 
5997 269 19 
5998 270 19 
5999 270 19 
6000 270 19 
6001 270 19 
6002 270 19 
6003 272 18 
6004 269 19 
6005 269 18 
6006 271 17 
6007 271 17 
6008 268 19 
6009 268 18 
6010 268 18 
6011 271 17 
6012 270 17 
6013 271 17 
6014 270 17 
6015 270 17 
6016 270 17 
6017 270 17 
6018 269 18 
6019 270 17 
6020 270 17 
6021 269 18 
6022 269 17 
6023 269 17 
6024 269 17 
6025 269 18 
6026 269 18 
6027 265 18 
6028 261 19 
6029 259 19 
6030 256 19 
6031 255 19 
6032 252 17 
6033 249 17 
6034 249 18 
6035 248 18 
6036 248 19 
6037 246 19 
6038 247 19 
6039 246 20 
6040 245 20 
6041 243 19 
6042 240 18 
6043 239 18 
6044 238 18 
6045 237 17 
6046 236 17 
6047 235 16 
6048 233 16 
6049 235 16 
6050 233 16 
6051 232 15 
6052 231 16 
6053 230 15 
6054 230 15 
6055 229 15 
6056 229 15 
6057 230 15 
6058 230 15 
6059 230 15 
6060 231 15 
6061 231 15 
6062 230 15 
6063 230 15 
6064 231 15 
6065 230 15 
6066 230 15 
6067 230 15 
6068 230 15 
6069 230 15 
6070 230 15 
6071 230 15 
6072 231 15 
6073 230 15 
6074 230 15 
6075 230 15 
6076 231 15 
6077 230 15 
6078 231 15 
6079 232 15 
6080 232 15 
6081 235 16 
6082 238 16 
6083 240 15 
6084 242 15 
6085 245 17 
6086 247 18 
6087 251 19 
6088 250 20 
6089 253 22 
6090 253 24 
6091 253 26 
6092 253 29 
6093 257 29 
6094 256 30 
6095 257 32 
6096 260 14 
6097 257 34 
6098 256 35 
6099 256 36 
6100 256 36 
6101 255 37 
6102 258 20 
6103 254 37 
6104 256 18 
6105 257 18 
6106 254 38 
6107 254 39 
6108 254 40 
6109 254 40 
6110 254 40 
6111 254 40 
6112 254 41 
6113 255 41 
6114 255 42 
6115 254 43 
6116 255 43 
6117 255 42 
6118 255 42 
6119 255 42 
6120 256 40 
6121 256 39 
6122 256 38 
6123 256 39 
6124 256 39 
6125 256 40 
6126 255 41 
6127 255 41 
6128 256 41 
6129 255 41 
6130 255 41 
6131 256 41 
6132 260 19 
6133 255 42 
6134 255 41 
6135 256 41 
6136 255 42 
6137 255 42 
6138 255 42 
6139 255 42 
6140 255 43 
6141 261 21 
6142 261 22 
6143 262 23 
6144 262 23 
6145 262 24 
6146 263 25 
6147 263 25 
6148 263 25 
6149 263 26 
6150 264 27 
6151 263 28 
6152 263 29 
6153 263 29 
6154 263 29 
6155 264 31 
6156 266 34 
6157 267 38 
6158 267 40 
6159 268 42 
6160 222 78 
6161 221 78 
6162 221 79 
6163 220 80 
6164 219 81 
6165 219 82 
6166 219 83 
6167 218 84 
6168 219 84 
6169 219 85 
6170 220 84 
6171 220 84 
6172 220 84 
6173 220 83 
6174 220 83 
6175 221 83 
6176 221 83 
6177 221 83 
6178 221 82 
6179 221 83 
6180 222 82 
6181 221 83 
6182 221 82 
6183 221 83 
6184 221 84 
6185 222 84 
6186 223 87 
6187 225 90 
6188 225 94 
6189 244 85 
6190 218 115 
6191 214 124 
6192 227 108 
6193 223 117 
6194 218 128 
6195 213 140 
6196 211 151 
6197 208 160 
6198 206 167 
6199 204 175 
6200 201 184 
6201 199 193 
6202 199 203 
6203 199 212 
6204 197 226 
6205 194 241 
6206 200 219 
6207 199 226 
6208 198 228 
6209 196 230 
6210 195 233 
6211 195 234 
6212 195 235 
6213 196 237 
6214 186 288 
6215 195 236 
6216 195 237 
6217 186 288 
6218 187 288 
6219 183 288 
6220 185 288 
6221 187 288 
6222 185 288 
6223 194 236 
6224 188 288 
6225 188 288 
6226 194 237 
6227 195 237 
6228 186 288 
6229 194 237 
6230 194 237 
6231 186 288 
6232 189 288 
6233 189 288 
6234 189 288 
6235 192 288 
6236 193 288 
6237 195 288 
6238 199 288 
6239 203 288 
6240 205 288 
6241 205 288 
6242 208 288 
6243 210 288 
6244 196 236 
6245 196 236 
6246 197 237 
6247 197 237 
6248 215 288 
6249 220 286 
6250 225 286 
6251 199 239 
6252 199 240 
6253 199 243 
6254 202 243 
6255 204 246 
6256 204 249 
6257 207 251 
6258 208 253 
6259 209 254 
6260 212 255 
6261 214 255 
6262 214 254 
6263 213 253 
6264 217 252 
6265 218 251 
6266 218 251 
6267 218 251 
6268 218 251 
6269 221 251 
6270 219 251 
6271 219 252 
6272 220 252 
6273 219 252 
6274 220 253 
6275 217 253 
6276 220 253 
6277 211 255 
6278 211 255 
6279 211 256 
6280 213 257 
6281 214 257 
6282 213 258 
6283 249 253 
6284 283 284 
6285 283 284 
6286 284 283 
6287 283 285 
6288 285 282 
6289 285 284 
6290 285 284 
6291 285 283 
6292 286 283 
6293 286 284 
6294 286 284 
6295 287 281 
6296 287 282 
6297 288 284 
6298 288 283 
6299 288 280 
6300 288 282 
6301 288 283 
6302 288 280 
6303 288 282 
6304 288 282 
6305 288 282 
6306 289 283 
6307 288 282 
6308 288 283 
6309 288 281 
6310 288 282 
6311 288 282 
6312 288 281 
6313 288 281 
6314 288 281 
6315 288 281 
6316 288 283 
6317 288 282 
6318 288 282 
6319 288 282 
6320 288 283 
6321 288 283 
6322 288 282 
6323 289 282 
6324 289 282 
6325 289 284 
6326 289 283 
6327 288 282 
6328 289 284 
6329 290 284 
6330 290 283 
6331 289 283 
6332 289 283 
6333 289 281 
6334 289 284 
6335 289 283 
6336 289 282 
6337 289 281 
6338 289 284 
6339 289 284 
6340 290 284 
6341 290 284 
6342 289 285 
6343 289 284 
6344 289 285 
6345 288 284 
6346 288 284 
6347 289 284 
6348 289 284 
6349 288 284 
6350 288 284 
6351 285 286 
6352 288 283 
6353 287 284 
6354 287 282 
6355 286 284 
6356 285 285 
6357 288 284 
6358 286 286 
6359 286 284 
6360 289 284 
6361 289 285 
6362 289 284 
6363 290 284 
6364 289 285 
6365 289 282 
6366 290 284 
6367 289 283 
6368 289 283 
6369 289 283 
6370 288 282 
6371 288 284 
6372 287 282 
6373 287 282 
6374 287 281 
6375 286 281 
6376 287 281 
6377 287 280 
6378 287 280 
6379 286 281 
6380 287 280 
6381 286 280 
6382 286 281 
6383 286 281 
6384 284 283 
6385 284 283 
6386 284 284 
6387 287 284 
6388 287 283 
6389 287 282 
6390 285 283 
6391 287 284 
6392 288 284 
6393 288 284 
6394 288 283 
6395 288 284 
6396 288 282 
6397 288 283 
6398 288 283 
6399 288 284 
6400 288 283 
6401 289 283 
6402 289 284 
6403 289 281 
6404 289 281 
6405 290 284 
6406 290 284 
6407 290 284 
6408 290 283 
6409 290 284 
6410 290 282 
6411 290 282 
6412 290 284 
6413 290 284 
6414 291 282 
6415 275 269 
6416 224 277 
6417 225 277 
6418 225 278 
6419 224 278 
6420 223 278 
6421 225 277 
6422 224 289 
6423 223 278 
6424 225 289 
6425 226 289 
6426 225 289 
6427 225 289 
6428 226 289 
6429 285 285 
6430 285 286 
6431 284 286 
6432 259 288 
6433 258 288 
6434 284 286 
6435 284 286 
6436 284 285 
6437 283 286 
6438 284 286 
6439 257 253 
6440 257 288 
6441 256 252 
6442 283 286 
6443 245 256 
6444 260 288 
6445 257 288 
6446 256 252 
6447 257 288 
6448 257 288 
6449 256 288 
6450 257 288 
6451 258 288 
6452 258 288 
6453 257 288 
6454 257 288 
6455 254 288 
6456 257 288 
6457 257 288 
6458 282 287 
6459 244 256 
6460 243 256 
6461 244 256 
6462 245 254 
6463 258 288 
6464 258 288 
6465 257 288 
6466 254 288 
6467 246 252 
6468 255 288 
6469 246 250 
6470 247 248 
6471 252 288 
6472 246 246 
6473 244 246 
6474 246 246 
6475 246 246 
6476 247 247 
6477 213 283 
6478 210 283 
6479 206 282 
6480 202 283 
6481 199 282 
6482 196 281 
6483 190 281 
6484 182 283 
6485 178 282 
6486 173 281 
6487 160 286 
6488 152 286 
6489 145 286 
6490 137 286 
6491 129 286 
6492 121 286 
6493 112 287 
6494 103 287 
6495 95 287 
6496 87 288 
6497 79 287 
6498 72 287 
6499 66 286 
6500 57 287 
6501 49 288 
6502 44 288 
6503 39 287 
6504 33 286 
6505 31 286 
6506 30 283 
6507 27 283 
6508 25 282 
6509 25 282 
6510 26 282 
6511 22 282 
6512 22 282 
6513 24 282 
6514 24 282 
6515 20 281 
6516 21 282 
6517 26 282 
6518 27 282 
6519 25 282 
6520 28 282 
6521 29 283 
6522 28 282 
6523 28 283 
6524 29 283 
6525 29 283 
6526 28 283 
6527 29 283 
6528 29 284 
6529 29 283 
6530 28 283 
6531 28 283 
6532 29 283 
6533 28 283 
6534 28 283 
6535 29 283 
6536 28 283 
6537 28 283 
6538 28 283 
6539 29 283 
6540 28 283 
6541 27 282 
6542 26 282 
6543 23 279 
6544 21 279 
6545 18 279 
6546 15 279 
6547 14 279 
6548 13 280 
6549 13 279 
6550 13 279 
6551 13 278 
6552 14 277 
6553 16 274 
6554 19 270 
6555 22 268 
6556 22 266 
6557 22 264 
6558 23 260 
6559 22 257 
6560 21 253 
6561 21 250 
6562 22 247 
6563 22 246 
6564 22 244 
6565 22 244 
6566 22 242 
6567 21 242 
6568 21 241 
6569 21 241 
6570 21 241 
6571 20 240 
6572 20 241 
6573 20 241 
6574 21 240 
6575 20 240 
6576 21 240 
6577 20 239 
6578 18 238 
6579 18 237 
6580 18 236 
6581 16 236 
6582 15 236 
6583 15 235 
6584 16 236 
6585 16 236 
6586 15 236 
6587 16 236 
6588 17 236 
6589 17 236 
6590 17 236 
6591 18 236 
6592 17 236 
6593 16 235 
6594 15 235 
6595 16 235 
6596 14 235 
6597 14 235 
6598 14 235 
6599 14 236 
6600 13 236 
6601 13 236 
6602 14 235 
6603 14 235 
6604 14 234 
6605 13 235 
6606 14 234 
6607 14 234 
6608 13 234 
6609 13 234 
6610 13 235 
6611 13 235 
6612 12 235 
6613 11 235 
6614 11 235 
6615 11 235 
6616 11 235 
6617 11 235 
6618 11 235 
6619 10 235 
6620 10 235 
6621 11 235 
6622 11 235 
6623 10 236 
6624 9 236 
6625 9 236 
6626 9 236 
6627 9 235 
6628 8 236 
6629 9 236 
6630 9 235 
6631 10 235 
6632 9 236 
6633 9 236 
6634 8 235 
6635 9 235 
6636 9 235 
6637 9 235 
6638 9 235 
6639 9 235 
6640 9 236 
6641 8 236 
6642 8 235 
6643 8 235 
6644 8 235 
6645 8 235 
6646 9 234 
6647 8 235 
6648 8 235 
6649 8 234 
6650 8 235 
6651 8 235 
6652 8 235 
6653 8 234 
6654 8 235 
6655 10 233 
6656 11 234 
6657 12 234 
6658 12 234 
6659 11 234 
6660 11 233 
6661 11 233 
6662 11 233 
6663 10 235 
6664 10 234 
6665 10 234 
6666 9 236 
6667 10 234 
6668 10 234 
6669 9 236 
6670 9 236 
6671 10 235 
6672 9 235 
6673 9 236 
6674 9 236 
6675 9 235 
6676 9 236 
6677 9 236 
6678 9 235 
6679 9 235 
6680 9 235 
6681 8 236 
6682 8 235 
6683 8 235 
6684 9 235 
6685 8 236 
6686 8 235 
6687 9 234 
6688 8 236 
6689 11 233 
6690 11 234 
6691 13 236 
6692 15 236 
6693 16 237 
6694 17 237 
6695 18 237 
6696 18 237 
6697 18 236 
6698 17 236 
6699 18 236 
6700 18 236 
6701 17 236 
6702 17 237 
6703 18 237 
6704 18 237 
6705 17 238 
6706 18 237 
6707 18 238 
6708 18 238 
6709 18 239 
6710 19 239 
6711 19 239 
6712 19 239 
6713 19 239 
6714 19 240 
6715 20 239 
6716 19 240 
6717 19 240 
6718 19 241 
6719 20 241 
6720 21 241 
6721 23 242 
6722 25 242 
6723 26 242 
6724 27 242 
6725 29 243 
6726 30 243 
6727 30 244 
6728 30 245 
6729 31 246 
6730 31 247 
6731 31 247 
6732 31 248 
6733 32 248 
6734 32 249 
6735 31 248 
6736 32 248 
6737 32 248 
6738 32 248 
6739 31 249 
6740 32 249 
6741 32 250 
6742 32 250 
6743 32 250 
6744 32 250 
6745 32 251 
6746 31 251 
6747 31 251 
6748 31 251 
6749 29 253 
6750 29 253 
6751 29 254 
6752 29 254 
6753 28 254 
6754 28 254 
6755 29 255 
6756 29 254 
6757 29 255 
6758 28 255 
6759 29 255 
6760 29 255 
6761 28 255 
6762 29 255 
6763 29 256 
6764 29 256 
6765 29 256 
6766 30 256 
6767 30 256 
6768 30 256 
6769 30 257 
6770 30 257 
6771 30 257 
6772 30 257 
6773 30 257 
6774 31 257 
6775 31 257 
6776 31 258 
6777 32 258 
6778 32 259 
6779 32 259 
6780 31 259 
6781 32 259 
6782 31 258 
6783 31 258 
6784 31 257 
6785 32 257 
6786 32 257 
6787 31 257 
6788 31 257 
6789 32 258 
6790 32 257 
6791 32 257 
6792 32 258 
6793 31 258 
6794 31 258 
6795 31 257 
6796 31 258 
6797 31 258 
6798 31 258 
6799 31 258 
6800 31 258 
6801 31 259 
6802 31 258 
6803 31 258 
6804 31 258 
6805 31 258 
6806 31 258 
6807 31 257 
6808 32 258 
6809 31 258 
6810 31 257 
6811 31 258 
6812 32 259 
6813 31 259 
6814 31 259 
6815 32 260 
6816 32 260 
6817 32 261 
6818 32 261 
6819 33 262 
6820 34 263 
6821 33 263 
6822 33 263 
6823 33 263 
6824 33 263 
6825 34 262 
6826 35 263 
6827 35 263 
6828 36 263 
6829 34 264 
6830 37 265 
6831 36 265 
6832 35 265 
6833 34 265 
6834 35 265 
6835 35 264 
6836 35 264 
6837 36 265 
6838 37 264 
6839 36 264 
6840 37 264 
6841 38 264 
6842 39 264 
6843 39 264 
6844 40 265 
6845 40 264 
6846 40 264 
6847 40 265 
6848 41 265 
6849 40 265 
6850 39 264 
6851 39 264 
6852 39 264 
6853 40 265 
6854 40 264 
6855 41 264 
6856 41 264 
6857 40 263 
6858 40 262 
6859 39 261 
6860 39 260 
6861 38 259 
6862 38 258 
6863 42 255 
6864 42 255 
6865 41 254 
6866 41 254 
6867 41 254 
6868 38 255 
6869 41 254 
6870 42 255 
6871 43 256 
6872 43 257 
6875 46 262 
6876 46 263 
6886 46 265 
6887 46 265 
6888 45 265 
6889 41 265 
6890 43 265 
6891 44 266 
6892 44 266 
6893 44 266 
6894 45 267 
6895 45 267 
6896 45 267 
6897 44 267 
6898 46 268 
6899 45 268 
6900 43 268 
6901 45 268 
6902 46 267 
6903 45 267 
6904 44 267 
6905 46 266 
6906 46 266 
6907 46 265 
6908 45 266 
6909 45 267 
6910 44 267 
6911 43 267 
6912 44 267 
6913 44 268 
6914 44 267 
6915 44 267 
6916 42 267 
6917 41 265 
6918 39 264 
6919 38 264 
6920 37 263 
6921 36 263 
6922 35 262 
6923 35 262 
6924 36 263 
6925 35 263 
6926 35 263 
6927 36 263 
6928 35 264 
6929 36 263 
6930 36 263 
6931 36 263 
6932 36 263 
6933 36 263 
6934 36 263 
6935 35 264 
6936 36 263 
6937 36 263 
6938 36 263 
6939 36 263 
6940 36 263 
6941 36 263 
6942 36 263 
6943 36 263 
6944 35 264 
6945 36 263 
6946 36 263 
6947 36 263 
6948 35 263 
6949 35 263 
6950 35 264 
6951 35 264 
6952 35 264 
6953 35 263 
6954 36 263 
6955 36 263 
6956 35 263 
6957 35 263 
6958 36 263 
6959 35 264 
6960 35 263 
6961 35 264 
6962 35 264 
6963 35 263 
6964 35 264 
6965 35 264 
6966 35 263 
6967 35 263 
6968 35 264 
6969 36 263 
6970 35 264 
6971 35 263 
6972 35 264 
6973 35 264 
6974 35 263 
6975 35 264 
6976 35 264 
6977 35 264 
6978 35 263 
6979 35 263 
6980 35 264 
6981 35 264 
6982 35 263 
6983 35 263 
6984 35 264 
6985 35 263 
6986 35 263 
6987 35 264 
6988 35 263 
6989 35 263 
6990 35 263 
6991 35 263 
6992 35 263 
6993 35 263 
6994 35 264 
6995 35 263 
6996 35 263 
6997 35 264 
6998 35 264 
6999 35 264 
7000 35 264 
7001 35 263 
7002 35 263 
7003 35 263 
7004 35 263 
7005 35 263 
7006 35 263 
7007 35 263 
7008 35 263 
7009 35 263 
7010 35 263 
7011 35 263 
7012 35 263 
7013 35 263 
7014 35 263 
7015 35 263 
7016 35 263 
7017 35 263 
7018 35 263 
7019 35 263 
7020 35 263 
7021 35 263 
7022 35 263 
7023 35 263 
7024 35 263 
7025 35 263 
7026 35 263 
7027 35 263 
7028 35 263 
7029 35 263 
7030 35 264 
7031 35 263 
7032 35 263 
7033 35 263 
7034 35 263 
7035 34 264 
7036 35 263 
7037 35 263 
7038 35 263 
7039 35 263 
7040 35 263 
7041 35 263 
7042 34 264 
7043 35 263 
7044 35 263 
7045 35 263 
7046 35 263 
7047 35 263 
7048 35 263 
7049 34 264 
7050 35 263 
7051 35 263 
7052 35 263 
7053 35 263 
7054 35 263 
7055 35 263 
7056 35 263 
7057 35 263 
7058 35 263 
7059 35 263 
7060 35 263 
7061 35 263 
7062 34 264 
7063 35 263 
7064 35 263 
7065 35 263 
7066 35 263 
7067 35 263 
7068 35 263 
7069 35 263 
7070 35 263 
7071 35 263 
7072 35 263 
7073 35 263 
7074 35 263 
7075 35 263 
7076 35 263 
7077 35 263 
7078 35 263 
7079 35 263 
7080 35 263 
7081 35 263 
7082 35 263 
7083 34 264 
7084 35 263 
7085 35 263 
7086 34 264 
7087 35 263 
7088 35 263 
7089 35 263 
7090 34 264 
7091 34 264 
7092 35 263 
7093 35 263 
7094 34 264 
7095 35 263 
7096 35 263 
7097 34 264 
7098 35 263 
7099 35 263 
7100 35 263 
7101 35 263 
7102 35 263 
7103 35 263 
7104 35 263 
7105 34 264 
7106 34 264 
7107 35 263 
7108 34 264 
7109 34 264 
7110 35 263 
7111 35 263 
7112 35 263 
7113 34 264 
7114 35 263 
7115 34 264 
7116 35 263 
7117 35 263 
7118 35 263 
7119 35 263 
7120 34 264 
7121 34 264 
7122 34 264 
7123 35 263 
7124 34 264 
7125 35 263 
7126 35 263 
7127 34 264 
7128 34 264 
7129 34 264 
7130 35 263 
7131 35 263 
7132 35 263 
7133 35 263 
7134 34 264 
7135 35 263 
7136 35 262 
7137 34 264 
7138 34 264 
7139 35 263 
7140 34 264 
7141 34 264 
7142 35 263 
7143 35 263 
7144 34 264 
7145 34 264 
7146 35 262 
7147 34 263 
7148 34 264 
7149 35 263 
7150 35 263 
7151 35 263 
7152 35 263 
7153 35 263 
7154 34 264 
7155 34 264 
7156 34 264 
7157 35 263 
7158 35 262 
7159 35 262 
7160 35 262 
7161 34 263 
7162 35 263 
7163 35 263 
7164 35 262 
7165 35 262 
7166 34 264 
7167 35 262 
7168 34 263 
7169 35 263 
7170 35 263 
7171 35 263 
7172 35 263 
7173 35 264 
7174 34 263 
7175 34 263 
7176 34 262 
7177 34 262 
7178 34 262 
7179 33 263 
7180 33 263 
7181 33 263 
7182 33 263 
7183 33 263 
7184 33 263 
7185 33 263 
7186 33 263 
7187 33 263 
7188 33 263 
7189 33 263 
7190 33 263 
7191 33 263 
7192 33 263 
7193 33 263 
7194 33 263 
7195 33 263 
7196 33 263 
7197 33 263 
7198 33 263 
7199 33 264 
7200 33 264 
7201 36 265 
7202 37 266 
7203 38 267 
7204 40 267 
7205 41 268 
7206 41 268 
7207 42 268 
7208 41 269 
7209 41 268 
7210 41 268 
7211 41 268 
7212 42 267 
7213 42 267 
7214 42 268 
7215 43 269 
7216 42 269 
7217 43 270 
7218 43 270 
7219 43 270 
7220 43 270 
7221 43 270 
7222 44 271 
7223 43 271 
7224 43 271 
7225 43 270 
7226 43 271 
7227 43 271 
7228 43 271 
7229 43 271 
7230 43 271 
7231 43 271 
7232 43 271 
7233 43 271 
7234 43 271 
7235 43 271 
7236 43 271 
7237 43 271 
7238 43 271 
7239 43 271 
7240 43 271 
7241 43 271 
7242 43 271 
7243 43 271 
7244 43 271 
7245 43 272 
7246 43 271 
7247 43 271 
7248 43 271 
7249 43 271 
7250 43 271 
7251 44 271 
7252 46 271 
7253 47 271 
7254 50 269 
7255 53 269 
7256 56 268 
7257 59 267 
7258 62 265 
7259 64 263 
7260 66 263 
7261 67 262 
7262 70 262 
7263 70 262 
7264 71 261 
7265 71 261 
7266 72 261 
7267 72 262 
7268 71 262 
7269 71 262 
7270 70 262 
7271 69 263 
7272 69 263 
7273 69 264 
7274 67 264 
7275 66 263 
7276 65 261 
7277 64 261 
7278 64 260 
7279 64 259 
7280 63 259 
7281 63 259 
7282 63 259 
7283 63 260 
7284 63 260 
7285 63 259 
7286 63 259 
7287 63 259 
7288 63 259 
7289 63 259 
7290 64 257 
7291 64 257 
7292 63 256 
7293 63 256 
7294 64 255 
7295 65 255 
7296 64 255 
7297 64 255 
7298 65 255 
7299 65 254 
7300 67 251 
7301 68 251 
7302 68 251 
7303 68 251 
7304 68 252 
7305 68 252 
7306 66 254 
7307 65 254 
7308 65 254 
7309 65 254 
7310 65 254 
7311 65 254 
7312 65 254 
7313 65 254 
7314 65 255 
7315 64 256 
7316 64 258 
7317 64 259 
7318 63 261 
7319 63 262 
7320 63 263 
7321 64 263 
7322 64 263 
7323 64 263 
7324 66 265 
7325 67 265 
7326 68 265 
7327 69 265 
7328 69 265 
7329 71 265 
7330 71 265 
7331 72 265 
7332 72 264 
7333 72 264 
7334 72 264 
7335 73 263 
7336 73 264 
7337 74 264 
7338 72 265 
7339 72 268 
7340 75 267 
7341 77 266 
7342 79 266 
7343 82 263 
7344 82 263 
7345 82 264 
7346 84 264 
7347 85 264 
7348 86 264 
7349 86 265 
7350 88 265 
7351 89 263 
7352 89 262 
7353 90 261 
7354 91 260 
7355 92 259 
7356 93 258 
7357 94 256 
7358 95 255 
7359 95 253 
7360 95 251 
7361 95 249 
7362 96 249 
7363 97 251 
7364 98 251 
7365 99 251 
7366 100 251 
7367 101 252 
7368 101 252 
7369 100 253 
7370 100 253 
7371 100 253 
7372 99 254 
7373 100 254 
7374 100 253 
7375 100 254 
7376 100 253 
7377 100 254 
7378 100 254 
7379 99 254 
7380 99 254 
7381 100 254 
7382 100 253 
7383 99 253 
7384 100 253 
7385 100 254 
7386 99 253 
7387 99 253 
7388 99 254 
7389 99 254 
7390 99 254 
7391 99 253 
7392 99 254 
7393 99 253 
7394 99 254 
7395 99 253 
7396 99 254 
7397 99 253 
7398 99 254 
7399 99 254 
7400 99 253 
7401 99 254 
7402 99 253 
7403 99 254 
7404 99 253 
7405 99 253 
7406 99 253 
7407 99 253 
7408 99 253 
7409 99 253 
7410 99 254 
7411 99 253 
7412 99 253 
7413 99 253 
7414 99 253 
7415 99 253 
7416 99 254 
7417 99 253 
7418 99 253 
7419 99 254 
7420 99 253 
7421 99 253 
7422 99 253 
7423 99 253 
7424 99 253 
7425 99 253 
7426 99 253 
7427 99 253 
7428 99 254 
7429 99 253 
7430 99 254 
7431 99 253 
7432 99 254 
7433 99 254 
7434 99 254 
7435 101 254 
7436 102 256 
7437 103 258 
7438 104 261 
7439 105 263 
7440 107 264 
7441 109 266 
7442 110 267 
7443 111 274 
7444 114 279 
7445 116 280 
7446 118 281 
7447 118 281 
7448 118 280 
7449 118 279 
7450 115 277 
7451 112 269 
7452 110 267 
7453 109 265 
7454 107 263 
7455 106 261 
7456 105 258 
7457 103 253 
7458 103 244 
7459 103 234 
7460 103 217 
7461 103 207 
7462 102 200 
7463 100 193 
7464 97 188 
7465 93 183 
7466 90 181 
7467 89 179 
7468 89 178 
7469 89 178 
7470 89 179 
7471 90 179 
7472 90 180 
7473 90 181 
7474 91 184 
7475 92 188 
7476 93 191 
7477 94 194 
7478 94 196 
7479 92 199 
7480 90 202 
7481 88 206 
7482 87 208 
7483 86 210 
7484 82 217 
7485 81 220 
7486 80 221 
7487 78 221 
7488 76 219 
7489 75 219 
7490 73 219 
7491 70 219 
7492 73 216 
7493 72 215 
7494 67 216 
7495 70 219 
7496 71 219 
7497 77 220 
7498 68 213 
7499 58 218 
7500 64 214 
7501 57 218 
7502 58 217 
7503 58 216 
7504 57 216 
7505 56 217 
7506 55 216 
7507 55 215 
7508 55 214 
7509 54 214 
7510 53 215 
7511 53 215 
7512 53 215 
7513 52 215 
7514 52 215 
7515 53 215 
7516 53 215 
7517 53 215 
7518 53 214 
7519 53 214 
7520 53 214 
7521 53 214 
7522 53 214 
7523 53 214 
7524 53 214 
7525 52 215 
7526 52 215 
7527 53 215 
7528 52 215 
7529 52 215 
7530 52 215 
7531 51 215 
7532 49 215 
7533 48 215 
7534 47 215 
7535 46 215 
7536 44 215 
7537 44 215 
7538 44 215 
7539 44 215 
7540 43 215 
7541 44 214 
7542 44 214 
7543 44 215 
7544 44 215 
7545 44 215 
7546 44 215 
7547 44 215 
7548 44 214 
7549 45 214 
7550 44 214 
7551 43 213 
7552 43 213 
7553 44 213 
7554 43 212 
7555 42 212 
7556 43 213 
7557 42 213 
7558 41 213 
7559 42 214 
7560 42 215 
7561 41 215 
7562 41 215 
7563 41 216 
7564 41 216 
7565 41 216 
7566 41 216 
7567 41 217 
7568 41 218 
7569 41 218 
7570 41 218 
7571 41 219 
7572 40 220 
7573 39 221 
7574 39 221 
7575 38 221 
7576 38 221 
7577 38 220 
7578 38 220 
7579 39 219 
7580 38 219 
7581 39 219 
7582 39 219 
7583 39 218 
7584 40 218 
7585 41 218 
7586 42 217 
7587 42 217 
7588 43 217 
7589 43 216 
7590 43 217 
7591 43 216 
7592 43 216 
7593 43 216 
7594 43 215 
7595 43 215 
7596 43 215 
7597 43 216 
7598 43 216 
7599 42 216 
7600 40 218 
7601 39 220 
7602 37 221 
7603 35 223 
7604 35 224 
7605 34 223 
7606 33 224 
7607 34 224 
7608 34 224 
7609 34 223 
7610 35 223 
7611 34 223 
7612 35 223 
7613 35 223 
7614 35 223 
7615 36 224 
7616 36 226 
7617 35 228 
7618 35 229 
7619 35 231 
7629 59 226 
7630 64 220 
7635 67 200 
7636 69 199 
7637 70 198 
7638 67 199 
7639 64 200 
7651 55 276 
7653 59 279 
7654 58 278 
7655 59 279 
7656 62 283 
7657 63 284 
7658 64 285 
7659 66 287 
7660 68 289 
7661 69 289 
7662 70 290 
7663 70 290 
7664 72 290 
7665 72 290 
7666 71 290 
7667 73 289 
7668 75 288 
7669 75 288 
7670 76 288 
7671 79 288 
7672 80 287 
7673 81 287 
7674 84 287 
7675 86 285 
7676 89 283 
7677 91 282 
7678 94 282 
7679 95 281 
7680 95 280 
7681 93 280 
7682 92 280 
7683 92 280 
7684 92 279 
7685 92 279 
7686 92 278 
7687 92 278 
7688 92 277 
7689 92 276 
7690 92 278 
7691 92 278 
7692 92 277 
7693 92 277 
7694 92 277 
7695 92 276 
7696 91 276 
7697 92 276 
7698 92 277 
7699 92 276 
7700 91 276 
7701 91 276 
7702 92 276 
7703 91 276 
7704 91 276 
7705 92 277 
7706 92 276 
7707 91 276 
7708 91 276 
7709 92 277 
7710 91 277 
7711 91 277 
7712 91 276 
7713 92 277 
7714 91 277 
7715 91 277 
7716 92 277 
7717 91 277 
7718 91 277 
7719 91 277 
7720 91 276 
7721 91 276 
7722 91 277 
7723 91 276 
7724 91 276 
7725 91 276 
7726 91 276 
7727 91 276 
7728 91 277 
7729 91 276 
7730 91 276 
7731 91 276 
7732 91 276 
7733 91 277 
7734 91 276 
7735 91 276 
7736 91 277 
7737 90 278 
7738 89 276 
7739 88 277 
7740 86 277 
7741 85 275 
7742 84 275 
7743 83 275 
7744 82 276 
7745 80 278 
7746 77 275 
7747 75 273 
7748 73 272 
7749 72 271 
7750 71 270 
7751 71 271 
7752 71 271 
7753 71 270 
7754 71 270 
7755 71 270 
7756 71 270 
7757 71 271 
7758 73 272 
7759 71 271 
7760 69 270 
7761 68 270 
7762 67 270 
7763 67 271 
7764 67 271 
7765 67 270 
7766 66 270 
7767 65 270 
7768 63 267 
7769 62 267 
7803 53 261 
7804 53 261 
7805 53 262 
7806 53 263 
7807 53 263 
7808 54 263 
7809 54 264 
7810 55 264 
7811 56 264 
7812 57 263 
7813 58 263 
7814 57 264 
7815 56 264 
7816 54 265 
7817 54 265 
7818 54 265 
7819 55 265 
7820 55 265 
7822 58 266 
7837 60 267 
7838 59 267 
7841 59 267 
7842 59 267 
7844 60 267 
7845 59 267 
7846 60 267 
7848 59 267 
7849 59 267 
7850 60 267 
7852 59 267 
7853 59 267 
7855 60 267 
7856 59 267 
7857 59 267 
7859 60 267 
7860 59 267 
7861 60 267 
7862 60 267 
7863 59 267 
7864 59 267 
7865 60 267 
7866 60 267 
7867 59 267 
7868 59 267 
7869 60 267 
7870 59 267 
7871 59 267 
7872 60 267 
7873 60 267 
7874 59 267 
7875 59 267 
7877 59 267 
7878 59 267 
7879 59 267 
7880 59 267 
7881 60 267 
7882 59 267 
7883 59 267 
7884 59 267 
7885 59 267 
7886 59 267 
7887 59 267 
7888 59 267 
7889 59 266 
7890 59 265 
7891 59 265 
7892 59 265 
7893 59 265 
7894 59 265 
7895 59 265 
7896 57 265 
7897 57 265 
7898 57 265 
7899 57 265 
7900 59 265 
7901 62 274 
7902 59 264 
7903 59 265 
7904 59 265 
7905 57 265 
7906 59 265 
7907 59 265 
7908 57 265 
7909 57 265 
7910 59 265 
7911 57 265 
7912 57 265 
7913 57 265 
7914 59 265 
7915 59 265 
7916 59 265 
7917 57 265 
7918 57 265 
7919 59 265 
7920 57 265 
7921 57 265 
7922 57 265 
7923 57 265 
7924 57 265 
7925 57 265 
7926 59 265 
7927 59 264 
7928 57 265 
7929 57 265 
7930 59 265 
7931 59 265 
7932 59 265 
7933 57 265 
7934 59 265 
7935 59 265 
7936 57 265 
7937 59 265 
7938 59 265 
7939 59 265 
7940 57 265 
7941 59 265 
7942 59 265 
7943 59 265 
7944 57 265 
7945 57 265 
7946 59 265 
7947 59 265 
7948 59 265 
7949 57 265 
7950 59 265 
7951 59 265 
7952 59 265 
7953 57 265 
7954 57 265 
7955 59 265 
7956 57 265 
7957 59 265 
7958 59 265 
7959 57 265 
7960 59 265 
7961 57 265 
7962 59 265 
7963 59 265 
7964 59 265 
7965 59 265 
7966 57 265 
7967 57 265 
7968 59 265 
7969 59 265 
7970 59 265 
7971 59 265 
7972 59 265 
7973 57 265 
7974 59 265 
7975 59 265 
7976 59 265 
7977 59 265 
7978 59 265 
7979 59 265 
7980 59 265 
7981 59 265 
7982 59 265 
7983 59 265 
7984 59 265 
7985 57 265 
7986 59 265 
7987 59 265 
7988 59 265 
7989 59 265 
7990 59 265 
7991 59 265 
7992 57 265 
7993 58 264 
7994 59 265 
7995 58 265 
7996 56 265 
7997 55 265 
7998 54 265 
7999 54 264 
8000 54 263 
8001 54 263 
8002 53 262 
8003 52 260 
8004 52 260 
8005 51 259 
8006 51 259 
8007 51 259 
8008 50 259 
8009 50 261 
8010 50 260 
8011 49 260 
8012 49 261 
8013 49 260 
8014 49 260 
8015 49 260 
8016 49 260 
8017 47 261 
8018 47 260 
8019 46 259 
8020 45 259 
8021 64 281 
8022 65 282 
8023 42 260 
8024 41 260 
8025 40 260 
8026 40 260 
8027 39 259 
8028 38 259 
8029 38 258 
8030 37 258 
8031 37 257 
8032 37 257 
8033 37 256 
8034 36 255 
8035 36 255 
8036 36 254 
8037 36 255 
8038 35 255 
8039 35 256 
8040 35 255 
8041 35 255 
8042 35 254 
8043 35 254 
8044 34 254 
8045 34 254 
8046 34 254 
8047 34 254 
8048 34 254 
8049 34 254 
8050 34 255 
8051 34 255 
8052 34 255 
8053 34 255 
8054 34 255 
8055 34 255 
8056 34 255 
8057 34 255 
8058 34 255 
8059 34 255 
8060 34 254 
8061 34 254 
8062 34 254 
8063 34 254 
8064 34 254 
8065 34 254 
8066 34 254 
8067 34 253 
8068 34 253 
8069 34 252 
8070 34 252 
8071 33 251 
8072 33 251 
8073 33 251 
8074 33 251 
8075 33 251 
8076 33 252 
8077 33 252 
8078 33 252 
8079 33 252 
8080 33 252 
8081 33 252 
8082 33 251 
8083 33 252 
8084 33 251 
8085 33 251 
8086 33 250 
8087 34 250 
8088 34 250 
8089 34 249 
8090 34 249 
8091 34 248 
8092 33 248 
8093 33 248 
8094 33 248 
8095 33 248 
8096 33 248 
8097 33 248 
8098 33 249 
8099 33 249 
8100 33 248 
8101 33 249 
8102 33 249 
8103 33 248 
8104 33 248 
8105 33 248 
8106 33 248 
8107 32 248 
8108 33 248 
8109 32 248 
8110 32 248 
8111 32 248 
8112 33 248 
8113 32 248 
8114 32 248 
8115 33 248 
8116 33 248 
8117 32 248 
8118 32 248 
8119 32 248 
8120 32 247 
8121 32 247 
8122 32 247 
8123 32 247 
8124 33 247 
8125 33 248 
8126 33 248 
8127 33 248 
8128 33 249 
8129 34 250 
8130 34 249 
8131 34 249 
8132 34 250 
8133 34 251 
8134 34 250 
8135 34 251 
8136 35 252 
8137 35 253 
8138 34 254 
8139 35 254 
8140 35 255 
8141 35 255 
8142 35 255 
8143 35 256 
8144 35 255 
8145 35 256 
8146 35 256 
8147 35 256 
8148 35 256 
8149 35 256 
8150 35 256 
8151 35 256 
8152 35 255 
8153 35 255 
8154 35 255 
8155 35 255 
8156 35 255 
8157 35 255 
8158 35 255 
8159 35 255 
8160 35 256 
8161 35 256 
8162 35 256 
8163 35 256 
8164 35 256 
8165 35 256 
8166 35 257 
8167 35 256 
8168 36 257 
8169 36 257 
8170 36 257 
8171 36 257 
8172 36 257 
8173 36 258 
8174 36 258 
8175 36 258 
8176 36 257 
8177 36 257 
8178 36 257 
8179 36 258 
8180 36 257 
8181 36 257 
8182 36 257 
8183 36 257 
8184 36 257 
8185 36 257 
8186 36 256 
8187 36 256 
8188 36 256 
8189 36 256 
8190 36 256 
8191 36 256 
8192 36 257 
8193 36 256 
8194 35 256 
8195 36 256 
8196 35 256 
8197 36 256 
8198 36 255 
8199 35 255 
8200 36 255 
8201 35 255 
8202 35 255 
8203 35 255 
8204 35 256 
8205 35 257 
8206 35 257 
8207 36 257 
8208 36 257 
8209 36 257 
8210 36 256 
8211 36 256 
8212 36 256 
8213 36 257 
8214 36 257 
8215 37 257 
8216 37 257 
8217 37 257 
8218 37 258 
8219 37 258 
8220 37 261 
8221 37 262 
8222 37 262 
8223 37 262 
8224 37 262 
8225 37 262 
8226 37 262 
8227 37 263 
8228 38 263 
8229 38 263 
8230 38 262 
8231 38 262 
8232 38 262 
8233 37 261 
8234 37 261 
8235 37 261 
8236 37 261 
8237 36 262 
8238 36 261 
8239 36 262 
8240 36 262 
8241 36 262 
8242 36 262 
8243 36 262 
8244 37 262 
8245 37 263 
8246 37 263 
8247 37 264 
8248 37 264 
8249 38 264 
8250 38 263 
8251 38 264 
8252 38 265 
8253 39 265 
8254 39 266 
8255 40 266 
8256 40 267 
8257 41 267 
8258 42 268 
8259 43 269 
8260 43 269 
8261 43 269 
8262 43 269 
8263 43 270 
8264 44 270 
8265 44 270 
8266 44 270 
8267 44 270 
8268 45 270 
8273 46 270 
8274 47 270 
8275 47 270 
8276 47 270 
8277 48 270 
8278 47 271 
8279 47 271 
8280 48 271 
8281 48 271 
8282 48 272 
8283 48 271 
8284 48 272 
8285 48 272 
8286 47 272 
8287 48 271 
8288 48 271 
8289 48 271 
8290 47 271 
8291 47 271 
8292 48 271 
8293 47 271 
8294 47 271 
8295 47 271 
8296 47 271 
8297 47 270 
8298 47 270 
8299 47 271 
8300 47 270 
8301 47 271 
8302 47 271 
8303 46 271 
8304 47 271 
8305 46 271 
8306 46 271 
8307 47 271 
8308 47 271 
8309 46 271 
8310 47 271 
8311 46 271 
8312 46 271 
8313 46 271 
8314 46 271 
8315 46 271 
8316 46 270 
8317 46 270 
8318 46 271 
8319 46 270 
8320 46 270 
8321 46 270 
8322 46 270 
8323 46 271 
8324 46 270 
8325 45 270 
8326 46 270 
8327 46 270 
8328 46 270 
8329 46 270 
8330 46 270 
8331 46 270 
8332 46 271 
8333 46 271 
8334 47 271 
8335 47 271 
8336 47 271 
8337 47 271 
8338 47 272 
8339 47 271 
8340 47 272 
8341 47 272 
8342 47 272 
8343 47 272 
8344 47 273 
8345 48 273 
8346 47 273 
8347 47 273 
8348 47 273 
8349 47 273 
8350 47 273 
8351 47 273 
8352 47 273 
8353 47 273 
8354 47 274 
8355 47 273 
8356 47 273 
8357 46 273 
8358 46 273 
8359 45 274 
8360 46 274 
8361 45 274 
8362 44 274 
8363 44 274 
8364 44 274 
8365 43 274 
8366 43 274 
8367 43 274 
8368 43 274 
8369 43 274 
8370 43 274 
8371 43 273 
8372 43 273 
8373 43 273 
8374 43 273 
8375 43 273 
8376 43 273 
8377 43 273 
8378 43 272 
8379 43 272 
8380 43 272 
8381 43 272 
8382 43 272 
8383 43 272 
8384 44 272 
8385 43 271 
8386 44 271 
8387 44 271 
8388 44 270 
8389 44 270 
8390 44 270 
8391 43 270 
8392 43 270 
8393 43 270 
8394 43 268 
8395 43 268 
8396 43 268 
8397 43 269 
8398 43 269 
8399 43 269 
8400 43 269 
8401 43 269 
8402 43 269 
8403 43 269 
8404 43 269 
8405 43 269 
8406 43 269 
8407 43 269 
8408 43 269 
8409 43 269 
8410 43 270 
8411 43 271 
8412 44 271 
8413 44 272 
8414 44 273 
8415 44 273 
8416 45 273 
8417 46 273 
8418 46 274 
8419 46 274 
8420 46 275 
8421 47 275 
8422 47 275 
8423 48 276 
8424 47 276 
8425 47 276 
8426 48 276 
8427 47 276 
8428 47 276 
8429 47 276 
8430 47 276 
8431 47 276 
8432 46 276 
8433 46 276 
8434 45 276 
8435 44 276 
8436 44 276 
8437 44 277 
8438 43 277 
8439 41 278 
8440 41 278 
8441 41 278 
8442 41 278 
8443 41 278 
8444 41 279 
8445 41 280 
8446 41 280 
8447 40 281 
8448 40 282 
8449 40 283 
8450 39 283 
8451 39 284 
8452 39 284 
8453 38 284 
8454 38 284 
8455 38 284 
8491 16 286 
8492 17 284 
8493 18 279 
8494 19 278 
8495 22 276 
8496 23 275 
8497 24 274 
8498 23 273 
8499 23 271 
8500 23 267 
8501 23 265 
8502 23 263 
8503 24 260 
8504 24 257 
8505 25 258 
8506 25 256 
8507 25 254 
8508 24 254 
8509 25 252 
8510 24 252 
8511 24 251 
8512 24 250 
8513 24 249 
8514 23 248 
8515 22 247 
8516 22 245 
8517 22 245 
8518 21 244 
8519 21 242 
8520 21 243 
8521 20 244 
8522 20 245 
8523 21 244 
8524 20 244 
8525 19 246 
8526 20 247 
8527 22 248 
8528 22 251 
8529 23 252 
8530 23 253 
8531 24 253 
8532 24 253 
8533 25 253 
8534 26 252 
8535 27 253 
8536 28 254 
8537 29 254 
8538 29 255 
8539 30 255 
8540 30 255 
8541 29 255 
8542 28 256 
8543 28 255 
8544 28 256 
8545 29 257 
8546 29 258 
8547 28 259 
8548 29 260 
8549 29 261 
8550 30 261 
8551 30 262 
8552 30 261 
8553 30 261 
8554 29 262 
8555 29 262 
8556 29 262 
8557 28 261 
8558 29 261 
8559 29 261 
8560 28 261 
8561 28 261 
8562 28 261 
8563 28 261 
8564 28 261 
8565 28 261 
8566 28 261 
8567 28 261 
8568 28 261 
8569 28 261 
8570 28 261 
8571 28 261 
8572 28 261 
8573 27 261 
8574 28 261 
8575 28 261 
8576 28 261 
8577 28 261 
8578 28 261 
8579 28 261 
8580 28 261 
8581 28 261 
8582 28 261 
8583 28 261 
8584 28 261 
8585 28 261 
8586 28 261 
8587 28 261 
8588 28 261 
8589 28 261 
8590 29 261 
8591 28 261 
8592 28 261 
8593 28 261 
8594 28 261 
8595 28 261 
8596 28 261 
8597 28 261 
8598 28 261 
8599 28 261 
8600 28 261 
8601 28 261 
8602 28 260 
8603 28 260 
8604 28 260 
8605 28 260 
8606 28 260 
8607 28 260 
8608 28 260 
8609 28 260 
8610 28 260 
8611 28 260 
8612 28 261 
8613 28 260 
8614 28 261 
8615 28 261 
8616 27 261 
8617 27 261 
8618 28 261 
8619 27 262 
8620 27 262 
8621 27 262 
8622 26 262 
8623 26 262 
8624 27 262 
8625 26 262 
8626 26 262 
8627 26 262 
8628 26 263 
8629 26 262 
8630 26 262 
8631 26 262 
8632 26 263 
8633 26 262 
8634 26 262 
8635 26 262 
8636 26 262 
8637 26 262 
8638 26 262 
8639 27 262 
8640 27 261 
8641 27 262 
8642 27 262 
8643 27 262 
8644 26 262 
8645 26 261 
8646 27 262 
8647 27 262 
8648 26 261 
8649 27 261 
8650 27 261 
8651 27 261 
8652 27 261 
8653 28 261 
8654 28 260 
8655 28 260 
8656 27 261 
8657 27 261 
8658 27 261 
8659 27 260 
8660 27 261 
8661 27 260 
8662 27 260 
8663 27 260 
8664 27 260 
8665 27 261 
8666 27 260 
8667 28 260 
8668 28 260 
8669 28 260 
8670 28 260 
8671 28 260 
8672 28 260 
8673 28 260 
8674 28 260 
8675 28 260 
8676 27 260 
8677 28 260 
8678 28 260 
8679 28 260 
8680 28 260 
8681 29 260 
8682 29 260 
8683 29 260 
8684 29 260 
8685 29 260 
8686 28 260 
8687 28 260 
8688 29 260 
8689 28 260 
8690 28 261 
8691 28 260 
8692 28 261 
8693 28 261 
8694 29 261 
8695 29 260 
8696 28 260 
8697 28 259 
8698 28 259 
8699 27 259 
8700 27 259 
8701 27 260 
8702 27 260 
8703 27 260 
8704 27 260 
8705 27 260 
8706 27 260 
8707 27 260 
8708 27 260 
8709 28 260 
8710 28 260 
8711 28 260 
8712 27 261 
8713 27 261 
8714 27 262 
8715 26 262 
8716 27 262 
8717 27 262 
8718 27 262 
8719 27 261 
8720 28 260 
8721 28 260 
8722 28 260 
8723 28 260 
8724 28 260 
8725 28 260 
8726 28 259 
8727 29 259 
8728 29 259 
8729 29 259 
8730 29 260 
8731 28 260 
8732 29 260 
8733 29 260 
8734 29 260 
8735 29 259 
8736 29 259 
8737 29 259 
8738 29 258 
8739 29 258 
8740 29 259 
8741 29 259 
8742 29 259 
8743 29 259 
8744 29 260 
8745 29 260 
8746 29 261 
8747 29 261 
8748 29 261 
8749 29 261 
8750 30 261 
8751 30 260 
8752 31 260 
8753 31 260 
8754 31 260 
8755 31 261 
8756 31 261 
8757 31 261 
8758 31 262 
8759 30 262 
8760 30 262 
8761 30 262 
8762 30 262 
8763 30 262 
8764 29 262 
8765 29 262 
8766 29 262 
8767 29 261 
8768 29 261 
8769 29 261 
8770 29 261 
8771 28 260 
8772 29 260 
8773 28 260 
8774 28 260 
8775 28 260 
8776 29 259 
8777 28 260 
8778 28 260 
8779 28 260 
8780 28 260 
8781 28 260 
8782 28 260 
8783 28 261 
8784 29 262 
8785 30 263 
8786 31 263 
8787 32 264 
8788 33 264 
8789 33 263 
8790 33 263 
8791 32 261 
8792 32 260 
8793 32 260 
8794 32 260 
8795 33 260 
8796 33 260 
8797 33 260 
8798 33 260 
8799 34 260 
8800 34 261 
8801 33 261 
8802 34 261 
8803 34 262 
8804 35 262 
8805 33 262 
8806 34 262 
8807 34 262 
8808 34 262 
8809 36 263 
8810 34 263 
8811 34 263 
8812 34 264 
8813 35 264 
8814 36 264 
8815 33 264 
8816 35 264 
8817 35 265 
8818 35 266 
8819 35 266 
8820 35 266 
8821 35 266 
8822 36 267 
8823 35 268 
8824 35 268 
8825 36 268 
8826 37 268 
8827 37 268 
8828 37 268 
8829 37 268 
8830 37 268 
8831 36 267 
8832 34 266 
8833 35 267 
8834 37 268 
8835 37 268 
8836 38 268 
8837 38 268 
8838 38 268 
8839 39 269 
8840 39 269 
8841 39 269 
8842 39 269 
8843 39 269 
8844 39 270 
8845 39 270 
8846 39 271 
8847 40 271 
8848 40 271 
8849 40 271 
8850 40 272 
8851 41 272 
8852 41 272 
8853 41 272 
8854 41 272 
8855 41 272 
8856 41 273 
8857 41 273 
8858 41 273 
8859 41 274 
8860 42 274 
8861 42 274 
8862 42 274 
8863 44 275 
8864 45 276 
8865 46 276 
8866 46 276 
8867 47 277 
8868 47 278 
8869 46 277 
8870 46 279 
8871 46 279 
8872 47 280 
8873 46 280 
8874 47 281 
8875 48 281 
8876 47 281 
8877 46 283 
8878 47 284 
8879 47 284 
8880 47 284 
8881 48 285 
8882 49 285 
8883 49 285 
8884 50 286 
8885 51 287 
8886 51 286 
8887 51 286 
8888 51 286 
8889 53 287 
8890 52 286 
8891 52 287 
8892 53 286 
8893 54 286 
8894 53 286 
8895 53 286 
8896 54 286 
8897 54 286 
8898 54 285 
8899 55 285 
8900 57 285 
8901 57 285 
8902 58 286 
8903 58 287 
8904 59 287 
8905 59 287 
8906 59 287 
8907 61 288 
8908 62 287 
8909 62 287 
8910 63 287 
8911 63 287 
8912 63 287 
8913 63 287 
8914 63 287 
8915 63 287 
8916 63 287 
8917 64 287 
8918 65 286 
8919 65 286 
8920 66 285 
8921 66 285 
8922 67 285 
8923 67 285 
8924 68 285 
8925 69 284 
8926 70 284 
8927 72 284 
8928 74 284 
8929 75 284 
8930 76 284 
8931 77 284 
8932 78 284 
8933 79 284 
8934 79 283 
8935 80 283 
8936 80 283 
8937 80 282 
8938 81 281 
8939 82 281 
8940 82 280 
8941 83 279 
8942 83 279 
8943 83 279 
8944 84 278 
8945 84 278 
8946 84 277 
8947 84 277 
8948 85 276 
8949 84 278 
8950 84 276 
8951 84 276 
8952 84 276 
8953 84 276 
8954 85 275 
8955 86 273 
8956 87 270 
8957 88 269 
8958 89 268 
8959 91 267 
8960 92 266 
8961 93 264 
8962 94 264 
8963 95 263 
8964 96 262 
8965 96 261 
8966 96 261 
8967 96 261 
8968 96 261 
8969 96 262 
8970 96 262 
8971 96 262 
8972 95 263 
8973 95 264 
8974 95 264 
8975 96 264 
8976 96 263 
8977 97 263 
8978 97 263 
8979 97 263 
8980 97 263 
8981 97 263 
8982 97 262 
8983 98 262 
8984 98 262 
8985 98 262 
8986 98 262 
8987 98 262 
8988 98 262 
8989 99 262 
8990 98 262 
8991 98 262 
8992 98 262 
8993 98 263 
8994 98 262 
8995 98 262 
8996 98 262 
8997 98 263 
8998 98 262 
8999 98 262 
9000 98 262 
9001 98 263 
9002 98 262 
9003 98 262 
9004 98 263 
9005 98 262 
9006 98 262 
9007 98 263 
9008 98 263 
9009 98 263 
9010 98 262 
9011 98 263 
9012 98 263 
9013 98 262 
9014 98 262 
9015 98 263 
9016 98 263 
9017 97 262 
9018 98 263 
9019 98 263 
9020 97 263 
9021 97 262 
9022 98 263 
9023 98 263 
9024 97 263 
9025 97 263 
9026 98 263 
9027 98 263 
9028 98 262 
9029 98 262 
9030 99 261 
9031 99 257 
9032 99 255 
9033 100 252 
9034 100 249 
9035 99 245 
9036 99 242 
9037 99 239 
9038 98 236 
9039 98 233 
9040 98 231 
9041 99 227 
9042 100 224 
9043 102 224 
9044 102 223 
9045 103 223 
9046 103 223 
9047 102 223 
9048 102 223 
9049 102 223 
9050 102 223 
9051 101 224 
9052 101 226 
9053 102 229 
9054 101 231 
9055 100 232 
9056 99 234 
9057 99 234 
9058 99 235 
9059 100 235 
9060 100 235 
9061 100 235 
9062 101 237 
9063 101 240 
9064 99 243 
9065 95 246 
9066 91 251 
9067 87 254 
9068 85 257 
9069 83 258 
9070 80 259 
9071 79 259 
9072 79 260 
9073 78 260 
9074 76 261 
9075 76 262 
9076 74 261 
9077 72 263 
9078 72 263 
9079 71 264 
9080 71 261 
9081 66 264 
9082 97 286 
9092 71 272 
9093 69 271 
9100 71 263 
9101 71 264 
9102 71 264 
9103 71 264 
9105 71 265 
9106 71 266 
9107 72 267 
9109 70 269 
9110 70 269 
9111 70 268 
9123 71 268 
9124 69 269 
9125 69 270 
9126 68 270 
9127 67 270 
9128 66 269 
9129 64 270 
9130 63 271 
9131 32 247 
9132 31 245 
9133 30 244 
9134 29 243 
9135 29 242 
9136 28 242 
9137 28 242 
9138 28 242 
9139 28 241 
9140 28 241 
9141 28 242 
9142 28 242 
9143 28 242 
9144 29 242 
9145 31 242 
9146 32 241 
9147 33 240 
9148 34 237 
9149 37 231 
9150 39 228 
9151 37 227 
9152 38 226 
9153 38 226 
9154 37 227 
9155 36 227 
9156 36 227 
9157 36 229 
9158 35 227 
9159 35 229 
9160 34 229 
9161 34 229 
9162 34 230 
9163 33 230 
9164 33 230 
9165 33 230 
9166 33 230 
9167 33 230 
9168 33 230 
9169 33 230 
9170 33 230 
9171 33 231 
9172 33 231 
9173 33 231 
9174 33 231 
9175 33 231 
9176 33 231 
9177 33 231 
9178 33 231 
9179 33 231 
9180 33 231 
9181 33 231 
9182 33 231 
9183 33 231 
9184 33 231 
9185 33 231 
9186 33 231 
9187 33 231 
9188 33 231 
9189 33 231 
9190 33 231 
9191 33 231 
9192 33 231 
9193 33 231 
9194 33 231 
9195 33 231 
9196 33 231 
9197 32 231 
9198 33 231 
9199 33 231 
9200 33 229 
9201 33 231 
9202 33 231 
9203 33 231 
9204 33 229 
9205 33 231 
9206 33 231 
9207 33 231 
9208 33 231 
9209 33 231 
9210 33 231 
9211 32 231 
9212 33 231 
9213 33 231 
9214 33 231 
9215 33 231 
9216 33 231 
9217 33 231 
9218 33 231 
9219 33 231 
9220 33 231 
9221 33 231 
9222 33 231 
9223 33 229 
9224 33 231 
9225 33 231 
9226 33 231 
9227 33 231 
9228 33 231 
9229 33 231 
9230 33 231 
9231 33 231 
9232 32 231 
9233 33 231 
9234 33 231 
9235 33 231 
9236 33 231 
9237 33 231 
9238 33 231 
9239 33 231 
9240 33 231 
9241 33 231 
9242 33 231 
9243 33 229 
9244 33 231 
9245 33 231 
9246 33 231 
9247 33 231 
9248 33 231 
9249 33 231 
9250 33 231 
9251 33 231 
9252 33 231 
9253 32 231 
9254 33 231 
9255 33 231 
9256 33 229 
9257 33 231 
9258 33 231 
9259 33 231 
9260 33 231 
9261 33 231 
9262 33 231 
9263 33 231 
9264 33 231 
9265 33 231 
9266 33 231 
9267 33 231 
9268 33 231 
9269 33 231 
9270 33 231 
9271 33 231 
9272 33 231 
9273 33 231 
9274 33 231 
9275 33 231 
9276 33 230 
9277 33 231 
9278 32 231 
9279 33 231 
9280 33 231 
9281 32 231 
9282 32 231 
9283 33 231 
9284 33 231 
9285 32 231 
9286 33 231 
9287 33 231 
9288 33 231 
9289 33 231 
9290 33 231 
9291 32 231 
9292 32 230 
9293 32 228 
9294 29 225 
9295 26 220 
9296 23 212 
9297 22 199 
9298 22 188 
9299 22 178 
9300 23 169 
9301 23 160 
9302 21 151 
9303 20 145 
9304 19 140 
9305 20 138 
9306 20 134 
9307 21 130 
9308 21 126 
9309 22 123 
9310 22 118 
9311 21 110 
9312 22 105 
9313 22 100 
9314 22 97 
9315 22 96 
9316 22 93 
9317 22 91 
9318 22 88 
9319 22 84 
9320 22 83 
9321 22 81 
9322 22 78 
9323 22 76 
9324 21 74 
9325 22 71 
9326 22 69 
9327 23 66 
9328 23 63 
9329 24 61 
9330 24 58 
9331 23 55 
9332 24 53 
9333 25 50 
9334 28 46 
9335 31 45 
9336 34 43 
9337 37 40 
9338 41 37 
9339 46 35 
9340 51 32 
9341 57 29 
9342 64 27 
9343 73 24 
9344 80 23 
9345 83 22 
9346 86 22 
9347 86 23 
9348 87 24 
9349 88 25 
9350 88 25 
9351 88 24 
9352 88 24 
9353 88 24 
9354 87 25 
9355 87 25 
9356 88 25 
9357 88 25 
9358 88 24 
9359 88 25 
9360 88 25 
9361 88 25 
9362 87 25 
9363 88 25 
9364 88 25 
9365 88 25 
9366 88 25 
9367 88 25 
9368 88 26 
9369 88 26 
9370 88 28 
9371 89 31 
9372 91 34 
9373 93 38 
9374 95 42 
9375 98 48 
9376 103 56 
9377 107 63 
9378 110 69 
9379 113 75 
9380 114 80 
9381 115 86 
9382 115 91 
9383 115 97 
9384 115 103 
9385 116 110 
9386 117 115 
9387 116 121 
9388 117 127 
9389 118 132 
9390 118 125 
9391 117 131 
9392 116 142 
9393 114 163 
9394 116 156 
9395 115 164 
9396 115 168 
9397 115 172 
9398 115 175 
9399 112 178 
9400 115 156 
# Trial 2 - POSITION_rat_training_OS_baseline_ repeat_2_t0026_raw.txt
160 253 140 
161 265 142 
162 278 142 
163 277 144 
164 277 131 
165 277 130 
166 279 133 
167 210 138 
168 211 139 
169 209 138 
170 205 140 
171 206 141 
172 210 140 
173 169 204 
174 153 222 
175 144 230 
176 140 233 
177 131 244 
178 136 238 
179 134 241 
180 118 251 
181 110 252 
182 141 232 
183 248 222 
184 244 223 
185 242 225 
186 240 225 
187 237 229 
188 236 232 
189 234 235 
190 229 241 
191 226 244 
192 224 247 
193 217 252 
194 211 256 
195 207 261 
196 205 262 
197 204 263 
198 202 264 
199 200 266 
200 199 267 
201 198 267 
202 196 268 
203 196 268 
204 196 267 
205 196 267 
206 195 265 
207 194 262 
208 193 260 
209 191 258 
210 188 254 
211 185 250 
212 183 248 
213 177 246 
214 173 245 
215 170 245 
216 167 245 
217 163 244 
218 159 244 
219 157 244 
220 154 244 
221 151 245 
222 149 246 
223 147 246 
224 143 247 
225 141 247 
226 139 246 
227 136 245 
228 132 245 
229 127 244 
230 124 244 
231 120 243 
232 116 242 
233 113 241 
234 112 239 
235 107 239 
236 102 240 
237 101 240 
238 98 240 
239 94 242 
240 93 242 
241 92 243 
242 91 242 
243 90 241 
244 90 242 
245 90 242 
246 90 243 
247 90 243 
248 90 242 
249 90 241 
250 90 241 
251 90 240 
252 90 240 
253 90 239 
254 89 239 
255 89 239 
256 88 239 
257 88 238 
258 88 238 
259 88 238 
260 88 238 
261 88 238 
262 88 238 
263 88 238 
264 87 239 
265 87 239 
266 87 240 
267 87 239 
268 87 240 
269 87 240 
270 87 240 
271 87 240 
272 87 240 
273 88 240 
274 87 240 
275 87 240 
276 87 240 
277 87 240 
278 88 240 
279 87 240 
280 87 240 
281 87 240 
282 87 240 
283 88 240 
284 88 240 
285 88 240 
286 88 240 
287 88 240 
288 88 240 
289 88 240 
290 89 240 
291 88 240 
292 88 240 
293 88 240 
294 88 240 
295 88 240 
296 87 240 
297 87 240 
298 87 240 
299 87 240 
300 87 240 
301 87 240 
302 87 240 
303 87 240 
304 87 240 
305 87 240 
306 87 240 
307 87 240 
308 87 240 
309 87 240 
310 87 240 
311 87 240 
312 87 240 
313 87 240 
314 87 240 
315 87 240 
316 87 240 
317 88 240 
318 87 240 
319 87 240 
320 87 240 
321 87 240 
322 87 240 
323 87 240 
324 87 240 
325 87 240 
326 87 239 
327 87 240 
328 87 239 
329 88 240 
330 87 240 
331 87 240 
332 87 240 
333 87 240 
334 87 240 
335 87 240 
336 87 240 
337 87 240 
338 87 240 
339 87 240 
340 87 240 
341 87 240 
342 87 240 
343 87 240 
344 86 240 
345 87 240 
346 86 240 
347 86 240 
348 86 240 
349 87 240 
350 87 240 
351 87 240 
352 87 239 
353 87 239 
354 87 239 
355 87 239 
356 87 239 
357 88 239 
358 88 238 
359 89 238 
360 89 238 
361 89 238 
362 89 238 
363 89 237 
364 89 237 
365 89 237 
366 90 238 
367 90 238 
368 90 238 
369 89 239 
370 89 239 
371 90 240 
372 89 240 
373 90 241 
374 90 240 
375 89 239 
376 89 239 
377 89 239 
378 89 238 
379 89 238 
380 89 237 
381 89 237 
382 89 236 
383 90 235 
384 90 235 
385 90 235 
386 90 235 
387 90 236 
388 90 237 
389 90 237 
390 90 238 
391 90 240 
392 90 241 
393 89 243 
394 89 244 
395 89 245 
396 88 247 
397 88 248 
398 87 248 
399 87 248 
400 87 248 
401 86 249 
402 86 249 
403 86 249 
404 85 250 
405 86 250 
406 86 249 
407 86 248 
408 86 247 
409 86 246 
410 87 245 
411 86 245 
412 86 242 
413 86 242 
414 85 242 
415 84 242 
416 83 242 
417 84 242 
418 83 241 
419 84 239 
420 84 239 
421 84 239 
422 85 238 
423 86 238 
424 86 237 
425 86 238 
426 87 238 
427 86 238 
428 86 238 
429 86 239 
430 87 239 
431 86 239 
432 87 239 
433 86 240 
434 86 239 
435 86 239 
436 85 240 
437 85 240 
438 86 240 
439 86 239 
440 86 239 
441 86 239 
442 86 239 
443 86 239 
444 87 239 
445 87 239 
446 87 238 
447 88 239 
448 88 239 
449 88 238 
450 88 238 
451 88 239 
452 88 239 
453 88 238 
454 88 238 
455 88 238 
456 88 238 
457 88 238 
458 88 238 
459 87 238 
460 87 237 
461 87 238 
462 87 238 
463 87 238 
464 87 238 
465 87 238 
466 87 238 
467 87 238 
468 87 239 
469 87 238 
470 87 239 
471 87 239 
472 87 240 
473 87 240 
474 86 240 
475 86 240 
476 86 241 
477 86 241 
478 86 241 
479 86 240 
480 87 240 
481 86 241 
482 87 241 
483 86 241 
484 86 241 
485 86 241 
486 86 241 
487 86 241 
488 86 241 
489 86 240 
490 86 240 
491 86 241 
492 87 241 
493 86 241 
494 86 241 
495 87 240 
496 86 240 
497 86 240 
498 87 240 
499 87 240 
500 88 239 
501 86 240 
502 86 240 
503 86 240 
504 86 240 
505 86 240 
506 86 240 
507 86 240 
508 86 240 
509 86 239 
510 86 239 
511 86 239 
512 87 238 
513 87 238 
514 86 238 
515 87 238 
516 86 239 
517 86 239 
518 86 239 
519 86 239 
520 86 239 
521 86 239 
522 86 239 
523 86 239 
524 86 239 
525 87 239 
526 86 239 
527 86 239 
528 88 238 
529 87 239 
530 87 239 
531 87 239 
532 87 239 
533 87 240 
534 87 240 
535 87 240 
536 87 241 
537 87 241 
538 87 241 
539 87 241 
540 87 241 
541 87 241 
542 87 242 
543 87 242 
544 87 242 
545 87 242 
546 87 242 
547 86 242 
548 86 242 
549 86 242 
550 87 242 
551 88 240 
552 88 240 
553 86 241 
554 86 241 
555 86 240 
556 86 241 
557 86 240 
558 86 240 
559 86 240 
560 86 240 
561 86 241 
562 86 241 
563 86 241 
564 86 241 
565 86 241 
566 86 241 
567 86 241 
568 87 241 
569 86 241 
570 86 242 
571 86 241 
572 87 241 
573 88 241 
574 89 241 
575 89 241 
576 89 241 
577 89 242 
578 89 242 
579 89 242 
580 89 242 
581 89 242 
582 89 241 
583 89 241 
584 89 240 
585 89 238 
586 89 238 
587 90 237 
588 90 236 
589 91 236 
590 92 235 
591 92 234 
592 92 234 
593 92 234 
594 92 234 
595 92 233 
596 92 233 
597 92 233 
598 92 233 
599 92 233 
600 92 233 
601 92 233 
602 92 234 
603 92 233 
604 92 233 
605 92 233 
606 92 233 
607 92 233 
608 93 233 
609 93 234 
610 92 233 
611 93 233 
612 92 233 
613 92 233 
614 92 234 
615 92 233 
616 92 233 
617 92 233 
618 92 234 
619 92 235 
620 92 236 
621 93 236 
622 93 236 
623 94 235 
624 96 234 
625 98 235 
626 100 237 
627 103 237 
628 107 237 
629 110 236 
630 113 238 
631 116 239 
632 119 240 
633 123 241 
634 128 243 
635 122 249 
636 126 253 
637 129 255 
638 147 255 
639 151 261 
640 155 265 
641 160 271 
642 165 273 
643 171 274 
644 176 274 
645 180 275 
646 186 276 
647 193 276 
648 200 279 
649 206 279 
650 212 279 
651 217 282 
652 221 282 
653 233 277 
654 237 276 
655 238 278 
656 241 277 
657 237 277 
658 183 269 
659 241 277 
899 258 275 
900 258 275 
901 258 275 
902 257 275 
903 257 275 
904 257 275 
905 257 275 
906 257 274 
907 257 275 
908 257 275 
909 257 274 
1134 259 276 
1135 260 276 
1136 260 276 
1137 260 277 
1138 259 277 
1139 258 276 
1140 259 276 
1141 260 277 
1142 260 277 
1241 252 264 
1242 252 264 
1243 252 264 
1244 251 263 
1245 251 263 
1246 252 263 
1247 251 263 
1248 251 263 
1249 251 263 
1250 251 263 
1251 250 263 
1252 250 263 
1253 250 263 
1254 250 264 
1255 250 264 
1256 250 264 
1257 250 265 
1258 250 265 
1259 250 266 
1260 250 266 
1261 249 266 
1262 251 272 
1263 251 271 
1264 248 266 
1265 248 265 
1266 248 265 
1267 248 265 
1268 247 264 
1269 247 263 
1270 247 263 
1271 247 263 
1272 247 263 
1273 247 263 
1274 247 263 
1275 247 263 
1276 247 263 
1277 247 263 
1278 247 263 
1279 248 263 
1280 247 263 
1281 247 263 
1282 248 263 
1283 247 263 
1284 247 263 
1285 247 263 
1286 247 263 
1287 247 263 
1288 247 263 
1289 247 263 
1290 248 263 
1291 248 263 
1292 248 262 
1293 248 262 
1294 247 262 
1295 248 263 
1296 248 263 
1297 248 263 
1298 248 263 
1299 248 263 
1300 248 262 
1301 248 263 
1302 248 263 
1303 248 263 
1304 248 263 
1305 248 263 
1306 248 263 
1307 248 263 
1308 248 263 
1309 248 263 
1310 248 263 
1311 248 263 
1312 248 263 
1313 248 263 
1314 248 263 
1315 248 263 
1316 248 263 
1317 248 263 
1318 248 264 
1319 248 264 
1320 248 264 
1321 249 264 
1322 249 264 
1323 251 269 
1324 251 270 
1325 249 264 
1326 251 269 
1327 251 271 
1328 252 271 
1329 252 271 
1330 253 271 
1331 253 271 
1332 253 271 
1333 253 272 
1334 254 272 
1335 254 272 
1336 254 272 
1337 257 262 
1338 254 270 
1339 254 270 
1340 252 268 
1341 253 272 
1342 252 268 
1343 253 272 
1344 253 272 
1345 253 272 
1346 253 272 
1347 253 272 
1348 253 272 
1349 254 273 
1350 253 273 
1351 254 273 
1352 253 273 
1353 254 273 
1354 254 273 
1355 254 273 
1356 254 273 
1357 254 274 
1358 254 274 
1359 255 274 
1360 255 274 
1361 255 274 
1362 255 273 
1363 255 273 
1364 256 273 
1365 257 273 
1366 258 273 
1367 258 273 
1368 259 274 
1473 259 256 
1474 258 255 
1475 258 254 
1476 258 253 
1477 257 252 
1478 257 251 
1479 257 251 
1480 257 250 
1481 256 249 
1482 256 248 
1483 256 246 
1484 257 245 
1485 257 244 
1486 257 242 
1487 257 242 
1488 257 242 
1489 256 242 
1490 255 242 
1491 253 241 
1492 253 241 
1493 252 241 
1494 251 240 
1495 250 240 
1496 249 239 
1497 248 237 
1498 247 237 
1499 245 237 
1500 244 237 
1501 244 237 
1502 244 238 
1503 244 238 
1504 245 239 
1505 245 239 
1506 244 238 
1507 243 238 
1508 242 237 
1509 241 237 
1510 240 237 
1511 240 237 
1512 239 236 
1513 239 236 
1514 239 236 
1515 240 237 
1516 240 237 
1517 240 237 
1518 240 237 
1519 239 237 
1520 238 237 
1521 238 237 
1522 238 237 
1523 238 236 
1524 237 237 
1525 237 237 
1526 237 237 
1527 236 237 
1528 235 237 
1529 234 237 
1530 234 237 
1531 234 237 
1532 235 237 
1533 235 237 
1534 235 237 
1535 235 237 
1536 235 237 
1537 235 237 
1538 235 237 
1539 235 237 
1540 236 236 
1541 237 237 
1542 238 237 
1543 238 237 
1544 238 237 
1545 239 237 
1546 239 238 
1547 239 238 
1548 239 239 
1549 239 240 
1550 239 241 
1551 239 241 
1552 240 241 
1553 240 241 
1554 240 241 
1555 240 241 
1556 240 241 
1557 239 241 
1558 239 240 
1559 239 240 
1560 238 239 
1561 238 239 
1562 238 238 
1563 238 238 
1564 238 237 
1565 237 237 
1566 237 237 
1567 237 237 
1568 236 236 
1569 235 236 
1570 235 237 
1571 235 237 
1572 235 236 
1573 236 237 
1574 236 237 
1575 236 237 
1576 236 237 
1577 237 237 
1578 237 237 
1579 237 237 
1580 237 237 
1581 237 237 
1582 237 237 
1583 237 237 
1584 237 237 
1585 237 238 
1586 237 238 
1587 237 238 
1588 237 238 
1589 237 238 
1590 237 238 
1591 237 238 
1592 237 238 
1593 237 238 
1594 237 238 
1595 237 238 
1596 237 238 
1597 238 239 
1598 237 239 
1599 238 239 
1600 238 240 
1601 237 241 
1602 237 241 
1603 236 242 
1604 236 243 
1605 235 243 
1606 234 244 
1607 234 245 
1608 234 246 
1609 234 247 
1610 233 248 
1611 233 249 
1612 232 250 
1613 232 251 
1614 231 252 
1615 230 254 
1616 230 258 
1617 229 259 
1618 229 262 
1619 229 265 
1620 229 265 
1621 228 267 
1622 228 268 
1623 227 271 
1624 227 272 
1625 227 274 
1626 226 275 
1627 226 276 
1628 226 276 
1629 227 277 
1630 226 277 
1631 226 277 
1632 225 278 
1633 225 278 
1634 225 278 
1635 225 279 
1636 223 279 
1637 222 279 
1638 222 279 
1639 223 281 
1640 224 283 
1641 224 284 
1642 224 285 
1643 225 286 
1644 224 286 
1645 224 286 
1646 224 287 
1647 223 288 
1648 224 288 
1649 224 288 
1650 225 287 
1651 225 288 
1652 225 288 
1653 224 288 
1654 224 291 
1655 224 291 
1656 224 291 
1657 224 291 
1658 224 290 
1659 224 291 
1660 224 290 
1661 224 289 
1662 225 289 
1663 224 289 
1664 224 289 
1665 225 290 
1666 226 290 
1667 225 290 
1668 225 290 
1669 225 290 
1670 224 289 
1671 226 290 
1672 226 290 
1673 225 290 
1674 226 290 
1675 225 289 
1676 228 290 
1677 225 289 
1678 226 289 
1679 225 289 
1680 226 290 
1681 225 290 
1682 226 289 
1683 226 290 
1684 226 290 
1685 227 289 
1686 228 290 
1687 227 290 
1688 229 287 
1689 228 290 
1690 226 290 
1691 227 290 
1692 233 284 
1693 233 283 
1694 237 283 
1695 237 282 
1696 235 283 
1697 236 282 
1698 228 290 
1699 237 282 
1700 237 282 
1701 237 282 
1702 238 282 
1703 238 282 
1704 238 282 
1705 239 282 
1706 239 282 
1707 239 282 
1708 239 282 
1709 239 282 
1710 239 282 
1711 239 282 
1712 239 282 
1713 239 283 
1714 239 283 
1715 239 283 
1716 239 283 
1717 239 283 
1718 240 283 
1719 240 283 
1720 239 284 
1721 240 284 
1722 240 284 
1723 240 284 
1724 240 284 
1725 240 284 
1726 240 284 
1727 240 284 
1728 240 284 
1729 240 285 
1730 240 285 
1731 240 286 
1732 243 286 
1733 242 286 
1734 243 286 
1735 243 286 
1736 243 286 
1737 244 286 
1738 243 286 
1739 241 287 
1740 243 286 
1741 245 286 
1742 245 285 
1743 246 284 
1744 245 284 
1745 247 284 
1746 247 285 
1747 247 284 
1748 248 285 
1749 248 284 
1750 248 285 
1751 248 285 
1752 249 285 
1753 248 285 
1754 248 285 
1755 248 283 
1756 248 282 
1757 248 281 
1758 248 282 
1759 248 282 
1760 248 281 
1761 248 281 
1762 249 281 
1763 249 280 
1764 249 280 
1765 248 280 
1766 248 280 
1767 248 280 
1768 247 279 
1769 247 280 
1770 248 280 
1771 248 280 
1772 248 281 
1773 249 281 
1836 284 250 
1837 283 249 
1838 282 248 
1839 281 248 
1840 280 247 
1841 280 247 
1842 278 246 
1843 280 246 
1844 278 245 
1845 278 243 
1846 278 242 
1847 278 240 
1848 279 239 
1849 280 238 
1850 281 236 
1851 281 240 
1852 282 239 
1853 281 239 
1854 279 241 
1855 279 233 
1856 277 234 
1857 276 235 
1858 275 236 
1859 275 237 
1860 273 238 
1861 271 239 
1862 270 239 
1863 269 240 
1864 267 242 
1865 266 242 
1866 265 243 
1867 263 244 
1868 262 244 
1869 261 244 
1870 260 245 
1871 259 245 
1872 257 246 
1873 257 245 
1874 256 245 
1875 254 245 
1876 254 244 
1877 253 243 
1878 252 244 
1879 252 244 
1880 252 245 
1881 253 246 
1882 254 248 
1883 255 249 
1884 256 249 
1885 257 250 
1886 257 251 
1887 258 252 
1888 258 252 
1889 258 253 
1890 258 253 
1891 259 253 
1892 259 252 
1893 259 252 
1894 260 252 
1895 260 252 
1896 260 252 
1897 260 252 
1898 260 252 
1899 260 252 
1900 260 253 
1901 260 253 
1902 260 253 
1903 261 253 
1904 261 253 
1905 260 253 
1906 260 253 
1907 260 253 
1908 260 253 
1909 260 254 
1910 260 253 
1911 261 253 
1912 260 253 
1913 260 253 
1914 260 253 
1915 260 253 
1916 260 253 
1917 260 254 
1918 260 253 
1919 260 253 
1920 260 253 
1921 260 254 
1922 260 253 
1923 260 254 
1924 260 253 
1925 260 254 
1926 260 254 
1927 260 254 
1928 260 253 
1929 260 253 
1930 260 253 
1931 260 253 
1932 260 254 
1933 260 253 
1934 260 253 
1935 260 254 
1936 260 253 
1937 260 253 
1938 260 253 
1939 260 253 
1940 260 253 
1941 261 253 
1942 260 254 
1943 260 253 
1944 260 253 
1945 260 253 
1946 260 253 
1947 261 253 
1948 261 253 
1949 261 253 
1950 260 254 
1951 261 253 
1952 261 253 
1953 261 253 
1954 261 253 
1955 260 253 
1956 260 253 
1957 260 253 
1958 259 254 
1959 259 254 
1960 259 255 
1961 258 256 
1962 258 256 
1966 259 258 
2083 249 273 
2084 249 274 
2085 248 274 
2086 248 274 
2087 247 274 
2088 246 274 
2089 246 275 
2090 245 276 
2091 245 277 
2092 244 277 
2093 244 278 
2094 243 278 
2095 242 279 
2096 241 280 
2097 241 280 
2098 241 280 
2099 242 280 
2100 242 280 
2101 241 281 
2102 241 281 
2103 240 281 
2104 240 281 
2105 240 281 
2106 241 281 
2107 241 283 
2108 240 281 
2109 239 283 
2110 239 283 
2111 239 283 
2112 239 283 
2113 239 284 
2114 238 284 
2115 238 284 
2116 238 283 
2117 239 283 
2118 239 283 
2119 239 283 
2120 239 282 
2121 239 283 
2122 239 283 
2123 240 283 
2124 239 283 
2125 239 283 
2126 240 283 
2127 240 283 
2128 239 282 
2129 239 283 
2130 238 282 
2131 239 283 
2132 239 283 
2133 239 283 
2134 240 283 
2135 238 281 
2136 240 283 
2137 239 283 
2138 239 283 
2139 238 282 
2140 239 283 
2141 240 283 
2142 240 283 
2143 240 283 
2144 241 283 
2145 241 284 
2146 241 284 
2147 241 284 
2148 241 284 
2149 241 284 
2150 241 284 
2151 241 283 
2152 241 284 
2153 241 284 
2154 241 284 
2155 241 283 
2156 241 284 
2157 241 284 
2158 241 284 
2159 241 284 
2160 241 284 
2161 241 284 
2162 241 284 
2163 241 284 
2164 243 284 
2165 243 285 
2166 244 286 
2167 244 286 
2168 244 285 
2169 244 286 
2170 244 286 
2171 244 286 
2172 244 286 
2173 245 286 
2174 245 286 
2175 245 286 
2176 245 286 
2177 245 287 
2178 244 287 
2179 243 287 
2180 243 287 
2181 244 287 
2182 243 287 
2183 243 287 
2184 243 287 
2185 243 286 
2186 243 286 
2187 244 286 
2188 244 286 
2189 244 287 
2190 245 287 
2191 246 287 
2192 247 287 
2193 249 287 
2194 249 287 
2195 251 287 
2198 252 288 
2199 253 288 
2200 253 288 
2201 253 288 
2202 254 288 
2203 253 288 
2204 253 288 
2205 253 288 
2206 252 288 
2207 252 288 
2208 251 288 
2209 251 288 
2210 251 288 
2211 250 288 
2212 251 288 
2213 250 288 
2214 250 288 
2215 250 287 
2216 250 288 
2217 250 288 
2218 249 287 
2219 249 287 
2220 250 287 
2221 249 287 
2222 249 287 
2223 249 287 
2224 249 287 
2225 249 287 
2226 249 287 
2227 248 287 
2228 249 287 
2229 249 287 
2230 248 287 
2231 248 287 
2232 249 287 
2233 249 287 
2234 248 286 
2235 248 287 
2236 249 286 
2237 247 286 
2238 248 286 
2239 248 287 
2240 248 287 
2241 249 287 
2242 249 287 
2243 249 288 
2244 250 287 
2245 251 288 
2251 252 288 
2252 251 288 
2253 251 288 
2254 250 288 
2255 248 288 
2256 246 287 
2257 244 285 
2258 241 282 
2259 239 280 
2260 237 277 
2261 235 277 
2262 233 276 
2263 229 275 
2264 226 274 
2265 222 273 
2266 218 270 
2267 215 270 
2268 212 272 
2269 206 272 
2270 200 273 
2271 194 276 
2272 185 279 
2273 177 280 
2274 170 281 
2275 163 282 
2276 157 282 
2277 151 283 
2278 152 286 
2279 137 285 
2280 127 287 
2281 123 287 
2282 117 287 
2283 111 287 
2284 109 289 
2285 99 287 
2286 92 287 
2287 85 287 
2288 80 286 
2289 75 285 
2290 73 285 
2291 73 284 
2292 73 284 
2293 67 282 
2294 67 282 
2295 70 282 
2296 69 282 
2297 67 282 
2298 67 282 
2299 67 282 
2300 65 281 
2301 63 281 
2302 62 281 
2303 63 281 
2304 61 281 
2305 60 281 
2306 61 281 
2307 60 281 
2308 60 281 
2309 61 281 
2310 60 281 
2311 61 282 
2312 61 281 
2313 61 281 
2314 62 281 
2315 60 281 
2316 60 281 
2317 57 278 
2318 61 281 
2319 59 281 
2320 59 281 
2321 59 281 
2322 59 281 
2323 53 278 
2324 53 279 
2325 53 279 
2326 52 280 
2327 51 279 
2328 56 285 
2329 55 285 
2330 54 286 
2331 54 286 
2332 45 286 
2333 52 288 
2334 51 288 
2335 49 290 
2336 49 290 
2337 46 290 
2338 43 290 
2339 41 290 
2340 35 289 
2341 34 288 
2342 32 288 
2343 34 286 
2344 33 286 
2345 33 285 
2346 34 284 
2347 35 282 
2348 34 279 
2349 34 277 
2350 34 276 
2351 34 275 
2352 39 265 
2353 39 262 
2354 39 259 
2355 39 257 
2356 39 255 
2357 39 253 
2358 41 251 
2359 41 250 
2360 40 250 
2361 41 249 
2362 41 250 
2363 40 249 
2364 40 248 
2365 40 249 
2366 41 248 
2367 40 247 
2368 40 244 
2369 40 247 
2370 40 246 
2371 39 245 
2372 39 245 
2373 40 246 
2374 39 245 
2375 39 244 
2376 39 245 
2377 39 245 
2378 39 244 
2379 39 245 
2380 40 245 
2381 40 246 
2382 39 246 
2383 39 247 
2384 38 248 
2385 37 248 
2386 37 248 
2387 38 249 
2388 38 250 
2389 38 250 
2390 38 249 
2391 38 250 
2392 38 250 
2393 38 249 
2394 38 249 
2395 38 250 
2396 39 250 
2397 38 250 
2398 38 250 
2399 39 250 
2400 39 251 
2401 38 250 
2402 39 250 
2403 39 250 
2404 38 251 
2405 38 250 
2406 38 250 
2407 39 251 
2408 38 251 
2409 38 250 
2410 39 251 
2411 39 250 
2412 38 250 
2413 38 251 
2414 39 251 
2415 38 251 
2416 38 251 
2417 39 250 
2418 39 251 
2419 38 250 
2420 38 250 
2421 39 251 
2422 39 251 
2423 38 251 
2424 39 250 
2425 39 251 
2426 38 250 
2427 38 251 
2428 39 251 
2429 39 251 
2430 38 251 
2431 38 251 
2432 39 251 
2433 39 251 
2434 38 251 
2435 39 251 
2436 39 251 
2437 38 251 
2438 38 251 
2439 39 251 
2440 39 251 
2441 38 251 
2442 39 252 
2443 39 252 
2444 39 252 
2445 38 251 
2446 39 251 
2447 39 252 
2448 38 252 
2449 38 251 
2450 39 251 
2451 39 251 
2452 39 251 
2453 38 252 
2454 39 252 
2455 39 252 
2456 39 251 
2457 39 252 
2458 39 252 
2459 39 252 
2460 38 252 
2461 39 252 
2462 39 251 
2463 39 251 
2464 38 251 
2465 39 251 
2466 39 251 
2467 39 252 
2468 38 251 
2469 39 251 
2470 39 251 
2471 39 251 
2472 38 251 
2473 40 251 
2474 39 251 
2475 38 251 
2476 39 251 
2477 39 252 
2478 38 251 
2479 38 251 
2480 39 252 
2481 39 251 
2482 39 251 
2483 38 252 
2484 39 251 
2485 39 251 
2486 39 251 
2487 39 251 
2488 39 252 
2489 38 252 
2490 38 251 
2491 39 251 
2492 39 252 
2493 38 251 
2494 39 251 
2495 39 251 
2496 39 251 
2497 38 251 
2498 38 251 
2499 39 252 
2500 38 252 
2501 38 251 
2502 39 251 
2503 39 251 
2504 38 251 
2505 38 251 
2506 39 251 
2507 38 251 
2508 38 251 
2509 38 251 
2510 39 251 
2511 39 252 
2512 38 251 
2513 39 251 
2514 39 251 
2515 38 250 
2516 38 251 
2517 39 251 
2518 38 251 
2519 38 250 
2520 38 251 
2521 39 251 
2522 38 251 
2523 38 251 
2524 39 251 
2525 39 251 
2526 38 250 
2527 38 250 
2528 39 251 
2529 39 251 
2530 38 251 
2531 39 251 
2532 39 251 
2533 38 251 
2534 39 251 
2535 39 251 
2536 39 251 
2537 39 251 
2538 38 252 
2539 38 252 
2540 39 251 
2541 38 251 
2542 39 251 
2543 39 251 
2544 38 252 
2545 39 251 
2546 39 251 
2547 39 252 
2548 39 252 
2549 39 251 
2550 39 251 
2551 39 251 
2552 39 251 
2553 39 252 
2554 39 252 
2555 39 251 
2556 39 251 
2557 39 251 
2558 39 252 
2559 39 252 
2560 39 252 
2561 39 251 
2562 39 251 
2563 39 252 
2564 39 251 
2565 39 252 
2566 39 252 
2567 39 252 
2568 39 251 
2569 39 252 
2570 39 252 
2571 39 252 
2572 39 252 
2573 39 251 
2574 39 252 
2575 39 252 
2576 39 252 
2577 39 252 
2578 39 252 
2579 39 252 
2580 39 252 
2581 39 252 
2582 39 252 
2583 39 251 
2584 39 251 
2585 39 251 
2586 39 251 
2587 39 251 
2588 39 251 
2589 39 251 
2590 39 251 
2591 39 251 
2592 39 251 
2593 39 251 
2594 39 251 
2595 39 251 
2596 40 250 
2597 39 251 
2598 39 251 
2599 39 251 
2600 38 251 
2601 38 251 
2602 38 252 
2603 38 252 
2604 38 252 
2605 39 251 
2606 39 251 
2607 38 252 
2608 38 252 
2609 38 252 
2610 38 252 
2611 38 252 
2612 38 252 
2613 39 251 
2614 38 252 
2615 38 252 
2616 38 252 
2617 39 252 
2618 38 252 
2619 38 252 
2620 38 252 
2621 38 252 
2622 38 252 
2623 39 252 
2624 38 252 
2625 38 252 
2626 38 253 
2627 38 253 
2628 38 252 
2629 38 252 
2630 38 252 
2631 38 252 
2632 38 252 
2633 38 252 
2634 39 251 
2635 38 252 
2636 38 252 
2637 38 252 
2638 39 250 
2639 38 252 
2640 38 252 
2641 38 252 
2642 38 252 
2643 38 252 
2644 38 252 
2645 38 252 
2646 38 252 
2647 38 253 
2648 37 253 
2649 38 253 
2650 38 253 
2651 40 251 
2652 39 252 
2653 40 249 
2654 40 250 
2655 38 252 
2656 38 252 
2657 38 252 
2658 38 252 
2659 38 252 
2660 38 252 
2661 38 252 
2662 38 252 
2663 38 252 
2664 38 252 
2665 38 252 
2666 38 251 
2667 37 252 
2668 38 252 
2669 38 252 
2670 38 251 
2671 39 250 
2672 38 251 
2673 37 251 
2674 37 251 
2675 37 252 
2676 37 252 
2677 37 251 
2678 38 252 
2679 38 252 
2680 38 253 
2681 39 251 
2682 40 251 
2683 39 252 
2684 40 252 
2685 40 252 
2686 39 252 
2687 40 252 
2688 40 252 
2689 39 252 
2690 39 252 
2691 40 252 
2692 39 252 
2693 39 252 
2694 39 253 
2695 39 253 
2696 39 253 
2697 39 254 
2698 39 254 
2699 39 255 
2700 39 255 
2701 39 255 
2702 39 255 
2703 39 255 
2704 39 256 
2705 39 256 
2706 39 256 
2707 39 256 
2708 40 255 
2709 40 255 
2710 40 255 
2711 40 255 
2712 40 256 
2713 40 256 
2714 40 256 
2715 40 255 
2716 40 256 
2717 40 256 
2718 40 256 
2719 40 256 
2720 40 256 
2721 41 256 
2722 41 257 
2723 41 256 
2724 41 257 
2725 41 256 
2726 41 257 
2727 41 257 
2728 41 257 
2729 41 257 
2730 41 257 
2731 41 257 
2732 41 256 
2733 41 257 
2734 41 257 
2735 41 257 
2736 41 257 
2737 41 257 
2738 41 257 
2739 41 257 
2740 41 257 
2741 41 257 
2742 41 258 
2743 41 257 
2744 41 257 
2745 41 257 
2746 41 257 
2747 41 257 
2748 41 257 
2749 41 257 
2750 41 257 
2751 41 257 
2752 41 257 
2753 41 257 
2754 41 256 
2755 41 254 
2756 40 253 
2757 39 253 
2758 39 252 
2759 39 252 
2760 39 252 
2761 39 252 
2762 40 252 
2763 40 252 
2764 40 251 
2765 40 251 
2766 39 252 
2767 39 251 
2768 38 252 
2769 39 251 
2770 38 253 
2771 39 252 
2772 41 250 
2773 39 253 
2774 41 250 
2775 38 253 
2776 41 250 
2777 39 253 
2778 39 253 
2779 39 253 
2780 39 253 
2781 39 253 
2782 39 253 
2783 39 253 
2784 40 253 
2785 39 252 
2786 40 253 
2787 40 253 
2788 40 254 
2789 42 250 
2790 41 253 
2791 40 254 
2792 40 253 
2793 41 253 
2794 41 253 
2795 40 253 
2796 42 250 
2797 41 250 
2798 41 252 
2799 40 253 
2800 42 250 
2801 41 253 
2802 42 251 
2803 42 250 
2804 42 250 
2805 42 250 
2806 42 250 
2807 42 250 
2808 41 253 
2809 42 251 
2810 40 253 
2811 40 253 
2812 40 253 
2813 42 250 
2814 41 252 
2815 41 252 
2816 40 252 
2817 40 252 
2818 40 252 
2819 40 252 
2820 40 252 
2821 41 250 
2822 40 252 
2823 40 252 
2824 41 252 
2825 41 252 
2826 40 252 
2827 41 252 
2828 41 252 
2829 41 252 
2830 41 252 
2831 41 252 
2832 40 253 
2833 41 252 
2834 41 252 
2835 41 252 
2836 41 252 
2837 41 252 
2838 40 252 
2839 41 252 
2840 41 252 
2841 41 252 
2842 41 252 
2843 41 252 
2844 40 252 
2845 41 252 
2846 40 252 
2847 41 252 
2848 41 252 
2849 41 252 
2850 41 253 
2851 41 252 
2852 41 252 
2853 41 252 
2854 41 252 
2855 41 252 
2856 41 252 
2857 41 252 
2858 41 252 
2859 41 252 
2860 41 252 
2861 41 252 
2862 41 252 
2863 41 252 
2864 41 252 
2865 41 253 
2866 40 252 
2867 41 252 
2868 41 252 
2869 41 252 
2870 41 252 
2871 41 252 
2872 41 252 
2873 41 252 
2874 41 252 
2875 41 252 
2876 41 252 
2877 40 252 
2878 40 253 
2879 41 253 
2880 41 252 
2881 40 253 
2882 40 252 
2883 41 252 
2884 41 253 
2885 41 252 
2886 41 252 
2887 41 252 
2888 41 253 
2889 41 253 
2890 41 253 
2891 41 253 
2892 40 253 
2893 41 252 
2894 41 253 
2895 41 252 
2896 41 253 
2897 41 252 
2898 41 253 
2899 41 252 
2900 40 253 
2901 41 253 
2902 41 253 
2903 41 252 
2904 41 252 
2905 41 253 
2906 41 253 
2907 41 253 
2908 41 253 
2909 41 252 
2910 41 253 
2911 41 253 
2912 41 252 
2913 41 252 
2914 41 253 
2915 41 253 
2916 41 253 
2917 41 252 
2918 41 252 
2919 41 253 
2920 41 253 
2921 41 252 
2922 41 252 
2923 41 253 
2924 41 253 
2925 41 253 
2926 41 253 
2927 41 253 
2928 41 253 
2929 41 252 
2930 41 252 
2931 41 252 
2932 41 252 
2933 42 252 
2934 41 253 
2935 41 253 
2936 41 253 
2937 41 252 
2938 41 252 
2939 41 253 
2940 42 252 
2941 41 252 
2942 41 253 
2943 41 252 
2944 40 253 
2945 41 253 
2946 42 252 
2947 42 252 
2948 41 252 
2949 42 252 
2950 41 252 
2951 40 253 
2952 41 253 
2953 42 250 
2954 42 252 
2955 41 253 
2956 42 253 
2957 41 253 
2958 41 253 
2959 41 252 
2960 41 253 
2961 41 253 
2962 42 252 
2963 41 252 
2964 41 252 
2965 41 253 
2966 41 252 
2967 41 253 
2968 41 252 
2969 41 252 
2970 42 253 
2971 42 252 
2972 41 252 
2973 42 252 
2974 41 253 
2975 42 252 
2976 41 252 
2977 41 253 
2978 41 253 
2979 41 252 
2980 41 252 
2981 41 253 
2982 41 253 
2983 41 252 
2984 41 253 
2985 41 253 
2986 42 252 
2987 41 253 
2988 42 253 
2989 42 252 
2990 41 253 
2991 41 253 
2992 42 252 
2993 41 253 
2994 41 253 
2995 41 253 
2996 41 253 
2997 41 254 
2998 41 253 
2999 41 253 
3000 41 253 
3001 41 253 
3002 41 253 
3003 41 253 
3004 41 253 
3005 41 254 
3006 41 253 
3007 41 253 
3008 42 253 
3009 41 253 
3010 41 253 
3011 41 253 
3012 41 253 
3013 41 253 
3014 41 252 
3015 41 253 
3016 41 253 
3017 41 252 
3018 41 252 
3019 42 252 
3020 41 253 
3021 40 253 
3022 41 253 
3023 41 253 
3024 41 253 
3025 40 253 
3026 41 253 
3027 41 253 
3028 41 253 
3029 41 253 
3030 41 253 
3031 41 253 
3032 40 253 
3033 41 253 
3034 42 253 
3035 41 253 
3036 41 252 
3037 41 253 
3038 41 253 
3039 41 252 
3040 41 253 
3041 41 253 
3042 41 253 
3043 41 253 
3044 41 253 
3045 41 253 
3046 41 253 
3047 41 253 
3048 41 253 
3049 41 253 
3050 41 253 
3051 41 253 
3052 41 253 
3053 41 253 
3054 42 252 
3055 41 253 
3056 42 252 
3057 41 253 
3058 42 253 
3059 41 254 
3060 41 254 
3061 42 253 
3062 41 253 
3063 42 252 
3064 41 253 
3065 41 253 
3066 42 252 
3067 41 253 
3068 41 253 
3069 41 253 
3070 42 252 
3071 41 253 
3072 42 253 
3073 41 253 
3074 41 253 
3075 41 253 
3076 42 253 
3077 41 253 
3078 41 253 
3079 42 253 
3080 42 253 
3081 41 253 
3082 41 254 
3083 42 253 
3084 40 253 
3085 41 253 
3086 41 253 
3087 42 253 
3088 41 253 
3089 42 253 
3090 41 254 
3091 41 253 
3092 41 253 
3093 42 253 
3094 41 254 
3095 41 253 
3096 41 253 
3097 42 253 
3098 40 253 
3099 41 254 
3100 41 253 
3101 42 253 
3102 40 253 
3103 41 253 
3104 41 254 
3105 41 254 
3106 41 253 
3107 41 254 
3108 42 254 
3109 41 254 
3110 41 254 
3111 41 254 
3112 41 254 
3113 41 254 
3114 41 254 
3115 41 254 
3116 41 253 
3117 41 253 
3118 41 252 
3119 41 251 
3120 41 251 
3121 40 251 
3122 40 252 
3123 41 251 
3124 40 252 
3125 40 252 
3126 42 251 
3127 40 253 
3128 41 253 
3129 41 254 
3130 42 253 
3131 41 253 
3132 42 252 
3133 41 253 
3134 41 252 
3135 41 251 
3136 41 250 
3137 40 250 
3138 39 250 
3139 39 250 
3140 40 249 
3141 40 249 
3142 40 250 
3143 40 250 
3144 40 250 
3145 41 249 
3146 41 249 
3147 41 250 
3148 41 250 
3149 41 250 
3150 41 250 
3151 41 250 
3152 41 248 
3153 41 248 
3154 40 251 
3155 40 251 
3156 40 251 
3157 41 249 
3158 41 250 
3159 41 250 
3160 41 250 
3161 41 250 
3162 41 250 
3163 41 250 
3164 41 251 
3165 41 251 
3166 41 252 
3167 41 251 
3168 41 251 
3169 41 252 
3170 40 253 
3171 41 253 
3172 41 254 
3173 42 254 
3174 43 254 
3175 43 255 
3176 43 254 
3177 43 255 
3178 43 255 
3179 43 255 
3180 43 255 
3181 43 255 
3182 43 255 
3183 43 255 
3184 43 254 
3185 43 255 
3186 43 255 
3187 43 255 
3188 43 255 
3189 43 255 
3190 43 255 
3191 43 255 
3192 43 255 
3193 43 255 
3194 43 255 
3195 43 255 
3196 43 255 
3197 43 255 
3198 43 255 
3199 43 255 
3200 43 256 
3201 43 255 
3202 43 255 
3203 43 255 
3204 43 255 
3205 43 256 
3206 43 255 
3207 43 255 
3208 43 255 
3209 43 255 
3210 43 255 
3211 42 255 
3212 42 255 
3213 42 255 
3214 42 255 
3215 42 256 
3216 42 255 
3217 42 255 
3218 42 255 
3219 42 255 
3220 43 254 
3221 42 255 
3222 42 255 
3223 42 254 
3224 42 255 
3225 42 255 
3226 42 255 
3227 42 254 
3228 42 254 
3229 42 254 
3230 42 254 
3231 42 253 
3232 43 253 
3233 42 253 
3234 42 254 
3235 42 254 
3236 42 253 
3237 42 254 
3238 42 254 
3239 42 254 
3240 42 254 
3241 42 254 
3242 42 254 
3243 42 254 
3244 42 254 
3245 42 254 
3246 42 253 
3247 42 254 
3248 42 254 
3249 42 254 
3250 42 254 
3251 42 254 
3252 42 254 
3253 42 254 
3254 42 254 
3255 42 255 
3256 42 255 
3257 42 254 
3258 42 254 
3259 42 255 
3260 42 255 
3261 42 255 
3262 42 255 
3263 42 255 
3264 43 254 
3265 42 254 
3266 42 255 
3267 42 253 
3268 42 252 
3269 41 251 
3270 40 250 
3271 38 249 
3272 37 248 
3273 36 248 
3274 35 247 
3275 34 247 
3276 33 247 
3277 33 246 
3278 33 246 
3279 32 247 
3280 32 247 
3281 31 246 
3282 31 245 
3283 31 245 
3284 31 245 
3285 31 244 
3286 31 245 
3287 30 245 
3288 31 245 
3289 30 245 
3290 30 245 
3291 29 245 
3292 29 245 
3293 29 245 
3294 31 246 
3295 29 245 
3296 31 246 
3297 32 247 
3298 32 247 
3299 34 248 
3300 35 247 
3301 35 247 
3302 35 247 
3303 36 246 
3304 36 246 
3305 37 246 
3306 37 245 
3307 37 245 
3308 37 245 
3309 37 245 
3310 37 244 
3311 37 245 
3312 36 245 
3313 36 245 
3314 37 246 
3315 36 246 
3316 36 246 
3317 36 246 
3318 36 246 
3319 36 246 
3320 37 246 
3321 36 247 
3322 37 246 
3323 37 246 
3324 37 247 
3325 37 247 
3326 37 247 
3327 37 247 
3328 37 246 
3329 38 246 
3330 38 245 
3331 38 244 
3332 38 244 
3333 37 244 
3334 37 243 
3335 37 243 
3336 37 243 
3337 37 242 
3338 37 241 
3339 38 239 
3340 38 238 
3341 39 237 
3342 39 235 
3343 40 234 
3344 42 232 
3345 42 231 
3346 42 230 
3347 42 230 
3348 42 229 
3349 42 229 
3350 41 230 
3351 40 230 
3352 37 232 
3353 37 231 
3354 37 230 
3355 37 230 
3356 37 229 
3357 37 229 
3358 37 230 
3359 38 230 
3360 38 230 
3361 38 230 
3362 38 230 
3363 38 230 
3364 38 230 
3365 38 229 
3366 41 225 
3367 38 229 
3368 39 229 
3369 38 230 
3370 39 229 
3371 41 225 
3372 38 230 
3373 38 230 
3374 38 230 
3375 38 230 
3376 38 230 
3377 38 229 
3378 38 229 
3379 38 230 
3380 39 230 
3381 42 225 
3382 39 230 
3383 38 230 
3384 38 231 
3385 37 231 
3386 39 228 
3387 38 229 
3388 37 230 
3389 37 231 
3390 36 233 
3391 35 234 
3392 35 235 
3393 35 236 
3394 34 237 
3395 34 238 
3396 33 239 
3397 33 239 
3398 33 240 
3399 34 240 
3400 34 240 
3401 34 241 
3402 34 242 
3403 34 242 
3404 34 243 
3405 33 244 
3406 33 245 
3407 32 245 
3408 32 246 
3409 32 246 
3410 32 247 
3411 32 247 
3412 32 247 
3413 32 247 
3414 32 248 
3415 32 248 
3416 33 249 
3417 34 249 
3418 34 249 
3419 34 249 
3420 33 250 
3421 33 250 
3422 33 251 
3423 34 250 
3424 34 251 
3425 34 252 
3426 34 252 
3427 34 253 
3428 34 254 
3429 33 253 
3430 33 254 
3431 33 254 
3432 32 255 
3433 36 265 
3434 36 265 
3435 32 255 
3436 32 255 
3437 36 264 
3438 32 255 
3439 32 255 
3440 31 256 
3441 32 255 
3442 32 254 
3443 32 255 
3444 32 255 
3445 32 254 
3446 32 254 
3447 32 254 
3448 32 254 
3449 33 252 
3450 33 252 
3451 33 253 
3452 33 252 
3453 33 252 
3454 33 252 
3455 33 252 
3456 33 251 
3457 33 251 
3458 33 252 
3459 33 252 
3460 32 251 
3461 33 252 
3462 32 252 
3463 32 251 
3464 32 251 
3465 32 252 
3466 31 252 
3467 32 251 
3468 32 251 
3469 31 252 
3470 32 251 
3471 31 252 
3472 32 252 
3473 32 251 
3474 31 251 
3475 32 250 
3476 32 250 
3477 31 249 
3478 31 249 
3479 32 248 
3480 32 247 
3481 31 247 
3482 32 246 
3483 32 246 
3484 32 246 
3485 32 246 
3486 32 245 
3487 32 246 
3488 32 245 
3489 31 245 
3490 32 245 
3491 32 245 
3492 32 246 
3493 32 246 
3494 32 246 
3495 32 246 
3496 31 246 
3497 31 247 
3498 31 246 
3499 31 246 
3500 31 247 
3501 31 247 
3502 31 248 
3503 31 248 
3504 31 249 
3505 31 249 
3506 31 250 
3507 32 249 
3508 32 248 
3509 32 249 
3510 32 249 
3511 33 249 
3512 32 249 
3513 33 249 
3514 33 249 
3515 31 250 
3516 33 249 
3517 33 250 
3518 32 250 
3519 32 250 
3520 33 250 
3521 33 250 
3522 32 250 
3523 32 250 
3524 33 250 
3525 33 250 
3526 32 250 
3527 33 251 
3528 33 251 
3529 32 251 
3530 32 251 
3531 33 252 
3532 33 252 
3533 33 251 
3534 33 252 
3535 33 252 
3536 33 251 
3537 33 251 
3538 32 251 
3539 32 251 
3540 32 251 
3541 32 251 
3542 32 251 
3543 33 251 
3544 32 251 
3545 33 251 
3546 32 251 
3547 33 250 
3548 33 250 
3549 33 250 
3550 33 250 
3551 32 250 
3552 33 250 
3553 33 250 
3554 32 251 
3555 33 250 
3556 33 250 
3557 33 250 
3558 33 250 
3559 33 250 
3560 33 250 
3561 33 250 
3562 33 251 
3563 32 250 
3564 33 250 
3565 32 251 
3566 32 251 
3567 32 251 
3568 32 251 
3569 32 251 
3570 32 251 
3571 32 251 
3572 33 251 
3573 33 251 
3574 32 251 
3575 32 251 
3576 32 251 
3577 33 250 
3578 32 250 
3579 32 250 
3580 32 250 
3581 32 250 
3582 33 250 
3583 32 251 
3584 33 250 
3585 32 250 
3586 32 250 
3587 31 250 
3588 31 251 
3589 31 251 
3590 31 251 
3591 32 251 
3592 31 251 
3593 31 251 
3594 32 251 
3595 32 251 
3596 32 251 
3597 32 251 
3598 32 251 
3599 33 251 
3600 33 251 
3601 33 251 
3602 33 251 
3603 32 251 
3604 32 251 
3605 33 251 
3606 32 251 
3607 32 251 
3608 32 252 
3609 33 253 
3610 33 254 
3611 34 254 
3612 34 255 
3613 38 266 
3614 39 267 
3615 39 267 
3616 40 268 
3617 39 268 
3618 41 269 
3619 40 268 
3620 39 268 
3621 39 268 
3622 40 268 
3623 40 269 
3624 40 269 
3625 41 269 
3626 41 269 
3627 41 269 
3628 40 269 
3629 40 269 
3630 41 269 
3631 40 269 
3632 40 269 
3633 40 269 
3634 39 268 
3635 40 269 
3636 40 269 
3637 41 270 
3638 42 270 
3639 42 270 
3640 43 271 
3641 43 271 
3642 43 271 
3643 43 271 
3644 44 271 
3645 43 271 
3646 43 271 
3647 42 270 
3648 42 269 
3649 41 268 
3650 41 267 
3651 41 267 
3652 42 266 
3653 38 257 
3654 39 256 
3655 39 256 
3656 39 256 
3657 39 256 
3658 39 255 
3659 39 256 
3660 39 256 
3661 39 256 
3662 39 256 
3663 39 256 
3664 39 256 
3665 39 256 
3666 39 256 
3667 39 256 
3668 39 256 
3669 39 256 
3670 39 256 
3671 39 256 
3672 39 256 
3673 39 256 
3674 39 256 
3675 39 256 
3676 39 256 
3677 39 256 
3678 39 256 
3679 39 256 
3680 39 256 
3681 39 256 
3682 39 256 
3683 39 256 
3684 39 256 
3685 39 256 
3686 39 257 
3687 39 257 
3688 39 256 
3689 39 256 
3690 39 256 
3691 39 257 
3692 39 257 
3693 39 256 
3694 39 256 
3695 39 256 
3696 39 256 
3697 39 257 
3698 39 257 
3699 38 256 
3700 39 255 
3701 38 255 
3702 38 255 
3703 38 254 
3704 39 253 
3705 39 253 
3706 39 253 
3707 39 253 
3708 39 253 
3709 39 253 
3710 39 253 
3711 39 253 
3712 40 253 
3713 40 253 
3714 40 253 
3715 40 253 
3716 40 253 
3717 40 254 
3718 40 254 
3719 40 254 
3720 40 253 
3721 40 254 
3722 40 253 
3723 40 252 
3724 40 252 
3725 40 252 
3726 39 251 
3727 39 251 
3728 39 252 
3729 39 251 
3730 38 252 
3731 37 251 
3732 37 251 
3733 36 250 
3734 36 250 
3735 36 250 
3736 36 249 
3737 35 249 
3738 35 249 
3739 35 248 
3740 35 248 
3741 35 247 
3742 35 247 
3743 35 247 
3744 33 249 
3745 33 249 
3746 34 248 
3747 33 247 
3748 33 246 
3749 33 246 
3750 33 246 
3751 33 245 
3752 32 245 
3753 33 244 
3754 33 244 
3755 33 244 
3756 33 246 
3757 34 246 
3758 34 246 
3759 33 247 
3760 33 247 
3761 33 248 
3762 33 248 
3763 33 249 
3764 33 249 
3765 34 248 
3766 33 249 
3767 34 249 
3768 33 249 
3769 34 249 
3770 34 249 
3771 34 249 
3772 34 249 
3773 34 249 
3774 34 248 
3775 35 248 
3776 34 247 
3777 35 245 
3778 35 243 
3779 36 242 
3780 36 240 
3781 35 240 
3782 36 238 
3783 35 238 
3784 36 237 
3785 36 237 
3786 35 237 
3787 36 236 
3788 36 235 
3789 35 235 
3790 36 232 
3791 35 233 
3792 36 231 
3793 37 229 
3794 38 226 
3795 39 224 
3796 41 222 
3797 42 220 
3798 45 218 
3799 45 218 
3800 45 218 
3801 45 218 
3802 46 218 
3803 46 219 
3804 46 219 
3805 46 219 
3806 45 220 
3807 45 219 
3808 45 219 
3809 45 218 
3810 45 217 
3811 46 216 
3812 46 217 
3813 46 217 
3814 46 217 
3815 46 217 
3816 46 217 
3817 47 217 
3818 46 217 
3819 47 216 
3820 46 216 
3821 46 216 
3822 45 217 
3823 45 216 
3824 45 216 
3825 45 216 
3826 45 216 
3827 44 217 
3828 45 216 
3829 45 214 
3830 44 214 
3831 43 214 
3832 44 213 
3833 43 213 
3834 43 213 
3835 43 214 
3836 44 213 
3837 43 214 
3838 43 214 
3839 43 214 
3840 44 213 
3841 44 213 
3842 43 215 
3843 44 213 
3844 44 213 
3845 43 214 
3846 44 213 
3847 44 213 
3848 44 213 
3849 43 214 
3850 44 213 
3851 44 213 
3852 44 213 
3853 44 213 
3854 43 215 
3855 43 215 
3856 43 214 
3857 44 214 
3858 44 213 
3859 43 214 
3860 43 214 
3861 44 213 
3862 43 215 
3863 44 213 
3864 44 215 
3865 44 214 
3866 44 214 
3867 43 214 
3868 43 215 
3869 44 214 
3870 44 214 
3871 44 213 
3872 44 213 
3873 44 214 
3874 43 215 
3875 44 214 
3876 43 215 
3877 43 214 
3878 43 215 
3879 43 215 
3880 43 215 
3881 43 215 
3882 43 215 
3883 44 214 
3884 43 215 
3885 42 215 
3886 42 215 
3887 41 216 
3888 41 214 
3889 39 214 
3890 37 214 
3891 35 214 
3892 33 213 
3893 30 212 
3894 28 210 
3895 27 208 
3896 25 208 
3897 25 203 
3898 23 197 
3899 21 186 
3900 20 179 
3901 20 173 
3902 20 168 
3903 20 163 
3904 20 156 
3905 19 149 
3906 19 142 
3907 19 137 
3908 19 131 
3909 20 125 
3910 20 120 
3911 20 115 
3912 21 113 
3913 20 113 
3914 20 111 
3915 20 111 
3916 20 110 
3917 21 109 
3918 21 108 
3919 21 107 
3920 21 105 
3921 21 103 
3922 21 102 
3923 20 101 
3924 19 100 
3925 20 99 
3926 20 97 
3927 21 92 
3928 21 90 
3929 21 89 
3930 21 87 
3931 20 86 
3932 21 84 
3933 21 84 
3934 20 82 
3935 20 83 
3936 20 82 
3937 20 83 
3938 20 84 
3939 21 83 
3940 21 86 
3941 20 89 
3942 20 84 
3943 20 88 
3944 20 88 
3945 21 82 
3946 20 86 
3947 20 85 
3948 20 84 
3949 21 79 
3950 21 78 
3951 21 79 
3952 21 79 
3953 21 79 
3954 21 79 
3955 21 79 
3956 21 79 
3957 21 79 
3958 21 79 
3959 20 79 
3960 21 80 
3961 21 79 
3962 21 80 
3963 20 80 
3964 20 80 
3965 21 79 
3966 21 79 
3967 21 79 
3968 21 79 
3969 20 80 
3970 21 80 
3971 20 80 
3972 21 80 
3973 21 80 
3974 21 79 
3975 21 80 
3976 21 79 
3977 21 78 
3978 21 79 
3979 21 79 
3980 21 79 
3981 21 79 
3982 21 79 
3983 21 80 
3984 21 79 
3985 21 79 
3986 21 79 
3987 21 79 
3988 21 80 
3989 20 80 
3990 21 79 
3991 21 79 
3992 21 79 
3993 20 81 
3994 21 80 
3995 21 80 
3996 21 80 
3997 21 80 
3998 21 79 
3999 21 80 
4000 21 80 
4001 21 79 
4002 21 79 
4003 21 79 
4004 20 79 
4005 21 80 
4006 21 80 
4007 20 81 
4008 20 79 
4009 21 79 
4010 20 79 
4011 21 78 
4012 21 79 
4013 21 79 
4014 21 79 
4015 21 79 
4016 20 79 
4017 21 79 
4018 20 78 
4019 20 79 
4020 21 78 
4021 20 78 
4022 20 79 
4023 20 79 
4024 20 80 
4025 19 80 
4026 19 80 
4027 19 81 
4028 19 81 
4029 19 81 
4030 19 82 
4031 19 83 
4032 20 83 
4033 20 83 
4034 21 83 
4035 21 84 
4036 21 84 
4037 20 85 
4038 21 85 
4039 21 84 
4040 21 85 
4041 21 84 
4042 21 85 
4043 21 85 
4044 21 85 
4045 21 85 
4046 21 85 
4047 21 85 
4048 21 84 
4049 21 84 
4050 21 85 
4051 21 85 
4052 21 84 
4053 20 85 
4054 21 84 
4055 21 85 
4056 21 84 
4057 21 84 
4058 21 85 
4059 21 84 
4060 20 85 
4061 21 85 
4062 21 85 
4063 21 85 
4064 21 84 
4065 20 84 
4066 20 84 
4067 20 83 
4068 20 83 
4069 20 83 
4070 20 83 
4071 20 83 
4072 20 82 
4073 20 82 
4074 20 82 
4075 20 82 
4076 20 82 
4077 20 82 
4078 20 82 
4079 20 82 
4080 20 83 
4081 20 83 
4082 20 82 
4083 20 83 
4084 21 80 
4085 21 82 
4086 21 83 
4087 21 82 
4088 22 79 
4089 22 80 
4090 22 81 
4091 22 83 
4092 22 84 
4093 22 87 
4094 22 87 
4095 22 87 
4096 22 87 
4097 22 87 
4098 22 87 
4099 22 87 
4100 22 87 
4101 22 86 
4102 22 87 
4103 21 86 
4104 21 85 
4105 21 86 
4106 21 85 
4107 21 85 
4108 21 85 
4109 21 85 
4110 21 85 
4111 21 85 
4112 21 85 
4113 21 85 
4114 22 81 
4115 21 84 
4116 21 84 
4117 21 85 
4118 21 83 
4119 21 85 
4120 21 85 
4121 20 85 
4122 20 85 
4123 20 85 
4124 20 85 
4125 20 86 
4126 20 85 
4127 20 85 
4128 20 85 
4129 20 85 
4130 20 85 
4131 20 85 
4132 20 84 
4133 20 84 
4134 20 85 
4135 20 86 
4136 20 81 
4137 20 85 
4138 20 85 
4139 21 81 
4140 20 84 
4141 20 84 
4142 20 85 
4143 19 86 
4144 19 86 
4145 19 86 
4146 19 86 
4147 19 86 
4148 19 86 
4149 19 86 
4150 20 82 
4151 19 84 
4152 19 85 
4153 20 84 
4154 20 80 
4155 20 84 
4156 20 82 
4157 20 81 
4158 20 80 
4159 21 75 
4160 21 72 
4161 20 79 
4162 20 79 
4163 20 78 
4164 20 76 
4165 21 77 
4166 20 77 
4167 21 76 
4168 21 75 
4169 21 74 
4170 21 74 
4171 20 73 
4172 21 71 
4173 21 70 
4174 21 68 
4175 21 68 
4176 21 66 
4177 21 66 
4178 21 66 
4179 22 65 
4180 22 64 
4181 22 62 
4182 23 57 
4183 24 53 
4184 23 51 
4185 23 49 
4186 21 51 
4187 20 50 
4188 20 51 
4189 19 52 
4190 19 51 
4191 19 51 
4192 20 50 
4193 22 49 
4194 22 47 
4195 26 45 
4196 28 43 
4197 30 41 
4198 32 38 
4199 34 36 
4200 14 40 
4201 12 43 
4202 64 28 
4203 65 28 
4204 66 27 
4205 69 26 
4206 68 28 
4207 65 29 
4208 65 30 
4209 48 30 
4210 50 30 
4211 64 32 
4212 63 32 
4213 64 32 
4214 63 31 
4215 62 32 
4216 63 32 
4217 63 32 
4218 64 33 
4219 63 32 
4220 64 32 
4221 64 34 
4222 65 33 
4223 64 33 
4224 65 33 
4225 66 34 
4226 66 33 
4227 66 33 
4228 67 33 
4229 66 34 
4230 67 34 
4231 67 34 
4232 67 35 
4233 68 35 
4234 67 35 
4235 70 36 
4236 71 36 
4237 70 36 
4238 70 36 
4239 70 37 
4240 70 36 
4241 69 37 
4242 70 36 
4243 69 37 
4244 69 37 
4245 69 37 
4246 68 38 
4247 69 38 
4248 68 38 
4249 67 38 
4250 68 38 
4251 68 38 
4252 69 38 
4253 68 38 
4254 68 38 
4255 68 38 
4256 68 38 
4257 68 37 
4258 68 39 
4259 68 38 
4260 68 38 
4261 68 38 
4262 68 38 
4263 68 38 
4264 68 38 
4265 68 38 
4266 68 39 
4267 68 38 
4268 67 38 
4269 67 38 
4270 68 38 
4271 68 39 
4272 68 38 
4273 68 39 
4274 68 39 
4275 68 39 
4276 68 39 
4277 69 39 
4278 68 39 
4279 68 39 
4280 68 39 
4281 68 39 
4282 68 39 
4283 68 39 
4284 68 40 
4285 68 40 
4286 68 40 
4287 68 40 
4288 68 40 
4289 68 39 
4290 68 40 
4291 68 40 
4292 68 40 
4293 65 25 
4294 66 25 
4295 66 25 
4296 66 26 
4297 66 25 
4298 66 25 
4299 66 25 
4300 68 40 
4301 67 25 
4302 66 25 
4303 66 26 
4304 65 25 
4305 65 26 
4306 66 26 
4307 65 26 
4308 66 25 
4309 68 38 
4310 68 37 
4311 68 37 
4312 68 37 
4313 68 37 
4314 68 37 
4315 68 38 
4316 68 37 
4317 68 38 
4318 68 38 
4319 68 39 
4320 68 38 
4321 68 39 
4322 68 39 
4323 68 39 
4324 68 39 
4325 68 38 
4326 68 39 
4327 68 39 
4328 68 39 
4329 68 38 
4330 67 39 
4331 68 38 
4332 68 38 
4333 68 38 
4334 67 38 
4335 68 38 
4336 68 38 
4337 67 37 
4338 67 37 
4339 68 38 
4340 68 38 
4341 68 38 
4342 68 38 
4343 68 38 
4344 68 38 
4345 67 39 
4346 68 39 
4347 68 39 
4348 68 39 
4349 68 39 
4350 66 25 
4351 66 25 
4352 66 25 
4353 66 25 
4354 66 25 
4355 66 25 
4356 66 25 
4357 66 25 
4358 68 39 
4359 69 39 
4360 69 37 
4361 69 36 
4362 69 35 
4363 69 34 
4364 69 33 
4365 69 34 
4366 69 34 
4367 68 35 
4368 67 35 
4369 67 35 
4370 67 35 
4371 66 36 
4372 66 36 
4373 67 36 
4374 66 25 
4375 67 24 
4376 66 24 
4377 66 24 
4378 66 24 
4379 66 25 
4380 66 25 
4381 66 24 
4382 67 36 
4383 67 37 
4384 69 35 
4385 68 36 
4386 69 35 
4387 69 35 
4388 70 34 
4389 70 34 
4390 69 34 
4391 69 34 
4392 69 33 
4393 68 32 
4394 67 32 
4395 67 32 
4396 67 32 
4397 66 32 
4398 66 32 
4399 66 32 
4400 66 32 
4401 66 32 
4402 66 33 
4403 65 33 
4404 66 33 
4405 66 32 
4406 66 33 
4407 66 32 
4408 66 32 
4409 66 32 
4410 66 32 
4411 66 32 
4412 66 32 
4413 66 32 
4414 66 32 
4415 66 32 
4416 66 32 
4417 66 32 
4418 66 32 
4419 65 32 
4420 66 32 
4421 66 32 
4422 66 32 
4423 66 32 
4424 65 32 
4425 66 32 
4426 66 32 
4427 65 32 
4428 66 32 
4429 65 32 
4430 66 32 
4431 65 32 
4432 65 32 
4433 66 32 
4434 65 32 
4435 65 32 
4436 65 32 
4437 65 32 
4438 65 32 
4439 65 32 
4440 65 32 
4441 66 32 
4442 66 32 
4443 66 32 
4444 66 32 
4445 66 32 
4446 66 33 
4447 67 33 
4448 67 33 
4449 68 34 
4450 68 34 
4451 69 34 
4452 69 33 
4453 69 33 
4454 69 33 
4455 69 33 
4456 69 33 
4457 69 33 
4458 69 33 
4459 69 33 
4460 69 33 
4461 69 33 
4462 69 33 
4463 69 33 
4464 69 34 
4465 69 34 
4466 69 33 
4467 69 34 
4468 69 34 
4469 69 34 
4470 69 34 
4471 69 34 
4472 69 33 
4473 69 33 
4474 69 33 
4475 69 33 
4476 69 33 
4477 69 34 
4478 69 33 
4479 69 33 
4480 69 33 
4481 69 33 
4482 69 33 
4483 69 33 
4484 69 33 
4485 69 33 
4486 69 33 
4487 69 33 
4488 69 33 
4489 69 33 
4490 69 33 
4491 69 33 
4492 69 33 
4493 69 33 
4494 69 33 
4495 69 33 
4496 69 33 
4497 69 33 
4498 69 33 
4499 69 34 
4500 69 33 
4501 69 34 
4502 69 34 
4503 69 33 
4504 69 33 
4505 69 33 
4506 69 33 
4507 69 33 
4508 69 33 
4509 69 33 
4510 69 33 
4511 69 33 
4512 69 33 
4513 69 33 
4514 69 33 
4515 69 33 
4516 69 33 
4517 69 33 
4518 69 33 
4519 69 33 
4520 69 33 
4521 69 33 
4522 69 33 
4523 69 33 
4524 69 33 
4525 69 33 
4526 69 33 
4527 69 33 
4528 69 33 
4529 69 33 
4530 69 33 
4531 69 33 
4532 69 33 
4533 69 33 
4534 69 33 
4535 69 33 
4536 69 33 
4537 68 33 
4538 68 33 
4539 67 32 
4540 67 32 
4541 66 32 
4542 66 32 
4543 66 32 
4544 65 32 
4545 65 32 
4546 65 32 
4547 65 32 
4548 65 32 
4549 65 32 
4550 65 32 
4551 65 32 
4552 65 33 
4553 65 33 
4554 65 33 
4555 65 33 
4556 65 33 
4557 65 33 
4558 65 33 
4559 65 33 
4560 65 33 
4561 65 33 
4562 65 33 
4563 65 33 
4564 65 33 
4565 65 33 
4566 64 33 
4567 65 33 
4568 65 33 
4569 65 33 
4570 65 33 
4571 65 33 
4572 65 33 
4573 65 33 
4574 65 33 
4575 65 33 
4576 65 33 
4577 64 33 
4578 64 33 
4579 64 33 
4580 64 33 
4581 65 33 
4582 65 33 
4583 65 33 
4584 65 33 
4585 65 33 
4586 65 33 
4587 65 33 
4588 64 34 
4589 65 33 
4590 65 33 
4591 65 33 
4592 65 33 
4593 65 33 
4594 65 33 
4595 64 34 
4596 65 33 
4597 65 33 
4598 64 33 
4599 65 33 
4600 65 33 
4601 64 33 
4602 64 33 
4603 65 33 
4604 65 33 
4605 64 33 
4606 65 33 
4607 65 33 
4608 64 33 
4609 65 33 
4610 64 33 
4611 65 33 
4612 65 33 
4613 65 33 
4614 64 33 
4615 65 33 
4616 64 33 
4617 65 33 
4618 65 33 
4619 65 33 
4620 64 33 
4621 65 33 
4622 65 33 
4623 65 33 
4624 65 33 
4625 65 33 
4626 65 33 
4627 65 33 
4628 65 33 
4629 64 33 
4630 65 33 
4631 65 33 
4632 64 33 
4633 65 33 
4634 64 33 
4635 64 33 
4636 65 33 
4637 64 33 
4638 64 33 
4639 65 32 
4640 69 31 
4641 71 30 
4642 73 30 
4643 74 29 
4644 74 29 
4645 75 29 
4646 75 30 
4647 74 30 
4648 74 30 
4649 74 30 
4650 74 30 
4651 74 30 
4652 74 30 
4653 74 30 
4654 74 30 
4655 74 30 
4656 74 30 
4657 74 30 
4658 74 30 
4659 74 30 
4660 74 30 
4661 74 30 
4662 74 30 
4663 74 30 
4664 74 30 
4665 74 30 
4666 74 30 
4667 74 30 
4668 74 30 
4669 74 30 
4670 74 30 
4671 74 30 
4672 74 30 
4673 74 30 
4674 73 30 
4675 74 30 
4676 74 30 
4677 74 30 
4678 73 30 
4679 74 30 
4680 74 30 
4681 73 30 
4682 73 30 
4683 73 30 
4684 72 29 
4685 72 30 
4686 71 30 
4687 70 30 
4688 70 30 
4689 69 31 
4690 69 32 
4691 69 33 
4692 69 34 
4693 69 34 
4694 69 34 
4695 69 34 
4696 69 34 
4697 69 35 
4698 69 35 
4699 69 35 
4700 69 35 
4701 69 36 
4702 68 35 
4703 68 35 
4704 68 35 
4705 68 35 
4706 68 35 
4707 68 36 
4708 69 36 
4709 69 36 
4710 68 36 
4711 69 35 
4712 69 34 
4713 69 34 
4714 69 32 
4715 70 32 
4716 70 32 
4717 70 32 
4718 69 32 
4719 68 32 
4720 68 31 
4721 66 31 
4722 66 31 
4723 65 31 
4724 66 30 
4725 65 31 
4726 65 31 
4727 62 35 
4728 64 31 
4729 64 31 
4730 64 31 
4731 63 31 
4732 63 30 
4733 62 31 
4734 62 30 
4735 62 31 
4736 62 30 
4737 62 30 
4738 62 30 
4739 61 29 
4740 60 30 
4741 57 32 
4742 55 33 
4743 53 34 
4744 51 35 
4745 51 35 
4746 50 36 
4747 50 35 
4748 48 35 
4749 48 36 
4750 48 35 
4751 47 35 
4752 46 36 
4753 43 35 
4754 43 36 
4755 42 35 
4756 43 36 
4757 42 36 
4758 40 37 
4759 39 37 
4760 38 37 
4761 36 37 
4762 35 38 
4763 34 38 
4764 34 38 
4765 38 38 
4766 38 39 
4767 38 38 
4768 35 41 
4769 37 38 
4770 33 40 
4771 35 42 
4772 35 41 
4773 35 43 
4774 35 41 
4775 42 36 
4776 42 36 
4777 40 37 
4778 33 41 
4779 28 34 
4780 30 41 
4781 31 41 
4782 32 40 
4783 31 42 
4784 32 40 
4785 33 41 
4786 33 41 
4787 33 42 
4788 32 42 
4789 32 41 
4790 33 42 
4791 30 43 
4792 31 41 
4793 32 43 
4794 33 42 
4795 30 40 
4796 28 40 
4797 29 39 
4798 28 39 
4799 27 39 
4800 27 40 
4801 26 40 
4802 25 40 
4803 27 39 
4804 27 39 
4805 27 39 
4806 26 40 
4807 26 40 
4808 27 40 
4809 26 41 
4810 25 42 
4811 25 43 
4812 20 45 
4813 20 46 
4814 20 47 
4815 19 47 
4816 19 48 
4817 18 48 
4818 18 48 
4819 18 47 
4820 18 48 
4821 18 48 
4822 18 48 
4823 18 48 
4824 18 49 
4825 18 49 
4826 18 50 
4827 22 47 
4828 17 50 
4829 17 50 
4830 16 51 
4831 16 52 
4832 16 51 
4833 18 50 
4834 16 51 
4835 18 50 
4836 17 50 
4837 20 48 
4838 20 49 
4839 18 48 
4840 19 48 
4841 19 49 
4842 19 49 
4843 19 48 
4844 20 47 
4845 19 48 
4846 19 49 
4847 19 49 
4848 20 48 
4849 19 48 
4850 19 48 
4851 19 48 
4852 20 47 
4853 19 48 
4854 17 48 
4855 20 46 
4856 17 46 
4857 16 46 
4858 19 42 
4859 16 42 
4860 20 40 
4861 20 40 
4862 20 39 
4863 16 40 
4864 15 40 
4865 18 39 
4866 15 39 
4867 16 38 
4868 16 37 
4869 16 36 
4870 16 35 
4871 21 34 
4872 16 34 
4873 16 33 
4874 16 33 
4875 18 33 
4876 16 33 
4877 16 33 
4878 16 33 
4879 16 33 
4880 15 33 
4881 18 33 
4882 17 33 
4883 17 32 
4884 16 32 
4885 16 32 
4886 16 32 
4887 15 31 
4888 15 31 
4889 16 31 
4890 14 31 
4891 15 30 
4892 15 30 
4893 15 30 
4894 15 30 
4895 17 30 
4896 17 30 
4897 15 30 
4898 15 30 
4899 15 30 
4900 15 30 
4901 15 30 
4902 18 30 
4903 17 30 
4904 16 30 
4905 17 30 
4906 16 30 
4907 16 30 
4908 16 30 
4909 16 30 
4910 17 30 
4911 17 30 
4912 17 30 
4913 16 30 
4914 16 29 
4915 16 29 
4916 17 29 
4917 16 29 
4918 17 29 
4919 17 30 
4920 17 29 
4921 17 29 
4922 17 30 
4923 16 29 
4924 16 29 
4925 17 29 
4926 17 29 
4927 16 29 
4928 17 29 
4929 17 29 
4930 17 30 
4931 16 30 
4932 18 30 
4933 18 30 
4934 20 30 
4935 18 29 
4936 18 29 
4937 19 29 
4938 19 30 
4939 24 30 
4940 24 30 
4941 24 31 
4942 24 30 
4943 24 30 
4944 17 29 
4945 24 30 
4946 16 28 
4947 15 28 
4948 19 29 
4949 18 29 
4950 20 30 
4951 21 31 
4952 22 32 
4953 21 32 
4954 21 32 
4955 22 32 
4956 21 31 
4957 25 32 
4958 26 32 
4959 20 30 
4960 25 32 
4961 20 31 
4962 21 31 
4963 21 30 
4964 22 31 
4965 21 31 
4966 20 30 
4967 19 30 
4968 20 30 
4969 18 29 
4970 18 29 
4971 18 29 
4972 18 29 
4973 18 29 
4974 18 29 
4975 18 29 
4976 18 28 
4977 18 28 
4978 19 28 
4979 22 30 
4980 20 28 
4981 21 29 
4982 22 30 
4983 22 30 
4984 24 30 
4985 22 29 
4986 22 29 
4987 24 30 
4988 23 29 
4989 22 29 
4990 21 29 
4991 22 29 
4992 21 28 
4993 21 28 
4994 21 28 
4995 21 29 
4996 20 28 
4997 20 28 
4998 20 28 
4999 21 29 
5000 20 29 
5001 21 29 
5002 21 29 
5003 21 28 
5004 23 30 
5005 19 28 
5006 20 28 
5007 27 31 
5008 22 29 
5009 23 30 
5010 22 30 
5011 22 30 
5012 24 31 
5013 24 31 
5014 26 31 
5015 26 31 
5016 27 32 
5017 28 32 
5018 28 33 
5019 27 33 
5020 26 33 
5021 25 32 
5022 25 31 
5023 25 31 
5024 25 32 
5025 24 31 
5026 24 32 
5027 24 32 
5028 24 33 
5029 17 32 
5030 16 32 
5031 16 31 
5032 16 31 
5033 16 31 
5034 16 32 
5035 16 31 
5036 15 32 
5037 15 32 
5038 15 32 
5039 15 32 
5040 17 36 
5041 17 36 
5042 18 36 
5043 17 36 
5044 16 32 
5045 17 31 
5046 17 31 
5047 16 30 
5048 16 30 
5049 15 29 
5050 15 29 
5051 16 28 
5052 15 30 
5053 14 29 
5054 68 23 
5055 68 23 
5056 67 24 
5057 67 26 
5058 66 27 
5059 66 27 
5060 66 28 
5061 65 29 
5062 66 28 
5063 65 29 
5064 66 29 
5065 66 29 
5066 67 27 
5067 69 27 
5068 70 25 
5069 72 24 
5070 73 24 
5071 73 22 
5072 73 22 
5073 74 21 
5074 74 23 
5075 75 23 
5076 75 22 
5077 75 22 
5078 75 21 
5079 75 20 
5080 75 22 
5081 75 22 
5082 74 23 
5083 74 23 
5084 74 23 
5085 74 23 
5086 73 23 
5087 73 23 
5088 73 23 
5089 73 23 
5090 73 23 
5091 74 23 
5092 73 23 
5093 74 23 
5094 74 23 
5095 73 23 
5096 73 22 
5097 73 23 
5098 72 23 
5099 72 22 
5100 72 23 
5101 72 23 
5102 71 23 
5103 70 24 
5104 67 25 
5105 65 27 
5106 64 27 
5107 62 29 
5108 60 30 
5109 60 30 
5110 60 31 
5111 59 31 
5112 60 31 
5113 60 32 
5114 60 31 
5115 60 31 
5116 60 31 
5117 60 31 
5118 60 31 
5119 59 31 
5120 60 31 
5121 60 32 
5122 59 32 
5123 60 31 
5124 59 32 
5125 59 32 
5126 59 32 
5127 60 32 
5128 60 32 
5129 59 32 
5130 60 31 
5131 60 31 
5132 60 32 
5133 61 32 
5134 62 31 
5135 63 32 
5136 63 32 
5137 64 32 
5138 65 32 
5139 65 33 
5140 66 34 
5141 66 34 
5142 66 35 
5143 67 34 
5144 67 34 
5145 67 34 
5146 68 35 
5147 68 35 
5148 69 34 
5149 69 33 
5150 70 33 
5151 71 34 
5152 71 34 
5153 71 33 
5154 71 34 
5155 71 35 
5156 70 36 
5157 70 37 
5158 70 38 
5159 69 26 
5160 70 26 
5161 70 27 
5162 70 24 
5163 70 25 
5164 69 26 
5165 69 26 
5166 68 25 
5167 68 26 
5168 68 26 
5169 68 26 
5170 69 25 
5171 68 24 
5172 69 23 
5173 69 24 
5174 69 23 
5175 68 25 
5176 68 23 
5177 67 24 
5178 68 24 
5179 68 24 
5180 68 24 
5181 68 24 
5182 68 24 
5183 69 25 
5184 67 24 
5185 68 25 
5186 68 24 
5187 67 24 
5188 67 24 
5189 68 24 
5190 68 24 
5191 68 25 
5192 68 25 
5193 68 25 
5194 67 25 
5195 67 24 
5196 68 26 
5197 67 24 
5198 67 23 
5199 68 26 
5200 67 23 
5201 67 24 
5202 68 26 
5203 68 26 
5204 67 24 
5205 68 26 
5206 68 26 
5207 67 24 
5208 68 26 
5209 68 25 
5210 68 25 
5211 68 26 
5212 68 25 
5213 68 25 
5214 67 24 
5215 67 24 
5216 68 26 
5217 68 26 
5218 68 26 
5219 68 24 
5220 68 25 
5221 69 26 
5222 69 25 
5223 70 25 
5224 70 25 
5225 70 25 
5226 70 36 
5227 70 36 
5228 70 35 
5229 70 35 
5230 70 35 
5231 71 35 
5232 70 35 
5233 71 35 
5234 70 35 
5235 71 35 
5236 70 34 
5237 69 35 
5238 69 35 
5239 70 34 
5240 69 35 
5241 70 36 
5242 70 25 
5243 70 25 
5244 71 25 
5245 71 25 
5246 69 34 
5247 70 35 
5248 70 36 
5249 70 35 
5250 70 36 
5251 71 25 
5252 71 26 
5253 71 26 
5254 71 26 
5255 71 36 
5256 71 36 
5257 71 36 
5258 71 26 
5259 71 36 
5260 71 36 
5261 72 26 
5262 71 36 
5263 72 26 
5264 72 26 
5265 72 26 
5266 71 36 
5267 72 26 
5268 71 36 
5269 71 36 
5270 71 36 
5271 72 26 
5272 72 26 
5273 71 36 
5274 72 36 
5275 72 36 
5276 72 35 
5277 72 36 
5278 72 36 
5279 72 26 
5280 71 36 
5281 72 25 
5282 71 35 
5283 71 36 
5284 72 35 
5285 72 35 
5286 72 35 
5287 72 35 
5288 72 35 
5289 72 35 
5290 72 35 
5291 72 36 
5292 72 36 
5293 73 26 
5294 71 26 
5295 72 26 
5296 71 26 
5297 71 26 
5298 71 26 
5299 72 26 
5300 72 26 
5301 71 26 
5302 71 26 
5303 71 26 
5304 72 27 
5305 72 27 
5306 72 26 
5307 72 27 
5308 71 26 
5309 72 26 
5310 72 26 
5311 71 26 
5312 71 26 
5313 71 26 
5314 71 26 
5315 71 27 
5316 71 26 
5317 71 26 
5318 71 27 
5319 71 27 
5320 71 26 
5321 71 26 
5322 71 26 
5323 71 26 
5324 71 26 
5325 71 27 
5326 70 27 
5327 72 41 
5328 73 41 
5329 73 42 
5330 71 26 
5331 72 26 
5332 72 26 
5333 72 26 
5334 76 41 
5335 76 42 
5336 77 41 
5337 77 41 
5338 78 42 
5339 78 42 
5340 78 41 
5341 79 42 
5342 78 42 
5343 78 42 
5344 79 42 
5345 78 43 
5346 78 43 
5347 79 43 
5348 79 43 
5349 79 43 
5350 71 26 
5351 79 43 
5352 79 42 
5353 79 43 
5354 79 43 
5355 79 43 
5356 79 43 
5357 79 43 
5358 79 43 
5359 79 43 
5360 79 43 
5361 79 43 
5362 79 43 
5363 79 43 
5364 79 43 
5365 79 43 
5366 79 43 
5367 79 43 
5368 79 42 
5369 79 42 
5370 79 42 
5371 79 41 
5372 79 40 
5373 79 37 
5374 80 35 
5375 80 33 
5376 81 31 
5377 82 30 
5378 82 29 
5379 83 28 
5380 83 28 
5381 83 27 
5382 84 27 
5383 85 26 
5384 86 26 
5385 86 26 
5386 88 25 
5387 89 25 
5388 90 24 
5389 91 23 
5390 94 22 
5391 97 22 
5392 100 22 
5393 104 21 
5394 108 20 
5395 114 19 
5396 117 19 
5397 125 19 
5398 131 18 
5399 134 17 
5400 138 17 
5401 142 17 
5402 147 16 
5403 151 15 
5404 157 15 
5405 163 14 
5406 169 14 
5407 173 14 
5408 177 14 
5409 181 14 
5410 184 13 
5411 186 13 
5412 189 13 
5413 191 13 
5414 194 12 
5415 197 12 
5416 199 12 
5417 203 12 
5418 207 12 
5419 210 12 
5420 212 12 
5421 216 12 
5422 218 12 
5423 220 12 
5424 221 12 
5425 222 11 
5426 223 11 
5427 223 11 
5428 223 10 
5429 225 11 
5430 228 11 
5431 230 11 
5432 232 11 
5433 235 11 
5434 237 11 
5435 240 11 
5436 241 11 
5437 244 11 
5438 260 13 
5439 263 14 
5440 265 15 
5441 267 16 
5442 270 17 
5443 271 18 
5444 272 19 
5445 266 17 
5446 266 15 
5447 267 16 
5448 267 17 
5449 270 18 
5450 271 19 
5451 271 19 
5452 271 17 
5453 272 17 
5454 272 17 
5455 271 17 
5456 271 16 
5457 272 17 
5458 272 17 
5459 271 17 
5460 272 19 
5461 271 17 
5462 272 17 
5463 271 18 
5464 271 17 
5465 272 17 
5466 271 17 
5467 271 17 
5468 270 17 
5469 271 17 
5470 272 17 
5471 272 18 
5472 271 18 
5473 272 18 
5474 271 17 
5475 271 17 
5476 272 17 
5477 271 17 
5478 271 17 
5479 271 17 
5480 271 17 
5481 271 17 
5482 271 18 
5483 271 17 
5484 271 17 
5485 271 18 
5486 271 18 
5487 272 17 
5488 272 18 
5489 272 18 
5490 271 17 
5491 272 17 
5492 271 18 
5493 271 17 
5494 272 19 
5495 272 20 
5496 272 21 
5497 271 22 
5498 271 24 
5499 272 26 
5500 274 27 
5501 276 29 
5502 276 31 
5503 276 33 
5504 276 34 
5505 277 37 
5506 277 39 
5507 277 42 
5508 278 45 
5509 280 51 
5510 281 57 
5511 282 63 
5512 282 69 
5513 283 75 
5514 283 82 
5515 283 88 
5516 284 93 
5517 285 97 
5518 285 104 
5519 285 110 
5520 285 115 
5521 286 120 
5522 285 124 
5523 286 128 
5524 285 133 
5525 285 137 
5526 285 128 
5527 285 129 
5528 285 132 
5529 285 133 
5530 285 136 
5531 287 139 
5532 288 140 
5533 289 143 
5534 289 145 
5535 289 148 
5536 289 149 
5537 289 150 
5538 289 150 
5539 288 149 
5540 289 154 
5541 284 212 
5542 283 215 
5543 278 220 
5544 277 223 
5545 281 224 
5546 281 228 
5547 282 233 
5548 282 234 
5549 283 236 
5551 285 242 
5552 287 244 
5553 287 247 
5554 287 249 
5555 286 251 
5556 285 251 
5578 250 273 
5579 248 272 
5580 247 270 
5581 246 268 
5582 244 268 
5583 244 267 
5584 243 267 
5585 243 267 
5586 243 267 
5587 242 267 
5588 243 267 
5589 243 267 
5590 242 267 
5591 243 267 
5592 242 267 
5593 242 267 
5594 242 268 
5595 243 268 
5596 242 268 
5597 243 268 
5598 243 269 
5599 244 270 
5600 244 270 
5601 244 271 
5602 244 270 
5603 244 271 
5604 244 270 
5605 243 270 
5606 244 270 
5607 243 270 
5608 244 270 
5609 243 271 
5610 243 270 
5611 242 270 
5612 243 271 
5613 243 270 
5614 243 269 
5615 243 269 
5616 243 269 
5617 243 269 
5618 243 269 
5619 243 269 
5620 243 269 
5621 243 269 
5622 243 269 
5623 243 269 
5624 243 269 
5625 243 269 
5626 242 269 
5627 243 269 
5628 243 269 
5629 242 269 
5630 242 269 
5631 243 269 
5632 243 269 
5633 242 269 
5634 243 270 
5635 242 269 
5636 243 269 
5637 243 269 
5638 242 269 
5639 242 269 
5640 243 269 
5641 243 269 
5642 242 269 
5643 243 269 
5644 242 269 
5645 242 269 
5646 243 269 
5647 243 269 
5648 242 269 
5649 242 269 
5650 242 269 
5651 242 269 
5652 242 269 
5653 243 269 
5654 242 269 
5655 243 268 
5656 242 269 
5657 243 269 
5658 243 269 
5659 243 269 
5660 243 269 
5661 242 269 
5662 243 269 
5663 243 269 
5664 243 269 
5665 243 269 
5666 243 269 
5667 243 269 
5668 243 269 
5669 242 268 
5670 243 269 
5671 242 269 
5672 243 269 
5673 243 269 
5674 243 269 
5675 242 269 
5676 243 269 
5677 243 268 
5678 242 269 
5679 242 269 
5680 242 269 
5681 241 269 
5682 241 269 
5683 241 269 
5684 242 269 
5685 242 269 
5686 242 269 
5687 242 269 
5688 241 269 
5689 241 269 
5690 241 269 
5691 242 269 
5692 241 269 
5693 242 269 
5694 242 270 
5695 242 269 
5696 241 269 
5697 242 269 
5698 241 270 
5699 241 269 
5700 241 269 
5701 241 269 
5702 242 269 
5703 242 270 
5704 241 270 
5705 242 269 
5706 242 269 
5707 242 270 
5708 242 269 
5709 241 270 
5710 242 269 
5711 241 270 
5712 241 270 
5713 241 270 
5714 242 270 
5715 242 269 
5716 242 270 
5717 243 270 
5718 243 270 
5719 244 270 
5720 244 269 
5721 244 269 
5722 245 269 
5723 245 269 
5724 245 269 
5725 244 268 
5726 244 268 
5727 244 268 
5728 245 268 
5729 244 268 
5730 245 269 
5731 244 269 
5732 244 269 
5733 244 269 
5734 244 268 
5735 244 269 
5736 244 269 
5737 244 269 
5738 244 269 
5739 244 269 
5740 244 269 
5741 244 269 
5742 244 269 
5743 244 269 
5744 244 269 
5745 244 269 
5746 244 268 
5747 245 269 
5748 244 269 
5749 244 269 
5750 244 268 
5751 244 269 
5752 243 268 
5753 244 269 
5754 244 268 
5755 244 269 
5756 244 269 
5757 244 269 
5758 243 269 
5759 244 269 
5760 244 270 
5761 244 269 
5762 243 270 
5763 243 270 
5764 243 270 
5765 243 269 
5766 243 269 
5767 243 269 
5768 243 269 
5769 243 269 
5770 242 269 
5771 242 269 
5772 243 269 
5773 243 269 
5774 242 270 
5775 242 270 
5776 242 269 
5777 242 269 
5778 242 270 
5779 242 269 
5780 242 269 
5781 242 270 
5782 243 270 
5783 242 269 
5784 242 269 
5785 243 269 
5786 242 269 
5787 242 269 
5788 243 269 
5789 243 269 
5790 243 269 
5791 243 268 
5792 243 268 
5793 243 268 
5794 243 268 
5795 243 269 
5796 243 269 
5797 243 269 
5798 243 269 
5799 243 269 
5800 243 269 
5801 243 269 
5802 243 269 
5803 243 269 
5804 243 269 
5805 243 269 
5806 243 269 
5807 243 269 
5808 243 269 
5809 243 269 
5810 243 269 
5811 243 269 
5812 242 269 
5813 243 269 
5814 243 269 
5815 243 268 
5816 242 269 
5817 243 269 
5818 243 269 
5819 243 269 
5820 243 269 
5821 243 268 
5822 243 269 
5823 243 269 
5824 243 269 
5825 243 269 
5826 243 269 
5827 243 269 
5828 243 268 
5829 243 269 
5830 243 269 
5831 243 269 
5832 243 269 
5833 243 269 
5834 243 269 
5835 243 269 
5836 243 269 
5837 243 269 
5838 243 269 
5839 243 269 
5840 243 269 
5841 243 268 
5842 243 268 
5843 243 269 
5844 243 269 
5845 243 269 
5846 243 269 
5847 242 269 
5848 242 269 
5849 243 269 
5850 243 269 
5851 243 269 
5852 243 269 
5853 242 268 
5854 243 269 
5855 243 269 
5856 242 268 
5857 243 269 
5858 243 269 
5859 243 268 
5860 243 269 
5861 243 269 
5862 242 269 
5863 243 269 
5864 243 269 
5865 243 269 
5866 243 268 
5867 243 268 
5868 243 268 
5869 243 269 
5870 243 268 
5871 243 269 
5872 243 269 
5873 243 269 
5874 243 269 
5875 243 269 
5876 243 269 
5877 243 268 
5878 243 268 
5879 243 268 
5880 243 268 
5881 243 268 
5882 243 268 
5883 243 268 
5884 243 267 
5885 244 267 
5886 243 268 
5887 243 267 
5888 243 268 
5889 243 267 
5890 243 268 
5891 242 268 
5892 242 269 
5893 242 269 
5894 242 269 
5895 243 269 
5896 243 270 
5897 242 269 
5898 242 270 
5899 242 269 
5900 242 269 
5901 242 269 
5902 243 269 
5903 242 269 
5904 242 269 
5905 242 269 
5906 242 269 
5907 242 269 
5908 242 269 
5909 242 269 
5910 242 269 
5911 242 269 
5912 242 269 
5913 242 269 
5914 243 269 
5915 243 269 
5916 242 269 
5917 242 269 
5918 242 269 
5919 242 269 
5920 242 269 
5921 242 269 
5922 242 269 
5923 242 269 
5924 242 269 
5925 242 269 
5926 243 269 
5927 242 269 
5928 243 269 
5929 243 269 
5930 243 269 
5931 243 269 
5932 243 269 
5933 243 269 
5934 243 269 
5935 243 269 
5936 243 269 
5937 243 269 
5938 243 268 
5939 243 268 
5940 243 268 
5941 243 268 
5942 243 268 
5943 243 268 
5944 243 268 
5945 243 268 
5946 243 268 
5947 243 268 
5948 243 268 
5949 243 267 
5950 243 267 
5951 243 268 
5952 243 268 
5953 243 268 
5954 243 268 
5955 243 268 
5956 243 268 
5957 243 268 
5958 243 268 
5959 243 268 
5960 243 268 
5961 243 268 
5962 243 268 
5963 243 268 
5964 243 268 
5965 243 268 
5966 243 268 
5967 243 268 
5968 243 268 
5969 242 268 
5970 242 268 
5971 243 268 
5972 243 267 
5973 244 266 
5974 245 265 
5975 245 265 
5976 245 264 
5977 245 263 
5978 245 263 
5979 245 262 
5980 244 261 
5981 245 261 
5982 244 262 
5983 245 262 
5984 244 263 
5985 244 263 
5986 245 262 
5987 245 263 
5988 245 262 
5989 245 262 
5990 245 262 
5991 245 262 
5992 246 262 
5993 245 262 
5994 245 262 
5995 245 261 
5996 245 261 
5997 245 261 
5998 246 260 
5999 245 260 
6000 246 260 
6001 245 261 
6002 245 261 
6003 245 261 
6004 245 261 
6005 246 260 
6006 245 261 
6007 245 261 
6008 245 261 
6009 245 261 
6010 245 261 
6011 246 261 
6012 246 261 
6013 246 261 
6014 246 261 
6015 246 261 
6016 246 261 
6017 246 261 
6018 245 261 
6019 247 260 
6020 246 261 
6021 246 261 
6022 246 260 
6023 246 260 
6024 246 260 
6025 247 260 
6026 247 260 
6027 247 260 
6028 247 260 
6029 246 261 
6030 247 260 
6031 247 260 
6032 247 260 
6033 247 260 
6034 247 260 
6035 247 260 
6036 246 261 
6037 248 260 
6038 247 260 
6039 246 261 
6040 247 260 
6041 246 261 
6042 247 260 
6043 247 260 
6044 247 260 
6045 246 261 
6046 246 261 
6047 246 261 
6048 247 260 
6049 246 261 
6050 246 261 
6051 247 260 
6052 246 261 
6053 247 260 
6054 247 260 
6055 247 260 
6056 246 261 
6057 246 261 
6058 246 261 
6059 246 261 
6060 246 261 
6061 247 260 
6062 247 260 
6063 247 260 
6064 246 261 
6065 247 260 
6066 246 261 
6067 246 260 
6068 246 261 
6069 246 261 
6070 246 260 
6071 247 260 
6072 246 261 
6073 246 261 
6074 246 261 
6075 246 261 
6076 246 261 
6077 246 261 
6078 246 261 
6079 246 260 
6080 246 260 
6081 246 261 
6082 247 260 
6083 246 261 
6084 247 260 
6085 246 260 
6086 246 260 
6087 246 260 
6088 246 260 
6089 246 260 
6090 246 260 
6091 246 261 
6092 246 260 
6093 246 260 
6094 246 260 
6095 246 260 
6096 246 260 
6097 246 260 
6098 248 259 
6099 246 260 
6100 246 260 
6101 246 260 
6102 246 260 
6103 248 259 
6104 247 259 
6105 247 259 
6106 247 259 
6107 247 259 
6108 247 259 
6109 247 260 
6110 247 260 
6111 247 260 
6112 247 259 
6113 247 260 
6114 246 260 
6115 247 259 
6116 247 260 
6117 247 260 
6118 247 260 
6119 247 260 
6120 247 260 
6121 247 260 
6122 247 259 
6123 247 259 
6124 246 260 
6125 247 260 
6126 248 259 
6127 247 260 
6128 248 259 
6129 247 260 
6130 247 259 
6131 247 260 
6132 247 259 
6133 247 260 
6134 247 260 
6135 247 259 
6136 247 260 
6137 247 259 
6138 247 260 
6139 247 259 
6140 247 260 
6141 247 260 
6142 247 260 
6143 248 259 
6144 247 260 
6145 247 260 
6146 247 260 
6147 247 260 
6148 247 259 
6149 247 260 
6150 247 260 
6151 247 260 
6152 247 259 
6153 247 259 
6154 247 260 
6155 247 259 
6156 247 260 
6157 247 259 
6158 247 260 
6159 247 260 
6160 247 260 
6161 247 260 
6162 247 259 
6163 247 260 
6164 247 259 
6165 247 259 
6166 247 259 
6167 247 259 
6168 247 259 
6169 248 259 
6170 247 259 
6171 247 260 
6172 248 259 
6173 247 259 
6174 247 259 
6175 247 259 
6176 248 259 
6177 247 259 
6178 247 260 
6179 247 259 
6180 248 259 
6181 247 260 
6182 247 260 
6183 247 260 
6184 248 260 
6185 247 260 
6186 247 261 
6187 246 260 
6188 246 261 
6189 246 260 
6190 247 260 
6191 246 261 
6192 247 261 
6193 247 261 
6194 247 261 
6195 246 261 
6196 247 261 
6197 246 261 
6198 246 261 
6199 246 261 
6200 247 261 
6201 246 261 
6202 246 261 
6203 246 261 
6204 246 261 
6205 246 261 
6206 246 261 
6207 246 261 
6208 246 261 
6209 246 262 
6210 246 261 
6211 246 261 
6212 246 262 
6213 246 261 
6214 247 261 
6215 246 261 
6216 246 261 
6217 246 261 
6218 247 261 
6219 246 262 
6220 246 261 
6221 246 261 
6222 246 261 
6223 246 261 
6224 246 261 
6225 246 261 
6226 246 261 
6227 246 261 
6228 246 262 
6229 246 261 
6230 246 261 
6231 246 262 
6232 246 261 
6233 247 261 
6234 246 261 
6235 246 261 
6236 246 261 
6237 246 261 
6238 246 261 
6239 246 261 
6240 246 261 
6241 246 261 
6242 246 261 
6243 246 261 
6244 246 261 
6245 246 261 
6246 246 261 
6247 246 261 
6248 246 261 
6249 246 261 
6250 246 261 
6251 246 261 
6252 246 261 
6253 246 261 
6254 246 261 
6255 246 261 
6256 246 261 
6257 246 261 
6258 246 261 
6259 246 261 
6260 246 261 
6261 246 261 
6262 246 261 
6263 246 261 
6264 246 261 
6265 246 260 
6266 246 260 
6267 246 260 
6268 246 261 
6269 246 261 
6270 247 261 
6271 246 261 
6272 247 261 
6273 247 262 
6274 247 262 
6275 247 262 
6276 247 262 
6277 247 262 
6278 247 262 
6279 247 262 
6280 247 261 
6281 248 261 
6282 247 261 
6283 247 261 
6284 247 261 
6285 247 261 
6286 247 261 
6287 247 261 
6288 248 261 
6289 247 262 
6290 247 261 
6291 247 261 
6292 247 261 
6293 247 261 
6294 247 262 
6295 247 262 
6296 247 261 
6297 247 262 
6298 247 261 
6299 247 262 
6300 247 262 
6301 247 261 
6302 247 261 
6303 247 261 
6304 247 262 
6305 247 262 
6306 247 262 
6307 247 261 
6308 247 261 
6309 247 261 
6310 246 261 
6311 246 261 
6312 246 261 
6313 246 261 
6314 247 261 
6315 246 261 
6316 247 261 
6317 247 261 
6318 246 261 
6319 246 261 
6320 246 261 
6321 246 261 
6322 247 261 
6323 247 261 
6324 247 261 
6325 247 261 
6326 246 261 
6327 246 261 
6328 247 261 
6329 247 261 
6330 247 261 
6331 247 261 
6332 247 261 
6333 247 261 
6334 247 261 
6335 247 261 
6336 247 261 
6337 247 261 
6338 247 261 
6339 247 261 
6340 247 261 
6341 247 261 
6342 247 261 
6343 247 261 
6344 247 261 
6345 247 261 
6346 247 261 
6347 247 261 
6348 247 261 
6349 247 261 
6350 247 261 
6351 247 261 
6352 247 261 
6353 247 261 
6354 247 261 
6355 247 261 
6356 247 261 
6357 247 261 
6358 247 261 
6359 247 261 
6360 247 261 
6361 247 261 
6362 247 261 
6363 247 261 
6364 247 261 
6365 247 261 
6366 247 261 
6367 247 261 
6368 247 261 
6369 247 261 
6370 247 261 
6371 247 261 
6372 247 261 
6373 247 261 
6374 247 261 
6375 247 261 
6376 247 261 
6377 247 261 
6378 247 261 
6379 247 261 
6380 247 261 
6381 247 261 
6382 247 261 
6383 247 261 
6384 247 261 
6385 247 261 
6386 247 261 
6387 247 261 
6388 247 261 
6389 247 261 
6390 247 261 
6391 247 261 
6392 247 261 
6393 247 262 
6394 247 261 
6395 247 261 
6396 247 261 
6397 247 261 
6398 247 261 
6399 247 261 
6400 247 262 
6401 247 261 
6402 247 261 
6403 247 261 
6404 247 261 
6405 247 261 
6406 247 261 
6407 247 261 
6408 247 261 
6409 247 261 
6410 247 261 
6411 247 261 
6412 247 261 
6413 247 261 
6414 247 261 
6415 247 261 
6416 247 261 
6417 247 261 
6418 247 261 
6419 247 261 
6420 247 261 
6421 247 261 
6422 247 261 
6423 247 261 
6424 247 261 
6425 247 261 
6426 247 261 
6427 247 262 
6428 247 262 
6429 247 262 
6430 247 261 
6431 247 261 
6432 247 261 
6433 247 261 
6434 247 261 
6435 247 261 
6436 247 261 
6437 247 262 
6438 247 262 
6439 247 262 
6440 246 262 
6441 246 263 
6442 246 264 
6443 246 264 
6444 246 264 
6445 246 264 
6446 246 264 
6447 245 265 
6448 245 265 
6449 245 265 
6450 245 265 
6451 245 265 
6452 245 265 
6453 245 265 
6454 245 265 
6455 245 265 
6456 245 265 
6457 245 265 
6458 245 265 
6459 245 265 
6460 245 265 
6461 245 265 
6462 245 265 
6463 246 265 
6464 245 265 
6465 245 264 
6466 245 265 
6467 245 264 
6468 245 265 
6469 245 264 
6470 245 264 
6471 245 265 
6472 246 265 
6473 246 264 
6474 246 264 
6475 245 264 
6476 246 264 
6477 246 264 
6478 246 264 
6479 245 265 
6480 245 264 
6481 245 265 
6482 245 265 
6483 245 264 
6484 245 265 
6485 245 265 
6486 245 264 
6487 246 264 
6488 245 265 
6489 245 265 
6490 245 265 
6491 245 265 
6492 245 265 
6493 245 265 
6494 245 265 
6495 245 265 
6496 246 264 
6497 245 265 
6498 245 265 
6499 245 265 
6500 245 265 
6501 245 264 
6502 245 265 
6503 245 265 
6504 245 265 
6505 245 265 
6506 245 265 
6507 245 265 
6508 245 264 
6509 245 264 
6510 245 264 
6511 246 264 
6512 245 264 
6513 245 264 
6514 245 265 
6515 245 265 
6516 246 264 
6517 246 264 
6518 246 265 
6519 245 265 
6520 245 265 
6521 245 264 
6522 245 264 
6523 246 264 
6524 245 265 
6525 245 265 
6526 245 265 
6527 246 264 
6528 245 265 
6529 245 265 
6530 246 264 
6531 245 264 
6532 246 264 
6533 245 265 
6534 245 264 
6535 245 265 
6536 245 265 
6537 245 265 
6538 245 265 
6539 245 265 
6540 245 265 
6541 245 265 
6542 245 265 
6543 245 265 
6544 245 264 
6545 245 264 
6546 245 265 
6547 244 265 
6548 245 265 
6549 245 265 
6550 245 264 
6551 245 263 
6552 245 263 
6553 245 264 
6554 245 264 
6555 245 264 
6556 245 263 
6557 245 264 
6558 245 264 
6559 245 264 
6560 245 264 
6561 245 264 
6562 245 263 
6563 245 264 
6564 245 263 
6565 245 264 
6566 245 263 
6567 245 263 
6568 245 264 
6569 245 264 
6570 245 264 
6571 245 264 
6572 245 264 
6573 245 264 
6574 245 263 
6575 245 264 
6576 245 264 
6577 245 264 
6578 245 264 
6579 245 264 
6580 245 264 
6581 245 264 
6582 245 264 
6583 245 264 
6584 245 264 
6585 245 263 
6586 245 263 
6587 245 263 
6588 245 263 
6589 246 263 
6590 246 263 
6591 246 263 
6592 246 263 
6593 246 264 
6594 245 263 
6595 246 263 
6596 246 264 
6597 246 263 
6598 246 263 
6599 246 264 
6600 246 264 
6601 246 263 
6602 246 264 
6603 246 264 
6604 246 265 
6605 246 265 
6606 245 265 
6607 246 265 
6608 246 265 
6609 246 264 
6610 246 265 
6611 246 264 
6612 246 265 
6613 246 265 
6614 246 265 
6615 246 265 
6616 245 265 
6617 245 265 
6618 245 266 
6619 245 267 
6620 245 267 
6621 244 268 
6622 244 268 
6623 244 268 
6624 243 268 
6625 243 268 
6626 243 268 
6627 243 268 
6628 244 268 
6629 244 268 
6630 244 268 
6631 244 268 
6632 244 268 
6633 244 268 
6634 244 268 
6635 244 268 
6636 244 268 
6637 244 268 
6638 244 268 
6639 244 268 
6640 245 268 
6641 244 268 
6642 244 268 
6643 244 268 
6644 244 268 
6645 245 268 
6646 244 268 
6647 245 268 
6648 244 268 
6649 244 268 
6650 244 268 
6651 244 268 
6652 244 268 
6653 244 268 
6654 244 268 
6655 244 268 
6656 244 268 
6657 244 268 
6658 244 268 
6659 244 268 
6660 244 268 
6661 244 268 
6662 244 268 
6663 244 268 
6664 244 268 
6665 244 268 
6666 244 268 
6667 244 268 
6668 244 268 
6669 243 268 
6670 243 268 
6671 243 268 
6672 244 268 
6673 243 268 
6674 244 268 
6675 243 268 
6676 243 268 
6677 244 268 
6678 243 268 
6679 244 268 
6680 244 268 
6681 244 268 
6682 243 268 
6683 244 268 
6684 244 268 
6685 244 268 
6686 244 268 
6687 244 268 
6688 244 268 
6689 244 268 
6690 244 268 
6691 244 268 
6692 244 268 
6693 245 268 
6694 245 267 
6695 245 268 
6696 245 268 
6697 245 268 
6698 244 268 
6699 243 268 
6700 243 268 
6701 243 268 
6702 243 267 
6703 243 268 
6704 243 267 
6705 242 268 
6706 243 268 
6707 244 267 
6708 244 267 
6709 244 267 
6710 243 267 
6711 244 267 
6712 244 267 
6713 244 267 
6714 245 266 
6715 245 266 
6716 246 264 
6717 246 264 
6718 247 263 
6719 248 262 
6720 249 261 
6721 250 260 
6722 251 259 
6723 252 258 
6724 252 258 
6725 252 258 
6726 252 258 
6727 252 258 
6728 251 257 
6729 251 258 
6730 251 258 
6731 251 257 
6732 251 257 
6733 251 257 
6734 251 257 
6735 251 258 
6736 251 257 
6737 251 257 
6738 251 257 
6739 251 257 
6740 251 257 
6741 252 257 
6742 251 257 
6743 252 257 
6744 251 257 
6745 251 257 
6746 252 257 
6747 252 257 
6748 252 257 
6749 251 257 
6750 252 257 
6751 252 257 
6752 252 257 
6753 252 257 
6754 252 257 
6755 252 257 
6756 252 257 
6757 252 257 
6758 252 257 
6759 252 257 
6760 252 257 
6761 252 257 
6762 252 257 
6763 252 257 
6764 252 257 
6765 252 257 
6766 252 257 
6767 252 257 
6768 252 257 
6769 252 257 
6770 252 257 
6771 252 257 
6772 252 257 
6773 252 257 
6774 252 257 
6775 252 257 
6776 252 257 
6777 252 257 
6778 252 257 
6779 252 257 
6780 252 257 
6781 252 257 
6782 252 257 
6783 252 257 
6784 252 257 
6785 252 257 
6786 252 257 
6787 252 257 
6788 252 257 
6789 252 257 
6790 252 257 
6791 252 257 
6792 252 257 
6793 252 257 
6794 252 257 
6795 252 257 
6796 252 257 
6797 252 257 
6798 252 257 
6799 252 257 
6800 252 257 
6801 252 257 
6802 252 257 
6803 252 257 
6804 253 256 
6805 253 256 
6806 253 257 
6807 253 257 
6808 252 257 
6809 252 257 
6810 253 257 
6811 253 257 
6812 253 256 
6813 253 257 
6814 253 257 
6815 253 257 
6816 253 257 
6817 253 257 
6818 253 257 
6819 253 257 
6820 253 257 
6821 253 256 
6822 253 257 
6823 253 257 
6824 253 257 
6825 253 257 
6826 253 257 
6827 253 257 
6828 253 257 
6829 253 257 
6830 253 257 
6831 253 257 
6832 253 257 
6833 253 257 
6834 253 257 
6835 253 257 
6836 253 257 
6837 253 257 
6838 253 257 
6839 253 257 
6840 253 257 
6841 253 257 
6842 253 257 
6843 253 257 
6844 253 257 
6845 253 257 
6846 253 257 
6847 253 257 
6848 253 257 
6849 253 257 
6850 254 257 
6851 254 257 
6852 254 257 
6853 253 257 
6854 253 257 
6855 253 257 
6856 253 257 
6857 254 257 
6858 254 257 
6859 253 257 
6860 254 257 
6861 254 257 
6862 254 257 
6863 254 257 
6864 254 257 
6865 254 257 
6866 254 257 
6867 254 257 
6868 254 257 
6869 254 257 
6870 254 257 
6871 254 257 
6872 254 257 
6873 254 257 
6874 254 257 
6875 254 257 
6876 254 257 
6877 254 258 
6878 253 259 
6879 253 260 
6880 253 260 
6881 264 260 
6882 253 263 
6883 264 260 
6884 264 260 
6885 253 263 
6886 253 264 
6887 265 261 
6889 265 262 
6900 252 266 
6901 252 266 
6902 252 266 
6903 252 266 
6904 252 266 
6905 252 266 
6906 252 266 
6907 252 267 
6908 252 267 
6909 251 267 
6910 252 267 
6911 251 267 
6912 251 267 
6913 251 267 
6914 252 266 
6915 252 266 
6916 252 266 
6917 252 266 
6918 252 266 
6919 252 266 
6920 252 266 
6921 252 266 
6922 252 266 
6923 252 266 
6924 252 266 
6925 252 266 
6926 252 266 
6927 252 266 
6928 252 266 
6929 252 266 
6931 252 266 
6932 252 266 
6933 252 266 
6934 252 266 
6935 252 266 
6936 252 266 
6937 252 266 
6938 252 266 
6940 252 266 
6941 252 266 
6943 252 266 
6944 252 265 
6945 252 265 
6946 252 265 
6947 252 266 
6948 252 265 
6950 252 266 
6951 252 266 
6952 252 265 
6954 252 265 
6956 252 265 
6957 252 265 
6958 252 265 
6959 252 265 
6960 252 265 
6962 252 265 
6963 252 265 
6964 252 265 
6965 252 265 
6966 252 265 
6967 252 265 
6969 252 265 
6970 252 265 
6971 252 265 
6972 265 261 
6973 252 265 
6974 252 265 
6975 252 265 
6976 252 265 
6977 252 265 
6978 252 265 
6982 252 265 
6983 265 261 
6985 252 265 
6989 265 261 
7018 266 261 
7019 265 261 
7020 266 260 
7021 265 261 
7022 265 261 
7025 266 261 
7026 266 261 
7027 265 261 
7028 265 261 
7029 266 261 
7030 266 261 
7031 266 261 
7032 266 261 
7033 266 261 
7035 266 261 
7037 266 261 
7038 266 261 
7039 266 261 
7040 266 261 
7042 266 261 
7044 266 261 
7047 266 260 
7048 266 261 
7054 266 261 
7055 266 261 
7059 265 261 
7060 265 261 
7065 265 261 
7066 265 261 
7070 265 261 
7072 266 261 
7073 266 261 
7074 266 261 
7075 266 260 
7076 265 261 
7077 266 261 
7079 266 261 
7080 266 261 
7082 266 261 
7083 266 261 
7085 265 261 
7086 266 261 
7089 265 261 
7090 265 261 
7091 265 261 
7092 253 264 
7093 253 264 
7094 265 261 
7095 265 261 
7096 253 264 
7098 265 261 
7100 266 260 
7103 253 264 
7104 253 264 
7105 253 263 
7106 253 263 
7107 253 264 
7108 253 263 
7109 253 264 
7110 253 264 
7111 253 264 
7112 253 264 
7113 253 264 
7114 253 264 
7115 253 263 
7116 253 264 
7118 253 264 
7119 253 264 
7122 254 264 
7123 253 264 
7125 254 264 
7126 254 264 
7128 254 264 
7129 254 264 
7130 253 263 
7131 253 264 
7132 253 263 
7135 253 264 
7137 253 263 
7138 253 263 
7139 253 264 
7140 254 264 
7162 266 260 
7217 266 260 
7220 266 260 
7221 266 260 
7222 266 260 
7223 265 261 
7225 254 263 
7226 254 263 
7227 265 261 
7228 265 261 
7229 265 261 
7230 265 261 
7231 253 264 
7232 253 264 
7233 253 264 
7234 253 264 
7235 253 264 
7236 253 264 
7237 253 264 
7238 253 264 
7239 253 264 
7240 253 263 
7241 253 264 
7242 253 263 
7243 265 261 
7244 264 261 
7245 253 263 
7246 253 263 
7247 265 260 
7248 265 260 
7249 253 263 
7250 253 263 
7251 253 263 
7252 253 263 
7253 253 263 
7254 253 263 
7255 253 263 
7256 253 263 
7257 253 263 
7258 253 263 
7259 253 263 
7260 253 263 
7261 253 263 
7262 253 263 
7263 253 263 
7264 252 263 
7265 252 264 
7266 264 261 
7267 252 264 
7268 251 265 
7269 251 266 
7270 251 267 
7271 251 268 
7272 252 268 
7273 252 268 
7274 252 268 
7275 252 268 
7276 252 268 
7277 252 268 
7279 252 269 
7280 252 269 
7281 252 269 
7282 252 268 
7283 252 268 
7284 252 268 
7286 252 268 
7287 252 268 
7288 252 268 
7289 252 268 
7293 252 268 
7294 251 268 
7295 251 268 
7296 251 268 
7297 251 268 
7298 251 268 
7299 251 268 
7300 251 268 
7301 251 268 
7302 251 269 
7303 251 268 
7304 251 269 
7305 251 269 
7306 250 269 
7307 250 269 
7308 250 269 
7309 250 269 
7310 250 269 
7311 250 269 
7312 250 269 
7313 250 269 
7314 250 268 
7315 250 268 
7316 250 268 
7317 250 268 
7318 250 268 
7319 250 268 
7320 250 268 
7321 250 268 
7322 250 268 
7323 250 268 
7324 250 268 
7325 250 268 
7326 250 268 
7327 250 268 
7328 250 268 
7329 251 268 
7330 251 268 
7331 251 268 
7332 251 268 
7333 251 268 
7334 251 268 
7335 251 268 
7336 251 268 
7337 251 268 
7338 251 268 
7339 251 268 
7340 261 264 
7341 251 268 
7342 251 268 
7343 251 268 
7344 251 267 
7345 251 268 
7346 251 268 
7347 251 267 
7348 251 267 
7349 251 267 
7350 251 268 
7351 251 267 
7352 251 267 
7353 251 267 
7354 251 267 
7355 251 267 
7356 251 267 
7357 251 267 
7358 251 267 
7359 251 267 
7360 251 267 
7361 251 267 
7362 251 267 
7363 252 267 
7364 251 267 
7365 251 267 
7366 251 267 
7367 251 267 
7368 251 267 
7369 251 267 
7370 252 267 
7371 252 267 
7372 252 267 
7379 267 260 
7381 269 260 
7382 268 260 
7383 269 259 
7385 269 260 
7386 269 259 
7387 269 258 
7390 269 259 
7391 269 260 
7392 269 260 
7393 269 260 
7397 269 260 
7398 269 259 
7399 269 259 
7400 269 259 
7401 269 259 
7402 269 259 
7403 269 259 
7404 269 259 
7405 269 259 
7406 269 260 
7414 268 259 
7416 267 260 
7426 256 263 
7427 256 263 
7428 255 263 
7430 255 263 
7431 255 263 
7432 255 263 
7433 255 262 
7434 255 263 
7435 255 263 
7436 255 263 
7437 265 260 
7438 254 263 
7439 254 262 
7440 265 260 
7441 254 263 
7442 254 262 
7443 254 262 
7444 254 262 
7445 254 262 
7446 254 262 
7447 254 262 
7448 265 260 
7449 265 260 
7450 254 262 
7451 254 262 
7452 254 262 
7453 254 262 
7454 254 262 
7455 254 262 
7456 254 262 
7457 254 262 
7458 254 262 
7459 265 260 
7460 265 260 
7461 254 263 
7462 265 260 
7463 265 260 
7464 254 263 
7465 254 263 
7466 254 263 
7467 254 263 
7468 254 263 
7469 254 263 
7470 254 263 
7471 254 263 
7472 254 263 
7473 253 263 
7474 253 263 
7475 253 263 
7476 253 263 
7477 253 263 
7478 253 263 
7479 252 263 
7480 252 263 
7481 252 262 
7482 252 262 
7483 250 261 
7484 250 261 
7485 250 261 
7486 250 261 
7487 249 261 
7488 249 261 
7489 249 262 
7490 249 261 
7491 249 261 
7492 249 261 
7493 249 261 
7494 248 261 
7495 248 261 
7496 248 260 
7497 248 259 
7498 248 258 
7499 249 258 
7500 248 258 
7501 249 258 
7502 248 258 
7503 248 258 
7504 248 258 
7505 247 258 
7506 248 258 
7507 248 258 
7508 248 259 
7509 247 258 
7510 247 259 
7511 247 259 
7512 248 258 
7513 248 258 
7514 248 259 
7515 248 259 
7516 248 259 
7517 248 259 
7518 248 259 
7519 248 259 
7520 248 259 
7521 247 259 
7522 247 259 
7523 247 259 
7524 248 258 
7525 248 258 
7526 247 259 
7527 248 258 
7528 248 259 
7529 247 259 
7530 248 258 
7531 247 259 
7532 248 258 
7533 247 259 
7534 247 259 
7535 247 259 
7536 247 259 
7537 247 259 
7538 248 258 
7539 247 259 
7540 247 259 
7541 248 258 
7542 248 258 
7543 248 258 
7544 249 258 
7545 249 258 
7546 248 258 
7547 248 258 
7548 248 258 
7549 248 258 
7550 248 258 
7551 249 258 
7552 249 258 
7553 248 258 
7554 248 258 
7555 248 258 
7556 248 258 
7557 249 258 
7558 248 259 
7559 248 259 
7560 248 259 
7561 248 259 
7562 247 259 
7563 248 259 
7564 248 259 
7565 248 259 
7566 248 259 
7567 248 259 
7568 248 259 
7569 248 259 
7570 248 259 
7571 248 259 
7572 248 259 
7573 248 259 
7574 248 259 
7575 248 259 
7576 248 259 
7577 248 259 
7578 248 259 
7579 248 259 
7580 248 259 
7581 248 259 
7582 248 259 
7583 248 259 
7584 248 259 
7585 248 259 
7586 248 259 
7587 248 259 
7588 248 259 
7589 249 258 
7590 248 259 
7591 249 258 
7592 248 259 
7593 248 259 
7594 248 259 
7595 248 259 
7596 249 258 
7597 248 259 
7598 248 259 
7599 248 259 
7600 248 259 
7601 248 259 
7602 248 259 
7603 248 259 
7604 249 258 
7605 248 259 
7606 248 259 
7607 248 259 
7608 248 259 
7609 248 259 
7610 248 259 
7611 248 259 
7612 248 259 
7613 248 259 
7614 248 259 
7615 248 259 
7616 248 259 
7617 248 259 
7618 248 259 
7619 248 259 
7620 248 259 
7621 248 259 
7622 248 259 
7623 248 259 
7624 248 259 
7625 249 258 
7626 248 259 
7627 248 259 
7628 248 259 
7629 248 259 
7630 248 259 
7631 248 259 
7632 248 259 
7633 248 259 
7634 248 259 
7635 248 259 
7636 248 259 
7637 248 259 
7638 248 259 
7639 248 259 
7640 248 259 
7641 248 259 
7642 248 259 
7643 248 259 
7644 248 259 
7645 249 258 
7646 249 258 
7647 248 259 
7648 249 258 
7649 249 259 
7650 248 259 
7651 249 259 
7652 249 259 
7653 249 258 
7654 249 258 
7655 248 258 
7656 248 258 
7657 249 257 
7658 249 257 
7659 249 257 
7660 249 257 
7661 250 256 
7662 249 256 
7663 249 256 
7664 250 256 
7665 250 256 
7666 251 256 
7667 250 256 
7668 250 255 
7669 250 255 
7670 251 256 
7671 251 256 
7672 250 255 
7673 251 255 
7674 252 255 
7675 251 255 
7676 252 255 
7677 252 255 
7678 252 255 
7679 251 254 
7680 252 255 
7681 252 255 
7682 252 254 
7683 252 254 
7684 253 254 
7685 253 254 
7686 252 254 
7687 252 254 
7688 252 254 
7689 252 254 
7690 252 254 
7691 252 254 
7692 252 254 
7693 252 254 
7694 253 254 
7695 253 253 
7696 252 254 
7697 253 254 
7698 253 254 
7699 253 254 
7700 252 254 
7701 253 254 
7702 252 254 
7703 252 254 
7704 253 254 
7705 252 254 
7706 252 254 
7707 253 254 
7708 253 254 
7709 253 254 
7710 253 254 
7711 253 254 
7712 252 254 
7713 253 254 
7714 253 254 
7715 253 254 
7716 253 254 
7717 253 254 
7718 253 254 
7719 253 254 
7720 253 254 
7721 253 254 
7722 253 254 
7723 253 254 
7724 253 254 
7725 253 254 
7726 253 254 
7727 253 254 
7728 252 253 
7729 252 254 
7730 253 254 
7731 253 254 
7732 253 254 
7733 253 254 
7734 253 254 
7735 253 254 
7736 253 254 
7737 253 254 
7738 253 254 
7739 253 254 
7740 253 254 
7741 253 254 
7742 253 254 
7743 253 254 
7744 253 253 
7745 253 254 
7746 253 254 
7747 253 254 
7748 253 254 
7749 252 254 
7750 252 254 
7751 253 254 
7752 253 254 
7753 253 254 
7754 251 254 
7755 252 254 
7756 252 254 
7757 252 254 
7758 252 254 
7759 252 254 
7760 252 254 
7761 252 254 
7762 252 254 
7763 252 254 
7764 252 254 
7765 252 254 
7766 252 254 
7767 252 254 
7768 252 254 
7769 252 254 
7770 252 254 
7771 252 254 
7772 252 254 
7773 252 254 
7774 253 254 
7775 252 255 
7776 252 254 
7777 252 254 
7778 252 254 
7779 253 254 
7780 252 254 
7781 253 254 
7782 252 254 
7783 253 254 
7784 253 254 
7785 253 254 
7786 253 254 
7787 253 254 
7788 253 254 
7789 253 254 
7790 253 254 
7791 253 254 
7792 253 254 
7793 252 254 
7794 252 254 
7795 253 254 
7796 253 254 
7797 253 254 
7798 253 254 
7799 253 254 
7800 253 254 
7801 253 254 
7802 253 254 
7803 253 254 
7804 253 254 
7805 253 254 
7806 253 254 
7807 253 254 
7808 253 254 
7809 253 254 
7810 253 254 
7811 253 254 
7812 253 254 
7813 253 254 
7814 253 254 
7815 253 254 
7816 253 254 
7817 253 254 
7818 253 254 
7819 253 254 
7820 253 254 
7821 253 254 
7822 253 254 
7823 253 254 
7824 253 254 
7825 252 255 
7826 253 254 
7827 253 254 
7828 253 254 
7829 253 254 
7830 252 254 
7831 253 254 
7832 252 254 
7833 252 254 
7834 253 254 
7835 253 254 
7836 252 255 
7837 252 254 
7838 253 254 
7839 253 254 
7840 253 254 
7841 252 254 
7842 252 254 
7843 252 255 
7844 253 254 
7845 253 254 
7846 253 255 
7847 252 254 
7848 252 254 
7849 252 254 
7850 252 254 
7851 252 254 
7852 252 254 
7853 252 254 
7854 252 254 
7855 252 254 
7856 252 254 
7857 250 254 
7858 252 254 
7859 252 254 
7860 252 254 
7861 252 254 
7862 252 254 
7863 252 254 
7864 252 255 
7865 252 254 
7866 252 254 
7867 252 254 
7868 252 254 
7869 252 255 
7870 252 255 
7871 252 255 
7872 252 254 
7873 251 255 
7874 252 254 
7875 252 254 
7876 252 254 
7877 252 254 
7878 252 254 
7879 252 254 
7880 252 254 
7881 252 255 
7882 252 254 
7883 252 254 
7884 252 254 
7885 252 255 
7886 252 254 
7887 252 255 
7888 252 255 
7889 252 255 
7890 252 255 
7891 252 255 
7892 251 255 
7893 252 255 
7894 252 254 
7895 251 255 
7896 252 255 
7897 252 255 
7898 252 255 
7899 251 255 
7900 252 255 
7901 252 255 
7902 252 255 
7903 252 255 
7904 252 255 
7905 251 255 
7906 252 255 
7907 252 255 
7908 252 255 
7909 252 255 
7910 252 255 
7911 252 255 
7912 252 255 
7913 252 255 
7914 251 254 
7915 252 255 
7916 251 254 
7917 252 255 
7918 252 255 
7919 251 255 
7920 252 255 
7921 252 255 
7922 252 255 
7923 252 255 
7924 251 256 
7925 251 256 
7926 251 257 
7927 251 257 
7928 251 257 
7929 251 258 
7930 251 258 
7931 251 258 
7932 250 258 
7933 250 258 
7934 249 258 
7935 249 258 
7936 249 256 
7937 248 255 
7938 248 255 
7939 247 255 
7940 247 255 
7941 247 254 
7942 247 254 
7943 247 255 
7944 246 254 
7945 246 254 
7946 248 254 
7947 246 254 
7948 248 254 
7949 248 254 
7950 248 254 
7951 248 254 
7952 248 254 
7953 248 254 
7954 248 254 
7955 248 254 
7956 248 254 
7957 248 254 
7958 249 254 
7959 249 254 
7960 249 255 
7961 249 255 
7962 249 255 
7963 248 255 
7964 249 254 
7965 249 255 
7966 249 254 
7967 249 255 
7968 249 255 
7969 249 255 
7970 249 255 
7971 249 255 
7972 248 255 
7973 249 254 
7974 248 255 
7975 248 255 
7976 248 255 
7977 248 255 
7978 248 255 
7979 248 255 
7980 248 255 
7981 248 255 
7982 248 255 
7983 249 254 
7984 248 255 
7985 248 255 
7986 248 255 
7987 248 255 
7988 248 255 
7989 248 255 
7990 248 255 
7991 248 255 
7992 248 255 
7993 248 255 
7994 248 255 
7995 248 255 
7996 248 255 
7997 248 255 
7998 248 255 
7999 248 255 
8000 248 255 
8001 249 255 
8002 248 255 
8003 248 255 
8004 248 255 
8005 249 255 
8006 249 255 
8007 248 255 
8008 248 255 
8009 248 255 
8010 249 254 
8011 248 255 
8012 248 255 
8013 248 255 
8014 248 255 
8015 248 255 
8016 248 255 
8017 248 255 
8018 248 255 
8019 248 255 
8020 248 255 
8021 248 255 
8022 248 255 
8023 248 255 
8024 248 255 
8025 248 255 
8026 248 255 
8027 248 255 
8028 248 255 
8029 248 255 
8030 248 255 
8031 248 255 
8032 248 255 
8033 249 255 
8034 248 255 
8035 248 255 
8036 248 256 
8037 249 256 
8038 248 256 
8039 248 256 
8040 248 256 
8041 248 256 
8042 248 256 
8043 248 255 
8044 248 255 
8045 248 256 
8046 248 255 
8047 248 256 
8048 248 256 
8049 249 256 
8050 249 256 
8051 249 256 
8052 249 256 
8053 249 256 
8054 249 256 
8055 249 256 
8056 249 256 
8057 249 256 
8058 249 256 
8059 249 256 
8060 249 256 
8061 248 257 
8062 249 256 
8063 248 256 
8064 249 256 
8065 249 256 
8066 249 257 
8067 248 256 
8068 248 257 
8069 249 256 
8070 248 256 
8071 248 256 
8072 248 256 
8073 248 256 
8074 248 256 
8075 248 256 
8076 248 257 
8077 249 257 
8078 249 256 
8079 249 257 
8080 249 256 
8081 249 256 
8082 248 256 
8083 249 256 
8084 249 257 
8085 249 257 
8086 249 256 
8087 248 257 
8088 248 256 
8089 248 256 
8090 248 256 
8091 249 257 
8092 249 257 
8093 249 257 
8094 249 257 
8095 248 256 
8096 249 256 
8097 249 256 
8098 249 257 
8099 249 256 
8100 249 256 
8101 249 256 
8102 249 256 
8103 249 256 
8104 249 256 
8105 249 256 
8106 249 256 
8107 249 256 
8108 249 256 
8109 249 256 
8110 249 256 
8111 249 256 
8112 249 256 
8113 249 256 
8114 249 256 
8115 249 256 
8116 249 256 
8117 249 256 
8118 249 256 
8119 249 256 
8120 249 256 
8121 249 256 
8122 249 256 
8123 249 256 
8124 249 256 
8125 249 256 
8126 249 256 
8127 249 256 
8128 249 256 
8129 249 257 
8130 249 257 
8131 249 257 
8132 249 257 
8133 249 256 
8134 249 256 
8135 249 257 
8136 249 257 
8137 249 257 
8138 249 256 
8139 249 256 
8140 249 256 
8141 249 257 
8142 249 257 
8143 249 257 
8144 249 256 
8145 249 256 
8146 249 257 
8147 249 256 
8148 249 256 
8149 249 256 
8150 249 256 
8151 249 256 
8152 249 256 
8153 249 256 
8154 249 256 
8155 249 256 
8156 249 256 
8157 249 256 
8158 249 256 
8159 249 256 
8160 249 256 
8161 250 256 
8162 250 256 
8163 250 256 
8164 249 256 
8165 249 256 
8166 249 256 
8167 249 256 
8168 249 256 
8169 250 256 
8170 249 256 
8171 249 256 
8172 249 256 
8173 249 256 
8174 249 256 
8175 249 256 
8176 249 256 
8177 250 256 
8178 250 255 
8179 250 256 
8180 250 256 
8181 249 255 
8182 249 255 
8183 251 255 
8184 251 255 
8185 251 254 
8186 251 255 
8187 251 255 
8188 251 255 
8189 250 255 
8190 250 255 
8191 250 255 
8192 251 255 
8193 250 255 
8194 250 255 
8195 250 255 
8196 250 255 
8197 250 255 
8198 250 255 
8199 250 255 
8200 250 255 
8201 250 255 
8202 250 255 
8203 250 254 
8204 250 255 
8205 250 255 
8206 250 255 
8207 251 255 
8208 250 254 
8209 250 255 
8210 250 255 
8211 250 255 
8212 250 255 
8213 251 255 
8214 250 255 
8215 249 255 
8216 249 255 
8217 250 255 
8218 250 255 
8219 251 255 
8220 252 255 
8221 252 255 
8222 251 255 
8223 251 255 
8224 251 255 
8225 252 255 
8226 251 255 
8227 251 255 
8228 251 255 
8229 251 256 
8230 252 255 
8231 252 255 
8232 252 255 
8233 252 255 
8234 252 255 
8235 251 255 
8236 251 255 
8237 251 255 
8238 252 255 
8239 252 255 
8240 252 255 
8241 251 255 
8242 252 255 
8243 253 255 
8244 252 255 
8245 252 255 
8246 252 255 
8247 252 255 
8248 251 255 
8249 252 255 
8250 251 255 
8251 252 255 
8252 252 255 
8253 252 255 
8254 252 255 
8255 252 255 
8256 252 255 
8257 252 255 
8258 253 255 
8259 253 254 
8260 254 254 
8261 254 253 
8262 254 253 
8263 255 253 
8264 255 253 
8265 255 253 
8266 255 253 
8267 255 253 
8268 255 253 
8269 256 253 
8270 256 253 
8271 256 253 
8272 256 253 
8273 256 253 
8274 256 253 
8275 255 253 
8276 255 253 
8277 255 253 
8278 255 253 
8279 255 253 
8280 255 253 
8281 255 253 
8282 255 253 
8283 255 253 
8284 255 253 
8285 255 253 
8286 255 253 
8287 255 253 
8288 255 253 
8289 255 253 
8290 255 253 
8291 255 253 
8292 255 253 
8293 255 253 
8294 255 253 
8295 255 253 
8296 255 253 
8297 255 253 
8298 255 253 
8299 255 253 
8300 255 253 
8301 255 253 
8302 255 253 
8303 255 253 
8304 255 253 
8305 255 253 
8306 255 253 
8307 255 253 
8308 255 253 
8309 255 253 
8310 255 253 
8311 255 253 
8312 255 253 
8313 255 253 
8314 255 253 
8315 255 254 
8316 255 253 
8317 255 253 
8318 255 253 
8319 255 254 
8320 255 254 
8321 255 254 
8322 255 254 
8323 255 253 
8324 255 253 
8325 255 254 
8326 255 254 
8327 255 254 
8328 255 254 
8329 255 254 
8330 255 254 
8331 255 253 
8332 255 253 
8333 255 254 
8334 255 254 
8335 255 254 
8336 255 254 
8337 255 253 
8338 255 254 
8339 255 254 
8340 255 254 
8341 255 253 
8342 255 253 
8343 255 253 
8344 255 254 
8345 255 253 
8346 255 253 
8347 255 253 
8348 255 253 
8349 255 253 
8350 255 253 
8351 255 253 
8352 255 253 
8353 256 253 
8354 256 253 
8355 256 253 
8356 256 253 
8357 256 253 
8358 256 253 
8359 256 254 
8360 255 254 
8361 256 254 
8362 256 253 
8363 256 254 
8364 256 253 
8365 256 254 
8366 256 253 
8367 256 254 
8368 256 254 
8369 256 254 
8370 256 254 
8371 256 253 
8372 256 254 
8373 256 253 
8374 256 253 
8375 256 253 
8376 256 253 
8377 256 254 
8378 256 253 
8379 256 253 
8380 256 254 
8381 256 253 
8382 256 253 
8383 256 253 
8384 256 254 
8385 256 253 
8386 256 253 
8387 256 253 
8388 255 253 
8389 256 253 
8390 256 253 
8391 256 253 
8392 256 253 
8393 256 253 
8394 256 254 
8395 256 254 
8396 255 253 
8397 256 253 
8398 256 253 
8399 256 253 
8400 255 253 
8401 256 253 
8402 256 254 
8403 256 253 
8404 256 253 
8405 256 254 
8406 255 253 
8407 256 253 
8408 256 253 
8409 256 253 
8410 256 253 
8411 256 253 
8412 255 253 
8413 256 253 
8414 256 253 
8415 256 254 
8416 255 253 
8417 256 254 
8418 255 253 
8419 256 254 
8420 255 253 
8421 255 253 
8422 255 254 
8423 255 253 
8424 256 253 
8425 256 253 
8426 255 253 
8427 255 253 
8428 256 253 
8429 256 253 
8430 255 253 
8431 255 253 
8432 256 254 
8433 256 253 
8434 256 253 
8435 255 253 
8436 256 253 
8437 255 253 
8438 256 253 
8439 255 253 
8440 255 253 
8441 255 253 
8442 256 253 
8443 255 253 
8444 255 253 
8445 255 253 
8446 256 254 
8447 256 254 
8448 255 253 
8449 256 253 
8450 256 254 
8451 256 253 
8452 255 253 
8453 256 254 
8454 255 253 
8455 255 253 
8456 255 253 
8457 255 253 
8458 256 253 
8459 255 253 
8460 255 253 
8461 256 254 
8462 256 253 
8463 255 253 
8464 255 253 
8465 256 253 
8466 255 254 
8467 254 254 
8468 253 254 
8469 253 255 
8470 253 255 
8471 253 255 
8472 252 255 
8473 252 256 
8474 252 256 
8475 252 256 
8476 253 255 
8477 252 255 
8478 252 255 
8479 252 255 
8480 252 256 
8481 252 256 
8482 252 255 
8483 251 255 
8484 251 256 
8485 251 256 
8486 252 256 
8487 252 256 
8488 252 255 
8489 252 256 
8490 252 256 
8491 252 255 
8492 252 256 
8493 252 256 
8494 252 255 
8495 252 256 
8496 252 256 
8497 252 256 
8498 252 256 
8499 252 256 
8500 253 255 
8501 252 256 
8502 252 256 
8503 252 256 
8504 252 256 
8505 252 256 
8506 252 256 
8507 252 256 
8508 252 256 
8509 252 256 
8510 252 256 
8511 252 256 
8512 252 256 
8513 252 256 
8514 252 256 
8515 252 256 
8516 252 256 
8517 252 256 
8518 252 256 
8519 252 255 
8520 252 255 
8521 252 256 
8522 252 256 
8523 252 256 
8524 252 256 
8525 252 256 
8526 252 256 
8527 252 256 
8528 252 256 
8529 252 256 
8530 253 256 
8531 252 256 
8532 252 256 
8533 252 256 
8534 252 256 
8535 252 257 
8536 252 256 
8537 252 256 
8538 252 256 
8539 253 256 
8540 252 256 
8541 252 256 
8542 252 256 
8543 251 256 
8544 251 256 
8545 251 256 
8546 252 256 
8547 252 256 
8548 252 256 
8549 251 256 
8550 252 256 
8551 251 256 
8552 252 256 
8553 252 256 
8554 252 256 
8555 252 256 
8556 252 256 
8557 252 256 
8558 252 256 
8559 252 256 
8560 252 256 
8561 252 256 
8562 252 256 
8563 252 256 
8564 252 256 
8565 252 256 
8566 252 256 
8567 252 256 
8568 252 256 
8569 252 256 
8570 252 256 
8571 252 256 
8572 252 256 
8573 252 256 
8574 252 256 
8575 252 256 
8576 252 256 
8577 252 256 
8578 252 256 
8579 252 256 
8580 252 256 
8581 252 256 
8582 252 256 
8583 252 256 
8584 252 256 
8585 252 256 
8586 252 256 
8587 252 256 
8588 252 256 
8589 252 256 
8590 252 256 
8591 252 257 
8592 252 256 
8593 252 256 
8594 252 256 
8595 252 256 
8596 252 256 
8597 252 256 
8598 252 256 
8599 252 256 
8600 252 256 
8601 252 257 
8602 252 256 
8603 252 257 
8604 252 256 
8605 251 256 
8606 252 257 
8607 252 257 
8608 252 256 
8609 252 256 
8610 252 256 
8611 252 256 
8612 253 256 
8613 255 255 
8614 255 255 
8615 255 254 
8616 257 254 
8617 256 254 
8618 256 254 
8619 256 254 
8620 257 254 
8621 256 254 
8622 256 254 
8623 256 254 
8624 256 254 
8625 256 254 
8626 256 254 
8627 256 254 
8628 256 254 
8629 256 254 
8630 257 254 
8631 257 254 
8632 257 254 
8633 256 254 
8634 256 254 
8635 256 254 
8636 256 254 
8637 256 254 
8638 256 254 
8639 256 254 
8640 256 254 
8641 257 254 
8642 257 254 
8643 257 254 
8644 256 254 
8645 256 254 
8646 256 254 
8647 256 254 
8648 256 254 
8649 256 254 
8650 256 254 
8651 256 254 
8652 257 254 
8653 256 254 
8654 256 254 
8655 256 254 
8656 256 254 
8657 256 254 
8658 257 254 
8659 257 254 
8660 256 254 
8661 257 254 
8662 257 254 
8663 257 254 
8664 257 254 
8665 257 254 
8666 257 254 
8667 257 254 
8668 257 254 
8669 257 254 
8670 256 254 
8671 256 254 
8672 256 255 
8673 255 256 
8674 254 256 
8675 254 257 
8676 253 256 
8677 252 257 
8678 252 257 
8679 252 257 
8680 252 257 
8681 252 257 
8682 252 257 
8683 253 257 
8684 252 258 
8685 252 257 
8686 252 257 
8687 252 257 
8688 252 257 
8689 252 256 
8690 252 256 
8691 252 257 
8692 252 257 
8693 252 257 
8694 252 257 
8695 252 258 
8696 252 258 
8697 252 257 
8698 252 258 
8699 252 258 
8700 251 258 
8701 252 258 
8702 252 258 
8703 252 257 
8704 252 258 
8705 252 258 
8706 252 257 
8707 252 258 
8708 252 258 
8709 252 258 
8710 252 258 
8711 252 258 
8712 252 258 
8713 252 258 
8714 252 258 
8715 252 258 
8716 252 257 
8717 252 258 
8718 252 258 
8719 252 257 
8720 252 257 
8721 252 257 
8722 252 257 
8723 252 257 
8724 252 257 
8725 252 257 
8726 252 257 
8727 252 258 
8728 252 257 
8729 252 257 
8730 252 257 
8731 252 257 
8732 252 257 
8733 252 257 
8734 253 257 
8735 252 257 
8736 253 257 
8737 252 257 
8738 253 257 
8739 253 257 
8740 252 257 
8741 252 257 
8742 252 257 
8743 253 257 
8744 253 257 
8745 253 257 
8746 252 257 
8747 253 257 
8748 253 257 
8749 253 257 
8750 253 257 
8751 252 257 
8752 252 257 
8753 253 257 
8754 253 257 
8755 252 257 
8756 252 257 
8757 252 257 
8758 252 257 
8759 253 257 
8760 253 257 
8761 253 257 
8762 252 257 
8763 252 257 
8764 252 256 
8765 252 257 
8766 252 257 
8767 252 256 
8768 252 257 
8769 252 257 
8770 252 257 
8771 252 256 
8772 252 256 
8773 252 256 
8774 252 256 
8775 252 256 
8776 253 256 
8777 253 256 
8778 253 255 
8779 253 255 
8780 253 255 
8781 253 254 
8782 253 255 
8783 252 255 
8784 252 255 
8785 252 255 
8786 253 255 
8787 253 254 
8788 253 254 
8789 253 255 
8790 253 254 
8791 253 254 
8792 253 254 
8793 254 255 
8794 253 255 
8795 253 255 
8796 253 255 
8797 253 255 
8798 253 254 
8799 253 255 
8800 252 255 
8801 253 254 
8802 253 255 
8803 254 255 
8804 254 255 
8805 254 255 
8806 253 255 
8807 253 254 
8808 254 255 
8809 253 255 
8810 254 255 
8811 254 255 
8812 254 255 
8813 254 255 
8814 254 255 
8815 253 255 
8816 254 255 
8817 254 255 
8818 254 255 
8819 254 255 
8820 254 255 
8821 254 255 
8822 254 255 
8823 254 255 
8824 254 255 
8825 254 255 
8826 254 255 
8827 254 255 
8828 254 255 
8829 254 255 
8830 254 255 
8831 254 255 
8832 254 255 
8833 254 255 
8834 254 255 
8835 254 255 
8836 254 255 
8837 254 255 
8838 254 255 
8839 254 255 
8840 254 255 
8841 254 255 
8842 254 255 
8843 254 255 
8844 254 255 
8845 254 255 
8846 254 255 
8847 254 255 
8848 254 255 
8849 254 255 
8850 254 255 
8851 254 255 
8852 254 255 
8853 254 255 
8854 254 255 
8855 254 255 
8856 254 255 
8857 254 255 
8858 254 255 
8859 254 255 
8860 254 255 
8861 254 255 
8862 254 255 
8863 254 255 
8864 254 255 
8865 254 255 
8866 254 255 
8867 254 255 
8868 254 255 
8869 254 255 
8870 254 255 
8871 254 255 
8872 254 255 
8873 254 255 
8874 254 255 
8875 254 255 
8876 253 255 
8877 254 255 
8878 254 255 
8879 254 255 
8880 254 255 
8881 254 255 
8882 253 255 
8883 254 255 
8884 254 255 
8885 254 255 
8886 254 255 
8887 254 255 
8888 254 255 
8889 254 255 
8890 254 255 
8891 254 255 
8892 254 255 
8893 254 255 
8894 254 255 
8895 254 255 
8896 254 255 
8897 254 255 
8898 254 255 
8899 254 255 
8900 254 255 
8901 254 255 
8902 254 255 
8903 254 255 
8904 253 255 
8905 254 255 
8906 254 255 
8907 254 255 
8908 254 255 
8909 254 255 
8910 254 255 
8911 254 255 
8912 254 255 
8913 254 255 
8914 254 255 
8915 254 255 
8916 254 255 
8917 253 255 
8918 254 255 
8919 254 255 
8920 254 255 
8921 254 255 
8922 254 255 
8923 254 255 
8924 254 255 
8925 254 255 
8926 254 255 
8927 254 255 
8928 253 255 
8929 254 255 
8930 255 255 
8931 254 255 
8932 254 255 
8933 254 255 
8934 254 255 
8935 254 255 
8936 254 255 
8937 254 255 
8938 253 255 
8939 254 255 
8940 254 255 
8941 254 255 
8942 254 255 
8943 254 255 
8944 254 255 
8945 254 255 
8946 254 255 
8947 253 255 
8948 253 255 
8949 254 255 
8950 254 255 
8951 254 255 
8952 254 255 
8953 254 255 
8954 254 255 
8955 253 255 
8956 254 255 
8957 254 255 
8958 253 255 
8959 253 255 
8960 254 255 
8961 254 255 
8962 254 255 
8963 254 255 
8964 254 255 
8965 254 255 
8966 254 255 
8967 254 255 
8968 254 255 
8969 254 255 
8970 253 255 
8971 254 255 
8972 254 255 
8973 254 255 
8974 254 255 
8975 254 255 
8976 254 255 
8977 254 255 
8978 254 255 
8979 254 255 
8980 254 255 
8981 254 255 
8982 254 255 
8983 254 255 
8984 254 255 
8985 253 255 
8986 254 255 
8987 254 255 
8988 254 255 
8989 254 255 
8990 254 255 
8991 254 255 
8992 254 255 
8993 254 255 
8994 254 255 
8995 253 255 
8996 254 255 
8997 254 255 
8998 254 255 
8999 254 255 
9000 254 255 
9001 254 255 
9002 254 255 
9003 254 255 
9004 254 255 
9005 254 255 
9006 254 255 
9007 254 255 
9008 254 255 
9009 253 256 
9010 252 256 
9011 251 256 
9012 250 256 
9013 249 256 
9014 248 256 
9015 248 256 
9016 248 256 
9017 248 256 
9018 248 255 
9019 248 255 
9020 248 255 
9021 247 255 
9022 246 255 
9023 246 254 
9024 246 254 
9025 246 254 
9026 246 254 
9027 246 255 
9028 246 255 
9029 246 255 
9030 246 256 
9031 245 256 
9032 245 256 
9033 245 256 
9034 245 256 
9035 245 255 
9036 245 255 
9037 245 256 
9038 245 255 
9039 245 256 
9040 245 255 
9041 245 255 
9042 245 255 
9043 245 255 
9044 245 255 
9045 245 256 
9046 245 255 
9047 245 254 
9048 246 254 
9049 246 254 
9050 246 253 
9051 246 252 
9052 246 252 
9053 245 251 
9054 245 250 
9055 245 250 
9056 246 251 
9057 246 251 
9058 245 251 
9059 245 251 
9060 245 251 
9061 244 251 
9062 244 251 
9063 244 251 
9064 245 251 
9065 245 251 
9066 245 251 
9067 244 251 
9068 245 251 
9069 245 251 
9070 245 251 
9071 245 251 
9072 245 251 
9073 245 251 
9074 245 251 
9075 245 251 
9076 245 251 
9077 245 251 
9078 245 251 
9079 245 251 
9080 245 251 
9081 245 251 
9082 245 251 
9083 245 251 
9084 245 251 
9085 245 251 
9086 245 251 
9087 245 251 
9088 245 251 
9089 245 251 
9090 245 251 
9091 245 251 
9092 245 251 
9093 245 251 
9094 245 251 
9095 245 251 
9096 245 251 
9097 245 251 
9098 245 251 
9099 245 251 
9100 245 251 
9101 245 251 
9102 245 251 
9103 245 251 
9104 245 251 
9105 245 251 
9106 245 251 
9107 245 251 
9108 245 251 
9109 245 251 
9110 245 251 
9111 245 251 
9112 245 251 
9113 245 251 
9114 245 252 
9115 245 255 
9116 245 256 
9117 245 257 
9118 245 260 
9119 244 260 
9120 244 261 
9121 244 261 
9122 244 261 
9123 244 261 
9124 244 262 
9125 244 262 
9126 244 262 
9127 244 262 
9128 245 261 
9129 245 260 
9130 245 259 
9131 245 259 
9132 245 259 
9133 245 259 
9134 245 259 
9135 245 259 
9136 245 259 
9137 245 259 
9138 245 259 
9139 245 259 
9140 245 258 
9141 245 258 
9142 245 259 
9143 245 258 
9144 245 258 
9145 245 258 
9146 246 258 
9147 246 259 
9148 246 259 
9149 246 258 
9150 246 258 
9151 245 258 
9152 245 258 
9153 246 259 
9154 246 258 
9155 246 258 
9156 246 258 
9157 246 258 
9158 246 258 
9159 246 259 
9160 247 258 
9161 247 258 
9162 246 259 
9163 246 259 
9164 246 260 
9165 246 260 
9166 246 261 
9167 246 261 
9168 246 262 
9169 246 262 
9170 246 262 
9171 246 262 
9172 246 262 
9173 246 261 
9174 246 262 
9175 246 263 
9176 245 262 
9177 245 262 
9178 245 263 
9179 245 262 
9180 245 263 
9181 245 263 
9182 245 263 
9183 245 262 
9184 245 262 
9185 245 262 
9186 245 262 
9187 245 262 
9188 246 262 
9189 245 262 
9190 245 262 
9191 246 262 
9192 245 262 
9193 245 262 
9194 246 262 
9195 246 262 
9196 245 262 
9197 245 262 
9198 246 262 
9199 245 262 
9200 246 262 
9201 246 262 
9202 246 262 
9203 246 262 
9204 246 262 
9205 246 262 
9206 246 262 
9207 246 262 
9208 246 262 
9209 246 262 
9210 246 262 
9211 246 262 
9212 246 262 
9213 246 262 
9214 246 262 
9215 246 262 
9216 246 262 
9217 246 262 
9218 246 262 
9219 246 262 
9220 246 262 
9221 246 262 
9222 246 262 
9223 246 262 
9224 246 262 
9225 246 262 
9226 246 262 
9227 246 262 
9228 246 262 
9229 246 262 
9230 246 262 
9231 246 262 
9232 247 262 
9233 246 262 
9234 246 262 
9235 246 262 
9236 247 262 
9237 247 262 
9238 247 262 
9239 247 262 
9240 247 262 
9241 246 262 
9242 247 262 
9243 247 262 
9244 246 262 
9245 247 262 
9246 247 262 
9247 247 262 
9248 247 262 
9249 247 262 
9250 246 262 
9251 246 262 
9252 246 262 
9253 247 261 
9254 246 262 
9255 247 262 
9256 247 261 
9257 247 262 
9258 247 262 
9259 247 262 
9260 246 262 
9261 247 262 
9262 247 262 
9263 246 262 
9264 247 262 
9265 247 262 
9266 246 261 
9267 247 262 
9268 246 262 
9269 247 261 
9270 247 262 
9271 247 262 
9272 246 262 
9273 247 261 
9274 247 262 
9275 247 262 
9276 247 261 
9277 247 261 
9278 247 262 
9279 247 261 
9280 246 261 
9281 246 261 
9282 247 261 
9283 247 261 
9284 246 261 
9285 247 261 
9286 247 261 
9287 247 261 
9288 247 261 
9289 247 261 
9290 247 261 
9291 246 261 
9292 247 261 
9293 246 262 
9294 246 261 
9295 247 261 
9296 247 261 
9297 247 261 
9298 247 261 
9299 247 261 
9300 247 261 
9301 247 262 
9302 247 262 
9303 247 261 
9304 247 262 
9305 247 261 
9306 247 261 
9307 247 261 
9308 247 262 
9309 247 261 
9310 247 262 
9311 247 261 
9312 247 262 
9313 247 262 
9314 247 261 
9315 247 261 
9316 247 261 
9317 247 261 
9318 247 261 
9319 247 261 
9320 247 261 
9321 247 261 
9322 247 261 
9323 247 261 
9324 247 261 
9325 247 261 
9326 247 261 
9327 247 261 
9328 247 261 
9329 247 261 
9330 247 261 
9331 247 261 
9332 247 262 
9333 247 261 
9334 247 261 
9335 247 261 
9336 247 261 
9337 247 262 
9338 247 261 
9339 247 261 
9340 247 261 
9341 247 261 
9342 247 261 
9343 247 261 
9344 247 261 
9345 247 261 
9346 247 261 
9347 247 262 
9348 247 261 
9349 247 261 
9350 247 261 
9351 247 261 
9352 247 261 
9353 247 261 
9354 247 261 
9355 247 261 
9356 247 261 
9357 247 261 
9358 247 261 
9359 247 261 
9360 247 261 
9361 247 261 
9362 247 261 
9363 247 261 
9364 247 261 
9365 247 261 
9366 247 261 
9367 247 261 
9368 247 261 
9369 247 261 
9370 247 261 
9371 247 261 
9372 247 261 
9373 247 261 
9374 247 261 
9375 247 261 
9376 247 261 
9377 247 261 
9378 247 261 
9379 247 261 
9380 247 261 
9381 248 261 
9382 248 261 
9383 248 261 
9384 248 261 
9385 248 261 
9386 248 261 
9387 248 261 
9388 248 261 
9389 248 261 
9390 248 261 
9391 248 261 
9392 248 261 
9393 248 261 
9394 248 261 
9395 248 261 
9396 248 261 
9397 248 261 
9398 248 261 
9399 248 261 
9400 248 261 
9401 248 261 
9402 248 261 
9403 248 261 
9404 248 261 
9405 248 261 
9406 248 261 
9407 248 261 
9408 248 261 
9409 248 261 
9410 248 261 
9411 248 261 
9412 248 261 
9413 248 261 
9414 248 261 
9415 248 261 
9416 248 261 
9418 186 165 
9419 190 166 
9420 177 172 
9421 163 176 
9423 122 237 
9424 125 236 
9425 127 234 
9426 127 237 
9427 131 233 
9428 132 232 
9429 133 230 
9430 132 231 
9431 131 232 
9432 132 231 
9433 126 234 
9434 126 232 
9435 123 236 
9436 125 233 
9437 127 231 
9438 126 232 
9439 128 230 
9440 128 230 
9441 128 230 
9442 130 228 
9443 129 229 
9444 129 229 
9445 129 229 
9446 129 229 
9447 128 230 
9448 128 230 
9449 127 231 
9450 129 229 
9451 129 229 
9452 127 231 
9453 126 233 
9454 126 232 
9455 125 234 
9456 127 232 
9457 126 232 
9458 127 232 
9459 127 232 
9460 127 232 
9461 126 232 
9462 127 232 
9463 127 231 
9464 126 232 
9465 125 232 
9466 127 231 
9467 129 228 
9468 127 230 
9469 129 229 
9470 128 230 
9471 125 232 
9472 123 234 
9473 122 235 
9474 121 237 
9475 120 237 
9476 119 238 
9477 119 238 
9478 118 238 
9479 118 239 
9499 198 251 
9500 197 251 
9503 197 250 
9505 252 290 
9506 252 290 
9507 252 290 
9508 251 290 
9509 250 290 
9510 248 288 
9511 246 286 
9512 237 275 
9513 225 271 
9514 230 269 
9515 222 270 
9516 222 270 
9517 223 270 
9518 226 270 
9519 262 260 
9520 280 218 
9521 285 215 
9522 288 214 
9523 291 211 
9524 291 210 
9525 291 209 
9526 291 214 
9527 260 257 
9528 260 258 
9529 261 258 
9531 167 178 
9543 231 286 
9544 240 288 
9545 241 288 
9546 241 289 
9547 240 289 
9548 241 288 
9549 239 288 
9550 243 287 
9551 244 290 
9552 242 289 
9553 240 288 
9554 239 289 
9555 238 288 
9556 236 288 
9557 236 289 
9558 237 289 
9559 237 290 
9560 237 290 
9561 244 291 
9562 243 290 
9563 244 290 
9564 244 290 
9565 244 291 
9566 245 290 
9567 246 290 
9568 246 290 
9569 248 291 
9583 194 250 
9584 195 250 
9585 194 250 
9586 196 251 
9587 196 252 
9588 195 252 
9589 195 252 
9590 195 253 
9591 194 254 
9592 194 254 
9593 195 254 
9594 194 254 
9595 194 254 
9596 196 254 
9597 198 254 
9598 198 255 
9599 199 254 
9600 209 254 
9601 265 250 
9602 265 250 
9603 269 252 
9615 51 227 
9616 50 234 
9617 29 250 
9618 30 258 
9619 45 253 
9620 76 255 
9621 125 250 
9623 160 214 
9624 153 231 
9625 145 248 
# Trial 3 - POSITION_rat_training_OS_baseline_ repeat_2_t0036_raw.txt
223 56 250 
224 62 249 
225 66 250 
226 50 182 
227 50 183 
228 52 183 
229 52 183 
230 107 199 
231 107 199 
232 38 240 
233 38 240 
234 38 240 
235 38 241 
236 38 241 
237 38 242 
238 39 242 
239 38 243 
240 38 244 
241 39 244 
242 38 244 
243 38 244 
244 38 245 
245 38 245 
246 38 245 
247 38 247 
248 38 247 
249 39 247 
250 35 290 
251 35 290 
252 37 290 
253 37 290 
254 36 288 
255 35 287 
256 37 289 
257 41 290 
258 37 270 
259 39 289 
260 42 290 
261 41 289 
262 43 290 
263 43 290 
264 43 290 
265 41 290 
266 38 289 
267 34 288 
268 31 287 
269 34 267 
270 33 266 
271 30 263 
272 29 263 
273 30 262 
274 15 278 
275 27 264 
276 27 262 
277 27 262 
278 24 265 
279 27 267 
280 28 267 
281 31 265 
282 32 265 
283 31 264 
284 31 265 
285 28 284 
286 33 288 
287 37 290 
288 41 291 
289 44 291 
290 54 291 
291 40 246 
292 72 287 
293 77 287 
294 81 286 
295 84 285 
296 89 285 
297 94 285 
298 98 285 
299 96 279 
300 99 280 
301 106 285 
302 109 285 
303 112 284 
304 116 284 
305 120 283 
306 125 284 
307 130 283 
308 137 282 
309 144 282 
310 149 282 
311 154 281 
312 160 281 
313 166 280 
314 173 278 
315 177 277 
316 183 273 
317 189 274 
318 195 269 
319 201 266 
320 205 263 
321 207 261 
322 210 257 
323 211 256 
324 212 254 
325 213 253 
326 213 252 
327 214 253 
328 214 253 
329 215 253 
330 216 253 
331 217 253 
332 217 252 
333 217 252 
334 218 251 
335 218 251 
336 219 251 
337 219 250 
338 221 250 
339 222 249 
340 223 248 
341 179 282 
342 225 251 
343 228 255 
344 183 284 
345 226 251 
346 226 251 
347 226 252 
348 227 252 
349 230 255 
350 227 252 
351 230 255 
352 162 286 
353 163 286 
354 232 256 
355 232 255 
356 233 255 
357 234 256 
358 234 255 
359 234 255 
360 239 233 
361 239 233 
362 239 244 
363 240 241 
364 240 232 
365 239 241 
366 239 242 
367 240 231 
368 240 231 
369 240 234 
370 240 231 
371 240 234 
372 240 234 
373 240 234 
374 240 234 
375 240 234 
376 239 235 
377 240 234 
378 240 230 
379 240 231 
380 240 231 
381 240 242 
382 237 255 
383 237 255 
384 238 255 
385 238 256 
386 237 256 
387 237 257 
388 236 257 
389 236 256 
390 235 256 
391 235 257 
392 234 256 
393 234 256 
394 234 256 
395 233 256 
396 232 256 
397 232 256 
398 232 256 
399 231 256 
400 231 256 
401 231 256 
402 227 253 
403 227 253 
404 227 253 
405 231 255 
406 227 253 
407 227 252 
408 227 252 
409 227 252 
410 231 255 
411 227 253 
412 227 253 
413 226 252 
414 230 255 
415 230 255 
416 227 252 
417 230 256 
418 225 252 
419 230 255 
420 225 252 
421 230 257 
422 229 257 
424 225 254 
425 224 252 
426 224 252 
427 224 252 
428 224 252 
429 224 252 
430 224 252 
431 224 253 
432 223 253 
433 223 253 
434 223 253 
435 222 253 
436 222 252 
437 222 252 
438 222 252 
439 221 253 
440 221 253 
441 221 253 
442 220 254 
443 220 253 
444 221 253 
445 221 254 
446 221 253 
447 221 253 
448 222 251 
449 223 252 
450 223 253 
451 222 252 
452 222 252 
453 221 253 
454 221 254 
455 222 255 
456 223 256 
457 222 257 
458 222 257 
459 222 256 
460 222 257 
461 222 258 
462 222 258 
463 223 259 
464 223 260 
465 223 261 
466 223 262 
467 223 263 
468 223 263 
469 222 263 
470 221 262 
471 220 261 
472 220 261 
473 219 261 
474 220 261 
475 220 260 
476 220 261 
477 221 261 
478 222 261 
479 222 262 
480 222 263 
481 222 264 
482 223 264 
483 223 264 
484 223 264 
485 223 264 
486 223 263 
487 222 262 
488 221 262 
489 221 262 
490 221 262 
491 221 262 
492 221 262 
493 221 262 
494 221 261 
495 221 260 
496 221 259 
497 222 257 
498 219 254 
499 219 253 
500 219 253 
501 219 252 
502 220 252 
503 221 251 
504 221 251 
505 222 251 
506 222 251 
507 221 252 
508 221 251 
509 220 252 
510 218 251 
511 218 251 
512 218 250 
513 217 249 
514 217 249 
515 217 249 
516 216 247 
517 215 248 
518 215 247 
519 215 247 
520 214 245 
521 213 245 
522 213 244 
523 213 244 
524 213 244 
525 212 244 
526 213 243 
527 214 244 
528 213 245 
529 213 245 
530 213 245 
531 213 245 
532 213 246 
533 214 246 
534 214 245 
535 214 245 
536 214 245 
537 214 244 
538 214 244 
539 213 244 
540 214 243 
541 213 243 
542 213 243 
543 213 242 
544 213 242 
545 213 241 
546 213 241 
547 213 241 
548 213 241 
549 213 241 
550 213 241 
551 213 240 
552 213 240 
553 213 240 
554 213 240 
555 213 240 
556 213 239 
557 213 239 
558 213 239 
559 214 239 
560 214 239 
561 213 239 
562 213 239 
563 213 239 
564 212 239 
565 212 240 
566 212 240 
567 212 240 
568 212 240 
569 211 241 
570 211 240 
571 211 239 
572 210 239 
573 210 238 
574 210 238 
575 210 238 
576 210 237 
577 209 237 
578 210 236 
579 209 237 
580 209 237 
581 209 236 
582 209 236 
583 209 237 
584 209 237 
585 209 237 
586 210 238 
587 209 238 
588 209 238 
589 209 238 
590 209 239 
591 210 241 
592 210 244 
593 211 245 
594 212 247 
595 213 249 
596 215 251 
597 217 251 
598 218 251 
599 220 250 
600 221 251 
601 222 251 
602 223 251 
603 226 248 
604 227 248 
605 227 248 
606 227 248 
607 228 248 
608 226 250 
609 225 251 
610 225 251 
611 225 250 
612 224 250 
613 225 249 
614 225 249 
615 226 249 
616 228 247 
617 228 247 
618 187 283 
619 228 248 
620 230 248 
621 231 248 
622 230 248 
623 231 247 
624 232 246 
625 188 282 
626 234 244 
627 237 243 
628 238 244 
629 238 243 
630 239 242 
631 240 242 
632 240 241 
633 242 240 
634 241 241 
635 242 241 
636 241 240 
637 242 237 
638 242 237 
639 241 238 
640 241 238 
641 243 237 
642 242 236 
643 242 236 
644 243 237 
645 242 235 
646 243 236 
647 242 235 
648 243 233 
649 243 232 
650 243 232 
651 243 231 
652 243 229 
653 242 225 
654 241 224 
655 242 224 
656 242 224 
657 242 223 
658 242 223 
659 241 223 
660 242 223 
661 241 223 
662 241 223 
663 242 223 
664 241 223 
665 240 222 
666 241 223 
667 241 223 
668 241 223 
669 243 223 
670 244 223 
671 245 226 
672 245 227 
673 246 229 
674 246 229 
675 246 230 
676 246 231 
677 247 231 
678 247 232 
679 246 231 
680 245 233 
681 246 233 
682 246 234 
683 245 238 
684 243 242 
685 240 246 
686 232 248 
687 230 248 
688 229 252 
689 230 249 
690 229 249 
691 229 250 
692 228 255 
693 228 254 
694 227 254 
695 227 254 
696 227 253 
697 229 250 
698 227 253 
699 227 253 
700 227 254 
701 227 254 
702 226 255 
703 227 255 
704 227 255 
705 227 255 
706 227 255 
707 227 255 
708 227 255 
709 226 256 
710 226 256 
711 226 256 
712 225 256 
713 224 256 
714 224 252 
715 224 253 
716 223 253 
717 223 252 
718 223 252 
719 222 252 
720 221 253 
721 221 253 
722 221 254 
723 221 254 
724 222 253 
725 222 252 
726 222 252 
727 221 253 
728 221 252 
729 222 254 
730 221 255 
731 220 255 
732 221 255 
733 221 253 
734 221 253 
735 221 252 
736 220 252 
737 220 251 
738 219 251 
739 218 251 
740 218 251 
741 217 251 
742 217 252 
743 217 254 
744 217 254 
745 217 255 
746 218 255 
747 218 256 
748 219 256 
749 219 257 
750 220 257 
751 220 258 
752 221 259 
753 220 261 
754 221 262 
755 223 263 
756 225 264 
757 226 265 
758 226 265 
759 228 265 
760 228 265 
761 229 266 
762 229 266 
763 230 266 
764 229 267 
765 229 267 
766 229 268 
767 229 268 
768 228 269 
769 228 269 
770 228 269 
771 228 270 
772 227 270 
773 228 269 
774 228 269 
775 227 269 
776 227 269 
777 228 269 
778 228 268 
779 228 268 
780 229 268 
781 229 268 
782 229 268 
783 230 268 
784 230 268 
785 230 269 
786 229 269 
787 229 270 
788 229 270 
789 228 271 
790 227 271 
791 226 272 
792 226 273 
793 225 273 
794 224 273 
795 224 273 
796 224 272 
797 223 272 
798 223 271 
799 222 271 
800 222 270 
801 222 269 
802 222 269 
803 222 268 
804 221 268 
805 221 268 
806 220 267 
807 220 268 
808 220 268 
809 219 267 
810 220 268 
811 220 268 
812 219 268 
813 219 268 
814 220 269 
815 221 270 
816 221 270 
817 222 271 
818 223 271 
819 222 272 
820 222 272 
821 222 273 
822 223 273 
823 222 273 
824 222 273 
825 221 273 
826 221 273 
827 219 274 
828 219 274 
829 218 274 
830 218 274 
831 217 274 
832 218 274 
833 218 274 
834 218 275 
835 218 275 
836 219 275 
837 219 276 
838 219 277 
839 220 278 
840 222 279 
841 221 279 
842 221 280 
843 221 280 
844 222 280 
845 222 280 
846 222 281 
847 223 281 
848 223 281 
849 223 281 
850 223 281 
851 222 279 
852 222 278 
853 222 278 
854 222 276 
855 222 274 
856 222 273 
857 221 272 
858 220 271 
859 220 270 
860 219 270 
861 218 270 
862 218 269 
863 217 269 
864 217 269 
865 217 269 
866 218 268 
867 218 268 
868 218 268 
869 219 269 
870 219 268 
871 219 268 
872 218 269 
873 219 270 
874 219 268 
875 220 268 
876 218 269 
877 219 268 
878 219 268 
879 218 268 
880 218 268 
881 218 267 
882 218 266 
883 217 266 
884 218 265 
885 218 265 
886 218 263 
887 217 265 
888 218 265 
889 218 265 
890 218 265 
891 216 265 
892 216 264 
893 217 265 
894 219 261 
895 217 265 
896 220 261 
897 218 260 
898 219 264 
899 219 259 
900 220 265 
901 220 260 
902 221 260 
903 222 259 
904 221 259 
905 221 259 
906 222 258 
907 221 258 
908 221 259 
909 221 258 
910 221 259 
911 220 264 
912 220 261 
913 220 260 
914 220 261 
915 221 261 
916 220 265 
917 220 262 
918 220 262 
919 219 266 
920 220 261 
921 220 266 
922 220 263 
923 220 263 
924 220 261 
925 220 261 
926 219 262 
927 220 259 
928 220 259 
929 221 258 
930 221 258 
931 221 257 
932 221 257 
933 221 256 
934 222 255 
935 222 255 
936 220 258 
937 221 258 
938 221 257 
939 220 257 
940 221 257 
941 221 257 
942 221 256 
943 222 256 
944 222 257 
945 222 257 
946 221 260 
947 220 260 
948 221 261 
949 220 260 
950 221 261 
951 222 259 
952 222 259 
953 223 258 
954 222 259 
955 221 261 
956 221 261 
957 220 261 
958 220 261 
959 221 262 
960 220 262 
961 221 264 
962 221 265 
963 220 266 
964 221 268 
965 221 269 
966 221 271 
967 221 271 
968 221 271 
969 221 272 
970 221 271 
971 221 272 
972 221 273 
973 221 273 
974 221 273 
975 220 273 
976 220 273 
977 219 272 
978 220 271 
979 220 270 
980 220 270 
981 220 269 
982 220 268 
983 219 267 
984 218 267 
985 218 266 
986 217 265 
987 217 264 
988 215 263 
989 215 261 
990 214 261 
991 214 260 
992 215 259 
993 215 257 
994 215 257 
995 216 255 
996 216 255 
997 216 254 
998 216 254 
999 216 252 
1000 217 252 
1001 216 253 
1002 217 253 
1003 217 253 
1004 216 253 
1005 216 252 
1006 217 252 
1007 217 252 
1008 217 252 
1009 218 250 
1010 218 249 
1011 218 249 
1012 218 248 
1013 218 248 
1014 218 248 
1015 217 248 
1016 217 251 
1017 217 252 
1018 217 253 
1019 217 253 
1020 218 255 
1021 218 255 
1022 219 255 
1023 219 255 
1024 219 254 
1025 219 254 
1026 219 255 
1027 219 254 
1028 219 255 
1029 220 256 
1030 220 256 
1031 219 256 
1032 220 256 
1033 220 256 
1034 219 255 
1035 219 255 
1036 218 255 
1037 218 254 
1038 217 255 
1039 217 255 
1040 217 256 
1041 217 256 
1042 217 256 
1043 217 256 
1044 217 256 
1045 216 256 
1046 216 256 
1047 216 257 
1048 216 257 
1049 216 257 
1050 216 257 
1051 215 258 
1052 215 258 
1053 215 258 
1054 215 258 
1055 216 259 
1056 215 259 
1057 215 258 
1058 216 258 
1059 216 258 
1060 216 259 
1061 216 259 
1062 216 259 
1063 216 259 
1064 216 259 
1065 216 259 
1066 216 259 
1067 216 259 
1068 216 258 
1069 216 258 
1070 216 259 
1071 216 259 
1072 216 259 
1073 216 259 
1074 216 259 
1075 215 259 
1076 216 259 
1077 216 259 
1078 216 259 
1079 216 259 
1080 216 259 
1081 216 259 
1082 216 259 
1083 216 259 
1084 216 259 
1085 216 259 
1086 216 259 
1087 216 259 
1088 216 259 
1089 215 259 
1090 215 259 
1091 216 259 
1092 216 259 
1093 215 259 
1094 215 259 
1095 215 259 
1096 215 259 
1097 215 259 
1098 215 259 
1099 215 259 
1100 215 260 
1101 215 260 
1102 215 260 
1103 215 260 
1104 215 260 
1105 215 260 
1106 215 260 
1107 215 260 
1108 215 260 
1109 215 260 
1110 215 260 
1111 215 260 
1112 215 260 
1113 215 259 
1114 215 260 
1115 215 260 
1116 215 259 
1117 215 260 
1118 215 260 
1119 215 260 
1120 215 260 
1121 215 260 
1122 215 259 
1123 215 259 
1124 215 260 
1125 215 259 
1126 215 260 
1127 215 260 
1128 215 260 
1129 215 260 
1130 215 260 
1131 215 260 
1132 215 260 
1133 215 260 
1134 215 260 
1135 215 260 
1136 215 260 
1137 215 260 
1138 215 260 
1139 215 260 
1140 215 260 
1141 215 260 
1142 215 260 
1143 215 260 
1144 215 260 
1145 215 260 
1146 215 260 
1147 215 260 
1148 215 260 
1149 215 260 
1150 215 260 
1151 215 260 
1152 215 260 
1153 215 260 
1154 215 260 
1155 215 260 
1156 215 260 
1157 215 260 
1158 215 260 
1159 215 260 
1160 215 260 
1161 214 260 
1162 215 261 
1163 215 260 
1164 215 260 
1165 215 260 
1166 215 261 
1167 215 261 
1168 215 260 
1169 215 261 
1170 215 261 
1171 215 261 
1172 215 261 
1173 215 261 
1174 215 262 
1175 215 262 
1176 215 262 
1177 215 262 
1178 214 262 
1179 214 262 
1180 214 262 
1181 214 262 
1182 213 263 
1183 213 263 
1184 213 263 
1185 213 263 
1186 212 263 
1187 212 263 
1188 213 263 
1189 213 263 
1190 213 263 
1191 213 263 
1192 213 263 
1193 213 263 
1194 213 263 
1195 213 263 
1196 213 263 
1197 213 263 
1198 213 263 
1199 213 262 
1200 214 262 
1201 213 262 
1202 213 262 
1203 213 262 
1204 213 262 
1205 213 262 
1206 213 262 
1207 213 262 
1208 213 262 
1209 213 262 
1210 213 262 
1211 213 263 
1212 213 263 
1213 213 263 
1214 213 263 
1215 213 263 
1216 212 263 
1217 212 263 
1218 212 263 
1219 212 263 
1220 212 263 
1221 212 263 
1222 213 263 
1223 212 263 
1224 212 263 
1225 213 263 
1226 212 263 
1227 212 263 
1228 212 263 
1229 213 264 
1230 213 264 
1231 213 264 
1232 213 264 
1233 213 264 
1234 213 264 
1235 213 264 
1236 213 264 
1237 213 264 
1238 213 264 
1239 213 263 
1240 213 264 
1241 213 264 
1242 213 264 
1243 213 264 
1244 213 264 
1245 213 265 
1246 213 264 
1247 214 264 
1248 214 264 
1249 214 264 
1250 213 264 
1251 213 264 
1252 214 264 
1253 213 264 
1254 213 264 
1255 213 264 
1256 213 263 
1257 213 263 
1258 213 263 
1259 213 263 
1260 213 263 
1261 213 263 
1262 213 263 
1263 213 264 
1264 213 263 
1265 213 264 
1266 213 263 
1267 213 263 
1268 213 263 
1269 213 263 
1270 213 264 
1271 213 263 
1272 213 263 
1273 213 263 
1274 213 264 
1275 212 263 
1276 212 263 
1277 213 263 
1278 212 263 
1279 212 263 
1280 212 263 
1281 212 263 
1282 212 263 
1283 212 263 
1284 213 263 
1285 213 263 
1286 213 263 
1287 212 263 
1288 213 263 
1289 213 263 
1290 212 263 
1291 212 263 
1292 212 263 
1293 213 263 
1294 212 263 
1295 212 263 
1296 213 263 
1297 212 263 
1298 212 263 
1299 212 263 
1300 213 263 
1301 212 263 
1302 212 263 
1303 212 263 
1304 212 263 
1305 212 263 
1306 212 263 
1307 212 263 
1308 212 263 
1309 212 263 
1310 212 263 
1311 212 263 
1312 212 262 
1313 213 263 
1314 213 263 
1315 213 263 
1316 212 262 
1317 212 262 
1318 212 263 
1319 212 263 
1320 212 263 
1321 212 263 
1322 212 263 
1323 212 263 
1324 212 263 
1325 212 263 
1326 212 263 
1327 212 263 
1328 212 263 
1329 212 263 
1330 212 263 
1331 212 263 
1332 212 263 
1333 212 263 
1334 212 263 
1335 212 263 
1336 212 263 
1337 212 263 
1338 212 263 
1339 212 263 
1340 212 263 
1341 212 263 
1342 212 263 
1343 212 263 
1344 212 263 
1345 212 263 
1346 212 263 
1347 212 263 
1348 212 262 
1349 212 262 
1350 212 263 
1351 212 262 
1352 212 262 
1353 212 262 
1354 212 262 
1355 212 263 
1356 212 263 
1357 212 262 
1358 212 263 
1359 212 263 
1360 212 263 
1361 212 263 
1362 212 263 
1363 212 263 
1364 212 263 
1365 212 262 
1366 212 263 
1367 212 263 
1368 212 263 
1369 212 263 
1370 212 263 
1371 212 263 
1372 212 263 
1373 212 263 
1374 212 263 
1375 212 263 
1376 212 263 
1377 212 263 
1378 212 263 
1379 212 263 
1380 212 263 
1381 212 263 
1382 212 263 
1383 212 263 
1384 212 262 
1385 212 263 
1386 212 263 
1387 212 263 
1388 212 263 
1389 212 263 
1390 212 263 
1391 212 262 
1392 212 263 
1393 212 263 
1394 212 263 
1395 212 263 
1396 212 262 
1397 212 262 
1398 212 262 
1399 212 262 
1400 212 261 
1401 213 258 
1402 213 257 
1403 213 256 
1404 212 256 
1405 213 256 
1406 213 256 
1407 213 256 
1408 213 256 
1409 213 256 
1410 213 256 
1411 213 256 
1412 213 256 
1413 213 256 
1414 213 255 
1415 213 254 
1416 212 252 
1417 211 251 
1418 209 250 
1419 206 249 
1420 204 247 
1421 201 245 
1422 199 243 
1423 197 242 
1424 195 241 
1425 194 240 
1426 192 236 
1427 191 235 
1428 192 234 
1429 191 233 
1430 190 232 
1431 192 234 
1432 191 233 
1433 190 232 
1434 190 231 
1435 187 227 
1436 187 227 
1437 186 226 
1438 186 226 
1439 185 225 
1440 184 224 
1441 183 223 
1442 183 223 
1443 182 222 
1444 181 222 
1445 180 221 
1446 180 222 
1447 179 221 
1448 179 221 
1449 178 220 
1450 177 219 
1451 178 220 
1452 178 220 
1453 178 219 
1454 178 219 
1455 177 218 
1456 178 218 
1457 178 217 
1458 177 215 
1459 178 216 
1460 177 215 
1461 177 215 
1462 177 216 
1463 177 216 
1464 177 215 
1465 177 215 
1466 177 214 
1467 177 214 
1468 177 214 
1469 177 213 
1470 176 213 
1471 176 213 
1472 176 212 
1473 176 212 
1474 176 213 
1475 176 212 
1476 176 212 
1477 176 212 
1478 176 212 
1479 176 212 
1480 176 212 
1481 176 212 
1482 176 212 
1483 175 211 
1484 175 210 
1485 175 210 
1486 175 210 
1487 175 210 
1488 175 210 
1489 175 210 
1490 175 210 
1491 175 210 
1492 175 211 
1493 175 211 
1494 175 211 
1495 175 211 
1496 175 210 
1497 175 211 
1498 175 211 
1499 176 212 
1500 175 211 
1501 175 210 
1502 175 211 
1503 175 211 
1504 175 210 
1505 175 210 
1506 175 210 
1507 175 210 
1508 175 210 
1509 175 210 
1510 175 210 
1511 175 210 
1512 175 210 
1513 175 210 
1514 175 210 
1515 175 210 
1516 175 210 
1517 175 211 
1518 175 211 
1519 175 211 
1520 175 210 
1521 175 210 
1522 175 211 
1523 175 211 
1524 175 211 
1525 175 211 
1526 175 211 
1527 175 211 
1528 175 210 
1529 175 211 
1530 175 211 
1531 174 211 
1532 173 210 
1533 173 211 
1534 172 211 
1535 170 210 
1536 170 211 
1537 170 211 
1538 169 211 
1539 169 211 
1540 168 211 
1541 167 211 
1542 166 210 
1543 164 210 
1544 163 209 
1545 162 209 
1546 161 208 
1547 160 207 
1548 158 204 
1549 156 201 
1550 155 198 
1551 153 193 
1552 151 188 
1553 148 184 
1554 140 170 
1555 136 165 
1556 135 161 
1557 132 157 
1558 131 153 
1559 129 149 
1560 127 144 
1561 126 140 
1562 125 137 
1563 124 131 
1564 123 127 
1565 121 119 
1566 119 112 
1567 118 106 
1568 115 97 
1569 111 90 
1570 108 84 
1571 107 78 
1572 107 73 
1573 106 70 
1574 106 67 
1575 106 66 
1576 106 65 
1577 106 65 
1578 105 65 
1579 104 65 
1580 104 65 
1581 104 65 
1582 103 65 
1583 103 64 
1584 102 63 
1585 101 63 
1586 101 62 
1587 101 63 
1588 101 61 
1589 101 60 
1590 101 60 
1591 102 59 
1592 102 59 
1593 102 59 
1594 103 58 
1595 103 59 
1596 104 59 
1597 103 59 
1598 103 59 
1599 103 59 
1600 103 59 
1601 103 59 
1602 102 59 
1603 103 59 
1604 102 59 
1605 101 59 
1606 101 57 
1607 101 58 
1608 101 58 
1609 101 58 
1610 102 58 
1611 102 58 
1612 102 58 
1613 102 58 
1614 102 58 
1615 103 58 
1616 103 58 
1617 102 58 
1618 102 57 
1619 101 57 
1620 101 55 
1621 101 56 
1622 100 56 
1623 100 55 
1624 99 55 
1625 99 55 
1626 99 54 
1627 99 53 
1628 100 52 
1629 99 50 
1630 100 49 
1631 100 49 
1632 101 50 
1633 100 50 
1634 100 50 
1635 99 49 
1636 99 48 
1637 98 48 
1638 98 46 
1639 98 45 
1640 97 45 
1641 96 44 
1642 95 44 
1643 94 43 
1644 93 43 
1645 92 43 
1646 91 42 
1647 91 41 
1648 90 40 
1649 89 40 
1650 88 40 
1651 88 40 
1652 88 40 
1653 87 39 
1654 86 39 
1655 85 39 
1656 85 39 
1657 86 38 
1658 86 37 
1659 84 36 
1660 85 36 
1661 85 36 
1662 85 36 
1663 86 36 
1664 87 36 
1665 84 37 
1666 87 36 
1667 86 36 
1668 88 36 
1669 84 37 
1670 87 36 
1671 87 35 
1672 87 35 
1673 87 35 
1674 87 35 
1675 87 35 
1676 86 34 
1677 86 34 
1678 86 33 
1679 87 34 
1680 87 33 
1681 88 33 
1682 88 33 
1683 88 33 
1684 89 34 
1685 88 34 
1686 88 34 
1687 88 34 
1688 88 34 
1689 88 34 
1690 88 34 
1691 88 34 
1692 88 34 
1693 85 34 
1694 85 34 
1695 84 34 
1696 85 34 
1697 85 34 
1698 87 32 
1699 88 32 
1700 89 32 
1701 89 31 
1702 89 32 
1703 90 32 
1704 90 32 
1705 90 33 
1706 90 33 
1707 90 33 
1708 90 34 
1709 90 34 
1710 90 35 
1711 90 34 
1712 91 34 
1713 90 34 
1714 91 34 
1715 91 34 
1716 92 34 
1717 92 34 
1718 94 33 
1719 94 32 
1720 95 32 
1721 95 33 
1722 95 34 
1723 96 36 
1724 95 36 
1725 95 37 
1726 95 38 
1727 95 39 
1728 95 40 
1729 96 41 
1730 97 42 
1731 98 43 
1732 108 36 
1733 108 36 
1734 108 37 
1735 108 37 
1736 108 38 
1737 108 38 
1738 107 38 
1739 108 38 
1740 107 39 
1741 107 39 
1742 108 39 
1743 107 39 
1744 108 39 
1745 108 39 
1746 108 39 
1747 108 39 
1748 108 39 
1749 108 39 
1750 108 38 
1751 108 38 
1752 108 38 
1753 108 38 
1754 107 38 
1755 107 38 
1756 108 39 
1757 108 39 
1758 107 39 
1759 107 39 
1760 108 39 
1761 108 39 
1762 108 40 
1763 108 40 
1764 108 39 
1765 108 39 
1766 109 39 
1767 109 39 
1768 109 39 
1769 109 39 
1770 109 39 
1771 110 39 
1772 110 39 
1773 100 47 
1774 101 48 
1775 101 47 
1776 102 46 
1777 100 45 
1778 99 43 
1779 98 42 
1780 98 41 
1781 98 40 
1782 98 39 
1783 98 39 
1784 98 38 
1785 97 38 
1786 96 38 
1787 95 37 
1788 94 36 
1789 94 35 
1790 94 34 
1791 94 34 
1792 94 33 
1793 94 32 
1794 94 32 
1795 94 31 
1796 94 31 
1797 95 31 
1798 96 31 
1799 96 31 
1800 96 31 
1801 98 31 
1802 98 31 
1803 99 32 
1804 100 32 
1805 101 32 
1806 102 32 
1807 103 32 
1808 104 32 
1809 104 32 
1810 104 32 
1811 104 33 
1812 104 33 
1813 104 33 
1814 103 33 
1815 103 33 
1816 103 33 
1817 102 32 
1818 103 32 
1819 103 32 
1820 101 32 
1821 100 32 
1822 100 33 
1823 100 34 
1824 99 34 
1825 98 34 
1826 98 35 
1827 97 34 
1828 94 34 
1829 93 33 
1830 91 33 
1831 90 33 
1832 89 33 
1833 88 33 
1834 88 33 
1835 88 32 
1836 87 32 
1837 87 31 
1838 87 30 
1839 87 29 
1840 87 28 
1841 87 27 
1842 87 26 
1843 87 26 
1844 87 25 
1845 87 25 
1846 87 26 
1847 86 27 
1848 86 27 
1849 85 27 
1850 85 28 
1851 85 28 
1852 85 29 
1853 84 29 
1854 84 29 
1855 83 28 
1856 83 28 
1857 83 28 
1858 83 28 
1859 83 29 
1860 84 28 
1861 84 28 
1862 83 28 
1863 83 28 
1864 83 28 
1865 83 27 
1866 84 28 
1867 84 28 
1868 84 28 
1869 84 28 
1870 84 28 
1871 84 28 
1872 85 28 
1873 86 28 
1874 86 28 
1875 87 27 
1876 88 27 
1877 89 26 
1878 89 24 
1879 90 24 
1880 90 23 
1881 90 23 
1882 91 22 
1883 88 13 
1884 88 13 
1885 91 21 
1886 88 12 
1887 88 13 
1888 88 12 
1889 89 13 
1890 89 12 
1891 89 12 
1892 89 12 
1893 88 12 
1894 91 22 
1895 88 13 
1896 87 13 
1897 87 13 
1898 90 22 
1899 86 13 
1900 89 22 
1901 86 12 
1902 86 12 
1903 87 12 
1904 91 22 
1905 91 21 
1906 91 21 
1907 91 22 
1908 91 22 
1909 91 22 
1910 90 22 
1911 90 22 
1912 89 22 
1913 89 22 
1914 88 22 
1915 88 21 
1916 89 21 
1917 89 21 
1918 89 21 
1919 90 21 
1920 89 21 
1921 90 21 
1922 89 21 
1923 90 21 
1924 88 21 
1925 88 21 
1926 89 22 
1927 88 22 
1928 88 22 
1929 88 22 
1930 89 22 
1931 89 22 
1932 89 22 
1933 89 22 
1934 89 22 
1935 89 22 
1936 88 22 
1937 88 22 
1938 88 22 
1939 88 23 
1940 87 23 
1941 87 22 
1942 87 23 
1943 87 23 
1944 87 22 
1945 87 23 
1946 88 22 
1947 88 22 
1948 88 22 
1949 88 23 
1950 88 22 
1951 88 22 
1952 88 22 
1953 88 23 
1954 88 23 
1955 88 23 
1956 88 23 
1957 88 23 
1958 88 23 
1959 89 23 
1960 89 23 
1961 89 22 
1962 89 22 
1963 89 23 
1964 89 22 
1965 89 22 
1966 89 22 
1967 88 22 
1968 89 23 
1969 89 23 
1970 88 22 
1971 88 23 
1972 88 23 
1973 87 23 
1974 87 23 
1975 87 23 
1976 86 23 
1977 86 23 
1978 86 23 
1979 87 24 
1980 87 24 
1981 87 23 
1982 86 23 
1983 86 23 
1984 86 24 
1985 86 24 
1986 86 24 
1987 86 23 
1988 86 23 
1989 86 23 
1990 86 23 
1991 86 24 
1992 86 24 
1993 87 23 
1994 87 23 
1995 87 23 
1996 87 23 
1997 87 23 
1998 86 23 
1999 86 23 
2000 87 24 
2001 86 23 
2002 86 23 
2003 86 24 
2004 86 23 
2005 86 24 
2006 86 24 
2007 86 24 
2008 86 24 
2009 86 24 
2010 86 24 
2011 86 24 
2012 86 24 
2013 87 24 
2014 86 24 
2015 86 24 
2016 87 24 
2017 87 24 
2018 86 24 
2019 87 24 
2020 87 24 
2021 87 24 
2022 87 24 
2023 88 25 
2024 88 25 
2025 87 25 
2026 88 26 
2027 88 25 
2028 88 26 
2029 88 26 
2030 89 26 
2031 89 26 
2032 89 26 
2033 90 26 
2034 90 27 
2035 89 27 
2036 90 27 
2037 89 27 
2038 89 27 
2039 88 28 
2040 87 28 
2041 86 27 
2042 85 27 
2043 82 27 
2044 81 27 
2045 80 26 
2046 82 25 
2047 82 25 
2048 81 24 
2049 77 24 
2050 77 23 
2051 75 23 
2052 74 23 
2053 74 23 
2054 72 24 
2055 66 24 
2056 67 25 
2057 66 25 
2058 63 26 
2059 62 26 
2060 63 27 
2061 61 27 
2062 63 27 
2063 64 26 
2064 61 27 
2065 59 27 
2066 57 27 
2067 59 27 
2068 60 27 
2069 58 27 
2070 60 27 
2071 59 27 
2072 61 27 
2073 60 27 
2074 62 26 
2075 59 27 
2076 59 27 
2077 60 27 
2078 57 27 
2079 59 27 
2080 58 27 
2081 56 28 
2082 54 29 
2083 50 29 
2084 48 31 
2085 48 31 
2086 45 30 
2087 44 30 
2088 44 30 
2089 46 30 
2090 42 30 
2091 42 30 
2092 40 29 
2093 41 29 
2094 41 29 
2095 42 29 
2096 43 29 
2097 48 30 
2098 45 30 
2099 49 31 
2100 48 31 
2101 49 30 
2102 48 30 
2103 49 30 
2104 49 30 
2105 53 30 
2106 53 29 
2107 54 29 
2108 59 28 
2109 58 28 
2110 55 29 
2111 56 28 
2112 56 28 
2113 56 28 
2114 56 28 
2115 60 27 
2116 56 28 
2117 58 28 
2118 58 26 
2119 67 21 
2120 67 21 
2121 69 21 
2122 75 14 
2123 82 12 
2124 88 11 
2125 91 12 
2126 95 13 
2127 98 14 
2128 101 15 
2129 104 15 
2130 105 16 
2131 105 16 
2132 105 16 
2133 105 16 
2134 106 17 
2135 105 17 
2136 105 18 
2137 104 19 
2138 103 19 
2139 102 20 
2140 102 21 
2141 101 22 
2142 101 22 
2143 100 23 
2144 100 23 
2145 100 23 
2146 100 23 
2147 100 23 
2148 99 23 
2149 99 24 
2150 99 24 
2151 99 24 
2152 100 24 
2153 99 24 
2154 99 23 
2155 99 23 
2156 98 22 
2157 97 22 
2158 96 21 
2159 95 22 
2160 93 23 
2161 91 23 
2162 90 22 
2163 90 23 
2164 89 23 
2165 88 24 
2166 86 22 
2167 83 22 
2168 81 21 
2169 77 25 
2170 74 25 
2171 73 25 
2172 71 25 
2173 69 25 
2174 68 26 
2175 67 26 
2176 66 26 
2177 66 26 
2178 66 26 
2179 66 26 
2180 66 26 
2181 66 26 
2182 67 26 
2183 68 25 
2184 69 25 
2185 69 25 
2186 69 25 
2187 69 25 
2188 69 24 
2189 67 24 
2190 66 23 
2191 66 22 
2192 66 21 
2193 66 21 
2194 67 20 
2195 68 19 
2196 69 18 
2197 69 18 
2198 68 17 
2199 69 17 
2200 69 16 
2201 69 16 
2202 68 16 
2203 68 16 
2204 68 16 
2205 68 17 
2206 68 17 
2207 68 17 
2208 68 17 
2209 68 18 
2210 68 18 
2211 66 20 
2212 63 22 
2213 62 24 
2214 61 27 
2215 61 29 
2216 62 31 
2217 64 32 
2218 65 33 
2219 65 38 
2220 63 37 
2221 62 37 
2222 61 38 
2223 60 37 
2224 59 34 
2225 59 33 
2226 57 33 
2227 58 32 
2228 59 30 
2229 59 30 
2230 60 30 
2231 59 30 
2232 60 31 
2233 59 31 
2234 59 32 
2235 58 32 
2236 58 34 
2237 58 34 
2238 57 34 
2239 57 34 
2240 57 35 
2241 56 37 
2242 57 35 
2243 56 35 
2244 55 37 
2245 55 37 
2246 54 36 
2247 54 39 
2248 54 35 
2249 55 34 
2250 54 34 
2251 53 34 
2252 54 36 
2253 54 35 
2254 54 38 
2255 53 40 
2256 54 39 
2257 53 37 
2258 54 35 
2259 54 35 
2260 54 34 
2261 54 34 
2262 54 37 
2263 55 36 
2264 55 38 
2265 55 38 
2266 54 38 
2267 54 40 
2268 54 37 
2269 54 37 
2270 54 37 
2271 54 36 
2272 55 37 
2273 54 39 
2274 54 39 
2275 55 37 
2276 54 37 
2277 55 37 
2278 55 37 
2279 54 38 
2280 54 38 
2281 55 38 
2282 53 41 
2283 54 38 
2284 53 38 
2285 53 38 
2286 52 39 
2287 51 38 
2288 51 41 
2289 51 42 
2290 50 44 
2291 48 52 
2292 48 53 
2293 47 53 
2294 50 57 
2295 48 56 
2296 50 59 
2297 49 58 
2298 50 61 
2299 49 60 
2300 47 59 
2301 48 60 
2302 48 61 
2303 49 62 
2304 48 60 
2305 49 60 
2306 49 60 
2307 48 60 
2308 49 61 
2309 48 59 
2310 46 60 
2311 45 60 
2312 45 63 
2313 43 61 
2314 42 60 
2315 52 43 
2316 52 43 
2317 52 44 
2318 49 48 
2319 47 51 
2320 49 48 
2321 49 49 
2322 48 51 
2323 48 51 
2324 49 49 
2325 50 50 
2326 50 50 
2327 49 52 
2328 50 50 
2329 49 52 
2330 49 52 
2331 48 53 
2332 48 52 
2333 47 55 
2334 47 54 
2335 47 54 
2336 47 52 
2337 47 51 
2338 46 54 
2339 46 53 
2340 47 52 
2341 46 52 
2342 44 53 
2343 39 57 
2344 38 58 
2345 35 61 
2346 34 62 
2347 30 66 
2348 27 69 
2349 24 73 
2350 26 74 
2351 23 79 
2352 22 85 
2353 21 92 
2354 19 98 
2355 18 106 
2356 17 115 
2357 17 124 
2358 17 135 
2359 16 143 
2360 16 153 
2361 17 163 
2362 17 173 
2363 18 180 
2364 18 188 
2365 17 195 
2366 18 201 
2367 17 208 
2368 17 213 
2369 17 217 
2370 17 221 
2371 17 224 
2372 17 227 
2373 16 228 
2374 16 229 
2375 17 229 
2376 17 227 
2377 17 226 
2378 17 224 
2379 17 224 
2380 17 224 
2381 17 225 
2382 17 227 
2383 17 227 
2384 18 228 
2385 18 228 
2386 18 229 
2387 18 229 
2388 18 229 
2389 18 230 
2390 18 230 
2391 17 236 
2392 18 228 
2393 18 226 
2394 18 225 
2395 18 225 
2396 18 223 
2397 18 222 
2398 18 222 
2399 18 221 
2400 18 221 
2401 18 221 
2402 18 220 
2403 18 219 
2404 18 218 
2405 17 218 
2406 18 219 
2407 18 218 
2408 18 218 
2409 17 218 
2410 17 218 
2411 17 218 
2412 17 218 
2413 17 217 
2414 17 217 
2415 17 217 
2416 17 217 
2417 17 218 
2418 17 217 
2419 17 218 
2420 17 218 
2421 17 218 
2422 17 218 
2423 16 218 
2424 16 219 
2425 16 219 
2426 16 219 
2427 16 219 
2428 16 219 
2429 16 219 
2430 16 220 
2431 16 220 
2432 16 219 
2433 16 220 
2434 16 220 
2435 16 220 
2436 16 219 
2437 16 219 
2438 16 219 
2439 16 218 
2440 16 218 
2441 16 218 
2442 15 218 
2443 15 218 
2444 15 218 
2445 15 218 
2446 15 218 
2447 15 218 
2448 15 218 
2449 16 218 
2450 15 218 
2451 15 218 
2452 15 217 
2453 15 217 
2454 15 217 
2455 15 216 
2456 15 216 
2457 15 216 
2458 15 216 
2459 15 215 
2460 15 215 
2461 15 216 
2462 15 216 
2463 15 216 
2464 15 216 
2465 15 216 
2466 16 215 
2467 16 216 
2468 16 216 
2469 16 216 
2470 16 216 
2471 15 217 
2472 15 217 
2473 15 217 
2474 15 217 
2475 15 217 
2476 15 217 
2477 15 217 
2478 16 217 
2479 16 216 
2480 16 215 
2481 16 213 
2482 16 212 
2483 16 211 
2484 16 210 
2485 16 209 
2486 16 209 
2487 16 208 
2488 16 207 
2489 16 206 
2490 16 206 
2491 16 205 
2492 16 203 
2493 16 202 
2494 16 201 
2495 16 200 
2496 16 199 
2497 16 198 
2498 17 198 
2499 17 197 
2500 17 197 
2501 17 197 
2502 17 197 
2503 17 197 
2504 17 197 
2505 17 197 
2506 17 196 
2507 17 196 
2508 18 196 
2509 18 195 
2510 18 195 
2511 18 194 
2512 18 192 
2513 18 191 
2514 18 190 
2515 18 189 
2516 18 186 
2517 18 185 
2518 18 184 
2519 18 182 
2520 18 181 
2521 18 181 
2522 19 180 
2523 19 180 
2524 19 180 
2525 19 179 
2526 19 179 
2527 20 179 
2528 20 179 
2529 21 180 
2530 22 180 
2531 22 180 
2532 22 180 
2533 22 180 
2534 23 180 
2535 23 179 
2536 22 179 
2537 22 179 
2538 22 178 
2539 22 177 
2540 22 177 
2541 22 176 
2542 22 175 
2543 22 174 
2544 23 174 
2545 23 175 
2546 23 175 
2547 22 177 
2548 22 177 
2549 22 177 
2550 23 177 
2551 22 177 
2552 23 177 
2553 23 177 
2554 23 177 
2555 23 177 
2556 23 177 
2557 23 177 
2558 23 177 
2559 23 176 
2560 23 176 
2561 23 175 
2562 23 175 
2563 23 174 
2564 23 174 
2565 23 174 
2566 23 174 
2567 23 175 
2568 23 175 
2569 23 175 
2570 23 176 
2571 23 176 
2572 23 176 
2573 23 177 
2574 23 177 
2575 23 178 
2576 23 178 
2577 23 178 
2578 23 178 
2579 23 179 
2580 23 179 
2581 23 179 
2582 23 178 
2583 24 178 
2584 24 178 
2585 24 178 
2586 24 178 
2587 24 178 
2588 24 177 
2589 24 177 
2590 24 177 
2591 24 177 
2592 24 177 
2593 24 177 
2594 24 177 
2595 24 177 
2596 24 177 
2597 24 177 
2598 24 177 
2599 24 177 
2600 25 176 
2601 25 177 
2602 25 176 
2603 25 176 
2604 25 177 
2605 25 177 
2606 24 178 
2607 25 177 
2608 25 177 
2609 25 177 
2610 25 176 
2611 25 177 
2612 25 177 
2613 25 177 
2614 25 177 
2615 25 177 
2616 25 177 
2617 25 178 
2618 25 178 
2619 25 178 
2620 25 178 
2621 25 179 
2622 25 179 
2623 25 179 
2624 25 179 
2625 25 179 
2626 25 179 
2627 25 179 
2628 25 179 
2629 24 179 
2630 24 180 
2631 25 180 
2632 25 180 
2633 25 180 
2634 25 178 
2635 24 177 
2636 25 177 
2637 25 176 
2638 25 174 
2639 26 173 
2640 26 172 
2641 27 171 
2642 26 170 
2643 27 169 
2644 27 168 
2645 27 167 
2646 28 166 
2647 29 164 
2648 30 163 
2649 30 160 
2650 34 157 
2651 36 153 
2652 39 148 
2653 40 144 
2654 42 140 
2655 44 135 
2656 46 132 
2657 47 127 
2658 49 120 
2659 50 115 
2660 52 111 
2661 53 108 
2662 54 107 
2663 56 107 
2664 56 106 
2665 57 107 
2666 58 106 
2667 59 106 
2668 60 106 
2669 60 105 
2670 62 103 
2671 61 102 
2672 61 101 
2673 61 100 
2674 60 100 
2675 60 99 
2676 61 98 
2677 60 98 
2678 62 96 
2679 64 94 
2680 66 91 
2681 68 90 
2682 55 100 
2683 57 100 
2684 59 100 
2685 61 100 
2686 62 101 
2687 75 85 
2688 76 85 
2689 77 84 
2690 78 84 
2691 79 83 
2692 80 82 
2693 82 81 
2694 82 79 
2695 93 57 
2696 93 53 
2697 95 47 
2698 97 43 
2699 99 41 
2700 99 39 
2701 99 37 
2702 100 35 
2703 100 34 
2704 102 34 
2705 103 35 
2706 106 36 
2707 109 40 
2708 115 40 
2709 120 40 
2710 125 41 
2711 132 40 
2712 140 38 
2713 151 36 
2714 163 34 
2715 172 32 
2716 179 31 
2717 185 30 
2718 191 27 
2719 197 24 
2720 202 21 
2721 205 20 
2722 209 19 
2723 213 18 
2724 215 17 
2725 219 17 
2726 220 16 
2727 223 16 
2728 226 15 
2729 229 15 
2730 234 15 
2731 238 15 
2732 241 15 
2733 244 16 
2734 246 17 
2735 247 18 
2736 249 20 
2737 251 22 
2738 252 24 
2739 253 26 
2740 255 29 
2741 257 32 
2742 259 34 
2743 262 37 
2744 264 39 
2745 266 43 
2746 268 48 
2747 270 54 
2748 272 60 
2749 273 66 
2750 274 73 
2751 275 80 
2752 276 67 
2753 279 90 
2754 281 96 
2755 284 103 
2756 283 113 
2757 284 113 
2758 284 118 
2759 284 124 
2760 284 128 
2761 285 129 
2762 284 137 
2763 288 151 
2764 290 160 
2765 289 163 
2766 289 167 
2767 288 167 
2768 287 168 
2769 287 169 
2770 255 213 
2771 286 173 
2772 283 178 
2773 283 173 
2774 283 174 
2775 283 175 
2776 284 176 
2777 285 176 
2778 286 177 
2779 286 178 
2780 287 179 
2781 248 221 
2782 248 221 
2783 248 223 
2784 248 224 
2785 248 224 
2786 248 225 
2787 248 226 
2788 248 226 
2789 248 226 
2790 248 225 
2791 248 225 
2792 248 225 
2793 248 226 
2794 248 226 
2795 248 225 
2796 248 226 
2797 248 226 
2798 248 226 
2799 248 226 
2800 248 226 
2801 247 226 
2802 246 227 
2803 245 228 
2804 245 229 
2805 244 229 
2806 244 231 
2807 243 233 
2808 255 218 
2809 254 219 
2810 253 221 
2811 253 221 
2812 253 222 
2813 254 223 
2814 254 224 
2815 245 234 
2816 255 225 
2817 254 227 
2818 254 228 
2819 245 237 
2820 255 229 
2821 240 241 
2822 254 231 
2823 255 231 
2824 254 231 
2825 240 240 
2826 255 230 
2827 255 231 
2828 240 240 
2829 255 230 
2830 256 230 
2831 255 230 
2832 255 230 
2833 255 230 
2834 255 230 
2835 255 230 
2836 255 230 
2837 255 230 
2838 241 240 
2839 241 240 
2840 241 240 
2841 241 241 
2842 241 240 
2843 241 241 
2844 241 240 
2845 241 240 
2846 241 240 
2847 247 238 
2848 242 240 
2849 242 241 
2850 242 241 
2851 242 239 
2852 242 240 
2853 256 230 
2854 249 237 
2855 245 238 
2856 245 237 
2857 247 237 
2858 247 235 
2859 246 234 
2860 260 226 
2861 247 229 
2862 261 225 
2863 248 228 
2864 247 226 
2865 247 225 
2866 247 226 
2867 247 225 
2868 247 225 
2869 246 223 
2870 246 223 
2871 247 222 
2872 247 222 
2873 246 222 
2874 246 222 
2875 246 220 
2876 246 221 
2877 246 221 
2878 245 219 
2879 246 219 
2880 245 218 
2881 245 218 
2882 245 217 
2883 245 217 
2884 244 217 
2885 244 216 
2886 244 216 
2887 243 217 
2888 243 217 
2889 243 215 
2890 243 214 
2891 242 218 
2892 242 217 
2893 243 215 
2894 243 214 
2895 242 212 
2896 243 211 
2897 243 212 
2898 242 213 
2899 243 212 
2900 244 212 
2901 245 214 
2902 245 217 
2903 247 219 
2904 247 220 
2905 247 221 
2906 246 221 
2907 248 222 
2908 247 222 
2909 247 222 
2910 247 222 
2911 245 222 
2912 245 222 
2913 245 222 
2914 245 222 
2915 245 222 
2916 246 222 
2917 246 221 
2918 246 222 
2919 245 222 
2920 246 221 
2921 246 221 
2922 246 221 
2923 246 221 
2924 246 221 
2925 246 221 
2926 246 221 
2927 247 221 
2928 247 221 
2929 246 221 
2930 246 221 
2931 248 221 
2932 248 222 
2933 246 223 
2934 247 223 
2935 247 223 
2936 248 225 
2937 248 226 
2938 248 226 
2939 250 225 
2940 249 225 
2941 250 225 
2942 250 225 
2943 251 225 
2944 251 225 
2945 252 226 
2946 252 226 
2947 251 226 
2948 251 226 
2949 251 226 
2950 250 227 
2951 249 227 
2952 248 226 
2953 247 226 
2954 246 227 
2955 245 227 
2956 245 227 
2957 244 228 
2958 244 229 
2959 244 229 
2960 244 229 
2961 243 229 
2962 244 230 
2963 244 230 
2964 244 230 
2965 244 230 
2966 244 230 
2967 244 230 
2968 245 230 
2969 245 230 
2970 244 230 
2971 245 232 
2972 245 232 
2973 245 232 
2974 244 232 
2975 244 232 
2976 245 232 
2977 245 232 
2978 245 232 
2979 245 232 
2980 245 232 
2981 245 233 
2982 244 234 
2983 243 234 
2984 242 235 
2985 241 236 
2986 241 236 
2987 240 237 
2988 240 237 
2989 242 237 
2990 243 238 
2991 242 238 
2992 243 238 
2993 243 237 
2994 244 237 
2995 244 238 
2996 246 238 
2997 247 238 
2998 246 238 
2999 247 238 
3000 259 231 
3001 260 231 
3002 260 231 
3003 250 236 
3004 251 236 
3005 251 236 
3006 251 235 
3007 252 235 
3008 253 233 
3009 254 232 
3010 255 231 
3011 256 231 
3012 256 231 
3013 256 232 
3014 256 232 
3015 257 233 
3016 256 234 
3017 255 235 
3018 254 236 
3019 254 236 
3020 253 238 
3021 264 227 
3022 264 228 
3023 264 229 
3024 262 232 
3025 255 243 
3026 262 235 
3027 261 236 
3028 261 238 
3029 260 239 
3030 260 240 
3031 249 259 
3032 249 260 
3033 249 262 
3034 248 263 
3035 249 265 
3036 248 267 
3037 249 269 
3038 249 270 
3039 250 272 
3040 251 274 
3041 251 276 
3042 251 278 
3043 251 280 
3044 250 281 
3045 254 262 
3046 254 261 
3047 254 261 
3048 255 261 
3049 256 263 
3050 257 264 
3051 257 267 
3052 257 283 
3053 258 283 
3054 258 284 
3055 258 284 
3056 258 290 
3057 258 290 
3058 258 290 
3059 257 290 
3060 258 290 
3061 258 291 
3062 259 291 
3063 261 291 
3064 262 291 
3065 263 291 
3066 264 291 
3067 266 291 
3068 267 292 
3069 268 292 
3070 269 292 
3071 267 291 
3072 266 291 
3073 264 290 
3074 262 290 
3075 262 290 
3076 260 290 
3077 258 290 
3078 258 288 
3079 257 286 
3080 256 286 
3081 255 285 
3082 255 286 
3083 256 286 
3084 256 286 
3085 256 286 
3086 256 286 
3087 256 286 
3088 257 285 
3089 256 286 
3090 257 285 
3091 257 286 
3092 258 286 
3093 259 286 
3094 260 286 
3095 262 286 
3096 266 291 
3097 267 291 
3098 272 292 
3099 278 292 
3100 277 292 
3101 279 292 
3102 280 291 
3103 279 291 
3104 280 291 
3105 283 290 
3106 285 288 
3107 285 287 
3108 285 286 
3109 284 284 
3110 284 281 
3111 283 277 
3112 281 272 
3113 279 267 
3114 278 262 
3115 278 261 
3116 279 260 
3117 279 259 
3118 280 258 
3119 281 257 
3120 281 256 
3121 281 255 
3137 280 256 
3138 279 254 
3139 280 255 
3140 279 255 
3141 279 255 
3142 267 254 
3147 264 253 
3153 264 253 
3154 274 251 
3155 276 253 
3156 265 253 
3159 265 254 
3160 265 253 
3161 265 253 
3162 265 253 
3163 264 253 
3164 264 253 
3165 264 253 
3166 264 252 
3167 273 250 
3168 264 253 
3169 264 253 
3170 264 254 
3171 273 251 
3172 273 251 
3173 265 254 
3174 274 250 
3175 266 254 
3176 265 254 
3183 269 258 
3184 269 259 
3185 270 261 
3186 272 263 
3187 289 279 
3188 287 283 
3189 287 286 
3190 286 287 
3191 285 288 
3192 286 289 
3193 286 289 
3194 285 290 
3195 284 289 
3196 284 289 
3197 284 289 
3198 284 289 
3199 284 289 
3200 284 289 
3201 284 290 
3202 284 290 
3203 284 290 
3204 284 290 
3205 284 290 
3206 284 290 
3207 284 291 
3208 284 290 
3209 283 290 
3210 283 289 
3211 285 288 
3212 285 288 
3213 285 287 
3215 284 286 
3216 284 286 
3217 284 286 
3219 284 286 
3220 284 287 
3221 284 287 
3222 284 287 
3223 284 287 
3224 284 287 
3225 283 286 
3226 283 286 
3227 283 286 
3228 283 287 
3229 283 287 
3230 283 288 
3231 283 287 
3232 283 287 
3233 283 287 
3238 283 287 
3239 281 287 
3240 282 290 
3241 282 290 
3242 281 291 
3243 280 291 
3244 279 292 
3245 269 290 
3246 266 290 
3252 244 290 
3253 241 289 
3254 248 281 
3255 247 282 
3256 247 282 
3257 239 289 
3258 239 289 
3259 240 291 
3261 237 290 
3262 234 290 
3263 228 286 
3264 224 285 
3265 222 283 
3266 222 281 
3267 222 280 
3268 222 279 
3269 223 278 
3270 225 275 
3271 226 273 
3272 228 270 
3273 228 267 
3274 228 266 
3275 227 264 
3276 227 263 
3277 227 263 
3278 227 263 
3279 228 262 
3280 228 262 
3281 228 261 
3282 228 261 
3283 228 261 
3284 228 261 
3285 228 260 
3286 228 260 
3287 228 261 
3288 228 261 
3289 229 260 
3290 229 259 
3291 229 259 
3292 229 258 
3293 229 259 
3294 229 258 
3295 230 258 
3296 230 258 
3297 231 258 
3298 232 257 
3299 232 257 
3300 233 257 
3301 235 256 
3302 236 256 
3303 236 256 
3304 236 256 
3305 236 254 
3306 235 254 
3307 236 248 
3308 237 249 
3309 238 248 
3310 239 248 
3311 239 247 
3312 240 247 
3313 239 247 
3314 241 246 
3315 240 245 
3316 240 244 
3317 240 244 
3318 241 243 
3319 241 243 
3320 242 242 
3321 242 243 
3322 242 243 
3323 242 243 
3324 241 243 
3325 241 243 
3326 241 243 
3327 242 242 
3328 242 242 
3329 241 243 
3330 241 243 
3331 241 244 
3332 241 244 
3333 242 243 
3334 242 243 
3335 241 244 
3336 241 245 
3337 240 246 
3338 240 245 
3339 240 245 
3340 240 245 
3341 240 246 
3342 240 246 
3343 241 246 
3344 239 247 
3345 239 246 
3346 240 245 
3347 240 246 
3348 240 245 
3349 240 244 
3350 240 244 
3351 240 244 
3352 241 244 
3353 242 243 
3354 244 241 
3355 244 241 
3356 243 242 
3357 244 240 
3358 244 239 
3359 244 238 
3360 244 238 
3361 244 237 
3362 244 237 
3363 244 236 
3364 244 236 
3365 244 236 
3366 244 236 
3367 243 236 
3368 243 236 
3369 245 236 
3370 245 234 
3371 245 234 
3372 245 234 
3373 245 234 
3374 245 234 
3375 244 232 
3376 244 231 
3377 244 231 
3378 244 231 
3379 244 231 
3380 245 231 
3381 244 231 
3382 245 229 
3383 244 231 
3384 244 231 
3385 244 230 
3386 245 230 
3387 244 229 
3388 244 230 
3389 244 229 
3390 244 230 
3391 244 228 
3392 244 228 
3393 244 228 
3394 244 228 
3395 244 229 
3396 244 228 
3397 244 228 
3398 244 229 
3399 244 230 
3400 244 230 
3401 244 230 
3402 245 230 
3403 245 231 
3404 246 233 
3405 246 233 
3406 246 234 
3407 246 234 
3408 246 235 
3409 246 235 
3410 246 236 
3411 246 236 
3412 246 236 
3413 246 235 
3414 246 235 
3415 246 236 
3416 246 235 
3417 246 235 
3418 246 235 
3419 246 235 
3420 246 235 
3421 246 235 
3422 246 235 
3423 246 235 
3424 246 235 
3425 246 235 
3426 246 235 
3427 246 235 
3428 246 235 
3429 246 235 
3430 246 235 
3431 246 235 
3432 246 235 
3433 246 235 
3434 246 235 
3435 246 235 
3436 246 235 
3437 246 235 
3438 245 234 
3439 245 234 
3440 246 235 
3441 246 235 
3442 245 234 
3443 246 234 
3444 244 233 
3445 244 233 
3446 244 233 
3447 244 233 
3448 244 233 
3449 244 232 
3450 244 233 
3451 244 233 
3452 244 233 
3453 246 234 
3454 246 234 
3455 244 233 
3456 244 233 
3457 244 233 
3458 244 233 
3459 244 233 
3460 245 234 
3461 244 233 
3462 244 231 
3463 244 231 
3464 246 234 
3465 246 234 
3466 244 231 
3467 244 232 
3468 244 232 
3469 244 232 
3470 245 234 
3471 246 234 
3472 246 234 
3473 244 231 
3474 244 232 
3475 245 232 
3476 244 231 
3477 245 231 
3478 245 231 
3479 245 231 
3480 245 231 
3481 245 231 
3482 245 231 
3483 245 232 
3484 245 231 
3485 245 231 
3486 245 231 
3487 245 232 
3488 245 231 
3489 245 231 
3490 245 231 
3491 245 231 
3492 244 231 
3493 244 231 
3494 244 231 
3495 244 231 
3496 244 231 
3497 245 232 
3498 244 231 
3499 244 232 
3500 244 232 
3501 245 232 
3502 246 234 
3503 246 234 
3504 245 234 
3505 244 233 
3506 245 234 
3507 246 234 
3508 246 235 
3509 246 235 
3510 246 235 
3511 246 235 
3512 246 235 
3513 246 235 
3514 246 235 
3515 246 235 
3516 246 235 
3517 246 235 
3518 246 235 
3519 246 235 
3520 246 235 
3521 246 235 
3522 244 233 
3523 246 235 
3524 244 233 
3525 244 233 
3526 244 232 
3527 244 232 
3528 244 232 
3529 244 231 
3530 244 231 
3531 244 231 
3532 244 231 
3533 244 231 
3534 244 231 
3535 244 231 
3536 244 230 
3537 244 231 
3538 245 231 
3539 245 231 
3540 245 231 
3541 245 231 
3542 245 231 
3543 245 231 
3544 245 231 
3545 245 231 
3546 245 231 
3547 245 231 
3548 245 231 
3549 245 231 
3550 245 232 
3551 245 232 
3552 245 232 
3553 245 232 
3554 245 232 
3555 245 232 
3556 245 232 
3557 245 231 
3558 245 231 
3559 245 231 
3560 245 231 
3561 245 231 
3562 245 231 
3563 244 232 
3564 245 232 
3565 244 232 
3566 244 232 
3567 245 232 
3568 246 234 
3569 244 232 
3570 245 232 
3571 245 232 
3572 245 232 
3573 246 234 
3574 244 233 
3575 244 233 
3576 244 233 
3577 244 233 
3578 246 235 
3579 246 235 
3580 246 235 
3581 245 235 
3582 245 234 
3583 246 234 
3584 245 234 
3585 245 234 
3586 245 234 
3587 246 234 
3588 246 234 
3589 246 234 
3590 246 234 
3591 245 234 
3592 246 234 
3593 245 234 
3594 245 234 
3595 245 234 
3596 245 234 
3597 245 234 
3598 245 234 
3599 245 234 
3600 245 234 
3601 245 234 
3602 245 234 
3603 245 234 
3604 245 234 
3605 245 235 
3606 245 234 
3607 246 235 
3608 246 235 
3609 246 236 
3610 246 237 
3611 247 238 
3612 246 237 
3613 246 235 
3614 246 235 
3615 245 235 
3616 245 235 
3617 246 237 
3618 245 235 
3619 245 235 
3620 245 235 
3621 246 237 
3622 247 238 
3623 246 237 
3624 245 236 
3625 245 236 
3626 246 237 
3627 245 236 
3628 245 236 
3629 245 236 
3630 246 237 
3631 246 237 
3632 246 237 
3633 246 237 
3634 245 235 
3635 245 235 
3636 244 235 
3637 245 234 
3638 245 234 
3639 245 234 
3640 246 234 
3641 246 234 
3642 246 235 
3643 245 234 
3644 245 234 
3645 245 234 
3646 245 234 
3647 245 234 
3648 245 234 
3649 245 234 
3650 246 233 
3651 246 234 
3652 246 234 
3653 246 234 
3654 246 235 
3655 246 236 
3656 247 237 
3657 247 238 
3658 246 238 
3659 247 239 
3660 247 239 
3661 247 238 
3662 248 239 
3663 248 240 
3664 248 240 
3665 249 241 
3666 249 241 
3667 248 242 
3668 248 242 
3669 248 242 
3670 247 241 
3671 248 240 
3672 248 241 
3673 248 241 
3674 248 241 
3675 248 241 
3676 248 241 
3677 249 242 
3678 247 242 
3679 248 241 
3680 247 242 
3681 248 241 
3682 248 241 
3683 248 241 
3684 248 241 
3685 248 241 
3686 248 241 
3687 248 241 
3688 248 245 
3689 248 245 
3690 247 242 
3691 248 242 
3692 248 242 
3693 248 242 
3694 248 242 
3695 248 242 
3696 248 242 
3697 248 242 
3698 248 245 
3699 248 246 
3700 248 242 
3701 248 242 
3702 247 242 
3703 248 242 
3704 248 242 
3705 248 242 
3706 248 242 
3707 248 242 
3708 248 242 
3709 248 245 
3710 248 245 
3711 248 242 
3712 248 245 
3713 248 245 
3714 248 246 
3715 248 246 
3716 248 242 
3717 247 242 
3718 249 243 
3719 248 242 
3720 248 242 
3721 248 242 
3722 247 241 
3723 247 242 
3724 247 242 
3725 247 242 
3726 246 242 
3727 246 242 
3728 247 242 
3729 248 242 
3730 248 242 
3731 248 242 
3732 248 243 
3733 248 242 
3734 248 242 
3735 247 242 
3736 247 243 
3737 246 243 
3738 247 242 
3739 248 242 
3740 248 242 
3741 248 242 
3742 248 242 
3743 248 242 
3744 248 242 
3745 248 242 
3746 247 243 
3747 245 245 
3748 246 243 
3749 246 243 
3750 248 242 
3751 248 246 
3752 248 243 
3753 248 243 
3754 248 243 
3755 248 243 
3756 248 243 
3757 247 243 
3758 247 244 
3759 246 244 
3760 247 246 
3761 247 244 
3762 247 244 
3763 248 247 
3764 248 248 
3765 248 258 
3766 247 251 
3767 247 247 
3768 247 249 
3769 247 258 
3770 247 249 
3771 246 245 
3772 247 247 
3773 246 245 
3774 246 245 
3775 247 244 
3776 247 247 
3777 246 247 
3778 246 249 
3779 246 249 
3780 246 251 
3781 246 248 
3782 246 247 
3783 246 247 
3784 245 247 
3785 245 247 
3786 244 244 
3787 244 244 
3788 244 245 
3789 244 246 
3790 244 246 
3791 244 246 
3792 244 247 
3793 244 248 
3794 244 247 
3795 244 248 
3796 244 248 
3797 244 247 
3798 244 247 
3799 245 248 
3800 244 247 
3801 245 250 
3802 242 251 
3803 242 252 
3804 235 251 
3805 233 253 
3806 229 253 
3807 226 253 
3808 224 254 
3809 223 255 
3810 223 255 
3811 222 256 
3812 220 256 
3813 220 256 
3814 220 256 
3815 220 256 
3816 220 256 
3817 220 256 
3818 220 256 
3819 220 256 
3820 221 255 
3821 221 256 
3822 221 254 
3823 221 255 
3824 222 254 
3825 222 253 
3826 224 254 
3827 224 254 
3828 224 254 
3829 225 254 
3830 225 254 
3831 224 254 
3832 224 254 
3833 224 254 
3834 224 255 
3835 224 255 
3836 224 255 
3837 224 255 
3838 224 255 
3839 224 255 
3840 224 255 
3841 224 255 
3842 224 256 
3843 224 256 
3844 224 256 
3845 224 256 
3846 224 256 
3847 224 256 
3848 224 256 
3849 224 256 
3850 224 255 
3851 224 255 
3852 224 255 
3853 224 256 
3854 224 255 
3855 224 256 
3856 224 256 
3857 224 256 
3858 225 256 
3859 224 256 
3860 224 255 
3861 224 255 
3862 224 255 
3863 224 255 
3864 224 256 
3865 224 256 
3866 224 256 
3867 224 256 
3868 224 256 
3869 224 256 
3870 224 256 
3871 224 255 
3872 224 255 
3873 223 254 
3874 223 255 
3875 223 254 
3876 223 254 
3877 223 254 
3878 222 254 
3879 223 254 
3880 223 255 
3881 223 255 
3882 223 254 
3883 223 254 
3884 223 254 
3885 223 254 
3886 223 255 
3887 223 255 
3888 223 255 
3889 223 255 
3890 223 255 
3891 223 255 
3892 223 254 
3893 223 255 
3894 223 255 
3895 223 255 
3896 223 254 
3897 224 255 
3898 224 255 
3899 223 255 
3900 224 255 
3901 224 255 
3902 224 255 
3903 226 258 
3904 227 259 
3905 228 259 
3906 230 259 
3907 232 258 
3908 235 257 
3909 237 256 
3910 241 252 
3911 242 252 
3912 243 251 
3913 244 252 
3914 246 251 
3915 246 252 
3916 249 250 
3917 249 250 
3918 250 252 
3919 251 253 
3920 250 263 
3921 250 268 
3922 250 268 
3923 251 274 
3924 253 283 
3925 252 284 
3992 250 277 
3993 253 279 
3994 266 286 
3995 267 285 
3996 263 279 
3997 265 271 
3998 252 270
[truncated: 2,417,248 more chars]
